# Supplementary material for: Genome-wide analysis of aberrant methylation of enhancer DNA in human osteoarthritis
Source: BMC Med Genomics. 2020 Jan 3;13:1. doi: 10.1186/s12920-019-0646-9 (PMC6942377; doi:10.1186/s12920-019-0646-9)
Supplement: Supplementary file 3 — Additional file 3: Table S1. Summary of enhancer CpGs. [file 12920_2019_646_MOESM3_ESM.xlsx]

## Sheet: Enhancer CpGs
Enhancer_Type	ProbeID	Infinium_Design_Type	Next_Base	Color_Channel	Genome_Build	CHR	MAPINFO	Chromosome_36	Coordinate_36	Strand	Probe_SNPs	Probe_SNPs_10	Random_Loci	Methyl27_Loci	UCSC_RefGene_Name	UCSC_RefGene_Accession	UCSC_RefGene_Group	UCSC_CpG_Islands_Name	Relation_to_UCSC_CpG_Island	Phantom	DMR	Enhancer	HMM_Island	Regulatory_Feature_Name	Regulatory_Feature_Group	DHS	RANGE_START	RANGE_END	RANGE_GB	SPOT_ID
DisEn	cg00000236	II			37	8	42263294	8	42382451	R					VDAC3;VDAC3	NM_005662;NM_001135694	3'UTR;3'UTR										42263294	42263417	NC_000008.10
DisEn	cg00000289	II			37	14	69341139	14	68410892	F					ACTN1;ACTN1;ACTN1	NM_001130005;NM_001130004;NM_001102	3'UTR;3'UTR;3'UTR	chr14:69341427-69341820	N_Shore								69341139	69341262	NC_000014.8
DisEn	cg00000721	II			37	6	25282779	6	25390758	R					LRRC16A	NM_017640	Body	chr6:25279131-25279890	S_Shelf					6:25282760-25283239	Unclassified_Cell_type_specific		25282779	25282902	NC_000006.11
DisEn	cg00000905	II			37	15	59785306	15	57572598	R					FAM81A	NM_152450	Body					TRUE		15:59784697-59786635	Unclassified	TRUE	59785306	59785429	NC_000015.9
DisEn	cg00001793	I	T	Red	37	12	11905390	12	11796657	F	rs34966596				ETV6	NM_001987	Body					TRUE	12:11796657-11796781				11905390	11905513	NC_000012.11
DisEn	cg00002190	II			37	8	19555033	8	19599313	F												TRUE					19555033	19555156	NC_000008.10
DisEn	cg00002593	II			37	1	1268793	1	1258656	F					TAS1R3	NM_152228	Body	chr1:1267435-1268986	Island				1:1256926-1258929				1268793	1268916	NC_000001.10
DisEn	cg00002749	I	T	Red	37	17	57839538	17	55194320	R					TMEM49	NM_030938	Body					TRUE					57839538	57839661	NC_000017.10
DisEn	cg00002769	I	A	Red	37	16	90002618	16	88530119	R								chr16:90000351-90000687	S_Shore				16:88530078-88530543				90002618	90002741	NC_000016.9
DisEn	cg00003181	II			37	6	146157367	6	146199060	R												TRUE					146157367	146157490	NC_000006.11
DisEn	cg00003345	II			37	1	10816499	1	10739086	R					CASZ1;CASZ1	NM_001079843;NM_017766	5'UTR;5'UTR					TRUE		1:10815770-10816608	Unclassified	TRUE	10816499	10816622	NC_000001.10
DisEn	cg00003513	II			37	1	10757436	1	10680023	F					CASZ1;CASZ1	NM_001079843;NM_017766	5'UTR;5'UTR	chr1:10757891-10758252	N_Shore					1:10756925-10757460	Unclassified_Cell_type_specific		10757436	10757559	NC_000001.10
DisEn	cg00003578	II			37	1	12600529	1	12523116	R								chr1:12600347-12600556	Island			TRUE				TRUE	12600529	12600652	NC_000001.10
DisEn	cg00004061	II			37	6	81797194	6	81853913	R												TRUE					81797194	81797317	NC_000006.11
DisEn	cg00004089	II			37	17	74678836	17	72190431	R					MXRA7;MXRA7;MXRA7	NM_001008528;NM_001008529;NM_198530	Body;3'UTR;Body					TRUE					74678836	74678959	NC_000017.10
DisEn	cg00004105	II			37	10	100022608	10	100012598	F					LOXL4	NM_032211	Body							10:100022326-100022665	Unclassified_Cell_type_specific	TRUE	100022608	100022731	NC_000010.10
DisEn	cg00004533	II			37	21	45402464	21	44226892	R					AGPAT3;AGPAT3	NM_001037553;NM_020132	3'UTR;3'UTR	chr21:45402484-45402842	N_Shore				21:44226892-44226979				45402464	45402587	NC_000021.8
DisEn	cg00004773	II			37	12	76722955	12	75247086	F												TRUE				TRUE	76722955	76723078	NC_000012.11
DisEn	cg00004979	I	C	Grn	37	12	111885466	12	110369849	F					SH2B3	NM_005475	Body						12:110369849-110369963				111885466	111885589	NC_000012.11
DisEn	cg00005072	II			37	16	89371982	16	87899483	R					ANKRD11	NM_013275	Body	chr16:89371981-89373514	Island				16:87899384-87901015				89371982	89372105	NC_000016.9
DisEn	cg00005740	I	A	Red	37	13	24079418	13	22977418	R												TRUE					24079418	24079541	NC_000013.10
DisEn	cg00005849	II			37	2	237071182	2	236735921	F								chr2:237071794-237078762	N_Shore								237071182	237071305	NC_000002.11
DisEn	cg00006459	II			37	4	148635716	4	148855166	F												TRUE					148635716	148635839	NC_000004.11
DisEn	cg00006948	I	A	Red	37	4	1768889	4	1738687	F								chr4:1768563-1769074	Island				4:1738390-1738857				1768889	1769012	NC_000004.11
DisEn	cg00007036	I	A	Red	37	1	33742089	1	33514676	F					ZNF362	NM_152493	Body	chr1:33741774-33742381	Island				1:33514362-33514968				33742089	33742212	NC_000001.10
DisEn	cg00007215	II			37	17	21416281	17	21356874	R								chr17:21416250-21416492	Island				17:21356799-21357069	17:21414454-21416683	Unclassified		21416281	21416404	NC_000017.10
DisEn	cg00007221	II			37	1	43999020	1	43771607	F	rs34880349				PTPRF;PTPRF	NM_002840;NM_130440	5'UTR;5'UTR	chr1:43996724-43997592	S_Shore					1:43998914-43999123	Unclassified_Cell_type_specific		43999020	43999143	NC_000001.10
DisEn	cg00007324	I	A	Red	37	19	4047803	19	3998803	F	rs80178467				ZBTB7A	NM_015898	Body	chr19:4047754-4048428	Island	high-CpG:3998775-3998872			19:3998755-3999455	19:4047218-4048066	Gene_Associated_Cell_type_specific		4047803	4047926	NC_000019.9
DisEn	cg00008737	II			37	19	51021200	19	55713012	R	rs58286236				LRRC4B	NM_001080457	Body	chr19:51020296-51022796	Island				19:55712091-55714608				51021200	51021323	NC_000019.9
DisEn	cg00009053	II			37	11	61283865	11	61040441	R					SYT7	NM_004200	3'UTR	chr11:61283864-61284147	Island			TRUE	11:61040441-61040750	11:61283818-61285355	Unclassified		61283865	61283988	NC_000011.9
DisEn	cg00009196	II			37	20	19954588	20	19902588	F	rs199575				RIN2	NM_018993	Body	chr20:19955536-19956034	N_Shore								19954588	19954711	NC_000020.10
DisEn	cg00009553	II			37	16	61854084	16	60411585	F	rs7191782		TRUE		CDH8	NM_001796	Body										61854084	61854207	NC_000016.9
DisEn	cg00009750	II			37	2	202730892	2	202439137	F					CDK15	NM_139158	Body					TRUE					202730892	202731015	NC_000002.11
DisEn	cg00009922	II			37	13	110867376	13	109665377	F	rs16975617				COL4A1	NM_001845	Body					TRUE					110867376	110867499	NC_000013.10
DisEn	cg00009944	II			37	21	48017232	21	46841660	F	rs78486681							chr21:48018542-48018791	N_Shore								48017232	48017355	NC_000021.8
DisEn	cg00010078	II			37	2	109967172	2	109333604	F	rs79452191				SH3RF3	NM_001099289	Body					TRUE				TRUE	109967172	109967295	NC_000002.11
DisEn	cg00010445	II			37	19	14089630	19	13950630	R					RFX1	NM_002918	Body	chr19:14089570-14089796	Island				19:13950446-13951021	19:14089239-14089882	Unclassified_Cell_type_specific	TRUE	14089630	14089753	NC_000019.9
DisEn	cg00010672	II			37	2	55281781	2	55135285	R								chr2:55276555-55278044	S_Shelf					2:55281274-55281989	Unclassified		55281781	55281904	NC_000002.11
DisEn	cg00010890	II			37	12	76406513	12	74692780	F																	76406513	76406636	NC_000012.11
DisEn	cg00010954	I	A	Red	37	16	54620055	16	53177556	R												TRUE	16:53177470-53177617				54620055	54620178	NC_000016.9
DisEn	cg00011203	II			37	1	9259066	1	9181653	R								chr1:9258565-9258956	S_Shore			TRUE					9259066	9259189	NC_000001.10
DisEn	cg00011350	I	C	Grn	37	12	49444296	12	47730563	F					MLL2	NM_003482	Body			low-CpG:47730340-47730609		TRUE					49444296	49444419	NC_000012.11
DisEn	cg00011460	II			37	4	40439822	4	40134579	R					RBM47;RBM47	NM_001098634;NM_019027	Body;Body	chr4:40439821-40440905	Island				4:40134579-40135733				40439822	40439945	NC_000004.11
DisEn	cg00011564	II			37	16	3591728	16	3531729	F	rs76430099				NLRC3	NM_178844	3'UTR										3591728	3591851	NC_000016.9
DisEn	cg00011605	II			37	16	85193529	16	83751030	F	rs74435804							chr16:85196735-85196992	N_Shelf			TRUE					85193529	85193652	NC_000016.9
DisEn	cg00011616	I	T	Red	37	17	75672423	17	73184018	F													17:73183997-73184422				75672423	75672546	NC_000017.10
DisEn	cg00011717	I	A	Red	37	1	5918462	1	5841049	R													1:5840978-5841050				5918462	5918585	NC_000001.10
DisEn	cg00013349	II			37	1	77049380	1	76821968	R					ST6GALNAC3	NM_152996	Body					TRUE					77049380	77049503	NC_000001.10
DisEn	cg00013733	II			37	19	1423273	19	1374273	F					DAZAP1;DAZAP1	NM_018959;NM_170711	Body;Body	chr19:1423752-1424006	N_Shore					19:1423186-1423374	Gene_Associated_Cell_type_specific		1423273	1423396	NC_000019.9
DisEn	cg00013804	II			37	2	9358577	2	9276028	R					ASAP2;ASAP2	NM_001135191;NM_003887	Body;Body					TRUE					9358577	9358700	NC_000002.11
DisEn	cg00013899	II			37	1	64992433	1	64765021	R					CACHD1	NM_020925	Body					TRUE					64992433	64992556	NC_000001.10
DisEn	cg00013993	I	C	Grn	37	19	7533810	19	7439810	R					ARHGEF18;ARHGEF18	NM_015318;NM_001130955	Body;Body	chr19:7531810-7532669	S_Shore				19:7439803-7439950				7533810	7533933	NC_000019.9
DisEn	cg00014301	II			37	2	3327027	2	3306034	F					TSSC1	NM_003310	Body						2:3306034-3306157				3327027	3327150	NC_000002.11
DisEn	cg00014333	II			37	8	20130023	8	20174303	R												TRUE					20130023	20130146	NC_000008.10
DisEn	cg00014445	II			37	1	44034053	1	43806640	F					PTPRF;PTPRF	NM_002840;NM_130440	Body;Body	chr1:44031286-44031853	S_Shelf								44034053	44034176	NC_000001.10
DisEn	cg00014484	I	C	Grn	37	12	131865279	12	130431232	F												TRUE	12:130431230-130431297				131865279	131865402	NC_000012.11
DisEn	cg00014667	II			37	13	113805721	13	112853722	F	rs12865585	rs12865580						chr13:113807288-113807865	N_Shore				13:112852892-112853723				113805721	113805844	NC_000013.10
DisEn	cg00015058	II			37	2	66652949	2	66506453	R								chr2:66652691-66654218	Island		RDMR		2:66506355-66507711				66652949	66653072	NC_000002.11
DisEn	cg00015261	I	C	Grn	37	16	35029997	16	34887498	F													16:34887312-34887734				35029997	35030120	NC_000016.9
DisEn	cg00015530	I	A	Red	37	8	145052950	8	145124938	F					PARP10	NM_032789	Body	chr8:145047293-145052305	S_Shore					8:145052637-145052985	Promoter_Associated		145052950	145053073	NC_000008.10
DisEn	cg00016324	II			37	2	144223682	2	143940152	F					ARHGAP15	NM_018460	Body					TRUE					144223682	144223805	NC_000002.11
DisEn	cg00016406	I	A	Red	37	14	104643443	14	103713196	R					KIF26A	NM_015656	Body	chr14:104643173-104644203	Island				14:103712756-103713950				104643443	104643566	NC_000014.8
DisEn	cg00016593	II			37	1	41483423	1	41256010	R					SLFNL1;SLFNL1	NM_001168247;NM_144990	Body;Body	chr1:41483418-41483693	Island				1:41256006-41256191				41483423	41483546	NC_000001.10
DisEn	cg00016783	II			37	2	8936684	2	8854135	R					KIDINS220	NM_020738	Body					TRUE					8936684	8936807	NC_000002.11
DisEn	cg00017062	II			37	15	70669548	15	68456602	R												TRUE				TRUE	70669548	70669671	NC_000015.9
DisEn	cg00017121	II			37	17	38244555	17	35498081	R					THRA;THRA	NM_199334;NM_003250	Body;Body						17:35498081-35498122				38244555	38244678	NC_000017.10
DisEn	cg00017203	II			37	8	145000033	8	145072021	F	rs7002152				PLEC1;PLEC1;PLEC1;PLEC1;PLEC1;PLEC1;PLEC1;PLEC1	NM_201378;NM_201384;NM_201382;NM_201381;NM_000445;NM_201380;NM_201383;NM_201379	Body;Body;Body;Body;Body;Body;Body;Body	chr8:144990270-145002135	Island				8:145062275-145072638				145000033	145000156	NC_000008.10
DisEn	cg00017826	I	A	Red	37	2	30644955	2	30498459	R												TRUE		2:30644398-30645729	Unclassified_Cell_type_specific		30644955	30645078	NC_000002.11
DisEn	cg00017970	II			37	1	26487737	1	26360324	F					GRRP1	NM_024869	5'UTR	chr1:26487807-26488606	N_Shore							TRUE	26487737	26487860	NC_000001.10
DisEn	cg00018044	II			37	18	19109496	18	17363494	R					ESCO1	NM_052911	3'UTR										19109496	19109619	NC_000018.9
DisEn	cg00018181	II			37	7	101931734	7	101718454	F					SH2B2	NM_020979	Body	chr7:101929503-101931089	S_Shore					7:101931548-101931924	Unclassified_Cell_type_specific		101931734	101931857	NC_000007.13
DisEn	cg00018539	II			37	7	2632689	7	2599215	R					IQCE;IQCE	NM_001100390;NM_152558	Body;Body	chr7:2632171-2632372	S_Shore				7:2599208-2599383				2632689	2632812	NC_000007.13
DisEn	cg00018850	II			37	14	73066921	14	72136674	F	rs75273108											TRUE					73066921	73067044	NC_000014.8
DisEn	cg00019308	II			37	1	234906904	1	232973527	R												TRUE					234906904	234907027	NC_000001.10
DisEn	cg00019366	II			37	12	130623366	12	129189319	R								chr12:130623142-130623492	Island				12:129189110-129189798				130623366	130623489	NC_000012.11
DisEn	cg00019511	II			37	14	101201288	14	100271041	F					DLK1	NM_003836	3'UTR	chr14:101201559-101201763	N_Shore				14:100270254-100271042				101201288	101201411	NC_000014.8
DisEn	cg00019576	I	A	Red	37	8	144337537	8	144408912	R					ZFP41	NM_173832	3'UTR	chr8:144337536-144338585	Island				8:144408881-144409960				144337537	144337660	NC_000008.10
DisEn	cg00019654	I	A	Red	37	14	82148289	14	81218042	R												TRUE					82148289	82148412	NC_000014.8
DisEn	cg00019759	II			37	1	212687842	1	210754465	R								chr1:212688031-212688448	N_Shore			TRUE	1:210754223-210755260			TRUE	212687842	212687965	NC_000001.10
DisEn	cg00019826	II			37	4	1554149	4	1524278	R								chr4:1554465-1554678	N_Shore								1554149	1554272	NC_000004.11
DisEn	cg00019997	II			37	7	108025567	7	107812803	R					NRCAM;NRCAM	NM_001037132;NM_005010	5'UTR;5'UTR					TRUE		7:108025554-108025767	Unclassified_Cell_type_specific		108025567	108025690	NC_000007.13
DisEn	cg00020340	I	C	Grn	37	7	910388	7	876914	R					UNC84A;UNC84A	NM_025154;NM_001130965	Body;Body						7:876895-877006				910388	910511	NC_000007.13
DisEn	cg00020474	II			37	1	8214963	1	8137550	F												TRUE		1:8214844-8214981	Unclassified_Cell_type_specific		8214963	8215086	NC_000001.10
DisEn	cg00020649	I	C	Grn	37	15	28341562	15	26015157	F	rs7168800				OCA2	NM_000275	5'UTR	chr15:28339774-28342442	Island				15:26014634-26015369	15:28340869-28342862	Unclassified		28341562	28341685	NC_000015.9
DisEn	cg00020794	II			37	16	88824570	16	87352071	R					FAM38A	NM_001142864	Body	chr16:88821117-88821605	S_Shelf			TRUE		16:88824494-88824837	Unclassified_Cell_type_specific		88824570	88824693	NC_000016.9
DisEn	cg00020799	II			37	12	94565092	12	93089223	R					PLXNC1	NM_005761	Body					TRUE					94565092	94565215	NC_000012.11
DisEn	cg00021476	II			37	16	85660215	16	84217716	R					KIAA0182;KIAA0182	NM_001134473;NM_014615	5'UTR;Body	chr16:85658742-85658998	S_Shore			TRUE	16:84217660-84218036			TRUE	85660215	85660338	NC_000016.9
DisEn	cg00021513	II			37	16	85214746	16	83772247	F	rs74034157	rs78306069										TRUE	16:83772177-83772248				85214746	85214869	NC_000016.9
DisEn	cg00021576	I	C	Grn	37	1	244211966	1	242278589	F								chr1:244211034-244212088	Island	high-CpG:242278395-242278875			1:242277658-242280155	1:244211162-244211971	Promoter_Associated		244211966	244212089	NC_000001.10
DisEn	cg00021933	I	A	Red	37	1	86082316	1	85854904	R								chr1:86081700-86082068	S_Shore								86082316	86082439	NC_000001.10
DisEn	cg00022101	II			37	10	129079552	10	128969542	F	rs77101701				DOCK1	NM_001380	Body					TRUE					129079552	129079675	NC_000010.10
DisEn	cg00022235	II			37	16	11764847	16	11672348	R					SNN	NM_003498	5'UTR	chr16:11762563-11763246	S_Shore					16:11763953-11764951	Unclassified		11764847	11764970	NC_000016.9
DisEn	cg00022259	II			37	12	133385284	12	131895357	F					GOLGA3	NM_005895	Body						12:131895307-131895392	12:133385207-133385338	Gene_Associated_Cell_type_specific		133385284	133385407	NC_000012.11
DisEn	cg00023001	II			37	17	55938748	17	53293747	R								chr17:55939088-55939591	N_Shore			TRUE	17:53293747-53293940	17:55938175-55939806	Unclassified	TRUE	55938748	55938871	NC_000017.10
DisEn	cg00023750	II			37	16	29211284	16	29118785	F													16:29118730-29118809			TRUE	29211284	29211407	NC_000016.9
DisEn	cg00023919	II			37	11	66839191	11	66595767	F					RHOD	NM_014578	3'UTR	chr11:66838918-66839192	Island				11:66595408-66595902	11:66837883-66839857	Unclassified		66839191	66839314	NC_000011.9
DisEn	cg00024046	II			37	2	20398358	2	20261839	F	rs77955381											TRUE					20398358	20398481	NC_000002.11
DisEn	cg00024494	II			37	16	73096842	16	71654343	R								chr16:73096888-73097115	N_Shore		RDMR						73096842	73096965	NC_000016.9
DisEn	cg00024967	II			37	3	169377818	3	170860512	R					MECOM	NM_004991	Body	chr3:169379437-169381056	N_Shore		RDMR		3:170860404-170860705				169377818	169377941	NC_000003.11
DisEn	cg00024989	II			37	19	17902242	19	17763242	F								chr19:17905579-17906317	N_Shelf								17902242	17902365	NC_000019.9
DisEn	cg00025331	II			37	2	145147350	2	144863820	R		rs67785676			ZEB2;ZEB2	NM_014795;NM_001171653	Body;Body	chr2:145147123-145147476	Island			TRUE	2:144863652-144863984				145147350	145147473	NC_000002.11
DisEn	cg00025405	II			37	5	2135863	5	2188863	R								chr5:2136797-2137305	N_Shore								2135863	2135986	NC_000005.9
DisEn	cg00025439	I	A	Red	37	16	87856450	16	86413951	R	rs76069656	rs4329924											16:86413504-86413952			TRUE	87856450	87856573	NC_000016.9
DisEn	cg00025643	II			37	1	37904694	1	37677281	R												TRUE					37904694	37904817	NC_000001.10
DisEn	cg00025795	II			37	17	77983156	17	75597751	R					TBC1D16	NM_019020	Body	chr17:77983980-77984482	N_Shore					17:77981403-77983388	Unclassified		77983156	77983279	NC_000017.10
DisEn	cg00025877	I	T	Red	37	6	34164284	6	34272262	F								chr6:34164137-34164526	Island			TRUE	6:34271986-34272457	6:34163794-34164865	Promoter_Associated		34164284	34164407	NC_000006.11
DisEn	cg00026104	II			37	16	85855299	16	84412800	F	rs744019											TRUE	16:84412631-84412801	16:85854812-85855604	Unclassified		85855299	85855422	NC_000016.9
DisEn	cg00026141	II			37	3	191579258	3	193061952	R								chr3:191580928-191581300	N_Shore								191579258	191579381	NC_000003.11
DisEn	cg00026455	II			37	16	90032736	16	88560237	F	rs61612201				DEF8	NM_207514	3'UTR	chr16:90030509-90030740	S_Shore								90032736	90032859	NC_000016.9
DisEn	cg00026553	II			37	15	90562839	15	88363843	R					ZNF710	NM_198526	5'UTR					TRUE					90562839	90562962	NC_000015.9
DisEn	cg00026803	II			37	1	160055253	1	158321877	F					KCNJ9	NM_004983	Body	chr1:160053721-160054738	S_Shore					1:160054834-160056047	Unclassified		160055253	160055376	NC_000001.10
DisEn	cg00026909	II			37	1	58089001	1	57861589	F	rs12117856				DAB1	NM_021080	5'UTR				RDMR	TRUE					58089001	58089124	NC_000001.10
DisEn	cg00027114	II			37	7	42740486	7	42707011	F												TRUE					42740486	42740609	NC_000007.13
DisEn	cg00027232	II			37	2	85547231	2	85400742	F		rs77169284			TGOLN2	NM_006464	3'UTR					TRUE					85547231	85547354	NC_000002.11
DisEn	cg00027570	I	A	Red	37	1	117306669	1	117108192	R					CD2	NM_001767	Body							1:117306422-117307536	Promoter_Associated		117306669	117306792	NC_000001.10
DisEn	cg00027637	II			37	1	226900521	1	224967144	F					ITPKB	NM_002221	Body						1:224967129-224967281				226900521	226900644	NC_000001.10
DisEn	cg00027990	II			37	19	18368368	19	18229368	R					KIAA1683;KIAA1683;KIAA1683	NM_001145305;NM_025249;NM_001145304	Body;Body;Body	chr19:18368482-18368911	N_Shore				19:18229297-18229996				18368368	18368491	NC_000019.9
DisEn	cg00028184	II			37	1	222638644	1	220705267	F								chr1:222638761-222638973	N_Shore			TRUE	1:220705267-220705648	1:222637908-222639734	Promoter_Associated		222638644	222638767	NC_000001.10
DisEn	cg00028211	I	A	Red	37	2	45028802	2	44882306	F								chr2:45028955-45029318	N_Shore		RDMR		2:44882063-44882337				45028802	45028925	NC_000002.11
DisEn	cg00028299	II			37	8	59170968	8	59333522	R											DMR						59170968	59171091	NC_000008.10
DisEn	cg00028318	I	C	Grn	37	6	29570739	6	29678718	F					GABBR1;GABBR1;GABBR1	NM_021904;NM_021903;NM_001470	3'UTR;3'UTR;3'UTR							6:29570625-29571174	Unclassified_Cell_type_specific		29570739	29570862	NC_000006.11
DisEn	cg00028336	II			37	4	186741788	4	186978782	F					SORBS2	NM_021069	5'UTR					TRUE	4:186978748-186978894				186741788	186741911	NC_000004.11
DisEn	cg00028429	II			37	15	101273479	15	99091002	R												TRUE					101273479	101273602	NC_000015.9
DisEn	cg00028431	II			37	8	125564372	8	125633553	F					MTSS1	NM_014751	3'UTR										125564372	125564495	NC_000008.10
DisEn	cg00028918	II			37	5	159200479	5	159133057	R								chr5:159200237-159200692	Island				5:159132788-159133313	5:159200130-159200624	Unclassified		159200479	159200602	NC_000005.9
DisEn	cg00029161	II			37	7	75268282	7	75106218	R					HIP1	NM_005338	Body	chr7:75268004-75268871	Island				7:75105980-75106873	7:75267650-75269177	Unclassified_Cell_type_specific		75268282	75268405	NC_000007.13
DisEn	cg00029246	II			37	7	137223417	7	136873957	F					DGKI	NM_004717	Body					TRUE					137223417	137223540	NC_000007.13
DisEn	cg00029284	II			37	12	111731203	12	110215586	R					CUX2	NM_015267	Body						12:110215430-110215659				111731203	111731326	NC_000012.11
DisEn	cg00029619	II			37	6	17760992	6	17868971	R		rs78574002			KIF13A	NM_001105568	3'UTR										17760992	17761115	NC_000006.11
DisEn	cg00029821	II			37	6	147374493	6	147416186	F												TRUE					147374493	147374616	NC_000006.11
DisEn	cg00029979	I	A	Red	37	17	49027095	17	46382094	R												TRUE					49027095	49027218	NC_000017.10
DisEn	cg00030476	II			37	1	146642035	1	145108659	F	rs57570045				PRKAB2	NM_005399	Body	chr1:146643470-146644501	N_Shore								146642035	146642158	NC_000001.10
DisEn	cg00030501	II			37	1	223181473	1	221248096	R												TRUE					223181473	223181596	NC_000001.10
DisEn	cg00030627	II			37	10	131811605	10	131701595	R								chr10:131813042-131813277	N_Shore				10:131701595-131701633				131811605	131811728	NC_000010.10
DisEn	cg00030682	II			37	16	16175602	16	16083103	R					ABCC1;ABCC1;ABCC1;ABCC1;ABCC1	NM_019862;NM_019898;NM_019899;NM_004996;NM_019900	Body;Body;Body;Body;Body					TRUE					16175602	16175725	NC_000016.9
DisEn	cg00030807	II			37	8	1786072	8	1773479	R					ARHGEF10	NM_014629	5'UTR						8:1773177-1773480	8:1785796-1786117	Unclassified_Cell_type_specific		1786072	1786195	NC_000008.10
DisEn	cg00031277	II			37	4	101943443	4	102162466	F												TRUE					101943443	101943566	NC_000004.11
DisEn	cg00031708	II			37	7	23051361	7	23017886	R					FAM126A	NM_032581	5'UTR	chr7:23052971-23054002	N_Shore								23051361	23051484	NC_000007.13
DisEn	cg00031973	I	A	Red	37	7	47783848	7	47750373	F	rs73325886												7:47750373-47750491				47783848	47783971	NC_000007.13
DisEn	cg00032308	II			37	6	123107591	6	123149290	F								chr6:123110288-123110878	N_Shelf								123107591	123107714	NC_000006.11
DisEn	cg00032610	II			37	8	711064	8	701064	R													8:700997-701115				711064	711187	NC_000008.10
DisEn	cg00032879	II			37	1	2304264	1	2294124	R					MORN1	NM_024848	Body	chr1:2304159-2304376	Island				1:2293816-2294176				2304264	2304387	NC_000001.10
DisEn	cg00032912	I	C	Grn	37	15	96887529	15	94688533	F								chr15:96887415-96887616	Island		RDMR	TRUE	15:94688306-94688620				96887529	96887652	NC_000015.9
DisEn	cg00033371	I	A	Red	37	19	4956786	19	4907786	F					UHRF1;UHRF1	NM_013282;NM_001048201	Body;Body	chr19:4954453-4954870	S_Shore								4956786	4956909	NC_000019.9
DisEn	cg00033490	II			37	7	87027887	7	86865823	F					CROT;CROT	NM_021151;NM_001143935	Body;Body					TRUE					87027887	87028010	NC_000007.13
DisEn	cg00033551	I	A	Red	37	16	4738568	16	4678569	R					MGRN1;MGRN1;MGRN1;MGRN1	NM_001142291;NM_015246;NM_001142290;NM_001142289	3'UTR;Body;3'UTR;Body						16:4677950-4679038				4738568	4738691	NC_000016.9
DisEn	cg00033666	II			37	15	96887043	15	94688047	R								chr15:96887415-96887616	N_Shore				15:94687843-94688206				96887043	96887166	NC_000015.9
DisEn	cg00033806	I	A	Red	37	8	143356113	8	143354020	F					TSNARE1	NM_145003	Body	chr8:143359844-143360110	N_Shelf				8:143354004-143354098				143356113	143356236	NC_000008.10
DisEn	cg00033877	II			37	13	113419845	13	112467846	F	rs365513				ATP11A;ATP11A	NM_015205;NM_032189	Body;Body	chr13:113420152-113420384	N_Shore				13:112467791-112467847				113419845	113419968	NC_000013.10
DisEn	cg00034336	I	C	Grn	37	2	8684126	2	8601577	F	rs752225											TRUE	2:8601379-8601646	2:8683375-8684259	Unclassified	TRUE	8684126	8684249	NC_000002.11
DisEn	cg00034574	II			37	20	62397348	20	61867792	F					ZBTB46	NM_025224	Body	chr20:62398409-62398990	N_Shore								62397348	62397471	NC_000020.10
DisEn	cg00035074	II			37	7	2701567	7	2668093	F					TTYH3	NM_025250	3'UTR	chr7:2701330-2701744	Island				7:2667873-2668358	7:2701527-2701656	Unclassified_Cell_type_specific		2701567	2701690	NC_000007.13
DisEn	cg00035197	II			37	16	88962986	16	87490487	F	rs12448682				CBFA2T3;CBFA2T3	NM_175931;NM_005187	Body;Body	chr16:88962670-88963451	Island				16:87490111-87491251				88962986	88963109	NC_000016.9
DisEn	cg00035398	I	T	Red	37	7	158656620	7	158349381	R					WDR60	NM_018051	Body	chr7:158656282-158656744	Island				7:158349056-158349567	7:158656181-158657258	Unclassified		158656620	158656743	NC_000007.13
DisEn	cg00035923	II			37	7	1104035	7	1070561	R					C7orf50;C7orf50;C7orf50	NM_001134395;NM_032350;NM_001134396	Body;Body;Body	chr7:1105259-1105974	N_Shore								1104035	1104158	NC_000007.13
DisEn	cg00035969	II			37	1	112159097	1	111960620	R		rs76701185						chr1:112162204-112162837	N_Shelf					1:112158673-112159344	Promoter_Associated		112159097	112159220	NC_000001.10
DisEn	cg00036110	II			37	1	40146660	1	39919247	F					HPCAL4	NM_016257	3'UTR	chr1:40149431-40150013	N_Shelf					1:40146493-40147300	Unclassified_Cell_type_specific		40146660	40146783	NC_000001.10
DisEn	cg00036119	II			37	16	7277833	16	7217834	R					A2BP1;A2BP1;A2BP1	NM_001142334;NM_001142333;NM_018723	Body;Body;Body					TRUE					7277833	7277956	NC_000016.9
DisEn	cg00036258	II			37	16	4029218	16	3969219	F					ADCY9	NM_001116	Body	chr16:4029157-4029413	Island				16:3969138-3969414				4029218	4029341	NC_000016.9
DisEn	cg00036324	II			37	10	134693667	10	134543657	F								chr10:134692851-134693252	S_Shore								134693667	134693790	NC_000010.10
DisEn	cg00036408	II			37	17	79316841	17	76931436	R								chr17:79314962-79320653	Island				17:76931073-76932200				79316841	79316964	NC_000017.10
DisEn	cg00036570	II			37	2	234384319	2	234049058	F					USP40	NM_018218	3'UTR	chr2:234385358-234385730	N_Shore				2:234049023-234049110				234384319	234384442	NC_000002.11
DisEn	cg00036599	II			37	1	150252074	1	148518698	R					C1orf54	NM_024579	Body	chr1:150254365-150254637	N_Shelf								150252074	150252197	NC_000001.10
DisEn	cg00036976	II			37	16	85343281	16	83900782	F													16:83900693-83901152				85343281	85343404	NC_000016.9
DisEn	cg00037013	II			37	2	219722536	2	219430780	F								chr2:219723702-219725010	N_Shore								219722536	219722659	NC_000002.11
DisEn	cg00037056	II			37	4	956607	4	946607	F					DGKQ	NM_001347	Body	chr4:960505-960836	N_Shelf				4:946034-946847			TRUE	956607	956730	NC_000004.11
DisEn	cg00037153	II			37	3	128216699	3	129699389	F								chr3:128215212-128216905	Island			TRUE	3:129697903-129699569	3:128215812-128217433	Unclassified_Cell_type_specific	TRUE	128216699	128216822	NC_000003.11
DisEn	cg00037314	I	T	Red	37	19	14274039	19	14135039	R					LPHN1;LPHN1	NM_014921;NM_001008701	Body;Body	chr19:14273429-14274173	Island				19:14134456-14135119				14274039	14274162	NC_000019.9
DisEn	cg00037406	II			37	19	835147	19	786147	R								chr19:835272-835524	N_Shore							TRUE	835147	835270	NC_000019.9
DisEn	cg00037763	II			37	18	42281763	18	40535761	F	rs75248959			TRUE	SETBP1;SETBP1	NM_015559;NM_001130110	Body;Body										42281763	42281886	NC_000018.9
DisEn	cg00037930	II			37	13	113445870	13	112493871	R					ATP11A;ATP11A	NM_015205;NM_032189	Body;Body					TRUE					113445870	113445993	NC_000013.10
DisEn	cg00038131	II			37	1	145213338	1	143924695	R	rs10797640				NOTCH2NL	NM_203458	5'UTR	chr1:145208944-145210075	S_Shelf								145213338	145213461	NC_000001.10
DisEn	cg00038446	II			37	1	172635668	1	170902291	F					FASLG	NM_000639	3'UTR										172635668	172635791	NC_000001.10
DisEn	cg00038675	I	T	Red	37	1	152853543	1	151120167	F	rs79427950				SMCP	NM_030663	5'UTR							1:152853490-152853701	Unclassified_Cell_type_specific		152853543	152853666	NC_000001.10
DisEn	cg00039070	II			37	7	133167057	7	132817597	F					EXOC4;EXOC4	NM_021807;NM_001037126	Body;Body					TRUE					133167057	133167180	NC_000007.13
DisEn	cg00039129	II			37	6	166100251	6	166020241	R													6:166020241-166020339				166100251	166100374	NC_000006.11
DisEn	cg00039147	II			37	17	35194628	17	32268741	R												TRUE					35194628	35194751	NC_000017.10
DisEn	cg00039478	II			37	16	2347504	16	2287505	R					ABCA3	NM_001089	Body	chr16:2347282-2347636	Island				16:2287331-2288257				2347504	2347627	NC_000016.9
DisEn	cg00039489	II			37	16	24712522	16	24620023	F												TRUE		16:24712056-24712576	Unclassified_Cell_type_specific	TRUE	24712522	24712645	NC_000016.9
DisEn	cg00040027	II			37	2	172747482	2	172455728	F					SLC25A12	NM_003705	Body	chr2:172750718-172751020	N_Shelf								172747482	172747605	NC_000002.11
DisEn	cg00040047	II			37	2	162021002	2	161729248	F					TANK;TANK	NM_004180;NM_133484	5'UTR;5'UTR	chr2:162016883-162017331	S_Shelf								162021002	162021125	NC_000002.11
DisEn	cg00040427	II			37	19	14044197	19	13905197	R					PODNL1;PODNL1;PODNL1	NM_001146254;NM_024825;NM_001146255	Body;Body;Body	chr19:14043645-14044211	Island								14044197	14044320	NC_000019.9
DisEn	cg00040466	II			37	6	168918597	6	168661446	R					SMOC2;SMOC2	NM_022138;NM_001166412	Body;Body	chr6:168918596-168918902	Island				6:168660620-168661776				168918597	168918720	NC_000006.11
DisEn	cg00041084	II			37	5	64398983	5	64434739	F								chr5:64398699-64399216	Island				5:64434456-64435042	5:64398027-64399939	Promoter_Associated		64398983	64399106	NC_000005.9
DisEn	cg00041270	II			37	4	26016797	4	25625895	R		rs73114232										TRUE				TRUE	26016797	26016920	NC_000004.11
DisEn	cg00041872	II			37	1	46632690	1	46405277	R								chr1:46632689-46632932	Island			TRUE	1:46404990-46405497	1:46632116-46633533	Promoter_Associated		46632690	46632813	NC_000001.10
DisEn	cg00041898	II			37	8	143358426	8	143356333	F					TSNARE1	NM_145003	Body	chr8:143359844-143360110	N_Shore								143358426	143358549	NC_000008.10
DisEn	cg00041989	II			37	17	55828038	17	53183037	F	rs73994334												17:53183004-53183148				55828038	55828161	NC_000017.10
DisEn	cg00042186	II			37	2	47748839	2	47602343	F					KCNK12	NM_022055	Body	chr2:47747991-47749061	Island				2:47601496-47602490			TRUE	47748839	47748962	NC_000002.11
DisEn	cg00042478	I	T	Red	37	5	14710790	5	14763790	R					ANKH	NM_054027	3'UTR						5:14763592-14764023				14710790	14710913	NC_000005.9
DisEn	cg00042657	I	A	Red	37	1	171753628	1	170020251	R					METTL13;METTL13;METTL13	NM_015935;NM_014955;NM_001007239	Body;Body;Body	chr1:171753416-171753629	Island								171753628	171753751	NC_000001.10
DisEn	cg00043005	II			37	19	2227429	19	2178429	R					DOT1L	NM_032482	Body	chr19:2226193-2228342	Island				19:2177047-2179550	19:2227271-2227849	Gene_Associated		2227429	2227552	NC_000019.9
DisEn	cg00043284	II			37	17	77955342	17	75569937	F	rs12601083				TBC1D16	NM_019020	Body	chr17:77955491-77955693	N_Shore				17:75569524-75569938				77955342	77955465	NC_000017.10
DisEn	cg00043364	II			37	5	133916105	5	133944004	R					PHF15	NM_015288	3'UTR										133916105	133916228	NC_000005.9
DisEn	cg00043444	II			37	6	134384706	6	134426399	F												TRUE					134384706	134384829	NC_000006.11
DisEn	cg00044107	II			37	6	75795067	6	75851787	F					COL12A1;COL12A1	NM_080645;NM_004370	3'UTR;3'UTR	chr6:75794880-75795088	Island			TRUE	6:75851449-75851808				75795067	75795190	NC_000006.11
DisEn	cg00044318	II			37	19	34988751	19	39680591	F					WTIP	NM_001080436	Body	chr19:34988748-34988951	Island								34988751	34988874	NC_000019.9
DisEn	cg00044372	II			37	16	85070825	16	83628326	F					KIAA0513	NM_014732	5'UTR					TRUE				TRUE	85070825	85070948	NC_000016.9
DisEn	cg00044466	II			37	16	15238525	16	15146026	R													16:15145219-15146112				15238525	15238648	NC_000016.9
DisEn	cg00045114	II			37	1	172674159	1	170940782	F												TRUE					172674159	172674282	NC_000001.10
DisEn	cg00045275	II			37	1	43389643	1	43162230	F								chr1:43389835-43390551	N_Shore				1:43162213-43162269				43389643	43389766	NC_000001.10
DisEn	cg00045532	II			37	12	38493714	12	36779981	F													12:36779918-36780074			TRUE	38493714	38493837	NC_000012.11
DisEn	cg00045690	II			37	6	32825897	6	32933875	R					PSMB9;PSMB9	NM_002800;NM_148954	Body;Body	chr6:32820849-32822370	S_Shelf								32825897	32826020	NC_000006.11
DisEn	cg00045748	II			37	22	42908796	22	41238740	R					RRP7A	NM_015703	3'UTR	chr22:42909975-42910247	N_Shore							TRUE	42908796	42908919	NC_000022.10
DisEn	cg00045787	II			37	16	69318027	16	67875528	F	rs1058482				SNTB2	NM_006750	Body					TRUE					69318027	69318150	NC_000016.9
DisEn	cg00045902	II			37	10	134222218	10	134072208	R					PWWP2B;PWWP2B	NM_138499;NM_001098637	3'UTR;Body	chr10:134218268-134219615	S_Shelf			TRUE	10:134071822-134072232	10:134220916-134222370	Gene_Associated_Cell_type_specific		134222218	134222341	NC_000010.10
DisEn	cg00046026	II			37	20	61950761	20	61421206	R					COL20A1	NM_020882	Body	chr20:61951346-61951549	N_Shore								61950761	61950884	NC_000020.10
DisEn	cg00046105	II			37	1	233112527	1	231179150	F					C1orf57	NM_032324	Body					TRUE					233112527	233112650	NC_000001.10
DisEn	cg00046899	II			37	13	97777690	13	96575691	R												TRUE		13:97777624-97778473	Unclassified_Cell_type_specific		97777690	97777813	NC_000013.10
DisEn	cg00046991	II			37	17	30906423	17	27930536	R			TRUE		MYO1D	NM_015194	Body										30906423	30906546	NC_000017.10
DisEn	cg00047338	II			37	17	79414734	17	77029329	F	rs34815160	rs36114829			BAHCC1	NM_001080519	Body	chr17:79415492-79415783	N_Shore				17:77029122-77029664				79414734	79414857	NC_000017.10
DisEn	cg00047694	II			37	16	86377053	16	84934554	R					LOC732275	NR_024406	Body					TRUE	16:84934486-84934669			TRUE	86377053	86377176	NC_000016.9
DisEn	cg00047815	II			37	22	45311501	22	43690165	F					PHF21B;PHF21B	NM_138415;NM_001135862	Body;Body	chr22:45312218-45312475	N_Shore								45311501	45311624	NC_000022.10
DisEn	cg00049380	II			37	16	84166874	16	82724375	F					HSDL1;HSDL1	NM_001146051;NM_031463	5'UTR;5'UTR					TRUE		16:84166666-84166906	Unclassified_Cell_type_specific		84166874	84166997	NC_000016.9
DisEn	cg00049400	I	C	Grn	37	1	119575742	1	119377265	F					WARS2;WARS2	NM_201263;NM_015836	3'UTR;Body						1:119377255-119377361				119575742	119575865	NC_000001.10
DisEn	cg00049440	II			37	9	73026643	9	72216463	R					KLF9	NM_001206	Body	chr9:73027330-73029184	N_Shore		CDMR						73026643	73026766	NC_000009.11
DisEn	cg00049595	II			37	6	41650636	6	41758614	F								chr6:41650672-41651582	N_Shore			TRUE					41650636	41650759	NC_000006.11
DisEn	cg00049616	II			37	13	100308186	13	99106187	F					CLYBL	NM_206808	Body	chr13:100310204-100310446	N_Shelf					13:100308080-100309710	Unclassified		100308186	100308309	NC_000013.10
DisEn	cg00049691	II			37	1	149862133	1	148128757	R								chr1:149857769-149859470	S_Shelf								149862133	149862256	NC_000001.10
DisEn	cg00049709	II			37	1	3057810	1	3047670	R					PRDM16;PRDM16	NM_022114;NM_199454	Body;Body	chr1:3059050-3059268	N_Shore				1:3047602-3047851				3057810	3057933	NC_000001.10
DisEn	cg00049868	I	A	Red	37	2	11245407	2	11162858	F													2:11162821-11162999				11245407	11245530	NC_000002.11
DisEn	cg00049883	II			37	16	5554273	16	5494274	F											DMR						5554273	5554396	NC_000016.9
DisEn	cg00050133	II			37	4	178167583	4	178404577	F												TRUE					178167583	178167706	NC_000004.11
DisEn	cg00050271	II			37	16	81743881	16	80301382	F					CMIP;CMIP	NM_198390;NM_030629	3'UTR;3'UTR			low-CpG:80301048-80301822		TRUE					81743881	81744004	NC_000016.9
DisEn	cg00050289	II			37	17	62550868	17	59981330	R					SMURF2	NM_022739	Body					TRUE					62550868	62550991	NC_000017.10
DisEn	cg00050294	II			37	1	2886818	1	2876678	F								chr1:2886589-2886923	Island				1:2876417-2876763				2886818	2886941	NC_000001.10
DisEn	cg00050402	II			37	7	55073022	7	55040516	F		rs28531921						chr7:55072962-55073433	Island				7:55040384-55040927				55073022	55073145	NC_000007.13
DisEn	cg00050482	II			37	16	73207213	16	71764714	F												TRUE	16:71764708-71764843	16:73206087-73208073	Unclassified_Cell_type_specific		73207213	73207336	NC_000016.9
DisEn	cg00050692	II			37	2	25524877	2	25378381	R					DNMT3A;DNMT3A;DNMT3A	NM_022552;NM_175630;NM_175629	Body;Body;Body					TRUE		2:25524822-25525103	Unclassified	TRUE	25524877	25525000	NC_000002.11
DisEn	cg00050792	II			37	13	110804727	13	109602728	R					COL4A1	NM_001845	Body						13:109602692-109602778				110804727	110804850	NC_000013.10
DisEn	cg00051307	II			37	5	72524193	5	72559949	R								chr5:72526203-72526497	N_Shelf								72524193	72524316	NC_000005.9
DisEn	cg00051782	II			37	3	193859210	3	195341904	F								chr3:193858770-193859695	Island				3:195341285-195342584	3:193858276-193860244	Unclassified		193859210	193859333	NC_000003.11
DisEn	cg00051818	II			37	7	66367658	7	66005093	F	rs75015264							chr7:66368772-66369612	N_Shore				7:66005028-66005775				66367658	66367781	NC_000007.13
DisEn	cg00052046	II			37	20	3213682	20	3161682	F					SLC4A11	NM_032034	Body	chr20:3214696-3214927	N_Shore								3213682	3213805	NC_000020.10
DisEn	cg00052246	II			37	3	71106252	3	71188942	F	rs9823106				FOXP1	NM_032682	Body					TRUE					71106252	71106375	NC_000003.11
DisEn	cg00052385	II			37	8	134580580	8	134649762	F					ST3GAL1;ST3GAL1	NM_003033;NM_173344	5'UTR;5'UTR	chr8:134581969-134584875	N_Shore								134580580	134580703	NC_000008.10
DisEn	cg00052433	I	A	Red	37	16	87447278	16	86004779	F					ZCCHC14	NM_015144	Body	chr16:87447699-87448131	N_Shore				16:86004713-86004980				87447278	87447401	NC_000016.9
DisEn	cg00052588	I	A	Red	37	16	89672139	16	88199640	F	rs1991508												16:88199239-88199657				89672139	89672262	NC_000016.9
DisEn	cg00053010	I	A	Red	37	17	46089788	17	43444787	F	rs35662223							chr17:46089636-46089851	Island			TRUE	17:43444554-43444850	17:46089263-46090475	Unclassified	TRUE	46089788	46089911	NC_000017.10
DisEn	cg00053086	I	C	Grn	37	1	233119296	1	231185919	F	rs10973							chr1:233121927-233122136	N_Shelf				1:231185889-231185986				233119296	233119419	NC_000001.10
DisEn	cg00053135	II			37	6	167032403	6	166952393	R					RPS6KA2;RPS6KA2	NM_021135;NM_001006932	Body;Body	chr6:167032330-167032582	Island				6:166952321-166952557				167032403	167032526	NC_000006.11
DisEn	cg00053755	II			37	5	139728711	5	139708895	F								chr5:139725530-139726234	S_Shelf								139728711	139728834	NC_000005.9
DisEn	cg00053870	II			37	2	239040304	2	238705043	F	rs73102311				ESPNL	NM_194312	Body	chr2:239039528-239040318	Island								239040304	239040427	NC_000002.11
DisEn	cg00054197	II			37	5	171765750	5	171698355	F					SH3PXD2B	NM_001017995	Body	chr5:171766422-171766826	N_Shore	low-CpG:171698226-171698607							171765750	171765873	NC_000005.9
DisEn	cg00054352	I	A	Red	37	13	114891672	13	113909774	F					RASA3	NM_007368	Body						13:113908894-113909775				114891672	114891795	NC_000013.10
DisEn	cg00054496	I	A	Red	37	16	10855688	16	10763189	R					NUBP1	NM_002484	Body						16:10763189-10763294				10855688	10855811	NC_000016.9
DisEn	cg00054572	II			37	13	41347606	13	40245606	F								chr13:41345062-41345570	S_Shelf								41347606	41347729	NC_000013.10
DisEn	cg00055073	II			37	2	43398118	2	43251622	R								chr2:43398040-43398276	Island				2:43251583-43251695				43398118	43398241	NC_000002.11
DisEn	cg00055292	II			37	7	4846846	7	4813372	R					RADIL	NM_018059	Body	chr7:4848251-4849204	N_Shore					7:4846840-4847075	Unclassified_Cell_type_specific		4846846	4846969	NC_000007.13
DisEn	cg00055341	II			37	2	200446845	2	200155090	R												TRUE					200446845	200446968	NC_000002.11
DisEn	cg00055434	I	C	Grn	37	1	2415344	1	2405204	R					PLCH2	NM_014638	Body	chr1:2415198-2415506	Island				1:2405126-2405345				2415344	2415467	NC_000001.10
DisEn	cg00055555	II			37	10	29011001	10	29051007	F	rs34101612							chr10:29011053-29011453	N_Shore			TRUE					29011001	29011124	NC_000010.10
DisEn	cg00055764	I	T	Red	37	12	130961718	12	129527671	F	rs12578945	rs77587365			RIMBP2	NM_015347	Body						12:129527605-129527713				130961718	130961841	NC_000012.11
DisEn	cg00055811	II			37	1	8543012	1	8465599	R		rs79775321			RERE;RERE	NM_012102;NM_001042681	Body;Body					TRUE					8543012	8543135	NC_000001.10
DisEn	cg00055881	II			37	1	6153073	1	6075660	F					KCNAB2;KCNAB2	NM_003636;NM_172130	Body;Body							1:6152884-6153094	Gene_Associated_Cell_type_specific		6153073	6153196	NC_000001.10
DisEn	cg00055981	II			37	9	139228737	9	138348558	F					GPSM1;GPSM1	NM_001145638;NM_015597	Body;Body	chr9:139228816-139229229	N_Shore								139228737	139228860	NC_000009.11
DisEn	cg00055986	II			37	5	2537520	5	2590520	R		rs73033725											5:2590483-2590544				2537520	2537643	NC_000005.9
DisEn	cg00056202	II			37	8	9791350	8	9828760	F								chr8:9791236-9791450	Island				8:9828624-9828968				9791350	9791473	NC_000008.10
DisEn	cg00057114	II			37	1	6344362	1	6266949	R					ACOT7;ACOT7;ACOT7;ACOT7	NM_181864;NM_181865;NM_007274;NM_181866	Body;Body;Body;Body	chr1:6341136-6341412	S_Shelf								6344362	6344485	NC_000001.10
DisEn	cg00057900	II			37	7	138553470	7	138204010	F					KIAA1549;KIAA1549	NM_001164665;NM_020910	Body;Body	chr7:138554231-138554499	N_Shore								138553470	138553593	NC_000007.13
DisEn	cg00058291	II			37	1	228974133	1	227040756	F												TRUE				TRUE	228974133	228974256	NC_000001.10
DisEn	cg00058515	II			37	2	80527798	2	80381309	F					CTNNA2;CTNNA2	NM_004389;NM_001164883	Body;Body	chr2:80529677-80530846	N_Shore								80527798	80527921	NC_000002.11
DisEn	cg00058644	II			37	17	79844023	17	77437319	F								chr17:79846204-79846486	N_Shelf							TRUE	79844023	79844146	NC_000017.10
DisEn	cg00058857	II			37	3	99927991	3	101410681	R												TRUE					99927991	99928114	NC_000003.11
DisEn	cg00059089	II			37	2	153263288	2	152971534	R	rs35854482				FMNL2	NM_052905	Body					TRUE					153263288	153263411	NC_000002.11
DisEn	cg00059165	II			37	6	36926828	6	37034806	R					PI16	NM_153370	Body	chr6:36926928-36927262	N_Shore								36926828	36926951	NC_000006.11
DisEn	cg00059246	II			37	12	54337929	12	52624196	F					HOXC13	NM_017410	Body	chr12:54338761-54339168	N_Shore		RDMR						54337929	54338052	NC_000012.11
DisEn	cg00059309	II			37	17	78293397	17	75907992	F					RNF213;RNF213	NM_020954;NM_020914	3'UTR;Body										78293397	78293520	NC_000017.10
DisEn	cg00059459	II			37	1	8343575	1	8266162	R												TRUE		1:8343382-8343653	Unclassified_Cell_type_specific		8343575	8343698	NC_000001.10
DisEn	cg00059652	II			37	17	67605498	17	65117093	F												TRUE					67605498	67605621	NC_000017.10
DisEn	cg00059737	II			37	1	12400434	1	12323021	R		rs35976444			VPS13D;VPS13D	NM_015378;NM_018156	Body;Body					TRUE					12400434	12400557	NC_000001.10
DisEn	cg00059854	I	C	Grn	37	2	236443857	2	236108596	F	rs77056593				AGAP1;AGAP1	NM_014914;NM_001037131	Body;Body	chr2:236443815-236444025	Island				2:236108426-236108729				236443857	236443980	NC_000002.11
DisEn	cg00059879	II			37	15	49534692	15	47321984	F	rs16962177				GALK2;GALK2	NM_001001556;NM_002044	Body;Body					TRUE					49534692	49534815	NC_000015.9
DisEn	cg00060484	II			37	4	3287598	4	3257396	R													4:3257114-3257621	4:3287397-3288182	Unclassified	TRUE	3287598	3287721	NC_000004.11
DisEn	cg00060649	II			37	12	67928800	12	66215067	F												TRUE				TRUE	67928800	67928923	NC_000012.11
DisEn	cg00060715	II			37	1	214779657	1	212846280	F					CENPF	NM_016343	5'UTR	chr1:214778908-214779709	Island				1:212845532-212846281				214779657	214779780	NC_000001.10
DisEn	cg00060933	I	A	Red	37	6	29617602	6	29725581	F								chr6:29617765-29617974	N_Shore			TRUE		6:29617294-29618607	Promoter_Associated		29617602	29617725	NC_000006.11
DisEn	cg00060956	II			37	1	43209576	1	42982163	F													1:42982135-42982194				43209576	43209699	NC_000001.10
DisEn	cg00061520	II			37	16	4070371	16	4010372	F					ADCY9	NM_001116	Body					TRUE					4070371	4070494	NC_000016.9
DisEn	cg00061635	II			37	17	8311836	17	8252561	F													17:8252515-8252562				8311836	8311959	NC_000017.10
DisEn	cg00061678	II			37	1	170776719	1	169043343	R												TRUE		1:170776712-170776769	Unclassified_Cell_type_specific		170776719	170776842	NC_000001.10
DisEn	cg00061805	I	A	Red	37	5	179260048	5	179192654	R					SQSTM1;SQSTM1;SQSTM1	NM_001142298;NM_001142299;NM_003900	Body;Body;Body						5:179192609-179192694				179260048	179260171	NC_000005.9
DisEn	cg00063291	II			37	5	1055962	5	1108962	F	rs79026744				SLC12A7	NM_006598	Body	chr5:1056321-1056685	N_Shore				5:1108427-1108963				1055962	1056085	NC_000005.9
DisEn	cg00063699	II			37	1	214624242	1	212690865	F	rs6698007		TRUE		PTPN14	NM_005401	Body										214624242	214624365	NC_000001.10
DisEn	cg00063828	II			37	16	85749496	16	84306997	F					C16orf74	NM_206967	Body					TRUE				TRUE	85749496	85749619	NC_000016.9
DisEn	cg00063909	II			37	2	64877006	2	64730510	F					SERTAD2	NM_014755	5'UTR	chr2:64880319-64881868	N_Shelf								64877006	64877129	NC_000002.11
DisEn	cg00063979	II			37	5	139075286	5	139055470	F								chr5:139076542-139077179	N_Shore								139075286	139075409	NC_000005.9
DisEn	cg00064296	II			37	8	88712003	8	88781119	R												TRUE					88712003	88712126	NC_000008.10
DisEn	cg00064336	I	T	Red	37	16	88143970	16	86701471	F													16:86701445-86701552				88143970	88144093	NC_000016.9
DisEn	cg00064778	II			37	5	126564742	5	126592641	R								chr5:126564997-126565580	N_Shore				5:126592473-126592642	5:126564519-126566103	Unclassified_Cell_type_specific	TRUE	126564742	126564865	NC_000005.9
DisEn	cg00064840	II			37	7	4784485	7	4751011	F	rs77401652				FOXK1	NM_001037165	Body	chr7:4784820-4785058	N_Shore			TRUE	7:4750827-4751012	7:4784121-4785282	Unclassified		4784485	4784608	NC_000007.13
DisEn	cg00065088	II			37	8	144943738	8	145015726	F					EPPK1	NM_031308	1stExon	chr8:144944614-144945388	N_Shore				8:145015662-145015727	8:144943246-144943901	Unclassified_Cell_type_specific		144943738	144943861	NC_000008.10
DisEn	cg00065396	II			37	6	26594778	6	26702757	F								chr6:26596046-26596321	N_Shore		RDMR						26594778	26594901	NC_000006.11
DisEn	cg00065569	II			37	1	113666867	1	113468390	R					LRIG2	NM_014813	3'UTR					TRUE					113666867	113666990	NC_000001.10
DisEn	cg00066239	II			37	17	78472159	17	76086754	R													17:76086607-76086958				78472159	78472282	NC_000017.10
DisEn	cg00066499	I	A	Red	37	1	26826677	1	26699264	F								chr1:26826676-26827474	Island				1:26699264-26700533	1:26826481-26828227	Promoter_Associated		26826677	26826800	NC_000001.10
DisEn	cg00066554	II			37	1	160385636	1	158652260	F					VANGL2	NM_020335	Body	chr1:160389103-160389386	N_Shelf				1:158652225-158652520				160385636	160385759	NC_000001.10
DisEn	cg00066722	II			37	1	43634520	1	43407107	R					EBNA1BP2;EBNA1BP2	NM_001159936;NM_006824	Body;Body	chr1:43637503-43638052	N_Shelf								43634520	43634643	NC_000001.10
DisEn	cg00066750	II			37	6	126080132	6	126121825	F	rs3734640				HEY2	NM_012259	Body	chr6:126080334-126080831	N_Shore								126080132	126080255	NC_000006.11
DisEn	cg00066805	II			37	6	169559396	6	169301321	R													6:169301321-169301792				169559396	169559519	NC_000006.11
DisEn	cg00066828	I	A	Red	37	17	1837612	17	1784362	F								chr17:1837587-1837859	Island								1837612	1837735	NC_000017.10
DisEn	cg00066854	II			37	10	113987376	10	113977366	F	rs79490708									low-CpG:113977362-113977430							113987376	113987499	NC_000010.10
DisEn	cg00066919	II			37	2	121427740	2	121144210	F		rs72956046										TRUE	2:121144130-121144215				121427740	121427863	NC_000002.11
DisEn	cg00066925	II			37	12	48921980	12	47208247	F								chr12:48921774-48922129	Island				12:47208049-47208580				48921980	48922103	NC_000012.11
DisEn	cg00067196	II			37	1	204189242	1	202455865	F					PLEKHA6	NM_014935	3'UTR										204189242	204189365	NC_000001.10
DisEn	cg00067588	II			37	10	10561707	10	10601713	F												TRUE					10561707	10561830	NC_000010.10
DisEn	cg00067600	II			37	3	34109141	3	34084145	R												TRUE					34109141	34109264	NC_000003.11
DisEn	cg00067768	II			37	3	183886674	3	185369368	R					DVL3	NM_004423	Body	chr3:183887815-183888478	N_Shore			TRUE				TRUE	183886674	183886797	NC_000003.11
DisEn	cg00068038	II			37	2	36688564	2	36542068	F	rs3770869				CRIM1	NM_016441	Body					TRUE					36688564	36688687	NC_000002.11
DisEn	cg00068102	II			37	2	121619261	2	121335731	F					GLI2	NM_005270	Body					TRUE					121619261	121619384	NC_000002.11
DisEn	cg00068377	I	A	Red	37	1	3275180	1	3265040	F					PRDM16;PRDM16	NM_022114;NM_199454	Body;Body	chr1:3275029-3275284	Island				1:3264890-3265144				3275180	3275303	NC_000001.10
DisEn	cg00068428	I	T	Red	37	8	49494724	8	49657277	F													8:49656623-49657328				49494724	49494847	NC_000008.10
DisEn	cg00068750	II			37	16	2535955	16	2475956	F	rs9924353				TBC1D24	NM_020705	5'UTR						16:2475729-2476282				2535955	2536078	NC_000016.9
DisEn	cg00069309	II			37	6	17931997	6	18039976	F					KIF13A;KIF13A;KIF13A;KIF13A	NM_022113;NM_001105567;NM_001105568;NM_001105566	Body;Body;Body;Body					TRUE					17931997	17932120	NC_000006.11
DisEn	cg00069391	II			37	7	3419305	7	3385831	F					SDK1	NM_152744	Body					TRUE					3419305	3419428	NC_000007.13
DisEn	cg00069417	II			37	16	87874279	16	86431780	F					SLC7A5	NM_003486	Body						16:86431680-86431927				87874279	87874402	NC_000016.9
DisEn	cg00069860	I	C	Grn	37	1	44883227	1	44655814	F					RNF220	NM_018150	Body	chr1:44883136-44884272	Island		DMR		1:44655727-44656634			TRUE	44883227	44883350	NC_000001.10
DisEn	cg00069969	II			37	13	33646763	13	32544763	F												TRUE					33646763	33646886	NC_000013.10
DisEn	cg00070529	II			37	13	43986655	13	42884655	R					ENOX1;ENOX1	NM_017993;NM_001127615	Body;Body					TRUE					43986655	43986778	NC_000013.10
DisEn	cg00070870	II			37	6	30691895	6	30799874	R					TUBB	NM_178014	Body	chr6:30687941-30688213	S_Shelf				6:30799539-30800046				30691895	30692018	NC_000006.11
DisEn	cg00070899	I	T	Red	37	6	34024479	6	34132457	R					GRM4	NM_000841	Body	chr6:34024201-34024457	S_Shore				6:34132180-34132458			TRUE	34024479	34024602	NC_000006.11
DisEn	cg00070908	II			37	17	29855433	17	26879553	F					RAB11FIP4	NM_032932	Body						17:26879553-26879857				29855433	29855556	NC_000017.10
DisEn	cg00071026	I	A	Red	37	13	113650936	13	112698937	F	rs3011529				MCF2L;MCF2L	NM_001112732;NM_024979	Body;Body	chr13:113648343-113649601	S_Shore				13:112698772-112699009				113650936	113651059	NC_000013.10
DisEn	cg00071210	II			37	6	148736942	6	148778635	R					SASH1	NM_015278	Body					TRUE					148736942	148737065	NC_000006.11
DisEn	cg00071727	II			37	13	98869894	13	97667895	F	rs8001636				FARP1;FARP1	NM_005766;NM_001001715	Body;Body						13:97667698-97667946				98869894	98870017	NC_000013.10
DisEn	cg00072426	II			37	16	86592512	16	85150013	F								chr16:86588435-86589513	S_Shelf				16:85149889-85150209				86592512	86592635	NC_000016.9
DisEn	cg00072675	II			37	1	56942628	1	56715216	R								chr1:56943401-56943669	N_Shore								56942628	56942751	NC_000001.10
DisEn	cg00073010	II			37	17	17627194	17	17567919	R					RAI1	NM_030665	5'UTR	chr17:17625605-17628500	Island				17:17566331-17568400				17627194	17627317	NC_000017.10
DisEn	cg00073713	II			37	7	97800932	7	97638868	R		rs55682759			LMTK2	NM_014916	Body	chr7:97800780-97801030	Island				7:97638772-97639058				97800932	97801055	NC_000007.13
DisEn	cg00073794	I	C	Grn	37	2	30041338	2	29894842	R					ALK	NM_004304	Body						2:29894834-29894896				30041338	30041461	NC_000002.11
DisEn	cg00074313	II			37	2	179371342	2	179079588	F					MIR548N	NR_031666	Body					TRUE					179371342	179371465	NC_000002.11
DisEn	cg00074365	I	T	Red	37	2	64088479	2	63941983	F	rs77783768				UGP2;UGP2	NM_001001521;NM_006759	Body;Body				DMR			2:64088413-64088782	Unclassified		64088479	64088602	NC_000002.11
DisEn	cg00075507	II			37	17	26708226	17	23732353	R					SARM1	NM_015077	Body	chr17:26708225-26708805	Island				17:23732353-23732911				26708226	26708349	NC_000017.10
DisEn	cg00075698	II			37	6	15520937	6	15628916	F		rs70996556			JARID2	NM_004973	3'UTR	chr6:15517282-15517557	S_Shelf				6:15628916-15629148				15520937	15521060	NC_000006.11
DisEn	cg00075975	II			37	1	230491641	1	228558264	F					PGBD5	NM_024554	Body	chr1:230492716-230492945	N_Shore								230491641	230491764	NC_000001.10
DisEn	cg00076195	I	T	Red	37	5	140892677	5	140872861	R								chr5:140892913-140893189	N_Shore		CDMR		5:140872809-140873888	5:140891341-140892957	Promoter_Associated	TRUE	140892677	140892800	NC_000005.9
DisEn	cg00076555	II			37	3	49705435	3	49680439	R					BSN	NM_003458	3'UTR					TRUE					49705435	49705558	NC_000003.11
DisEn	cg00076774	II			37	2	45016971	2	44870475	R												TRUE					45016971	45017094	NC_000002.11
DisEn	cg00077281	I	T	Red	37	15	58840596	15	56627888	F					LIPC	NM_000236	Body						15:56627873-56628010				58840596	58840719	NC_000015.9
DisEn	cg00077285	II			37	15	37427791	15	35215083	F	rs1401898											TRUE		15:37427465-37428136	Unclassified_Cell_type_specific		37427791	37427914	NC_000015.9
DisEn	cg00077312	II			37	9	140311020	9	139430841	F					EXD3	NM_017820	5'UTR	chr9:140310894-140312457	Island				9:139430719-139432253				140311020	140311143	NC_000009.11
DisEn	cg00077477	II			37	5	159305492	5	159238070	F	rs77100191											TRUE					159305492	159305615	NC_000005.9
DisEn	cg00077547	II			37	10	63170372	10	62840378	R					TMEM26	NM_178505	Body						10:62840106-62840383				63170372	63170495	NC_000010.10
DisEn	cg00077904	II			37	5	151078909	5	151059102	R												TRUE				TRUE	151078909	151079032	NC_000005.9
DisEn	cg00078270	I	A	Red	37	7	2005255	7	1971781	R					MAD1L1;MAD1L1;MAD1L1	NM_003550;NM_001013837;NM_001013836	Body;Body;Body	chr7:2007802-2008268	N_Shelf				7:1971412-1972072				2005255	2005378	NC_000007.13
DisEn	cg00078746	II			37	14	91700401	14	90770154	R	rs61745752				GPR68	NM_003485	Body	chr14:91700081-91701238	Island				14:90769841-90771013				91700401	91700524	NC_000014.8
DisEn	cg00078759	I	T	Red	37	16	1600969	16	1540970	R					IFT140;TMEM204	NM_014714;NM_024600	Body;Body	chr16:1598952-1599157	S_Shore				16:1540882-1541121				1600969	1601092	NC_000016.9
DisEn	cg00078857	II			37	8	49426532	8	49589085	F								chr8:49427074-49427416	N_Shore					8:49426450-49427873	Unclassified		49426532	49426655	NC_000008.10
DisEn	cg00078861	II			37	5	154429562	5	154409755	R												TRUE		5:154429253-154430343	Unclassified		154429562	154429685	NC_000005.9
DisEn	cg00078911	II			37	2	3192444	2	3171451	F		rs60294207											2:3171286-3171643				3192444	3192567	NC_000002.11
DisEn	cg00078968	II			37	1	228225659	1	226292282	F					WNT3A	NM_033131	Body	chr1:228225442-228225753	Island		DMR		1:226292066-226292625	1:228225380-228225713	Unclassified		228225659	228225782	NC_000001.10
DisEn	cg00078996	II			37	12	132293329	12	130859282	F								chr12:132293443-132293816	N_Shore					12:132293295-132293760	Unclassified_Cell_type_specific		132293329	132293452	NC_000012.11
DisEn	cg00080333	II			37	4	184492770	4	184729764	R												TRUE		4:184492754-184492822	Unclassified_Cell_type_specific		184492770	184492893	NC_000004.11
DisEn	cg00080418	II			37	2	87069146	2	86922657	R					CD8B;CD8B;CD8B;CD8B;CD8B	NM_172213;NM_004931;NM_172101;NM_172102;NM_172099	Body;3'UTR;Body;Body;3'UTR										87069146	87069269	NC_000002.11
DisEn	cg00080987	II			37	3	126937362	3	128420052	R										low-CpG:128420050-128420110							126937362	126937485	NC_000003.11
DisEn	cg00081019	I	A	Red	37	1	243658800	1	241725423	F					SDCCAG8;AKT3	NM_006642;NM_181690	Body;3'UTR						1:241725244-241725709				243658800	243658923	NC_000001.10
DisEn	cg00081347	I	C	Grn	37	17	78188837	17	75803432	F					SGSH	NM_000199	Body	chr17:78188803-78189010	Island				17:75802209-75803776				78188837	78188960	NC_000017.10
DisEn	cg00081417	II			37	6	140400137	6	140441830	R												TRUE					140400137	140400260	NC_000006.11
DisEn	cg00081445	II			37	6	160941119	6	160861109	F	rs73784268												6:160861109-160861742	6:160940334-160942036	Promoter_Associated		160941119	160941242	NC_000006.11
DisEn	cg00081714	II			37	5	116306180	5	116334079	R												TRUE					116306180	116306303	NC_000005.9
DisEn	cg00081729	II			37	1	240656737	1	238723360	F		rs17857321			GREM2	NM_022469	Body	chr1:240656253-240656720	S_Shore							TRUE	240656737	240656860	NC_000001.10
DisEn	cg00081799	I	A	Red	37	1	6390793	1	6313380	F					ACOT7;ACOT7;ACOT7;ACOT7	NM_181864;NM_181865;NM_007274;NM_181866	Body;Body;Body;Body						1:6313380-6313433	1:6390329-6392291	Unclassified	TRUE	6390793	6390916	NC_000001.10
DisEn	cg00081919	II			37	2	43187471	2	43040975	F												TRUE					43187471	43187594	NC_000002.11
DisEn	cg00082140	II			37	5	179816766	5	179749372	F								chr5:179816662-179817005	Island			TRUE	5:179749284-179749611				179816766	179816889	NC_000005.9
DisEn	cg00082285	II			37	1	1097270	1	1087133	R								chr1:1098043-1100584	N_Shore				1:1087017-1087178				1097270	1097393	NC_000001.10
DisEn	cg00082540	II			37	21	46396774	21	45221202	R					C21orf70	NM_058190	3'UTR							21:46396018-46396967	Unclassified	TRUE	46396774	46396897	NC_000021.8
DisEn	cg00082713	II			37	3	44038484	3	44013488	F								chr3:44036407-44041104	Island		DMR		3:44012846-44013774	3:44036946-44038914	Unclassified_Cell_type_specific	TRUE	44038484	44038607	NC_000003.11
DisEn	cg00083018	II			37	6	101840329	6	101947050	R								chr6:101841425-101841905	N_Shore				6:101947050-101947092				101840329	101840452	NC_000006.11
DisEn	cg00083188	II			37	10	79314844	10	78984850	F	rs77993913				KCNMA1;KCNMA1;KCNMA1;KCNMA1	NM_001161353;NM_001161352;NM_002247;NM_001014797	Body;Body;Body;Body					TRUE					79314844	79314967	NC_000010.10
DisEn	cg00083262	II			37	1	157125526	1	155392150	R												TRUE		1:157125461-157126139	Unclassified		157125526	157125649	NC_000001.10
DisEn	cg00083265	II			37	7	4820880	7	4787406	R					KIAA0415	NM_014855	Body	chr7:4823506-4824097	N_Shelf				7:4787108-4787817				4820880	4821003	NC_000007.13
DisEn	cg00083535	I	A	Red	37	8	140871048	8	140940230	R					TRAPPC9;TRAPPC9	NM_001160372;NM_031466	Body;Body						8:140940230-140940632				140871048	140871171	NC_000008.10
DisEn	cg00083993	II			37	5	146133678	5	146113871	F					PPP2R2B;PPP2R2B;PPP2R2B;PPP2R2B;PPP2R2B;PPP2R2B;PPP2R2B	NM_181674;NM_001127381;NM_181677;NM_181676;NM_181675;NM_004576;NM_181678	Body;Body;Body;Body;Body;Body;Body					TRUE					146133678	146133801	NC_000005.9
DisEn	cg00084338	I	T	Red	37	6	170595920	6	170437845	F		rs7759322			DLL1	NM_005618	Body	chr6:170597246-170597499	N_Shore				6:170437809-170437895				170595920	170596043	NC_000006.11
DisEn	cg00084347	II			37	12	124393913	12	122959866	F					DNAH10	NM_207437	Body						12:122959572-122959883				124393913	124394036	NC_000012.11
DisEn	cg00084604	II			37	6	40929496	6	41037474	F	rs77465187											TRUE					40929496	40929619	NC_000006.11
DisEn	cg00085061	II			37	21	43161624	21	42034693	R					RIPK4	NM_020639	Body	chr21:43160916-43161948	Island				21:42033786-42035486				43161624	43161747	NC_000021.8
DisEn	cg00085256	II			37	2	218251446	2	217959691	R					DIRC3	NR_026597	Body					TRUE					218251446	218251569	NC_000002.11
DisEn	cg00085281	II			37	7	2055099	7	2021625	R					MAD1L1;MAD1L1;MAD1L1	NM_003550;NM_001013837;NM_001013836	Body;Body;Body	chr7:2054060-2054386	S_Shore								2055099	2055222	NC_000007.13
DisEn	cg00085438	II			37	3	152049980	3	153532670	F					MBNL1;MBNL1;MBNL1;MBNL1;MBNL1;MBNL1;MBNL1	NM_207295;NM_207293;NM_021038;NM_207292;NM_207296;NM_207297;NM_207294	Body;Body;Body;Body;Body;Body;Body					TRUE					152049980	152050103	NC_000003.11
DisEn	cg00085493	II			37	1	208040203	1	206106826	R								chr1:208041862-208042718	N_Shore					1:208040112-208040408	Promoter_Associated_Cell_type_specific		208040203	208040326	NC_000001.10
DisEn	cg00085747	II			37	17	3764113	17	3710862	R					CAMKK1;CAMKK1	NM_032294;NM_172206	3'UTR;3'UTR						17:3710772-3711379				3764113	3764236	NC_000017.10
DisEn	cg00085790	II			37	1	211722100	1	209788723	F												TRUE					211722100	211722223	NC_000001.10
DisEn	cg00086113	II			37	15	75760823	15	73547876	F	rs78787156				PTPN9	NM_002833	3'UTR										75760823	75760946	NC_000015.9
DisEn	cg00086488	II			37	13	113648882	13	112696883	R					MCF2L;MCF2L	NM_001112732;NM_024979	Body;Body	chr13:113648343-113649601	Island				13:112696883-112697976				113648882	113649005	NC_000013.10
DisEn	cg00087244	II			37	7	74042487	7	73680423	R												TRUE				TRUE	74042487	74042610	NC_000007.13
DisEn	cg00087273	II			37	1	17386292	1	17258879	R												TRUE		1:17385799-17387258	Unclassified	TRUE	17386292	17386415	NC_000001.10
DisEn	cg00087368	II			37	6	100896392	6	101003113	R					SIM1	NM_005068	Body	chr6:100897080-100897621	N_Shore			TRUE	6:101002495-101003261				100896392	100896515	NC_000006.11
DisEn	cg00087511	II			37	1	9069875	1	8992462	R			TRUE		SLC2A7	NM_207420	Body										9069875	9069998	NC_000001.10
DisEn	cg00087546	II			37	1	3308286	1	3298146	F	rs59502330				PRDM16;PRDM16	NM_022114;NM_199454	Body;Body	chr1:3310102-3311035	N_Shore				1:3298116-3298566				3308286	3308409	NC_000001.10
DisEn	cg00087645	II			37	6	157040279	6	157081971	F								chr6:157040983-157041385	N_Shore								157040279	157040402	NC_000006.11
DisEn	cg00087963	II			37	16	51169437	16	49726938	R								chr16:51168266-51169110	S_Shore		RDMR	TRUE					51169437	51169560	NC_000016.9
DisEn	cg00088079	II			37	6	16622634	6	16730613	F	rs7748637				ATXN1;ATXN1	NM_001128164;NM_000332	5'UTR;5'UTR					TRUE					16622634	16622757	NC_000006.11
DisEn	cg00088183	II			37	1	91185168	1	90957756	R								chr1:91185156-91185577	Island				1:90957745-90958380	1:91184905-91185282	Unclassified_Cell_type_specific		91185168	91185291	NC_000001.10
DisEn	cg00088299	I	C	Grn	37	4	2538934	4	2508732	R								chr4:2537098-2539421	Island				4:2506962-2509219				2538934	2539057	NC_000004.11
DisEn	cg00088507	II			37	15	29499242	15	27286534	F					FAM189A1	NM_015307	Body						15:27286469-27286554				29499242	29499365	NC_000015.9
DisEn	cg00088691	I	A	Red	37	16	12620513	16	12528014	F	rs8063373				SNX29	NM_001080530	Body						16:12527936-12528283				12620513	12620636	NC_000016.9
DisEn	cg00088797	II			37	3	12976288	3	12951288	F					IQSEC1;IQSEC1	NM_001134382;NM_014869	Body;Body	chr3:12976966-12978182	N_Shore							TRUE	12976288	12976411	NC_000003.11
DisEn	cg00089154	I	T	Red	37	16	57352732	16	55910233	R												TRUE					57352732	57352855	NC_000016.9
DisEn	cg00089162	I	A	Red	37	15	89682168	15	87483172	R					ABHD2;ABHD2	NM_152924;NM_007011	Body;Body					TRUE					89682168	89682291	NC_000015.9
DisEn	cg00089486	I	A	Red	37	3	157816330	3	159299024	F					SHOX2;SHOX2;SHOX2	NM_001163678;NM_006884;NM_003030	Body;Body;Body	chr3:157815581-157816095	S_Shore		RDMR			3:157815039-157816346	Unclassified	TRUE	157816330	157816453	NC_000003.11
DisEn	cg00089512	II			37	1	2288167	1	2278027	F					MORN1	NM_024848	Body						1:2278025-2278095				2288167	2288290	NC_000001.10
DisEn	cg00089528	II			37	5	180609278	5	180541884	F	rs10479609							chr5:180610053-180610263	N_Shore					5:180608734-180609321	Unclassified_Cell_type_specific	TRUE	180609278	180609401	NC_000005.9
DisEn	cg00089695	II			37	9	101746445	9	100786266	F					COL15A1	NM_001855	Body	chr9:101747876-101748083	N_Shore			TRUE					101746445	101746568	NC_000009.11
DisEn	cg00089814	II			37	3	72641008	3	72723698	R												TRUE				TRUE	72641008	72641131	NC_000003.11
DisEn	cg00089821	II			37	6	170807096	6	170649021	R												TRUE					170807096	170807219	NC_000006.11
DisEn	cg00089966	II			37	5	159340430	5	159273008	R								chr5:159343215-159343574	N_Shelf			TRUE				TRUE	159340430	159340553	NC_000005.9
DisEn	cg00090091	II			37	13	107036741	13	105834742	F												TRUE					107036741	107036864	NC_000013.10
DisEn	cg00090197	I	T	Red	37	1	43738732	1	43511319	F		rs61736069			TMEM125	NM_144626	Body	chr1:43738484-43738829	Island				1:43511072-43511457				43738732	43738855	NC_000001.10
DisEn	cg00090431	II			37	2	241853101	2	241501774	R								chr2:241855374-241855631	N_Shelf					2:241853053-241853260	Unclassified		241853101	241853224	NC_000002.11
DisEn	cg00090737	I	A	Red	37	10	135000089	10	134850079	F					KNDC1	NM_152643	Body	chr10:134999520-134999831	S_Shore				10:134849552-134850249			TRUE	135000089	135000212	NC_000010.10
DisEn	cg00090813	I	T	Red	37	16	71674798	16	70232299	R					MARVELD3	NM_001017967	Body						16:70231894-70232384				71674798	71674921	NC_000016.9
DisEn	cg00091302	II			37	1	182602986	1	180869609	F												TRUE		1:182602876-182602990	Unclassified_Cell_type_specific		182602986	182603109	NC_000001.10
DisEn	cg00091589	II			37	16	87753704	16	86311205	F					KLHDC4	NM_017566	Body	chr16:87754008-87754285	N_Shore				16:86311002-86312039				87753704	87753827	NC_000016.9
DisEn	cg00091760	II			37	10	124131072	10	124121062	F								chr10:124134088-124134933	N_Shelf								124131072	124131195	NC_000010.10
DisEn	cg00091953	II			37	4	143326541	4	143545991	F					INPP4B;INPP4B	NM_003866;NM_001101669	Body;Body			low-CpG:143545986-143546040	DMR	TRUE					143326541	143326664	NC_000004.11
DisEn	cg00091960	II			37	7	126829514	7	126616750	R					GRM8;GRM8;GRM8	NM_001127323;NR_028041;NM_000845	Body;Body;Body					TRUE					126829514	126829637	NC_000007.13
DisEn	cg00092235	II			37	17	70154920	17	67666515	F	rs78443033											TRUE					70154920	70155043	NC_000017.10
DisEn	cg00092400	II			37	12	51788285	12	50074552	R								chr12:51785279-51785821	S_Shelf			TRUE		12:51787968-51788373	Unclassified_Cell_type_specific	TRUE	51788285	51788408	NC_000012.11
DisEn	cg00092551	II			37	7	127371565	7	127158801	R					SND1	NM_014390	Body					TRUE					127371565	127371688	NC_000007.13
DisEn	cg00092644	II			37	1	95360379	1	95132967	F					SLC44A3;SLC44A3	NM_001114106;NM_152369	Body;Body					TRUE					95360379	95360502	NC_000001.10
DisEn	cg00092967	II			37	7	151000789	7	150631722	F	rs6953117							chr7:151000579-151001042	Island				7:150631513-150631975	7:150999526-151001106	Unclassified		151000789	151000912	NC_000007.13
DisEn	cg00093080	II			37	12	117421224	12	115905607	F					FBXW8;FBXW8	NM_153348;NM_012174	Body;Body					TRUE					117421224	117421347	NC_000012.11
DisEn	cg00093099	II			37	18	2849071	18	2839071	F		rs73367888			EMILIN2	NM_032048	Body	chr18:2846565-2848175	S_Shore		RDMR						2849071	2849194	NC_000018.9
DisEn	cg00093433	II			37	16	85981310	16	84538811	R								chr16:85981652-85981965	N_Shore		DMR			16:85980941-85982051	Promoter_Associated		85981310	85981433	NC_000016.9
DisEn	cg00093522	II			37	1	2252019	1	2241879	R								chr1:2253723-2254758	N_Shore					1:2251937-2252152	Unclassified_Cell_type_specific		2252019	2252142	NC_000001.10
DisEn	cg00093686	I	A	Red	37	12	115131142	12	113615525	F								chr12:115130008-115130242	S_Shore		RDMR	TRUE		12:115130525-115131374	Unclassified_Cell_type_specific	TRUE	115131142	115131265	NC_000012.11
DisEn	cg00093688	II			37	9	140113369	9	139233190	R					NDOR1;NDOR1;NDOR1;NDOR1	NM_014434;NM_001144026;NM_001144028;NM_001144027	3'UTR;3'UTR;3'UTR;3'UTR	chr9:140114800-140115390	N_Shore								140113369	140113492	NC_000009.11
DisEn	cg00093956	II			37	12	107372431	12	105896561	F	rs78415960				MTERFD3;MTERFD3	NM_025198;NM_001033050	Body;Body										107372431	107372554	NC_000012.11
DisEn	cg00094158	II			37	10	126435795	10	126425785	R								chr10:126431314-126433285	S_Shelf								126435795	126435918	NC_000010.10
DisEn	cg00094255	II			37	6	164092410	6	164012400	R								chr6:164092861-164093113	N_Shore								164092410	164092533	NC_000006.11
DisEn	cg00094487	II			37	15	65255928	15	63042981	R					SPG21;SPG21;SPG21	NM_001127890;NM_001127889;NM_016630	3'UTR;3'UTR;3'UTR										65255928	65256051	NC_000015.9
DisEn	cg00094595	II			37	12	91775374	12	90299505	F											DMR	TRUE					91775374	91775497	NC_000012.11
DisEn	cg00094734	I	A	Red	37	2	96830479	2	96194206	F												TRUE		2:96830329-96830867	Unclassified		96830479	96830602	NC_000002.11
DisEn	cg00094735	II			37	5	1949198	5	2002198	F	rs28712296							chr5:1948994-1949227	Island				5:2001875-2002219				1949198	1949321	NC_000005.9
DisEn	cg00094943	II			37	7	150093059	7	149723992	F					ZNF775	NM_173680	Body	chr7:150093636-150095229	N_Shore								150093059	150093182	NC_000007.13
DisEn	cg00095018	II			37	6	36101338	6	36209316	F					MAPK13	NM_002754	Body	chr6:36098039-36098621	S_Shelf					6:36101310-36101392	Unclassified		36101338	36101461	NC_000006.11
DisEn	cg00095276	II			37	5	1068111	5	1121111	F					SLC12A7	NM_006598	Body	chr5:1068746-1069000	N_Shore				5:1120430-1121187	5:1068111-1068251	Unclassified_Cell_type_specific		1068111	1068234	NC_000005.9
DisEn	cg00095326	II			37	1	228940949	1	227007572	R												TRUE		1:228940774-228941014	Unclassified_Cell_type_specific		228940949	228941072	NC_000001.10
DisEn	cg00095333	II			37	17	70172535	17	67684130	F												TRUE					70172535	70172658	NC_000017.10
DisEn	cg00095396	II			37	16	87722219	16	86279720	F	rs74039462				JPH3	NM_020655	Body	chr16:87723171-87724100	N_Shore				16:86279651-86280260				87722219	87722342	NC_000016.9
DisEn	cg00095431	II			37	2	67775781	2	67629285	F												TRUE					67775781	67775904	NC_000002.11
DisEn	cg00095523	II			37	12	115105485	12	113589868	R								chr12:115104848-115105548	Island		RDMR		12:113589447-113589931	12:115105026-115106667	Unclassified_Cell_type_specific		115105485	115105608	NC_000012.11
DisEn	cg00095608	I	C	Grn	37	10	130010356	10	129900346	R								chr10:130008558-130009620	S_Shore				10:129900084-129900409	10:130010177-130010526	Promoter_Associated		130010356	130010479	NC_000010.10
DisEn	cg00095629	II			37	6	168811070	6	168553919	F								chr6:168812524-168812738	N_Shore								168811070	168811193	NC_000006.11
DisEn	cg00095772	II			37	2	1050773	2	1040773	R					SNTG2	NM_018968	Body	chr2:1052315-1052730	N_Shore			TRUE					1050773	1050896	NC_000002.11
DisEn	cg00095936	II			37	3	154039997	3	155522691	F	rs6810120				DHX36;DHX36	NM_020865;NM_001114397	Body;Body	chr3:154042004-154042376	N_Shelf								154039997	154040120	NC_000003.11
DisEn	cg00096065	II			37	5	150034405	5	150014598	R					SYNPO	NM_007286	Body	chr5:150035968-150036629	N_Shore								150034405	150034528	NC_000005.9
DisEn	cg00096106	II			37	5	100176809	5	100204708	F					ST8SIA4	NM_005668	Body					TRUE					100176809	100176932	NC_000005.9
DisEn	cg00096307	II			37	2	106761754	2	106128186	F					UXS1	NM_025076	Body						2:106128081-106128274				106761754	106761877	NC_000002.11
DisEn	cg00096328	II			37	3	41200046	3	41175050	R												TRUE					41200046	41200169	NC_000003.11
DisEn	cg00096603	II			37	4	95572122	4	95791145	R					PDLIM5;PDLIM5;PDLIM5	NR_024179;NM_006457;NM_001011513	Body;Body;Body					TRUE					95572122	95572245	NC_000004.11
DisEn	cg00096810	I	A	Red	37	5	178753432	5	178686038	R					ADAMTS2;ADAMTS2	NM_021599;NM_014244	Body;Body					TRUE	5:178685605-178686410			TRUE	178753432	178753555	NC_000005.9
DisEn	cg00097225	II			37	10	65389215	10	65059221	F								chr10:65389875-65390835	N_Shore			TRUE		10:65388411-65390568	Promoter_Associated	TRUE	65389215	65389338	NC_000010.10
DisEn	cg00097384	I	A	Red	37	16	29703459	16	29610960	R					QPRT	NM_014298	Body	chr16:29706198-29706458	N_Shelf				16:29610830-29611042	16:29703149-29703665	Promoter_Associated	TRUE	29703459	29703582	NC_000016.9
DisEn	cg00097450	II			37	17	78473077	17	76087672	R												TRUE					78473077	78473200	NC_000017.10
DisEn	cg00097800	II			37	2	46593258	2	46446762	R					EPAS1	NM_001430	Body					TRUE	2:46446727-46446796	2:46592871-46594020	Unclassified_Cell_type_specific		46593258	46593381	NC_000002.11
DisEn	cg00098175	I	T	Red	37	5	1056142	5	1109142	F					SLC12A7	NM_006598	Body	chr5:1056321-1056685	N_Shore				5:1109006-1109671				1056142	1056265	NC_000005.9
DisEn	cg00098286	II			37	10	118404628	10	118394618	F					PNLIPRP2	NM_005396	3'UTR										118404628	118404751	NC_000010.10
DisEn	cg00098297	II			37	12	117401813	12	115886196	R					FBXW8;FBXW8	NM_153348;NM_012174	Body;Body					TRUE					117401813	117401936	NC_000012.11
DisEn	cg00098799	I	A	Red	37	15	99409360	15	97226883	F	rs45467302				IGF1R	NM_000875	Body					TRUE	15:97226883-97227030	15:99408462-99409708	Promoter_Associated_Cell_type_specific		99409360	99409483	NC_000015.9
DisEn	cg00098951	II			37	20	60579706	20	60013101	R		rs6142918			TAF4	NM_003185	Body	chr20:60581508-60581862	N_Shore								60579706	60579829	NC_000020.10
DisEn	cg00099383	II			37	6	168633917	6	168376766	F								chr6:168633706-168633918	Island			TRUE					168633917	168634040	NC_000006.11
DisEn	cg00099393	II			37	7	157361621	7	157054382	R					PTPRN2;PTPRN2;PTPRN2	NM_002847;NM_130842;NM_130843	Body;Body;Body	chr7:157361512-157361805	Island				7:157053965-157054566	7:157360891-157362762	Unclassified_Cell_type_specific	TRUE	157361621	157361744	NC_000007.13
DisEn	cg00099602	II			37	6	87993447	6	88050166	R					GJB7	NM_198568	3'UTR										87993447	87993570	NC_000006.11
DisEn	cg00100012	II			37	20	37302983	20	36736397	R								chr20:37302813-37303388	Island			TRUE	20:36735949-36737021	20:37302686-37303378	Unclassified		37302983	37303106	NC_000020.10
DisEn	cg00100114	II			37	7	101932902	7	101719622	R					SH2B2	NM_020979	Body	chr7:101929503-101931089	S_Shore					7:101932757-101932954	Unclassified_Cell_type_specific		101932902	101933025	NC_000007.13
DisEn	cg00100420	II			37	4	106009831	4	106229280	F		rs35720680										TRUE					106009831	106009954	NC_000004.11
DisEn	cg00100538	II			37	4	184067792	4	184304786	R					WWC2	NM_024949	Body					TRUE					184067792	184067915	NC_000004.11
DisEn	cg00100680	I	A	Red	37	4	4406200	4	4457101	R		rs79617964			D4S234E;D4S234E	NM_014392;NM_001040101	Body;Body						4:4457033-4457102				4406200	4406323	NC_000004.11
DisEn	cg00100762	II			37	1	204034928	1	202301551	F	rs34911202											TRUE					204034928	204035051	NC_000001.10
DisEn	cg00101260	II			37	17	53426657	17	50781656	R												TRUE		17:53426000-53427061	Unclassified		53426657	53426780	NC_000017.10
DisEn	cg00101287	II			37	5	956343	5	1009343	F								chr5:958785-959172	N_Shelf				5:1009294-1009674				956343	956466	NC_000005.9
DisEn	cg00101436	II			37	7	90755643	7	90593579	R					CDK14	NM_012395	3'UTR					TRUE					90755643	90755766	NC_000007.13
DisEn	cg00101457	II			37	10	11246612	10	11286618	F					CUGBP2;CUGBP2;CUGBP2;CUGBP2	NM_001025076;NM_006561;NM_001025077;NM_001083591	Body;Body;Body;Body						10:11286561-11286775				11246612	11246735	NC_000010.10
DisEn	cg00101602	II			37	10	73857843	10	73527849	R					ASCC1	NM_015947	Body					TRUE				TRUE	73857843	73857966	NC_000010.10
DisEn	cg00101629	II			37	1	15068966	1	14941553	R					KIAA1026;KIAA1026	NM_201628;NM_015209	Body;Body					TRUE		1:15068919-15069405	Unclassified_Cell_type_specific	TRUE	15068966	15069089	NC_000001.10
DisEn	cg00101728	II			37	6	2953027	6	2898026	F					SERPINB6	NM_004568	Body					TRUE	6:2897936-2898486	6:2951932-2953705	Unclassified		2953027	2953150	NC_000006.11
DisEn	cg00101940	II			37	16	85479301	16	84036802	R												TRUE	16:84036765-84036812			TRUE	85479301	85479424	NC_000016.9
DisEn	cg00102726	II			37	21	46897181	21	45721609	R					COL18A1;COL18A1;COL18A1	NM_130444;NM_030582;NM_130445	Body;Body;Body	chr21:46897841-46898158	N_Shore								46897181	46897304	NC_000021.8
DisEn	cg00103299	II			37	15	93362247	15	91163251	R											CDMR	TRUE					93362247	93362370	NC_000015.9
DisEn	cg00103785	II			37	1	155043322	1	153309946	R	rs35009983							chr1:155043412-155043922	N_Shore			TRUE	1:153309350-153310743	1:155043207-155044110	Unclassified_Cell_type_specific		155043322	155043445	NC_000001.10
DisEn	cg00103961	II			37	20	62096129	20	61566573	R					KCNQ2;KCNQ2;KCNQ2;KCNQ2;KCNQ2	NM_172108;NM_172106;NM_172107;NM_172109;NM_004518	Body;Body;Body;Body;Body	chr20:62097193-62098254	N_Shore								62096129	62096252	NC_000020.10
DisEn	cg00104348	I	A	Red	37	12	10772424	12	10663691	R					STYK1	NM_018423	3'UTR										10772424	10772547	NC_000012.11
DisEn	cg00104845	I	C	Grn	37	5	140892370	5	140872554	R					PCDHGB5;PCDHGC3;PCDHGA6;PCDHGB4;PCDHGA8;PCDHGA12;PCDHGB3;PCDHGA5;PCDHGA1;PCDHGA11;PCDHGA3;PCDHGA2;PCDHGB6;PCDHGA11;PCDHGC5;PCDHGA4;PCDHGB2;PCDHGA10;PCDHGC4;PCDHGB7;PCDHGA9;PCDHGC3;PCDHGB1;PCDHGA7	NM_018925;NM_002588;NM_018919;NM_003736;NM_032088;NM_003735;NM_018924;NM_018918;NM_018912;NM_032092;NM_018916;NM_018915;NM_018926;NM_018914;NM_018929;NM_018917;NM_018923;NM_018913;NM_018928;NM_018927;NM_018921;NM_032403;NM_018922;NM_018920	3'UTR;3'UTR;3'UTR;3'UTR;3'UTR;3'UTR;3'UTR;3'UTR;3'UTR;3'UTR;3'UTR;3'UTR;3'UTR;3'UTR;3'UTR;3'UTR;3'UTR;3'UTR;3'UTR;3'UTR;3'UTR;3'UTR;3'UTR;3'UTR	chr5:140892913-140893189	N_Shore		CDMR		5:140872467-140872619	5:140891341-140892957	Promoter_Associated	TRUE	140892370	140892493	NC_000005.9
DisEn	cg00105041	II			37	12	7777092	12	7668359	F	rs61936977							chr12:7781003-7781248	N_Shelf								7777092	7777215	NC_000012.11
DisEn	cg00105400	II			37	19	46216179	19	50908019	F					FBXO46	NM_001080469	Body	chr19:46214961-46216180	Island				19:50906798-50908114				46216179	46216302	NC_000019.9
DisEn	cg00105640	II			37	1	3691994	1	3681854	F					LOC388588	NM_001163724	Body	chr1:3688553-3689684	S_Shelf			TRUE		1:3691831-3693120	Unclassified		3691994	3692117	NC_000001.10
DisEn	cg00105852	I	C	Grn	37	12	133100010	12	131610083	R					FBRSL1	NM_001142641	Body	chr12:133102168-133102604	N_Shelf				12:131610083-131610152	12:133099310-133101431	Unclassified		133100010	133100133	NC_000012.11
DisEn	cg00106093	I	A	Red	37	6	33391341	6	33499319	R					SYNGAP1	NM_006772	Body	chr6:33393592-33393908	N_Shelf								33391341	33391464	NC_000006.11
DisEn	cg00107046	II			37	1	16465562	1	16338149	R					EPHA2	NM_004431	Body	chr1:16464376-16464621	S_Shore			TRUE		1:16464942-16465584	Unclassified	TRUE	16465562	16465685	NC_000001.10
DisEn	cg00107241	I	A	Red	37	1	29461070	1	29333657	R								chr1:29460810-29461172	Island				1:29333234-29333816	1:29460788-29461077	Unclassified_Cell_type_specific	TRUE	29461070	29461193	NC_000001.10
DisEn	cg00107490	II			37	22	19509318	22	17889318	R								chr22:19510871-19512254	N_Shore								19509318	19509441	NC_000022.10
DisEn	cg00107577	II			37	2	47136146	2	46989650	F					MCFD2;MCFD2;MCFD2;MCFD2;MCFD2;MCFD2;MCFD2	NM_001171509;NM_001171508;NM_139279;NM_001171510;NM_001171507;NM_001171511;NM_001171506	5'UTR;Body;Body;5'UTR;Body;Body;Body										47136146	47136269	NC_000002.11
DisEn	cg00107630	II			37	9	120174408	9	119214229	R					ASTN2;ASTN2;ASTN2	NM_198186;NM_014010;NM_198187	Body;Body;Body	chr9:120175253-120177496	N_Shore								120174408	120174531	NC_000009.11
DisEn	cg00107682	II			37	15	96888959	15	94689963	R								chr15:96888958-96889417	Island				15:94689963-94690421	15:96887705-96889554	Unclassified	TRUE	96888959	96889082	NC_000015.9
DisEn	cg00107890	II			37	15	71492746	15	69279800	F					THSD4	NM_024817	Body					TRUE					71492746	71492869	NC_000015.9
DisEn	cg00108222	I	A	Red	37	15	49268046	15	47055338	R								chr15:49267991-49268278	Island			TRUE	15:47055284-47056062	15:49267213-49269033	Unclassified		49268046	49268169	NC_000015.9
DisEn	cg00108282	II			37	7	845047	7	811573	F	rs73038184												7:811495-811740				845047	845170	NC_000007.13
DisEn	cg00108351	I	A	Red	37	16	86529658	16	85087159	R								chr16:86530747-86532994	N_Shore		CDMR		16:85087075-85087787				86529658	86529781	NC_000016.9
DisEn	cg00108694	II			37	5	55598438	5	55634195	R												TRUE					55598438	55598561	NC_000005.9
DisEn	cg00108894	II			37	7	138985930	7	138636470	F					UBN2	NM_173569	3'UTR										138985930	138986053	NC_000007.13
DisEn	cg00108938	I	T	Red	37	7	157633252	7	157326013	F	rs10234881				PTPRN2;PTPRN2;PTPRN2	NM_002847;NM_130842;NM_130843	Body;Body;Body	chr7:157631319-157631615	S_Shore				7:157325651-157326044				157633252	157633375	NC_000007.13
DisEn	cg00108992	II			37	16	12192325	16	12099826	R					SNX29	NM_001080530	Body						16:12099723-12099938				12192325	12192448	NC_000016.9
DisEn	cg00109148	II			37	13	29913347	13	28811347	R					MTUS2	NM_001033602	Body	chr13:29913886-29914301	N_Shore								29913347	29913470	NC_000013.10
DisEn	cg00109451	I	A	Red	37	10	88441339	10	88431319	F	rs45610637				LDB3;LDB3;LDB3;LDB3;LDB3;LDB3	NM_001171611;NM_001080116;NM_001080115;NM_001080114;NM_007078;NM_001171610	Body;Body;Body;Body;Body;Body						10:88431099-88431601				88441339	88441462	NC_000010.10
DisEn	cg00109551	II			37	13	113487346	13	112535347	F					ATP11A;ATP11A	NM_015205;NM_032189	Body;Body	chr13:113486835-113487347	Island				13:112533635-112535571				113487346	113487469	NC_000013.10
DisEn	cg00109764	I	A	Red	37	3	43811308	3	43786312	R												TRUE		3:43810111-43811823	Unclassified		43811308	43811431	NC_000003.11
DisEn	cg00110041	II			37	15	81142343	15	78929398	F					KIAA1199	NM_018689	5'UTR					TRUE					81142343	81142466	NC_000015.9
DisEn	cg00110171	I	A	Red	37	18	77179806	18	75280794	R					NFATC1;NFATC1;NFATC1;NFATC1;NFATC1	NM_006162;NM_172388;NM_172389;NM_172387;NM_172390	Body;5'UTR;Body;Body;Body	chr18:77180182-77180841	N_Shore				18:75280698-75280821	18:77179723-77180010	Unclassified_Cell_type_specific		77179806	77179929	NC_000018.9
DisEn	cg00110578	II			37	6	25993015	6	26100994	R								chr6:25992181-25993164	Island				6:26100658-26101214	6:25991965-25993452	Promoter_Associated		25993015	25993138	NC_000006.11
DisEn	cg00110687	II			37	17	80989065	17	78582354	F	rs72215875				B3GNTL1	NM_001009905	Body	chr17:80989059-80989392	Island				17:78582318-78583649				80989065	80989188	NC_000017.10
DisEn	cg00110769	II			37	1	110122089	1	109923612	F					GNAI3	NM_006496	Body					TRUE					110122089	110122212	NC_000001.10
DisEn	cg00110790	II			37	6	33655814	6	33763792	R					ITPR3	NM_002224	Body	chr6:33655966-33656238	N_Shore					6:33655675-33655914	Unclassified_Cell_type_specific		33655814	33655937	NC_000006.11
DisEn	cg00110846	II			37	7	77669243	7	77507179	R					MAGI2	NM_012301	Body	chr7:77669670-77670057	N_Shore								77669243	77669366	NC_000007.13
DisEn	cg00111102	II			37	20	60509975	20	59943370	R					CDH4	NM_001794	Body	chr20:60511720-60512095	N_Shore			TRUE					60509975	60510098	NC_000020.10
DisEn	cg00111629	II			37	5	538396	5	591396	R								chr5:537303-537522	S_Shore				5:591297-591793				538396	538519	NC_000005.9
DisEn	cg00111778	II			37	2	3833127	2	3811002	R								chr2:3833815-3834318	N_Shore		CDMR	TRUE					3833127	3833250	NC_000002.11
DisEn	cg00111893	I	C	Grn	37	6	109103695	6	109210388	R													6:109210130-109210398	6:109103067-109104093	Unclassified		109103695	109103818	NC_000006.11
DisEn	cg00112048	I	A	Red	37	8	144958131	8	145030119	F	rs13270336												8:145030066-145030124				144958131	144958254	NC_000008.10
DisEn	cg00112238	II			37	1	54719938	1	54492526	R					SSBP3;SSBP3;SSBP3	NM_001009955;NM_018070;NM_145716	Body;Body;Body	chr1:54723696-54724019	N_Shelf			TRUE		1:54719930-54720210	Unclassified_Cell_type_specific	TRUE	54719938	54720061	NC_000001.10
DisEn	cg00112260	II			37	1	32104920	1	31877507	F					PEF1	NM_012392	Body					TRUE					32104920	32105043	NC_000001.10
DisEn	cg00112309	II			37	8	106787982	8	106857158	R					ZFPM2	NM_012082	Body					TRUE					106787982	106788105	NC_000008.10
DisEn	cg00112314	II			37	10	134607427	10	134457417	R								chr10:134607423-134607880	Island				10:134457353-134458468				134607427	134607550	NC_000010.10
DisEn	cg00112929	II			37	1	158905479	1	157172103	F					PYHIN1;PYHIN1;PYHIN1;PYHIN1	NM_198930;NM_198928;NM_198929;NM_152501	5'UTR;5'UTR;5'UTR;5'UTR										158905479	158905602	NC_000001.10
DisEn	cg00113194	I	T	Red	37	1	884869	1	874732	F					NOC2L	NM_015658	Body	chr1:886356-886602	N_Shore								884869	884992	NC_000001.10
DisEn	cg00113663	II			37	5	82243	5	135243	F	rs35171717							chr5:83428-85530	N_Shore			TRUE				TRUE	82243	82366	NC_000005.9
DisEn	cg00113712	II			37	1	2386451	1	2376311	F								chr1:2387669-2388086	N_Shore								2386451	2386574	NC_000001.10
DisEn	cg00114132	II			37	18	8657945	18	8647945	F			TRUE					chr18:8659443-8659672	N_Shore								8657945	8658068	NC_000018.9
DisEn	cg00114966	II			37	1	197893920	1	196160543	R					LHX9;LHX9	NM_020204;NM_001014434	Body;Body	chr1:197890478-197890824	S_Shelf					1:197893576-197893991	Unclassified_Cell_type_specific	TRUE	197893920	197894043	NC_000001.10
DisEn	cg00115040	I	C	Grn	37	22	22011917	22	20341917	R								chr22:22011565-22012516	Island	high-CpG:20341860-20341962			22:20341566-20342609	22:22011063-22012798	Promoter_Associated		22011917	22012040	NC_000022.10
DisEn	cg00115149	II			37	10	111735487	10	111725477	R												TRUE					111735487	111735610	NC_000010.10
DisEn	cg00115178	I	C	Grn	37	10	12648176	10	12688182	R					CAMK1D;CAMK1D	NM_020397;NM_153498	Body;Body					TRUE	10:12688103-12688687	10:12647615-12648843	Promoter_Associated	TRUE	12648176	12648299	NC_000010.10
DisEn	cg00115954	II			37	8	11536551	8	11573960	F								chr8:11536767-11538961	N_Shore								11536551	11536674	NC_000008.10
DisEn	cg00116430	I	A	Red	37	1	94188268	1	93960856	F												TRUE					94188268	94188391	NC_000001.10
DisEn	cg00117018	II			37	8	145955983	8	145926791	F	rs71905516				ZNF251	NM_138367	Body	chr8:145955639-145955989	Island				8:145926403-145927042	8:145955019-145956512	Unclassified		145955983	145956106	NC_000008.10
DisEn	cg00117237	II			37	8	67318804	8	67481358	F												TRUE					67318804	67318927	NC_000008.10
DisEn	cg00117335	II			37	1	117206442	1	117007965	R					IGSF3;IGSF3	NM_001007237;NM_001542	Body;Body	chr1:117209824-117210621	N_Shelf		RDMR						117206442	117206565	NC_000001.10
DisEn	cg00117599	II			37	17	45962589	17	43317588	R												TRUE		17:45962260-45962640	Unclassified_Cell_type_specific		45962589	45962712	NC_000017.10
DisEn	cg00118158	II			37	2	100629297	2	99995729	R					AFF3;AFF3	NM_001025108;NM_002285	Body;Body					TRUE					100629297	100629420	NC_000002.11
DisEn	cg00118229	II			37	21	44088420	21	42961489	R					PDE9A;PDE9A;PDE9A;PDE9A;PDE9A;PDE9A;PDE9A;PDE9A;PDE9A;PDE9A;PDE9A;PDE9A;PDE9A;PDE9A;PDE9A;PDE9A;PDE9A;PDE9A;PDE9A;PDE9A	NM_001001582;NM_001001568;NM_001001573;NM_001001567;NM_001001578;NM_002606;NM_001001580;NM_001001579;NM_001001581;NM_001001571;NM_001001584;NM_001001576;NM_001001585;NM_001001574;NM_001001572;NM_001001569;NM_001001570;NM_001001577;NM_001001583;NM_001001575	Body;Body;5'UTR;Body;Body;Body;5'UTR;5'UTR;Body;Body;5'UTR;5'UTR;5'UTR;Body;5'UTR;Body;Body;Body;Body;Body	chr21:44088822-44089029	N_Shore								44088420	44088543	NC_000021.8
DisEn	cg00118712	I	A	Red	37	10	131686819	10	131576809	F					EBF3	NM_001005463	Body	chr10:131686365-131686595	S_Shore				10:131576727-131576876	10:131686705-131686890	Unclassified_Cell_type_specific		131686819	131686942	NC_000010.10
DisEn	cg00118783	I	A	Red	37	16	1069760	16	1009761	F								chr16:1069294-1070214	Island				16:1009552-1010177			TRUE	1069760	1069883	NC_000016.9
DisEn	cg00118978	II			37	3	14597418	3	14572422	F								chr3:14597400-14597651	Island			TRUE					14597418	14597541	NC_000003.11
DisEn	cg00119053	II			37	6	159549723	6	159469711	R								chr6:159550082-159550382	N_Shore				6:159469711-159470370				159549723	159549846	NC_000006.11
DisEn	cg00119241	II			37	1	15152595	1	15025182	F	rs16850909				KIAA1026;KIAA1026	NM_201628;NM_015209	Body;Body					TRUE					15152595	15152718	NC_000001.10
DisEn	cg00119279	II			37	4	174427146	4	174663721	R								chr4:174427891-174428192	N_Shore		RDMR			4:174426913-174427482	Unclassified		174427146	174427269	NC_000004.11
DisEn	cg00119284	II			37	3	9904130	3	9879130	R								chr3:9904331-9904811	N_Shore							TRUE	9904130	9904253	NC_000003.11
DisEn	cg00119364	II			37	3	138136952	3	139619642	F												TRUE		3:138135801-138137486	Unclassified		138136952	138137075	NC_000003.11
DisEn	cg00119387	II			37	5	156904544	5	156837122	R					ADAM19	NM_033274	3'UTR							5:156902858-156904690	Unclassified		156904544	156904667	NC_000005.9
DisEn	cg00119687	II			37	7	70252662	7	69890598	R					AUTS2;AUTS2	NM_015570;NM_001127231	Body;Body	chr7:70254894-70255986	N_Shelf				7:69890357-69890618				70252662	70252785	NC_000007.13
DisEn	cg00119811	II			37	5	73092353	5	73128109	F					RGNEF	NM_001080479	Body					TRUE					73092353	73092476	NC_000005.9
DisEn	cg00120147	II			37	16	55526963	16	54084464	R					MMP2;MMP2	NM_001127891;NM_004530	Body;Body										55526963	55527086	NC_000016.9
DisEn	cg00120332	II			37	6	88432950	6	88489669	F												TRUE				TRUE	88432950	88433073	NC_000006.11
DisEn	cg00120473	II			37	4	7330616	4	7381517	F	rs13114793				SORCS2	NM_020777	Body					TRUE				TRUE	7330616	7330739	NC_000004.11
DisEn	cg00120783	II			37	17	1472873	17	1419623	F													17:1419532-1419794				1472873	1472996	NC_000017.10
DisEn	cg00120825	II			37	1	2338738	1	2328598	F	rs78922288				PEX10;PEX10	NM_002617;NM_153818	Body;Body	chr1:2339876-2340246	N_Shore					1:2338294-2338943	Gene_Associated		2338738	2338861	NC_000001.10
DisEn	cg00121135	II			37	16	88991343	16	87518844	F					CBFA2T3;CBFA2T3	NM_175931;NM_005187	5'UTR;Body	chr16:88994137-88994442	N_Shelf			TRUE	16:87518573-87519083				88991343	88991466	NC_000016.9
DisEn	cg00121255	II			37	6	114844832	6	114951525	F												TRUE					114844832	114844955	NC_000006.11
DisEn	cg00121374	II			37	1	3392638	1	3382498	R					ARHGEF16	NM_014448	Body	chr1:3394701-3395191	N_Shelf					1:3392407-3392764	Unclassified_Cell_type_specific	TRUE	3392638	3392761	NC_000001.10
DisEn	cg00121876	II			37	6	166251659	6	166171649	R			TRUE														166251659	166251782	NC_000006.11
DisEn	cg00122347	II			37	10	104236741	10	104226731	F					TMEM180	NM_024789	3'UTR							10:104236693-104236848	Unclassified_Cell_type_specific		104236741	104236864	NC_000010.10
DisEn	cg00122406	II			37	8	26431736	8	26487653	F								chr8:26434372-26436785	N_Shelf								26431736	26431859	NC_000008.10
DisEn	cg00122683	II			37	6	160510345	6	160430335	R					IGF2R	NM_000876	Body	chr6:160511936-160512465	N_Shore								160510345	160510468	NC_000006.11
DisEn	cg00122944	II			37	10	6227266	10	6267272	R					PFKFB3	NM_001145443	Body					TRUE					6227266	6227389	NC_000010.10
DisEn	cg00123057	II			37	7	140153199	7	139799668	R					MKRN1	NM_013446	3'UTR										140153199	140153322	NC_000007.13
DisEn	cg00123324	I	C	Grn	37	22	50875752	22	49222618	F	rs10427630				SAPS2	NM_014678	Body	chr22:50875504-50875759	Island				22:49222394-49223674	22:50875651-50875876	Unclassified_Cell_type_specific		50875752	50875875	NC_000022.10
DisEn	cg00123652	II			37	7	5427647	7	5394173	R					TNRC18	NM_001080495	Body	chr7:5427455-5429037	Island				7:5393777-5395498	7:5427584-5428126	Promoter_Associated_Cell_type_specific		5427647	5427770	NC_000007.13
DisEn	cg00123906	II			37	8	143818127	8	143815129	R					C8orf55	NM_016647	3'UTR	chr8:143820468-143821310	N_Shelf								143818127	143818250	NC_000008.10
DisEn	cg00124095	II			37	3	72305082	3	72387772	F												TRUE		3:72305024-72305627	Unclassified_Cell_type_specific	TRUE	72305082	72305205	NC_000003.11
DisEn	cg00124133	II			37	15	89476436	15	87277440	F	rs78610770											TRUE					89476436	89476559	NC_000015.9
DisEn	cg00124160	I	A	Red	37	7	142490954	7	142190957	R								chr7:142494563-142495248	N_Shelf				7:142190913-142191018	7:142490861-142491452	Promoter_Associated	TRUE	142490954	142491077	NC_000007.13
DisEn	cg00125148	II			37	7	149746468	7	149377401	F	rs2628694							chr7:149744402-149746469	Island				7:149376277-149377402				149746468	149746591	NC_000007.13
DisEn	cg00125349	II			37	16	3169794	16	3109795	F					ZNF205;ZNF205	NM_003456;NM_001042428	Body;Body	chr16:3169353-3170228	Island				16:3109007-3110497				3169794	3169917	NC_000016.9
DisEn	cg00125601	II			37	5	3310882	5	3363882	F													5:3363857-3363919				3310882	3311005	NC_000005.9
DisEn	cg00125744	II			37	3	66008776	3	65983816	F					MAGI1;MAGI1;MAGI1	NM_015520;NM_001033057;NM_004742	Body;Body;Body					TRUE					66008776	66008899	NC_000003.11
DisEn	cg00126148	II			37	4	111533517	4	111752966	F								chr4:111532647-111533391	S_Shore				4:111752931-111753024				111533517	111533640	NC_000004.11
DisEn	cg00126173	II			37	15	59154450	15	56941742	F								chr15:59157045-59157594	N_Shelf								59154450	59154573	NC_000015.9
DisEn	cg00126946	II			37	10	105363258	10	105353248	F	rs3740471				SH3PXD2A	NM_014631	Body	chr10:105361784-105362188	S_Shore				10:105353166-105353452				105363258	105363381	NC_000010.10
DisEn	cg00127070	II			37	8	119011673	8	119080854	F	rs17505086				EXT1	NM_000127	Body					TRUE					119011673	119011796	NC_000008.10
DisEn	cg00127198	II			37	7	555518	7	522044	F					PDGFA;PDGFA	NM_002607;NM_033023	Body;Body	chr7:556611-562845	N_Shore								555518	555641	NC_000007.13
DisEn	cg00127353	II			37	6	112210969	6	112317662	F												TRUE					112210969	112211092	NC_000006.11
DisEn	cg00127408	II			37	9	139420471	9	138540292	R					NOTCH1	NM_017617	Body	chr9:139421103-139421509	N_Shore				9:138539685-138541330	9:139420422-139420615	Unclassified_Cell_type_specific		139420471	139420594	NC_000009.11
DisEn	cg00127781	II			37	3	50409882	3	50384886	R					CACNA2D2;CACNA2D2	NM_001005505;NM_006030	Body;Body					TRUE		3:50409839-50410384	Unclassified_Cell_type_specific	TRUE	50409882	50410005	NC_000003.11
DisEn	cg00128057	II			37	5	38134954	5	38170711	R		rs11370092											5:38170649-38170943				38134954	38135077	NC_000005.9
DisEn	cg00128386	I	C	Grn	37	16	85665539	16	84223040	R					KIAA0182;KIAA0182	NM_001134473;NM_014615	5'UTR;Body	chr16:85666621-85667149	N_Shore				16:84223026-84223084				85665539	85665662	NC_000016.9
DisEn	cg00128695	II			37	10	133508866	10	133358856	F								chr10:133508354-133508591	S_Shore				10:133358745-133358857				133508866	133508989	NC_000010.10
DisEn	cg00128951	II			37	1	88927170	1	88699758	F								chr1:88928283-88928760	N_Shore								88927170	88927293	NC_000001.10
DisEn	cg00129273	II			37	8	70906996	8	71069550	F											DMR		8:71069470-71069723			TRUE	70906996	70907119	NC_000008.10
DisEn	cg00129811	II			37	6	116726398	6	116833091	R					DSE;DSE	NM_013352;NM_001080976	Body;Body					TRUE		6:116726329-116726522	Unclassified_Cell_type_specific		116726398	116726521	NC_000006.11
DisEn	cg00129827	II			37	6	71394664	6	71451385	F					SMAP1;SMAP1	NM_001044305;NM_021940	Body;Body					TRUE					71394664	71394787	NC_000006.11
DisEn	cg00130393	II			37	4	8098876	4	8149776	F					ABLIM2;ABLIM2;ABLIM2;ABLIM2;ABLIM2;ABLIM2;ABLIM2	NM_032432;NM_001130083;NM_001130087;NM_001130088;NM_001130084;NM_001130085;NM_001130086	Body;Body;Body;Body;Body;Body;Body	chr4:8098825-8099074	Island				4:8149726-8149934				8098876	8098999	NC_000004.11
DisEn	cg00130707	II			37	16	20303127	16	20210628	F												TRUE					20303127	20303250	NC_000016.9
DisEn	cg00131423	II			37	16	85498042	16	84055543	R													16:84055343-84055584				85498042	85498165	NC_000016.9
DisEn	cg00131691	II			37	8	142295774	8	142364956	F								chr8:142295218-142295879	Island			TRUE	8:142364401-142365100				142295774	142295897	NC_000008.10
DisEn	cg00132108	II			37	5	36690657	5	36726414	F	rs79980596							chr5:36690207-36690658	Island					5:36690150-36691142	Promoter_Associated		36690657	36690780	NC_000005.9
DisEn	cg00132135	II			37	12	107155510	12	105679640	R					RFX4;RFX4	NM_213594;NM_032491	3'UTR;3'UTR										107155510	107155633	NC_000012.11
DisEn	cg00132208	II			37	4	10120780	4	9729878	F	rs75913596							chr4:10117575-10118952	S_Shore				4:9729878-9729950				10120780	10120903	NC_000004.11
DisEn	cg00132769	II			37	5	17276333	5	17329333	R					BASP1	NM_006317	3'UTR	chr5:17275369-17275638	S_Shore								17276333	17276456	NC_000005.9
DisEn	cg00132782	II			37	10	115801018	10	115791008	R								chr10:115803358-115805468	N_Shelf								115801018	115801141	NC_000010.10
DisEn	cg00132888	II			37	13	26599785	13	25497785	R												TRUE					26599785	26599908	NC_000013.10
DisEn	cg00132972	II			37	2	219864146	2	219572390	R								chr2:219866131-219868054	N_Shore								219864146	219864269	NC_000002.11
DisEn	cg00133476	II			37	17	80266884	17	77860173	F													17:77860173-77860369				80266884	80267007	NC_000017.10
DisEn	cg00133629	II			37	8	29964933	8	30084475	F	rs1995947				LEPROTL1;LEPROTL1	NM_015344;NM_001128208	3'UTR;Body										29964933	29965056	NC_000008.10
DisEn	cg00133811	II			37	2	149793702	2	149501948	R					KIF5C	NM_004522	Body										149793702	149793825	NC_000002.11
DisEn	cg00133857	II			37	17	15317624	17	15258349	F												TRUE					15317624	15317747	NC_000017.10
DisEn	cg00134210	II			37	10	14644132	10	14684138	R					FAM107B	NM_031453	Body	chr10:14645752-14646705	N_Shore		DMR			10:14643993-14644967	Promoter_Associated	TRUE	14644132	14644255	NC_000010.10
DisEn	cg00134563	I	T	Red	37	16	88082117	16	86639618	F					BANP;BANP	NM_017869;NM_079837	Body;Body						16:86639535-86639619				88082117	88082240	NC_000016.9
DisEn	cg00134787	II			37	17	10419499	17	10360224	R				TRUE	MYH1	NM_005963	Body										10419499	10419622	NC_000017.10
DisEn	cg00134934	II			37	16	20271668	16	20179169	R												TRUE					20271668	20271791	NC_000016.9
DisEn	cg00135038	II			37	7	5391419	7	5357945	F					TNRC18	NM_001080495	Body	chr7:5391323-5391572	Island				7:5357850-5358232				5391419	5391542	NC_000007.13
DisEn	cg00135293	II			37	6	102088363	6	102195056	R		rs75521294			GRIK2;GRIK2;GRIK2	NM_001166247;NM_175768;NM_021956	Body;Body;Body					TRUE					102088363	102088486	NC_000006.11
DisEn	cg00135371	II			37	10	134403584	10	134253574	F					INPP5A	NM_005539	Body						10:134253481-134254350				134403584	134403707	NC_000010.10
DisEn	cg00135399	II			37	4	7783873	4	7834773	F	rs34045322				AFAP1;AFAP1	NM_198595;NM_001134647	Body;Body						4:7834773-7834893				7783873	7783996	NC_000004.11
DisEn	cg00135416	II			37	17	78172177	17	75786772	R					CARD14;CARD14	NM_052819;NM_024110	Body;Body	chr17:78172176-78172402	Island								78172177	78172300	NC_000017.10
DisEn	cg00135870	I	A	Red	37	16	22203854	16	22111355	R								chr16:22201388-22202791	S_Shore		RDMR			16:22203489-22203927	Promoter_Associated		22203854	22203977	NC_000016.9
DisEn	cg00136822	II			37	12	46614854	12	44901121	F		rs79112054			SLC38A1;SLC38A1	NM_030674;NM_001077484	Body;Body					TRUE					46614854	46614977	NC_000012.11
DisEn	cg00137696	II			37	7	127703101	7	127490337	R					SND1	NM_014390	Body					TRUE					127703101	127703224	NC_000007.13
DisEn	cg00137840	II			37	4	124301236	4	124520686	F												TRUE					124301236	124301359	NC_000004.11
DisEn	cg00137918	II			37	2	191850909	2	191559154	F					STAT1;STAT1	NM_139266;NM_007315	Body;Body					TRUE					191850909	191851032	NC_000002.11
DisEn	cg00138407	II			37	3	47386505	3	47361509	R					KLHL18	NM_025010	3'UTR										47386505	47386628	NC_000003.11
DisEn	cg00138451	II			37	17	5318662	17	5259386	R					NUP88	NM_002532	Body	chr17:5322507-5323716	N_Shelf								5318662	5318785	NC_000017.10
DisEn	cg00138766	II			37	8	27729073	8	27784992	F					SCARA5	NM_173833	3'UTR										27729073	27729196	NC_000008.10
DisEn	cg00139242	II			37	6	167184903	6	167104893	R					RPS6KA2	NM_001006932	Body						6:167104893-167105038				167184903	167185026	NC_000006.11
DisEn	cg00139389	I	A	Red	37	7	150741207	7	150372140	R					ABCB8	NM_007188	Body	chr7:150741095-150741298	Island								150741207	150741330	NC_000007.13
DisEn	cg00139681	II			37	7	106125168	7	105912404	R												TRUE					106125168	106125291	NC_000007.13
DisEn	cg00139947	I	A	Red	37	8	144403371	8	144474746	R					TOP1MT	NM_052963	Body	chr8:144403266-144403524	Island				8:144474483-144477654				144403371	144403494	NC_000008.10
DisEn	cg00140335	II			37	15	40152928	15	37940220	F					GPR176	NM_007223	Body					TRUE					40152928	40153051	NC_000015.9
DisEn	cg00140494	II			37	18	77256015	18	75357003	R					NFATC1;NFATC1;NFATC1;NFATC1	NM_006162;NM_172388;NM_172389;NM_172387	Body;Body;Body;Body	chr18:77255680-77256046	Island				18:75356614-75357034				77256015	77256138	NC_000018.9
DisEn	cg00141174	II			37	9	129276572	9	128316393	R								chr9:129276571-129276977	Island			TRUE		9:129275881-129276967	Unclassified_Cell_type_specific		129276572	129276695	NC_000009.11
DisEn	cg00141447	I	A	Red	37	13	113544658	13	112592659	R								chr13:113548643-113549127	N_Shelf				13:112591932-112592870				113544658	113544781	NC_000013.10
DisEn	cg00141688	I	C	Grn	37	2	10517352	2	10434803	R					HPCAL1;HPCAL1	NM_002149;NM_134421	5'UTR;5'UTR						2:10434774-10434821	2:10517173-10517498	Unclassified_Cell_type_specific		10517352	10517475	NC_000002.11
DisEn	cg00141929	II			37	12	106886989	12	105411119	R					POLR3B;POLR3B	NM_001160708;NM_018082	Body;Body					TRUE					106886989	106887112	NC_000012.11
DisEn	cg00142155	II			37	17	42639118	17	39994644	F								chr17:42634829-42636851	S_Shelf		RDMR	TRUE		17:42639099-42639125	Unclassified_Cell_type_specific		42639118	42639241	NC_000017.10
DisEn	cg00142266	I	A	Red	37	15	77789307	15	75576362	R												TRUE		15:77788917-77789866	Unclassified	TRUE	77789307	77789430	NC_000015.9
DisEn	cg00142378	II			37	18	51793448	18	50047446	R								chr18:51795711-51796332	N_Shelf								51793448	51793571	NC_000018.9
DisEn	cg00142402	I	A	Red	37	17	75956190	17	73467785	F								chr17:75953890-75955952	S_Shore		RDMR		17:73467681-73468056				75956190	75956313	NC_000017.10
DisEn	cg00144022	II			37	12	122488854	12	120973237	R					BCL7A;BCL7A	NM_001024808;NM_020993	Body;Body						12:120973124-120973284				122488854	122488977	NC_000012.11
DisEn	cg00144180	I	A	Red	37	2	240294362	2	239959299	R					HDAC4	NM_006037	5'UTR						2:239959123-239959300				240294362	240294485	NC_000002.11
DisEn	cg00144832	II			37	7	56149351	7	56116845	R					PHKG1	NM_006213	Body						7:56116791-56117221				56149351	56149474	NC_000007.13
DisEn	cg00145093	II			37	10	11027947	10	11067953	F												TRUE					11027947	11028070	NC_000010.10
DisEn	cg00145419	II			37	13	110966036	13	109764037	F	rs71692384				COL4A2	NM_001846	Body	chr13:110965774-110966223	Island			TRUE	13:109763776-109764174				110966036	110966159	NC_000013.10
DisEn	cg00145438	II			37	13	113105097	13	112153098	R								chr13:113106337-113106544	N_Shore				13:112152852-112153146				113105097	113105220	NC_000013.10
DisEn	cg00145683	II			37	16	51915089	16	50472590	F												TRUE					51915089	51915212	NC_000016.9
DisEn	cg00145732	II			37	16	1095673	16	1035674	R								chr16:1098522-1098875	N_Shelf				16:1035269-1036026				1095673	1095796	NC_000016.9
DisEn	cg00145875	II			37	2	11104394	2	11021845	R								chr2:11101031-11101488	S_Shelf		RDMR	TRUE					11104394	11104517	NC_000002.11
DisEn	cg00145915	II			37	1	74059019	1	73831607	F												TRUE					74059019	74059142	NC_000001.10
DisEn	cg00145955	II			37	16	29703480	16	29610981	R					QPRT	NM_014298	Body	chr16:29706198-29706458	N_Shelf				16:29610830-29611042	16:29703149-29703665	Promoter_Associated	TRUE	29703480	29703603	NC_000016.9
DisEn	cg00146027	II			37	10	33299147	10	33339153	F												TRUE		10:33299011-33299856	Unclassified	TRUE	33299147	33299270	NC_000010.10
DisEn	cg00146249	I	T	Red	37	17	79042364	17	76656959	F					BAIAP2;BAIAP2;BAIAP2;BAIAP2	NM_017450;NM_006340;NM_001144888;NM_017451	Body;Body;Body;Body	chr17:79045454-79045696	N_Shelf				17:76656523-76656995				79042364	79042487	NC_000017.10
DisEn	cg00146437	II			37	1	209529869	1	207596492	F												TRUE					209529869	209529992	NC_000001.10
DisEn	cg00146565	II			37	2	238283105	2	237947844	F					COL6A3;COL6A3;COL6A3;COL6A3;COL6A3	NM_057164;NM_004369;NM_057166;NM_057165;NM_057167	Body;Body;Body;Body;Body	chr2:238280475-238280769	S_Shelf			TRUE					238283105	238283228	NC_000002.11
DisEn	cg00146698	II			37	4	113431261	4	113650710	F	rs4078533							chr4:113431825-113432596	N_Shore		DMR	TRUE	4:113649971-113650822				113431261	113431384	NC_000004.11
DisEn	cg00146805	II			37	7	52339555	7	52307049	R								chr7:52341468-52342266	N_Shore								52339555	52339678	NC_000007.13
DisEn	cg00146864	II			37	17	43392332	17	40748115	R					MAP3K14	NM_003954	5'UTR	chr17:43393891-43394938	N_Shore		CDMR						43392332	43392455	NC_000017.10
DisEn	cg00147172	I	C	Grn	37	22	46423604	22	44802268	F								chr22:46423299-46423652	Island				22:44801875-44802338			TRUE	46423604	46423727	NC_000022.10
DisEn	cg00147244	II			37	17	1811354	17	1758104	F								chr17:1811473-1812097	N_Shore			TRUE	17:1757931-1758105				1811354	1811477	NC_000017.10
DisEn	cg00147248	II			37	7	136568546	7	136219086	F		rs78671020			CHRM2;CHRM2;CHRM2;CHRM2;CHRM2;CHRM2;CHRM2;CHRM2	NM_001006631;NM_000739;NM_001006627;NM_001006628;NM_001006629;NM_001006632;NM_001006630;NM_001006626	5'UTR;5'UTR;5'UTR;5'UTR;5'UTR;5'UTR;5'UTR;5'UTR					TRUE					136568546	136568669	NC_000007.13
DisEn	cg00147307	II			37	1	42125463	1	41898050	F					HIVEP3;HIVEP3	NM_024503;NM_001127714	5'UTR;5'UTR	chr1:42127380-42128632	N_Shore								42125463	42125586	NC_000001.10
DisEn	cg00147509	II			37	22	48917166	22	47295830	F					FAM19A5	NM_001082967	Body				CDMR						48917166	48917289	NC_000022.10
DisEn	cg00147638	II			37	1	25228039	1	25100626	R					RUNX3;RUNX3	NM_004350;NM_001031680	3'UTR;3'UTR	chr1:25228496-25229132	N_Shore					1:25228033-25228423	Gene_Associated		25228039	25228162	NC_000001.10
DisEn	cg00147788	I	A	Red	37	6	125855365	6	125897064	R												TRUE	6:125897036-125897157				125855365	125855488	NC_000006.11
DisEn	cg00147943	II			37	1	68225713	1	67998301	F					GNG12	NM_018841	5'UTR					TRUE		1:68225421-68226660	Unclassified		68225713	68225836	NC_000001.10
DisEn	cg00148127	II			37	17	80855840	17	78449129	R					TBCD	NM_005993	Body	chr17:80856874-80857352	N_Shore					17:80854686-80856058	Unclassified_Cell_type_specific		80855840	80855963	NC_000017.10
DisEn	cg00148223	II			37	5	957913	5	1010913	F								chr5:958785-959172	N_Shore			TRUE					957913	958036	NC_000005.9
DisEn	cg00148892	II			37	18	19780878	18	18034876	F					GATA6	NM_005257	3'UTR	chr18:19780619-19780899	Island				18:18034627-18034897				19780878	19781001	NC_000018.9
DisEn	cg00149473	I	C	Grn	37	10	94459330	10	94449310	F	rs34231544							chr10:94459254-94459591	Island				10:94449297-94449554	10:94458948-94459970	Unclassified		94459330	94459453	NC_000010.10
DisEn	cg00149684	I	T	Red	37	1	155097375	1	153363999	F								chr1:155098434-155100451	N_Shore							TRUE	155097375	155097498	NC_000001.10
DisEn	cg00149734	II			37	10	131454304	10	131344294	R					MGMT	NM_002412	Body					TRUE					131454304	131454427	NC_000010.10
DisEn	cg00149947	I	C	Grn	37	15	89942691	15	87743695	R								chr15:89942592-89943853	Island		DMR		15:87743646-87743780	15:89942467-89943464	Unclassified	TRUE	89942691	89942814	NC_000015.9
DisEn	cg00150520	I	A	Red	37	1	45082905	1	44855492	R					RNF220	NM_018150	Body	chr1:45082739-45083285	Island			TRUE	1:44855327-44855676			TRUE	45082905	45083028	NC_000001.10
DisEn	cg00150774	II			37	1	219438274	1	217504897	R												TRUE					219438274	219438397	NC_000001.10
DisEn	cg00150785	II			37	20	25581368	20	25529368	R								chr20:25583045-25583653	N_Shore			TRUE					25581368	25581491	NC_000020.10
DisEn	cg00150848	I	A	Red	37	16	89924997	16	88452498	F	rs12932452				SPIRE2	NM_032451	Body	chr16:89920918-89921121	S_Shelf								89924997	89925120	NC_000016.9
DisEn	cg00151007	II			37	3	184769954	3	186252648	R					VPS8;VPS8	NM_015303;NM_001009921	3'UTR;3'UTR										184769954	184770077	NC_000003.11
DisEn	cg00151124	II			37	15	39847908	15	37635200	R												TRUE					39847908	39848031	NC_000015.9
DisEn	cg00151251	II			37	2	198173194	2	197881439	R								chr2:198174658-198175535	N_Shore					2:198172912-198173376	Promoter_Associated		198173194	198173317	NC_000002.11
DisEn	cg00151370	II			37	6	16323285	6	16431264	F					ATXN1;ATXN1	NM_001128164;NM_000332	Body;Body	chr6:16326950-16327781	N_Shelf			TRUE		6:16322809-16323523	Unclassified	TRUE	16323285	16323408	NC_000006.11
DisEn	cg00151709	I	T	Red	37	1	29101952	1	28974539	F								chr1:29101790-29102069	Island				1:28974356-28974861	1:29101452-29102410	Unclassified_Cell_type_specific	TRUE	29101952	29102075	NC_000001.10
DisEn	cg00151732	I	A	Red	37	16	570188	16	510189	R					RAB11FIP3;RAB11FIP3	NM_014700;NM_001142272	Body;Body						16:509624-510246	16:569704-570219	Unclassified_Cell_type_specific		570188	570311	NC_000016.9
DisEn	cg00151906	I	A	Red	37	1	154548273	1	152814897	R					CHRNB2	NM_000748	Body	chr1:154543818-154544713	S_Shelf		CDMR	TRUE					154548273	154548396	NC_000001.10
DisEn	cg00151922	II			37	20	10652103	20	10600103	R					JAG1	NM_000214	Body	chr20:10652573-10655611	N_Shore								10652103	10652226	NC_000020.10
DisEn	cg00152117	II			37	1	156928845	1	155195469	F					ARHGEF11;ARHGEF11	NM_014784;NM_198236	Body;Body					TRUE					156928845	156928968	NC_000001.10
DisEn	cg00152126	II			37	10	126744846	10	126734836	F					CTBP2;CTBP2	NM_001083914;NM_001329	5'UTR;5'UTR					TRUE					126744846	126744969	NC_000010.10
DisEn	cg00152322	II			37	15	65198005	15	62985058	R								chr15:65197799-65198063	Island				15:62984853-62985067	15:65197353-65198294	Unclassified	TRUE	65198005	65198128	NC_000015.9
DisEn	cg00152543	II			37	16	88699035	16	87226536	F								chr16:88700455-88701573	N_Shore				16:87226223-87226593				88699035	88699158	NC_000016.9
DisEn	cg00152878	II			37	1	3209519	1	3199379	R					PRDM16;PRDM16	NM_022114;NM_199454	Body;Body						1:3198648-3199497				3209519	3209642	NC_000001.10
DisEn	cg00152946	I	C	Grn	37	10	130338781	10	130228771	F								chr10:130338695-130338994	Island				10:130228543-130228984				130338781	130338904	NC_000010.10
DisEn	cg00152948	II			37	21	43197205	21	42070274	R								chr21:43198413-43198715	N_Shore								43197205	43197328	NC_000021.8
DisEn	cg00153106	II			37	5	172671561	5	172604167	F								chr5:172670829-172671824	Island			TRUE	5:172603436-172604417				172671561	172671684	NC_000005.9
DisEn	cg00153395	II			37	1	65327523	1	65100111	F					JAK1	NM_002227	Body					TRUE		1:65327163-65327812	Unclassified_Cell_type_specific		65327523	65327646	NC_000001.10
DisEn	cg00153693	II			37	15	93249643	15	91050647	F	rs74029183	rs76813278										TRUE					93249643	93249766	NC_000015.9
DisEn	cg00153919	II			37	16	88859944	16	87387445	F													16:87387256-87387806				88859944	88860067	NC_000016.9
DisEn	cg00154119	II			37	15	68174054	15	65961108	R								chr15:68177160-68177415	N_Shelf								68174054	68174177	NC_000015.9
DisEn	cg00154554	II			37	1	8729713	1	8652300	F					RERE;RERE	NM_012102;NM_001042681	5'UTR;5'UTR					TRUE					8729713	8729836	NC_000001.10
DisEn	cg00155447	II			37	7	99627985	7	99465921	F					ZKSCAN1	NM_003439	Body			low-CpG:99465814-99465935							99627985	99628108	NC_000007.13
DisEn	cg00155535	II			37	12	132671473	12	131237426	R								chr12:132673993-132675241	N_Shelf				12:131237426-131237626	12:132670187-132671695	Unclassified_Cell_type_specific		132671473	132671596	NC_000012.11
DisEn	cg00155882	II			37	8	141110747	8	141179929	R					TRAPPC9;TRAPPC9	NM_001160372;NM_031466	Body;Body	chr8:141107837-141110984	Island				8:141176561-141180166	8:141110191-141111168	Promoter_Associated		141110747	141110870	NC_000008.10
DisEn	cg00156001	II			37	22	50195025	22	48581029	F	rs79641513	rs77541794			BRD1	NM_014577	Body	chr22:50195822-50196385	N_Shore								50195025	50195148	NC_000022.10
DisEn	cg00156118	I	T	Red	37	2	85473750	2	85327261	R					TCF7L1	NM_031283	Body					TRUE					85473750	85473873	NC_000002.11
DisEn	cg00156230	II			37	7	45073692	7	45040217	F					CCM2;CCM2;CCM2;CCM2;CCM2	NM_031443;NM_001029835;NM_001167935;NM_001167934;NR_030770	Body;Body;Body;Body;Body					TRUE					45073692	45073815	NC_000007.13
DisEn	cg00156395	II			37	10	11516002	10	11556008	F	rs34401917				USP6NL;USP6NL	NM_001080491;NM_014688	Body;Body					TRUE					11516002	11516125	NC_000010.10
DisEn	cg00156569	I	A	Red	37	20	42908863	20	42342277	F	rs41282024	rs11315124			GDAP1L1	NM_024034	3'UTR										42908863	42908986	NC_000020.10
DisEn	cg00156684	I	A	Red	37	1	40240844	1	40013431	F	rs2260018				BMP8B	NM_001720	Body	chr1:40235767-40237190	S_Shelf								40240844	40240967	NC_000001.10
DisEn	cg00157012	II			37	8	25059252	8	25115169	F					DOCK5	NM_024940	Body				DMR						25059252	25059375	NC_000008.10
DisEn	cg00157109	II			37	7	151569191	7	151200124	R					PRKAG2	NM_016203	Body	chr7:151572761-151575106	N_Shelf								151569191	151569314	NC_000007.13
DisEn	cg00157179	I	A	Red	37	1	2383687	1	2373547	F								chr1:2387669-2388086	N_Shelf			TRUE		1:2383392-2383901	Unclassified_Cell_type_specific		2383687	2383810	NC_000001.10
DisEn	cg00157199	I	C	Grn	37	20	29551622	20	28165283	F	rs2424830							chr20:29550849-29551855	Island				20:28164609-28165462				29551622	29551745	NC_000020.10
DisEn	cg00157562	II			37	7	800728	7	767254	R					HEATR2	NM_017802	Body	chr7:796345-796926	S_Shelf				7:767122-767519				800728	800851	NC_000007.13
DisEn	cg00157656	II			37	8	644663	8	634663	F	rs4735906				ERICH1	NM_207332	Body						8:634521-634673				644663	644786	NC_000008.10
DisEn	cg00159614	II			37	12	53685491	12	51971758	R					ESPL1	NM_012291	Body	chr12:53689227-53689570	N_Shelf								53685491	53685614	NC_000012.11
DisEn	cg00159682	II			37	8	6386150	8	6373558	F					ANGPT2;ANGPT2;ANGPT2;MCPH1	NM_001118888;NM_001147;NM_001118887;NM_024596	Body;Body;Body;Body						8:6373488-6373570				6386150	6386273	NC_000008.10
DisEn	cg00159987	II			37	7	41848739	7	41815264	R												TRUE					41848739	41848862	NC_000007.13
DisEn	cg00160478	II			37	2	20739356	2	20602837	F	rs76058314											TRUE					20739356	20739479	NC_000002.11
DisEn	cg00160583	II			37	1	32167512	1	31940099	R					COL16A1	NM_001856	Body	chr1:32169537-32169869	N_Shelf			TRUE				TRUE	32167512	32167635	NC_000001.10
DisEn	cg00160828	I	C	Grn	37	8	2549270	8	2536677	F													8:2536635-2536711				2549270	2549393	NC_000008.10
DisEn	cg00160872	II			37	2	106567892	2	105934324	F	rs2004490											TRUE					106567892	106568015	NC_000002.11
DisEn	cg00161124	II			37	1	234366259	1	232432882	R					SLC35F3	NM_173508	Body	chr1:234367135-234367496	N_Shore			TRUE					234366259	234366382	NC_000001.10
DisEn	cg00161225	II			37	17	3814785	17	3761534	F	rs9898098				P2RX1	NM_002558	Body						17:3761440-3761549	17:3814525-3815290	Unclassified		3814785	3814908	NC_000017.10
DisEn	cg00161515	II			37	2	238949990	2	238614729	F					UBE2F	NM_080678	3'UTR										238949990	238950113	NC_000002.11
DisEn	cg00161683	II			37	8	95563352	8	95632528	R					KIAA1429;KIAA1429	NM_015496;NM_183009	Body;Body	chr8:95565657-95566011	N_Shelf								95563352	95563475	NC_000008.10
DisEn	cg00161791	II			37	21	45575014	21	44399442	F								chr21:45575451-45575833	N_Shore				21:44399219-44399651	21:45574618-45576242	Promoter_Associated	TRUE	45575014	45575137	NC_000021.8
DisEn	cg00161878	I	C	Grn	37	10	135015300	10	134865290	F					KNDC1	NM_152643	Body	chr10:135014703-135015402	Island				10:134864482-134865481				135015300	135015423	NC_000010.10
DisEn	cg00162001	II			37	2	42479385	2	42332889	F					EML4;EML4	NM_001145076;NM_019063	Body;Body					TRUE					42479385	42479508	NC_000002.11
DisEn	cg00162611	II			37	16	85529669	16	84087170	R								chr16:85529839-85530128	N_Shore				16:84087119-84087629				85529669	85529792	NC_000016.9
DisEn	cg00162859	II			37	8	131268256	8	131337438	F					ASAP1	NM_018482	Body					TRUE					131268256	131268379	NC_000008.10
DisEn	cg00162969	II			37	12	132933532	12	131443605	F								chr12:132935371-132936152	N_Shore			TRUE	12:131443199-131443887				132933532	132933655	NC_000012.11
DisEn	cg00163006	II			37	17	4417124	17	4363873	F					SPNS2	NM_001124758	Body					TRUE					4417124	4417247	NC_000017.10
DisEn	cg00163018	II			37	1	237413813	1	235480436	R			TRUE		RYR2	NM_001035	Body										237413813	237413936	NC_000001.10
DisEn	cg00163089	II			37	1	184616329	1	182882952	F												TRUE					184616329	184616452	NC_000001.10
DisEn	cg00163372	I	T	Red	37	8	128752988	8	128822170	F					MYC	NM_002467	Body	chr8:128747805-128751279	S_Shore				8:128822116-128822282				128752988	128753111	NC_000008.10
DisEn	cg00163419	II			37	17	47270433	17	44625432	F								chr17:47269331-47270434	Island					17:47268922-47270619	Promoter_Associated		47270433	47270556	NC_000017.10
DisEn	cg00163546	II			37	18	34971057	18	33225055	R					BRUNOL4;BRUNOL4;BRUNOL4;BRUNOL4	NM_001025088;NM_020180;NM_001025089;NM_001025087	Body;Body;Body;Body	chr18:34973989-34974464	N_Shelf							TRUE	34971057	34971180	NC_000018.9
DisEn	cg00164282	II			37	17	30830732	17	27854845	R					MYO1D	NM_015194	Body					TRUE		17:30830154-30831249	Promoter_Associated		30830732	30830855	NC_000017.10
DisEn	cg00164458	II			37	1	225676425	1	223743048	R					ENAH;ENAH	NM_001008493;NM_018212	3'UTR;3'UTR										225676425	225676548	NC_000001.10
DisEn	cg00164462	I	T	Red	37	1	25234549	1	25107136	F					RUNX3;RUNX3	NM_001031680;NM_004350	Body;Body	chr1:25234428-25234807	Island				1:25106966-25107394				25234549	25234672	NC_000001.10
DisEn	cg00164583	I	A	Red	37	16	88554420	16	87081921	F					ZFPM1	NM_153813	Body	chr16:88554354-88554847	Island				16:87081856-87082348			TRUE	88554420	88554543	NC_000016.9
DisEn	cg00164641	II			37	16	79030890	16	77588391	F	rs79584624				WWOX	NM_016373	Body						16:77588344-77588404				79030890	79031013	NC_000016.9
DisEn	cg00164941	I	A	Red	37	2	73523056	2	73376564	F								chr2:73518364-73520986	S_Shelf					2:73522887-73523086	Unclassified_Cell_type_specific		73523056	73523179	NC_000002.11
DisEn	cg00165121	II			37	1	213152123	1	211218746	R					VASH2;VASH2;VASH2	NM_024749;NM_001136475;NM_001136474	Body;Body;Body					TRUE					213152123	213152246	NC_000001.10
DisEn	cg00165994	II			37	1	62054902	1	61827490	R												TRUE		1:62053958-62055531	Unclassified		62054902	62055025	NC_000001.10
DisEn	cg00167076	II			37	3	12938944	3	12913944	F	rs75078324				IQSEC1;IQSEC1	NM_014869;NM_001134382	3'UTR;3'UTR	chr3:12940753-12941134	N_Shore								12938944	12939067	NC_000003.11
DisEn	cg00167158	II			37	2	157909644	2	157617890	R												TRUE					157909644	157909767	NC_000002.11
DisEn	cg00167670	II			37	4	13922944	4	13532042	R												TRUE				TRUE	13922944	13923067	NC_000004.11
DisEn	cg00167684	I	C	Grn	37	16	70505196	16	69062697	F					FUK	NM_145059	Body	chr16:70507026-70507246	N_Shore							TRUE	70505196	70505319	NC_000016.9
DisEn	cg00167763	II			37	22	43819240	22	42149184	R					MPPED1	NM_001044370	5'UTR	chr22:43820887-43821136	N_Shore								43819240	43819363	NC_000022.10
DisEn	cg00167820	II			37	8	131663355	8	131732537	R												TRUE		8:131663199-131663748	Unclassified_Cell_type_specific		131663355	131663478	NC_000008.10
DisEn	cg00167958	II			37	22	42677969	22	41007913	R								chr22:42679333-42679893	N_Shore								42677969	42678092	NC_000022.10
DisEn	cg00168032	II			37	4	160018054	4	160237504	R												TRUE					160018054	160018177	NC_000004.11
DisEn	cg00168118	II			37	16	85669675	16	84227176	R					KIAA0182;KIAA0182	NM_001134473;NM_014615	5'UTR;Body	chr16:85670134-85670349	N_Shore				16:84227021-84227193	16:85669381-85669793	Unclassified	TRUE	85669675	85669798	NC_000016.9
DisEn	cg00168191	II			37	19	3097565	19	3048565	R					GNA11	NM_002067	Body	chr19:3097564-3097793	Island			TRUE					3097565	3097688	NC_000019.9
DisEn	cg00168205	II			37	12	120524932	12	119009315	R					CCDC64	NM_207311	Body	chr12:120524686-120525099	Island			TRUE	12:119009124-119009851	12:120524251-120525606	Promoter_Associated		120524932	120525055	NC_000012.11
DisEn	cg00168694	II			37	21	40193056	21	39114926	R					ETS2	NM_005239	Body	chr21:40194644-40194849	N_Shore								40193056	40193179	NC_000021.8
DisEn	cg00168967	II			37	8	62505560	8	62668114	R					ASPH;ASPH	NM_001164750;NM_004318	Body;Body					TRUE					62505560	62505683	NC_000008.10
DisEn	cg00169019	II			37	6	32056438	6	32164416	F					TNXB	NM_019105	Body	chr6:32055067-32055601	S_Shore								32056438	32056561	NC_000006.11
DisEn	cg00169184	II			37	12	124908920	12	123474873	R					NCOR2;NCOR2	NM_006312;NM_001077261	Body;Body	chr12:124911243-124911464	N_Shelf				12:123474830-123474913				124908920	124909043	NC_000012.11
DisEn	cg00169354	II			37	20	54922827	20	54356234	R								chr20:54919036-54919357	S_Shelf					20:54922718-54922857	Unclassified_Cell_type_specific		54922827	54922950	NC_000020.10
DisEn	cg00169419	II			37	4	111530900	4	111750349	R								chr4:111532647-111533391	N_Shore			TRUE					111530900	111531023	NC_000004.11
DisEn	cg00169617	II			37	3	87138700	3	87221390	F								chr3:87138225-87138546	S_Shore		RDMR	TRUE				TRUE	87138700	87138823	NC_000003.11
DisEn	cg00169725	II			37	5	176543901	5	176476507	R								chr5:176543900-176544228	Island			TRUE	5:176476354-176476799	5:176543565-176544350	Unclassified_Cell_type_specific		176543901	176544024	NC_000005.9
DisEn	cg00169737	II			37	12	122089539	12	120573922	R					MORN3	NM_173855	3'UTR										122089539	122089662	NC_000012.11
DisEn	cg00169776	I	C	Grn	37	1	2948512	1	2938372	F		rs75685289											1:2938227-2938416				2948512	2948635	NC_000001.10
DisEn	cg00169897	II			37	16	89098782	16	87626283	R											CDMR			16:89098192-89098955	Unclassified_Cell_type_specific		89098782	89098905	NC_000016.9
DisEn	cg00170421	II			37	6	71996384	6	72053105	R								chr6:71998106-71999109	N_Shore								71996384	71996507	NC_000006.11
DisEn	cg00170438	II			37	20	60792389	20	60225784	R					HRH3	NM_007232	Body	chr20:60794179-60796121	N_Shore								60792389	60792512	NC_000020.10
DisEn	cg00170487	II			37	4	153871345	4	154090795	F					FHDC1	NM_033393	Body					TRUE					153871345	153871468	NC_000004.11
DisEn	cg00170714	II			37	17	40724562	17	37978088	R					MLX;MLX;PSMC3IP;PSMC3IP;MLX	NM_170607;NM_198204;NM_013290;NM_016556;NM_198205	3'UTR;3'UTR;3'UTR;3'UTR;3'UTR										40724562	40724685	NC_000017.10
DisEn	cg00171092	II			37	3	124531371	3	126014061	F					ITGB5	NM_002213	Body					TRUE				TRUE	124531371	124531494	NC_000003.11
DisEn	cg00171281	II			37	7	79914719	7	79752655	R												TRUE					79914719	79914842	NC_000007.13
DisEn	cg00171290	I	A	Red	37	7	1160746	7	1127272	F					C7orf50;C7orf50;C7orf50	NM_001134395;NM_032350;NM_001134396	Body;Body;Body	chr7:1155303-1157445	S_Shelf				7:1126909-1127333				1160746	1160869	NC_000007.13
DisEn	cg00171729	II			37	6	52416856	6	52524815	F					TRAM2	NM_012288	Body					TRUE		6:52416465-52417014	Unclassified_Cell_type_specific		52416856	52416979	NC_000006.11
DisEn	cg00172074	II			37	4	184237386	4	184474380	R					WWC2	NM_024949	3'UTR						4:184474289-184474385				184237386	184237509	NC_000004.11
DisEn	cg00172227	II			37	1	18006887	1	17879474	R					ARHGEF10L;ARHGEF10L	NM_001011722;NM_018125	Body;Body							1:18006790-18006940	Unclassified_Cell_type_specific		18006887	18007010	NC_000001.10
DisEn	cg00172631	II			37	1	184435459	1	182702082	F	rs76225631				C1orf21	NM_030806	5'UTR					TRUE					184435459	184435582	NC_000001.10
DisEn	cg00173098	II			37	20	1445335	20	1393335	F					NSFL1C;NSFL1C;NSFL1C	NM_182483;NM_016143;NM_018839	5'UTR;Body;Body	chr20:1446936-1447729	N_Shore								1445335	1445458	NC_000020.10
DisEn	cg00173141	I	A	Red	37	1	210466172	1	208532795	R								chr1:210465709-210466212	Island		DMR	TRUE	1:208532212-208532814	1:210465907-210466268	Unclassified	TRUE	210466172	210466295	NC_000001.10
DisEn	cg00173170	II			37	1	214779122	1	212845745	R					CENPF	NM_016343	5'UTR	chr1:214778908-214779709	Island				1:212845532-212846281				214779122	214779245	NC_000001.10
DisEn	cg00173538	II			37	6	42071219	6	42179197	R					C6orf132	NM_001164446	3'UTR	chr6:42072032-42072701	N_Shore								42071219	42071342	NC_000006.11
DisEn	cg00173804	II			37	1	180113669	1	178380292	R												TRUE					180113669	180113792	NC_000001.10
DisEn	cg00174428	II			37	1	165204791	1	163471415	R					LMX1A	NM_177398	Body	chr1:165204501-165205507	Island		DMR	TRUE	1:163471126-163471563				165204791	165204914	NC_000001.10
DisEn	cg00174508	II			37	12	107774298	12	106298428	F					BTBD11	NM_001018072	Body					TRUE					107774298	107774421	NC_000012.11
DisEn	cg00174573	II			37	12	125172635	12	123738588	R												TRUE		12:125172381-125172957	Unclassified_Cell_type_specific		125172635	125172758	NC_000012.11
DisEn	cg00174718	II			37	6	47136110	6	47244069	R												TRUE				TRUE	47136110	47136233	NC_000006.11
DisEn	cg00174743	II			37	21	47812611	21	46637039	R					PCNT	NM_006031	Body	chr21:47813251-47813462	N_Shore								47812611	47812734	NC_000021.8
DisEn	cg00175573	I	A	Red	37	20	20433203	20	20381203	F					RALGAPA2	NM_020343	Body	chr20:20433105-20433329	Island			TRUE	20:20381106-20381298	20:20432799-20433358	Promoter_Associated	TRUE	20433203	20433326	NC_000020.10
DisEn	cg00175579	II			37	6	33272215	6	33380193	R					TAPBP;TAPBP;TAPBP	NM_172209;NM_003190;NM_172208	Body;Body;Body										33272215	33272338	NC_000006.11
DisEn	cg00175702	II			37	1	2109388	1	2099248	F					PRKCZ;PRKCZ;PRKCZ	NM_001033581;NM_001033582;NM_002744	Body;Body;Body						1:2098589-2099249				2109388	2109511	NC_000001.10
DisEn	cg00175734	II			37	6	8082136	6	8027135	R					EEF1E1;EEF1E1	NM_004280;NM_001135650	Body;Body					TRUE					8082136	8082259	NC_000006.11
DisEn	cg00175838	I	C	Grn	37	6	31695027	6	31803006	F					DDAH2	NM_013974	Body	chr6:31695894-31698245	N_Shore								31695027	31695150	NC_000006.11
DisEn	cg00175844	II			37	8	141580128	8	141649310	F					EIF2C2;EIF2C2	NM_012154;NM_001164623	Body;Body						8:141649230-141649311				141580128	141580251	NC_000008.10
DisEn	cg00175895	II			37	4	1578077	4	1548170	R								chr4:1580050-1580455	N_Shore				4:1548115-1548350				1578077	1578200	NC_000004.11
DisEn	cg00176111	II			37	1	27331151	1	27203738	F								chr1:27332593-27332982	N_Shore			TRUE					27331151	27331274	NC_000001.10
DisEn	cg00176584	II			37	8	142734084	8	142803266	R								chr8:142734083-142734331	Island				8:142803266-142803539				142734084	142734207	NC_000008.10
DisEn	cg00176675	II			37	8	141572142	8	141641324	F	rs3928672				EIF2C2;EIF2C2	NM_012154;NM_001164623	Body;Body						8:141641155-141641532				141572142	141572265	NC_000008.10
DisEn	cg00176835	II			37	17	18878136	17	18818861	R					SLC5A10;FAM83G;SLC5A10	NM_001042450;NM_001039999;NM_152351	Body;Body;Body	chr17:18874684-18874887	S_Shelf					17:18878046-18878264	Unclassified_Cell_type_specific		18878136	18878259	NC_000017.10
DisEn	cg00176876	II			37	3	148748699	3	150231389	R					HLTF;HLTF	NM_003071;NM_139048	3'UTR;3'UTR										148748699	148748822	NC_000003.11
DisEn	cg00177237	II			37	21	43658316	21	42531385	R					ABCG1;ABCG1;ABCG1;ABCG1;ABCG1;ABCG1	NM_207628;NM_004915;NM_207174;NM_207627;NM_016818;NM_207629	Body;Body;Body;Body;Body;Body	chr21:43654846-43655465	S_Shelf					21:43658300-43659150	Promoter_Associated_Cell_type_specific		43658316	43658439	NC_000021.8
DisEn	cg00177243	II			37	10	18434068	10	18474074	F					CACNB2;CACNB2;CACNB2;CACNB2;CACNB2;CACNB2	NM_201571;NM_201593;NM_201597;NM_201572;NM_201596;NM_001167945	Body;Body;Body;Body;Body;Body	chr10:18429125-18430234	S_Shelf								18434068	18434191	NC_000010.10
DisEn	cg00177431	II			37	20	56272862	20	55706268	F					PMEPA1;PMEPA1;PMEPA1;PMEPA1	NM_199171;NM_199170;NM_199169;NM_020182	5'UTR;5'UTR;Body;Body				CDMR	TRUE					56272862	56272985	NC_000020.10
DisEn	cg00177611	II			37	17	16290222	17	16230947	R								chr17:16290077-16290328	Island				17:16230803-16231040	17:16289966-16291114	Unclassified		16290222	16290345	NC_000017.10
DisEn	cg00177787	I	C	Grn	37	10	3330480	10	3320480	R													10:3320323-3320572				3330480	3330603	NC_000010.10
DisEn	cg00178030	II			37	16	16162238	16	16069739	R					ABCC1;ABCC1;ABCC1;ABCC1;ABCC1	NM_019862;NM_019898;NM_019899;NM_004996;NM_019900	Body;Body;Body;Body;Body						16:16069585-16069804				16162238	16162361	NC_000016.9
DisEn	cg00178122	II			37	1	151039847	1	149306471	R					MLLT11	NM_006818	Body	chr1:151042870-151043537	N_Shelf								151039847	151039970	NC_000001.10
DisEn	cg00178506	II			37	12	132102029	12	130667982	F													12:130667834-130668142				132102029	132102152	NC_000012.11
DisEn	cg00178562	II			37	1	16966354	1	16838941	F														1:16966260-16966468	Promoter_Associated_Cell_type_specific		16966354	16966477	NC_000001.10
DisEn	cg00178635	II			37	17	80771428	17	78364717	F					TBCD	NM_005993	Body	chr17:80772792-80773003	N_Shore				17:78364630-78364718				80771428	80771551	NC_000017.10
DisEn	cg00178877	II			37	1	27874258	1	27746845	R					AHDC1	NM_001029882	Body	chr1:27874417-27874638	N_Shore				1:27746611-27751172				27874258	27874381	NC_000001.10
DisEn	cg00178984	I	T	Red	37	12	60091171	12	58377438	F					SLC16A7	NM_004731	5'UTR										60091171	60091294	NC_000012.11
DisEn	cg00179026	II			37	6	155654609	6	155696301	F												TRUE					155654609	155654732	NC_000006.11
DisEn	cg00179196	I	C	Grn	37	16	117934	16	57934	F					RHBDF1	NM_022450	5'UTR					TRUE				TRUE	117934	118057	NC_000016.9
DisEn	cg00179663	II			37	4	92189705	4	92408728	R					FAM190A	NM_001145065	Body					TRUE					92189705	92189828	NC_000004.11
DisEn	cg00179795	II			37	10	131695114	10	131585104	F					EBF3	NM_001005463	Body	chr10:131697079-131697412	N_Shore			TRUE					131695114	131695237	NC_000010.10
DisEn	cg00179940	II			37	12	126978053	12	125544006	R												TRUE					126978053	126978176	NC_000012.11
DisEn	cg00180225	II			37	12	104601597	12	103125727	R												TRUE					104601597	104601720	NC_000012.11
DisEn	cg00180447	II			37	3	126260260	3	127742950	R					CHST13	NM_152889	Body	chr3:126260488-126261356	N_Shore				3:127742893-127744324			TRUE	126260260	126260383	NC_000003.11
DisEn	cg00180559	II			37	1	233496768	1	231563391	F					KIAA1804	NM_032435	Body	chr1:233497707-233497917	N_Shore								233496768	233496891	NC_000001.10
DisEn	cg00180762	II			37	12	26379588	12	26270855	R					SSPN;SSPN	NM_001135823;NM_005086	Body;Body					TRUE	12:26270696-26271263	12:26379198-26380147	Unclassified_Cell_type_specific		26379588	26379711	NC_000012.11
DisEn	cg00180909	II			37	6	166824474	6	166744464	F					RPS6KA2;RPS6KA2	NM_001006932;NM_021135	3'UTR;3'UTR	chr6:166825827-166826439	N_Shore								166824474	166824597	NC_000006.11
DisEn	cg00181061	II			37	16	55671734	16	54229235	F												TRUE					55671734	55671857	NC_000016.9
DisEn	cg00181327	II			37	13	31439278	13	30337278	R												TRUE		13:31438878-31440727	Unclassified	TRUE	31439278	31439401	NC_000013.10
DisEn	cg00182053	II			37	12	31538503	12	31429770	R					DENND5B	NM_144973	3'UTR										31538503	31538626	NC_000012.11
DisEn	cg00182202	II			37	16	4257902	16	4197903	R					SRL	NM_001098814	Body						16:4197894-4198401				4257902	4258025	NC_000016.9
DisEn	cg00182727	II			37	20	44640501	20	44073908	R		rs6130993			MMP9	NM_004994	Body	chr20:44640288-44641210	Island		RDMR		20:44073612-44074604	20:44640116-44641172	Unclassified	TRUE	44640501	44640624	NC_000020.10
DisEn	cg00182893	II			37	6	139861189	6	139902882	R												TRUE				TRUE	139861189	139861312	NC_000006.11
DisEn	cg00182937	II			37	6	44123614	6	44231592	R								chr6:44119526-44119781	S_Shelf			TRUE					44123614	44123737	NC_000006.11
DisEn	cg00183067	II			37	6	151075493	6	151117186	F	rs75256534				PLEKHG1	NM_001029884	Body					TRUE					151075493	151075616	NC_000006.11
DisEn	cg00183173	II			37	6	170339368	6	170181293	R								chr6:170338214-170339677	Island				6:170180101-170181620				170339368	170339491	NC_000006.11
DisEn	cg00183468	II			37	3	142926178	3	144408868	F												TRUE					142926178	142926301	NC_000003.11
DisEn	cg00183888	II			37	7	155276880	7	154969641	R													7:154969549-154969662				155276880	155277003	NC_000007.13
DisEn	cg00184376	II			37	13	28499045	13	27397045	F	rs55957037				PDX1	NM_000209	3'UTR	chr13:28498226-28499046	Island		CDMR		13:27396146-27397046				28499045	28499168	NC_000013.10
DisEn	cg00184457	II			37	8	8946301	8	8983711	R												TRUE				TRUE	8946301	8946424	NC_000008.10
DisEn	cg00185004	I	A	Red	37	17	55752472	17	53107471	R					MSI2	NM_138962	Body						17:53107312-53107472				55752472	55752595	NC_000017.10
DisEn	cg00185066	II			37	13	80910763	13	79808764	R					SPRY2	NM_005842	3'UTR	chr13:80913157-80913461	N_Shelf								80910763	80910886	NC_000013.10
DisEn	cg00185189	II			37	7	134225974	7	133876514	F					AKR1B10	NM_020299	3'UTR										134225974	134226097	NC_000007.13
DisEn	cg00185660	II			37	10	131667994	10	131557984	R					EBF3	NM_001005463	Body	chr10:131666016-131666315	S_Shore				10:131557832-131558034				131667994	131668117	NC_000010.10
DisEn	cg00185867	II			37	7	38348929	7	38315454	R								chr7:38350920-38351331	N_Shore								38348929	38349052	NC_000007.13
DisEn	cg00186462	I	A	Red	37	3	100401284	3	101883974	F					GPR128	NM_032787	Body						3:101883854-101884034				100401284	100401407	NC_000003.11
DisEn	cg00186499	II			37	20	55975578	20	55408984	F	rs6025529				RBM38;RBM38	NM_017495;NM_183425	Body;Body				CDMR			20:55974859-55975945	Promoter_Associated		55975578	55975701	NC_000020.10
DisEn	cg00186529	I	A	Red	37	6	170452864	6	170294789	F								chr6:170451497-170452927	Island				6:170292496-170295015				170452864	170452987	NC_000006.11
DisEn	cg00187244	II			37	22	41492007	22	39821953	F					EP300	NM_001429	Body	chr22:41487261-41489159	S_Shelf								41492007	41492130	NC_000022.10
DisEn	cg00187327	II			37	22	28191781	22	26521781	R					MN1	NM_002430	Body	chr22:28192793-28198592	N_Shore		RDMR						28191781	28191904	NC_000022.10
DisEn	cg00187557	II			37	5	139081136	5	139061320	R								chr5:139081001-139081202	Island								139081136	139081259	NC_000005.9
DisEn	cg00187692	II			37	13	52199954	13	51097955	F					WDFY2	NM_052950	Body					TRUE					52199954	52200077	NC_000013.10
DisEn	cg00188654	II			37	16	3696402	16	3636403	F												TRUE				TRUE	3696402	3696525	NC_000016.9
DisEn	cg00189366	II			37	10	43846705	10	43166711	R								chr10:43846258-43846575	S_Shore				10:43166711-43166813				43846705	43846828	NC_000010.10
DisEn	cg00190162	II			37	7	158826920	7	158519681	R					VIPR2	NM_003382	Body	chr7:158823178-158824316	S_Shelf				7:158519622-158519682				158826920	158827043	NC_000007.13
DisEn	cg00190355	II			37	5	497639	5	550639	F					SLC9A3	NM_004174	Body	chr5:498111-498430	N_Shore								497639	497762	NC_000005.9
DisEn	cg00190545	II			37	17	37073701	17	34327227	F	rs76028141				LASP1	NM_006148	Body	chr17:37074860-37075097	N_Shore								37073701	37073824	NC_000017.10
DisEn	cg00190835	II			37	17	60700976	17	58054708	F								chr17:60704542-60705943	N_Shelf								60700976	60701099	NC_000017.10
DisEn	cg00191102	II			37	8	1958171	8	1945578	R								chr8:1956926-1957177	S_Shore								1958171	1958294	NC_000008.10
DisEn	cg00191625	II			37	22	40021996	22	38351942	R					CACNA1I;CACNA1I	NM_001003406;NM_021096	Body;Body				DMR						40021996	40022119	NC_000022.10
DisEn	cg00192026	II			37	4	174411279	4	174647854	R												TRUE					174411279	174411402	NC_000004.11
DisEn	cg00192220	II			37	16	48570215	16	47127716	R												TRUE		16:48569989-48570602	Unclassified_Cell_type_specific	TRUE	48570215	48570338	NC_000016.9
DisEn	cg00192636	II			37	17	77804193	17	75418788	R								chr17:77805866-77809046	N_Shore		RDMR						77804193	77804316	NC_000017.10
DisEn	cg00192966	II			37	5	167688102	5	167620680	F					ODZ2	NM_001122679	Body	chr5:167689227-167689738	N_Shore								167688102	167688225	NC_000005.9
DisEn	cg00193521	II			37	17	68133597	17	65645192	F												TRUE				TRUE	68133597	68133720	NC_000017.10
DisEn	cg00193902	II			37	7	98579722	7	98417658	F	rs73161938				TRRAP	NM_003496	Body	chr7:98579439-98579640	S_Shore				7:98417376-98417692				98579722	98579845	NC_000007.13
DisEn	cg00193959	II			37	10	129232405	10	129122395	R					DOCK1	NM_001380	Body					TRUE					129232405	129232528	NC_000010.10
DisEn	cg00194044	II			37	3	128141434	3	129624124	F								chr3:128145257-128145656	N_Shelf								128141434	128141557	NC_000003.11
DisEn	cg00194277	II			37	7	30795751	7	30762276	R					INMT	NM_006774	3'UTR										30795751	30795874	NC_000007.13
DisEn	cg00194321	I	A	Red	37	12	121533475	12	120017858	R								chr12:121533571-121533923	N_Shore			TRUE		12:121533245-121534494	Unclassified		121533475	121533598	NC_000012.11
DisEn	cg00194374	II			37	1	226890928	1	224957551	R					ITPKB	NM_002221	Body	chr1:226891032-226891381	N_Shore			TRUE		1:226890788-226891592	Promoter_Associated		226890928	226891051	NC_000001.10
DisEn	cg00194780	II			37	17	8172728	17	8113453	R					PFAS	NM_012393	3'UTR										8172728	8172851	NC_000017.10
DisEn	cg00194886	II			37	1	226494497	1	224561120	R					LIN9	NM_173083	Body	chr1:226496361-226497501	N_Shore								226494497	226494620	NC_000001.10
DisEn	cg00195144	I	A	Red	37	10	525946	10	515946	F					DIP2C	NM_014974	Body	chr10:525719-526041	Island				10:515748-516122				525946	526069	NC_000010.10
DisEn	cg00195796	II			37	3	181444131	3	182926825	R					SOX2OT	NR_004053	Body	chr3:181444409-181445000	N_Shore		CDMR		3:182925697-182926917				181444131	181444254	NC_000003.11
DisEn	cg00196827	II			37	18	55108068	18	53259066	F	rs74818022				ONECUT2	NM_004852	Body	chr18:55103154-55108853	Island		DMR	TRUE	18:53258341-53259350				55108068	55108191	NC_000018.9
DisEn	cg00197006	II			37	16	84616559	16	83174060	F	rs17825992				COTL1	NM_021149	Body					TRUE		16:84616154-84616663	Gene_Associated_Cell_type_specific	TRUE	84616559	84616682	NC_000016.9
DisEn	cg00197322	II			37	7	1990554	7	1957080	F					MAD1L1;MAD1L1;MAD1L1	NM_003550;NM_001013837;NM_001013836	Body;Body;Body	chr7:1991914-1992122	N_Shore								1990554	1990677	NC_000007.13
DisEn	cg00197993	I	T	Red	37	6	1201056	6	1146056	F												TRUE					1201056	1201179	NC_000006.11
DisEn	cg00198141	II			37	6	168449330	6	168192179	R								chr6:168449070-168449349	Island				6:168191936-168192333				168449330	168449453	NC_000006.11
DisEn	cg00198594	II			37	3	192734341	3	194217035	R												TRUE					192734341	192734464	NC_000003.11
DisEn	cg00199000	II			37	16	89350310	16	87877811	F					ANKRD11	NM_013275	Body	chr16:89345463-89348521	S_Shore	low-CpG:87876872-87877936			16:87877431-87877872				89350310	89350433	NC_000016.9
DisEn	cg00199091	II			37	6	42228954	6	42336932	F					TRERF1	NM_033502	Body	chr6:42227081-42227488	S_Shore			TRUE		6:42228422-42229662	Gene_Associated	TRUE	42228954	42229077	NC_000006.11
DisEn	cg00200645	II			37	17	58235778	17	55590560	F		rs76995634			CA4	NM_000717	Body					TRUE					58235778	58235901	NC_000017.10
DisEn	cg00200755	II			37	15	88945783	15	86746787	F												TRUE		15:88945693-88945922	Unclassified		88945783	88945906	NC_000015.9
DisEn	cg00201133	II			37	10	35740216	10	35780222	F					CCNY;CCNY	NM_145012;NM_181698	Body;5'UTR					TRUE		10:35740190-35740307	Unclassified_Cell_type_specific		35740216	35740339	NC_000010.10
DisEn	cg00201175	II			37	12	48690546	12	46976813	R											DMR	TRUE	12:46976813-46977101	12:48690369-48690787	Unclassified_Cell_type_specific		48690546	48690669	NC_000012.11
DisEn	cg00201275	II			37	6	43974774	6	44082752	R								chr6:43970073-43970922	S_Shelf								43974774	43974897	NC_000006.11
DisEn	cg00201568	II			37	3	71214907	3	71297597	F					FOXP1	NM_032682	Body					TRUE					71214907	71215030	NC_000003.11
DisEn	cg00201819	I	C	Grn	37	10	134910421	10	134760411	R					GPR123	NM_001083909	Body	chr10:134911976-134912483	N_Shore				10:134760275-134760585	10:134910189-134910447	Unclassified_Cell_type_specific		134910421	134910544	NC_000010.10
DisEn	cg00202454	I	A	Red	37	15	42371886	15	40159178	F					PLA2G4D	NM_178034	Body	chr15:42371634-42371842	S_Shore			TRUE	15:40158945-40159368				42371886	42372009	NC_000015.9
DisEn	cg00203037	II			37	3	16360321	3	16335325	F	rs689716				RFTN1	NM_015150	Body					TRUE					16360321	16360444	NC_000003.11
DisEn	cg00203124	II			37	5	153860358	5	153840551	R								chr5:153862142-153862451	N_Shore		CDMR						153860358	153860481	NC_000005.9
DisEn	cg00203291	II			37	15	37176035	15	34963327	F					LOC145845	NR_024264	Body	chr15:37179516-37179782	N_Shelf		RDMR	TRUE	15:34963198-34963533	15:37174921-37176609	Unclassified		37176035	37176158	NC_000015.9
DisEn	cg00203564	II			37	3	176133845	3	177616539	F												TRUE					176133845	176133968	NC_000003.11
DisEn	cg00205198	I	A	Red	37	16	21566289	16	21473790	R													16:21473699-21473941	16:21565890-21566659	Unclassified		21566289	21566412	NC_000016.9
DisEn	cg00205332	I	A	Red	37	20	62062624	20	61533068	R					KCNQ2;KCNQ2;KCNQ2;KCNQ2	NM_172108;NM_172106;NM_172107;NM_004518	Body;Body;Body;Body	chr20:62059391-62059606	S_Shelf					20:62061803-62062715	Unclassified_Cell_type_specific		62062624	62062747	NC_000020.10
DisEn	cg00205436	II			37	2	132766767	2	132483237	R								chr2:132767363-132767937	N_Shore								132766767	132766890	NC_000002.11
DisEn	cg00205598	II			37	10	134359217	10	134209207	R					INPP5A	NM_005539	Body	chr10:134359533-134359780	N_Shore				10:134209106-134209770				134359217	134359340	NC_000010.10
DisEn	cg00205786	II			37	16	49669842	16	48227343	F	rs35904462				ZNF423	NM_015069	Body	chr16:49669571-49670438	Island				16:48227073-48228761				49669842	49669965	NC_000016.9
DisEn	cg00206063	II			37	10	3805252	10	3795252	R													10:3795227-3795362				3805252	3805375	NC_000010.10
DisEn	cg00206161	II			37	16	89966879	16	88494380	F	rs62052183				TCF25	NM_014972	Body						16:88494127-88494551				89966879	89967002	NC_000016.9
DisEn	cg00206271	I	A	Red	37	2	1166205	2	1156205	R					SNTG2	NM_018968	Body	chr2:1163016-1163820	S_Shelf				2:1156067-1156333				1166205	1166328	NC_000002.11
DisEn	cg00206490	I	A	Red	37	16	89469729	16	87997230	F					ANKRD11	NM_013275	5'UTR					TRUE	16:87997042-87997347	16:89469422-89469869	Unclassified_Cell_type_specific		89469729	89469852	NC_000016.9
DisEn	cg00206507	II			37	6	72199637	6	72256358	R												TRUE					72199637	72199760	NC_000006.11
DisEn	cg00206639	II			37	15	99987871	15	97805394	F												TRUE	15:97805363-97805522				99987871	99987994	NC_000015.9
DisEn	cg00206779	II			37	8	105341338	8	105410514	R								chr8:105342213-105342558	N_Shore								105341338	105341461	NC_000008.10
DisEn	cg00206853	I	A	Red	37	16	3647862	16	3587863	F	rs35570194				BTBD12	NM_032444	Body						16:3587845-3587915				3647862	3647985	NC_000016.9
DisEn	cg00207279	II			37	7	778962	7	745488	R					HEATR2	NM_017802	Body	chr7:780239-780601	N_Shore				7:745488-745616				778962	779085	NC_000007.13
DisEn	cg00207794	II			37	3	24161207	3	24136211	R					THRB;THRB;THRB	NM_000461;NM_001128176;NM_001128177	3'UTR;3'UTR;3'UTR						3:24136156-24136225				24161207	24161330	NC_000003.11
DisEn	cg00207856	II			37	7	1054120	7	1020646	F					C7orf50;C7orf50;C7orf50	NM_001134395;NM_032350;NM_001134396	Body;Body;Body	chr7:1052387-1052736	S_Shore				7:1020588-1020657	7:1054027-1054193	Unclassified_Cell_type_specific		1054120	1054243	NC_000007.13
DisEn	cg00207890	II			37	16	1098059	16	1038060	R								chr16:1098522-1098875	N_Shore			TRUE		16:1097891-1098133	Unclassified_Cell_type_specific		1098059	1098182	NC_000016.9
DisEn	cg00207939	II			37	2	150573311	2	150281557	F												TRUE					150573311	150573434	NC_000002.11
DisEn	cg00209037	II			37	22	46443395	22	44822059	R								chr22:46440393-46441019	S_Shelf								46443395	46443518	NC_000022.10
DisEn	cg00209206	II			37	16	1574816	16	1514817	R					IFT140	NM_014714	Body	chr16:1574515-1574986	Island				16:1513506-1514987				1574816	1574939	NC_000016.9
DisEn	cg00209623	II			37	3	193851106	3	195333800	R								chr3:193851699-193852042	N_Shore								193851106	193851229	NC_000003.11
DisEn	cg00209786	II			37	20	56752779	20	56186185	R								chr20:56754677-56755105	N_Shore								56752779	56752902	NC_000020.10
DisEn	cg00209918	II			37	16	30991472	16	30898973	F					SETD1A	NM_014712	Body	chr16:30991828-30992129	N_Shore				16:30898030-30899034				30991472	30991595	NC_000016.9
DisEn	cg00209923	II			37	15	69071924	15	66858978	F	rs79164533				ANP32A	NM_006305	3'UTR										69071924	69072047	NC_000015.9
DisEn	cg00210249	II			37	10	71135679	10	70805685	R					HK1;HK1;HK1;HK1;HK1	NM_033500;NM_000188;NM_033498;NM_033497;NM_033496	Body;Body;Body;Body;Body					TRUE				TRUE	71135679	71135802	NC_000010.10
DisEn	cg00210271	I	C	Grn	37	12	54088934	12	52375201	F								chr12:54089211-54089413	N_Shore		CDMR		12:52375187-52375261	12:54088925-54089720	Unclassified		54088934	54089057	NC_000012.11
DisEn	cg00210856	II			37	5	158466226	5	158398804	R					EBF1	NM_024007	Body					TRUE					158466226	158466349	NC_000005.9
DisEn	cg00211961	II			37	6	32042099	6	32150077	F					TNXB	NM_019105	Body										32042099	32042222	NC_000006.11
DisEn	cg00212272	I	C	Grn	37	16	67850677	16	66408178	F	rs35316276				TSNAXIP1	NM_018430	5'UTR						16:66408117-66408241	16:67850168-67850873	Unclassified		67850677	67850800	NC_000016.9
DisEn	cg00212521	II			37	1	240370408	1	238437031	F					FMN2	NM_020066	Body	chr1:240370859-240371526	N_Shore								240370408	240370531	NC_000001.10
DisEn	cg00212786	II			37	2	133171941	2	132888411	R								chr2:133173532-133174369	N_Shore								133171941	133172064	NC_000002.11
DisEn	cg00213052	II			37	18	77397557	18	75498545	R								chr18:77397556-77398898	Island				18:75498516-75499873				77397557	77397680	NC_000018.9
DisEn	cg00213080	II			37	7	6204521	7	6171046	F					CYTH3	NM_004227	3'UTR	chr7:6204132-6204522	Island				7:6170697-6171047	7:6203968-6204617	Unclassified_Cell_type_specific	TRUE	6204521	6204644	NC_000007.13
DisEn	cg00213119	II			37	4	3525178	4	3494976	R					LRPAP1	NM_002337	Body	chr4:3526628-3526866	N_Shore								3525178	3525301	NC_000004.11
DisEn	cg00213142	II			37	3	51672239	3	51647279	F					RAD54L2	NM_015106	Body							3:51671896-51672637	Unclassified	TRUE	51672239	51672362	NC_000003.11
DisEn	cg00213177	II			37	12	51690687	12	49976954	F					BIN2	NM_016293	Body					TRUE					51690687	51690810	NC_000012.11
DisEn	cg00213295	II			37	17	32925561	17	29949674	R					TMEM132E	NM_207313	Body					TRUE					32925561	32925684	NC_000017.10
DisEn	cg00213301	II			37	15	37170017	15	34957309	R					LOC145845	NR_024264	Body	chr15:37172473-37173018	N_Shelf		RDMR						37170017	37170140	NC_000015.9
DisEn	cg00213331	II			37	5	138463463	5	138491362	F				TRUE	SIL1;SIL1	NM_001037633;NM_022464	Body;Body										138463463	138463586	NC_000005.9
DisEn	cg00213479	I	A	Red	37	5	2038899	5	2091899	R								chr5:2038527-2038949	Island		DMR		5:2091472-2091910	5:2038315-2039307	Unclassified_Cell_type_specific	TRUE	2038899	2039022	NC_000005.9
DisEn	cg00213643	I	A	Red	37	16	89610925	16	88138426	R					SPG7	NM_003119	Body	chr16:89608298-89608538	S_Shelf					16:89610786-89611019	Unclassified_Cell_type_specific		89610925	89611048	NC_000016.9
DisEn	cg00213967	I	A	Red	37	3	12851900	3	12826900	R					CAND2;CAND2	NM_001162499;NM_012298	Body;Body	chr3:12851516-12851823	S_Shore			TRUE	3:12826546-12826913	3:12851281-12852840	Promoter_Associated		12851900	12852023	NC_000003.11
DisEn	cg00214395	II			37	3	149167242	3	150649932	F												TRUE					149167242	149167365	NC_000003.11
DisEn	cg00214530	II			37	6	133890532	6	133932225	R													6:133932165-133932226	6:133889332-133891035	Unclassified	TRUE	133890532	133890655	NC_000006.11
DisEn	cg00214688	II			37	10	33201038	10	33241044	R					ITGB1;ITGB1;ITGB1;ITGB1;ITGB1;ITGB1	NM_033668;NM_133376;NM_002211;NM_033667;NM_033669;NM_033666	Body;Body;Body;Body;Body;Body			low-CpG:33241039-33241046							33201038	33201161	NC_000010.10
DisEn	cg00215611	II			37	2	219860717	2	219568961	F								chr2:219860927-219861242	N_Shore		RDMR			2:219860296-219861479	Unclassified_Cell_type_specific		219860717	219860840	NC_000002.11
DisEn	cg00216061	II			37	16	88547579	16	87075080	R		rs35028920			ZFPM1	NM_153813	Body						16:87075034-87075081				88547579	88547702	NC_000016.9
DisEn	cg00216180	II			37	13	114778713	13	113796815	R					RASA3	NM_007368	Body	chr13:114778525-114778809	Island				13:113796648-113796816				114778713	114778836	NC_000013.10
DisEn	cg00216693	I	C	Grn	37	2	131913247	2	131629717	R													2:131628911-131629810				131913247	131913370	NC_000002.11
DisEn	cg00216804	II			37	3	184478329	3	185961023	R												TRUE					184478329	184478452	NC_000003.11
DisEn	cg00216913	II			37	16	86012840	16	84570341	R													16:84570327-84570395				86012840	86012963	NC_000016.9
DisEn	cg00217171	II			37	16	1590847	16	1530848	F					IFT140;TMEM204	NM_014714;NM_024600	Body;Body	chr16:1591813-1592107	N_Shore					16:1590765-1591048	Unclassified_Cell_type_specific		1590847	1590970	NC_000016.9
DisEn	cg00217553	II			37	3	5208420	3	5183420	R					ARL8B	NM_018184	Body					TRUE					5208420	5208543	NC_000003.11
DisEn	cg00218409	II			37	2	74963008	2	74816516	R												TRUE					74963008	74963131	NC_000002.11
DisEn	cg00218792	II			37	15	81468599	15	79255654	R											RDMR						81468599	81468722	NC_000015.9
DisEn	cg00218893	II			37	17	73073239	17	70584834	R								chr17:73073313-73073941	N_Shore					17:73073168-73074920	Promoter_Associated		73073239	73073362	NC_000017.10
DisEn	cg00218945	II			37	22	43265579	22	41595523	F								chr22:43265990-43266283	N_Shore					22:43265347-43265678	Unclassified_Cell_type_specific		43265579	43265702	NC_000022.10
DisEn	cg00219321	II			37	5	153318647	5	153298840	F												TRUE					153318647	153318770	NC_000005.9
DisEn	cg00219598	II			37	2	64078686	2	63932190	F					UGP2;UGP2	NM_006759;NM_001001521	Body;5'UTR					TRUE					64078686	64078809	NC_000002.11
DisEn	cg00219855	II			37	7	627915	7	594441	F					PRKAR1B;PRKAR1B;PRKAR1B;PRKAR1B;PRKAR1B;PRKAR1B	NM_001164759;NM_001164762;NM_001164758;NM_001164760;NM_001164761;NM_002735	Body;Body;Body;Body;Body;Body	chr7:631836-632135	N_Shelf			TRUE					627915	628038	NC_000007.13
DisEn	cg00219921	II			37	2	87012810	2	86866321	F	rs7563771				CD8A;CD8A;CD8A;CD8A	NM_001145873;NM_171827;NM_001768;NR_027353	3'UTR;3'UTR;3'UTR;Body	chr2:87015974-87018182	N_Shelf								87012810	87012933	NC_000002.11
DisEn	cg00219956	I	A	Red	37	16	30794205	16	30701706	R					ZNF629	NM_001080417	Body	chr16:30793716-30795268	Island				16:30701238-30702769				30794205	30794328	NC_000016.9
DisEn	cg00220389	I	A	Red	37	17	80455521	17	78048810	R								chr17:80454652-80455632	Island				17:78047816-78048992	17:80454197-80455833	Promoter_Associated		80455521	80455644	NC_000017.10
DisEn	cg00220413	I	A	Red	37	17	7319074	17	7259798	F					NLGN2	NM_020795	Body	chr17:7320371-7320945	N_Shore				17:7259644-7260065				7319074	7319197	NC_000017.10
DisEn	cg00221185	I	A	Red	37	6	30652268	6	30760247	R					KIAA1949;KIAA1949	NM_001134870;NM_133471	Body;1stExon	chr6:30654392-30654934	N_Shelf		RDMR						30652268	30652391	NC_000006.11
DisEn	cg00221650	II			37	2	6819650	2	6737101	F												TRUE					6819650	6819773	NC_000002.11
DisEn	cg00221658	II			37	7	43912425	7	43878950	R								chr7:43908911-43909478	S_Shelf			TRUE				TRUE	43912425	43912548	NC_000007.13
DisEn	cg00221718	II			37	3	128914668	3	130397358	R												TRUE				TRUE	128914668	128914791	NC_000003.11
DisEn	cg00221736	II			37	7	86819455	7	86657391	R		rs78907604			DMTF1;DMTF1;DMTF1;DMTF1;DMTF1	NM_001142326;NM_021145;NM_001142327;NR_024550;NR_024549	Body;Body;Body;Body;Body										86819455	86819578	NC_000007.13
DisEn	cg00221794	II			37	2	20776620	2	20640101	F											DMR			2:20776324-20776793	Unclassified		20776620	20776743	NC_000002.11
DisEn	cg00222175	II			37	22	34049875	22	32379875	F					LARGE;LARGE	NM_133642;NM_004737	Body;Body	chr22:34046354-34046597	S_Shelf			TRUE					34049875	34049998	NC_000022.10
DisEn	cg00222684	II			37	3	36902435	3	36877439	R					TRANK1	NM_014831	Body										36902435	36902558	NC_000003.11
DisEn	cg00222690	II			37	6	53516423	6	53624382	R		rs12204882			KLHL31	NM_001003760	Body	chr6:53516319-53517076	Island				6:53624334-53625035	6:53515942-53517465	Promoter_Associated		53516423	53516546	NC_000006.11
DisEn	cg00222799	II			37	21	43655464	21	42528533	F					ABCG1;ABCG1;ABCG1;ABCG1;ABCG1;ABCG1	NM_207628;NM_004915;NM_207174;NM_207627;NM_016818;NM_207629	Body;Body;Body;Body;Body;Body	chr21:43654846-43655465	Island				21:42527916-42528534				43655464	43655587	NC_000021.8
DisEn	cg00223046	II			37	1	6130188	1	6052775	F					KCNAB2;KCNAB2	NM_003636;NM_172130	Body;Body	chr1:6131635-6131985	N_Shore								6130188	6130311	NC_000001.10
DisEn	cg00223136	I	A	Red	37	5	3609364	5	3662364	F								chr5:3606488-3607135	S_Shelf								3609364	3609487	NC_000005.9
DisEn	cg00223245	II			37	3	64307530	3	64282570	F												TRUE				TRUE	64307530	64307653	NC_000003.11
DisEn	cg00223552	I	C	Grn	37	11	86617516	11	86295164	F		rs80261845						chr11:86617361-86617583	Island				11:86295010-86295185				86617516	86617639	NC_000011.9
DisEn	cg00223767	II			37	11	75831715	11	75509363	F	rs7952260				UVRAG	NM_003369	Body					TRUE					75831715	75831838	NC_000011.9
DisEn	cg00223792	II			37	4	75618840	4	75837864	F												TRUE					75618840	75618963	NC_000004.11
DisEn	cg00224083	II			37	4	139773135	4	139992585	F												TRUE					139773135	139773258	NC_000004.11
DisEn	cg00224174	II			37	5	133300959	5	133328858	R					C5orf15	NM_020199	Body	chr5:133303986-133304399	N_Shelf								133300959	133301082	NC_000005.9
DisEn	cg00224523	II			37	7	50775525	7	50743019	F	rs2715105				GRB10;GRB10;GRB10	NM_001001555;NM_001001549;NM_005311	5'UTR;Body;Body					TRUE					50775525	50775648	NC_000007.13
DisEn	cg00224807	I	T	Red	37	2	238065650	2	237730389	F													2:237729897-237730509				238065650	238065773	NC_000002.11
DisEn	cg00225067	II			37	3	45647141	3	45622145	F					LIMD1	NM_014240	Body										45647141	45647264	NC_000003.11
DisEn	cg00225196	II			37	8	37556863	8	37676021	R								chr8:37557927-37558887	N_Shore		RDMR			8:37556823-37557156	Unclassified_Cell_type_specific		37556863	37556986	NC_000008.10
DisEn	cg00225830	II			37	16	13214589	16	13122090	F	rs72784473				SHISA9	NM_001145204	Body					TRUE					13214589	13214712	NC_000016.9
DisEn	cg00225902	I	T	Red	37	3	66444122	3	66526812	F	rs6790222				LRIG1	NM_015541	Body					TRUE		3:66444115-66445004	Unclassified		66444122	66444245	NC_000003.11
DisEn	cg00226580	II			37	5	89000691	5	89036447	F												TRUE					89000691	89000814	NC_000005.9
DisEn	cg00226822	II			37	4	1157673	4	1147673	F								chr4:1161127-1161682	N_Shelf		CDMR						1157673	1157796	NC_000004.11
DisEn	cg00227222	II			37	2	65539313	2	65392817	F					SPRED2;SPRED2	NM_001128210;NM_181784	3'UTR;3'UTR	chr2:65540761-65541311	N_Shore								65539313	65539436	NC_000002.11
DisEn	cg00227355	II			37	7	96336147	7	96174083	F	rs78718314				SHFM1	NM_006304	Body	chr7:96338816-96339277	N_Shelf								96336147	96336270	NC_000007.13
DisEn	cg00227781	I	T	Red	37	17	72450036	17	69961631	R								chr17:72449982-72450617	Island				17:69961457-69962267	17:72449143-72450756	Unclassified		72450036	72450159	NC_000017.10
DisEn	cg00228689	II			37	1	53742112	1	53514700	F					LRP8;LRP8;LRP8;LRP8	NM_033300;NM_001018054;NM_017522;NM_004631	Body;Body;Body;Body	chr1:53742297-53742845	N_Shore								53742112	53742235	NC_000001.10
DisEn	cg00228708	I	A	Red	37	10	135048062	10	134898052	F								chr10:135048797-135052077	N_Shore				10:134898052-134898311				135048062	135048185	NC_000010.10
DisEn	cg00228735	II			37	7	131304505	7	130955045	R		rs11770454										TRUE		7:131304456-131304724	Unclassified_Cell_type_specific		131304505	131304628	NC_000007.13
DisEn	cg00228738	II			37	9	95944545	9	94984366	R								chr9:95946147-95947835	N_Shore					9:95944504-95944707	Unclassified_Cell_type_specific		95944545	95944668	NC_000009.11
DisEn	cg00229754	II			37	15	25018302	15	22569395	R		rs61993222						chr15:25018174-25018533	Island				15:22569278-22569585	15:25018121-25018449	Unclassified_Cell_type_specific	TRUE	25018302	25018425	NC_000015.9
DisEn	cg00230517	II			37	2	65648650	2	65502154	R					SPRED2	NM_181784	Body					TRUE					65648650	65648773	NC_000002.11
DisEn	cg00230715	II			37	5	106854267	5	106882166	R					EFNA5	NM_001962	Body					TRUE					106854267	106854390	NC_000005.9
DisEn	cg00230766	II			37	2	9388337	2	9305788	R					ASAP2;ASAP2	NM_001135191;NM_003887	Body;Body					TRUE					9388337	9388460	NC_000002.11
DisEn	cg00230837	II			37	5	9714909	5	9767909	F					LOC285692	NR_027112	Body					TRUE					9714909	9715032	NC_000005.9
DisEn	cg00230924	II			37	12	52542742	12	50829009	F	rs55646238							chr12:52545937-52546363	N_Shelf			TRUE				TRUE	52542742	52542865	NC_000012.11
DisEn	cg00232092	II			37	7	5518887	7	5485413	R					FBXL18	NM_024963	3'UTR	chr7:5521368-5521615	N_Shelf				7:5485413-5485482			TRUE	5518887	5519010	NC_000007.13
DisEn	cg00232105	II			37	14	100752338	14	99822091	F								chr14:100751672-100752339	Island					14:100751296-100752955	Promoter_Associated		100752338	100752461	NC_000014.8
DisEn	cg00232160	II			37	9	129468157	9	128507978	F								chr9:129468130-129468336	Island				9:128507503-128508107				129468157	129468280	NC_000009.11
DisEn	cg00232265	II			37	5	1814816	5	1867816	R					NDUFS6	NM_004553	Body						5:1867494-1867849				1814816	1814939	NC_000005.9
DisEn	cg00232402	II			37	18	77385290	18	75486278	R								chr18:77386827-77387050	N_Shore					18:77385261-77385403	Unclassified_Cell_type_specific		77385290	77385413	NC_000018.9
DisEn	cg00232445	II			37	16	78310016	16	76867517	F					WWOX;WWOX	NM_016373;NM_130791	Body;Body					TRUE					78310016	78310139	NC_000016.9
DisEn	cg00232483	II			37	16	19849514	16	19757015	F					IQCK	NM_153208	Body					TRUE					19849514	19849637	NC_000016.9
DisEn	cg00232535	II			37	7	5593287	7	5559813	R								chr7:5594653-5596540	N_Shore								5593287	5593410	NC_000007.13
DisEn	cg00232679	II			37	5	1405588	5	1458588	F	rs2617578				SLC6A3	NM_001044	Body						5:1458070-1458602	5:1405564-1405661	Unclassified_Cell_type_specific		1405588	1405711	NC_000005.9
DisEn	cg00232735	I	T	Red	37	11	132934139	11	132439349	F					OPCML	NM_001012393	Body	chr11:132934059-132934291	Island		DMR		11:132439302-132439993			TRUE	132934139	132934262	NC_000011.9
DisEn	cg00232827	II			37	5	172096764	5	172029369	R					NEURL1B	NM_001142651	Body	chr5:172096731-172097386	Island				5:172029344-172030049				172096764	172096887	NC_000005.9
DisEn	cg00232831	I	A	Red	37	2	161113856	2	160822102	F												TRUE					161113856	161113979	NC_000002.11
DisEn	cg00232832	II			37	15	30163660	15	27950952	F	rs1719009	rs77031387											15:27950903-27951135				30163660	30163783	NC_000015.9
DisEn	cg00232952	II			37	18	30047736	18	28301734	F					FAM59A	NM_022751	Body	chr18:30050115-30051345	N_Shelf								30047736	30047859	NC_000018.9
DisEn	cg00233028	I	A	Red	37	11	44642914	11	44599490	F													11:44599444-44599517	11:44641938-44643745	Unclassified		44642914	44643037	NC_000011.9
DisEn	cg00233565	II			37	5	176160659	5	176093265	R													5:176093113-176093387				176160659	176160782	NC_000005.9
DisEn	cg00233779	II			37	20	56227686	20	55661092	F					PMEPA1;PMEPA1;PMEPA1;PMEPA1	NM_199171;NM_199170;NM_199169;NM_020182	Body;Body;Body;Body	chr20:56227252-56227687	Island								56227686	56227809	NC_000020.10
DisEn	cg00233948	II			37	5	36619356	5	36655113	F	rs74429299				SLC1A3;SLC1A3	NM_004172;NM_001166695	Body;Body					TRUE					36619356	36619479	NC_000005.9
DisEn	cg00234321	II			37	3	126061332	3	127544022	R								chr3:126062535-126062823	N_Shore			TRUE					126061332	126061455	NC_000003.11
DisEn	cg00234613	II			37	4	87418006	4	87637030	R												TRUE					87418006	87418129	NC_000004.11
DisEn	cg00234625	II			37	5	177811648	5	177744254	F					COL23A1	NM_173465	Body						5:177743753-177744255				177811648	177811771	NC_000005.9
DisEn	cg00235313	II			37	5	54749496	5	54785253	R					PPAP2A;PPAP2A	NM_176895;NM_003711	Body;Body					TRUE					54749496	54749619	NC_000005.9
DisEn	cg00235460	II			37	2	175867417	2	175575663	F					CHN1;CHN1	NM_001822;NM_001025201	Body;Body	chr2:175869574-175870289	N_Shelf								175867417	175867540	NC_000002.11
DisEn	cg00235508	II			37	17	79439311	17	77053906	R													17:77053739-77053979			TRUE	79439311	79439434	NC_000017.10
DisEn	cg00235786	II			37	5	97903451	5	97931351	R																	97903451	97903574	NC_000005.9
DisEn	cg00236141	II			37	7	1936854	7	1903380	F	rs59542886				MAD1L1;MAD1L1;MAD1L1	NM_003550;NM_001013837;NM_001013836	Body;Body;Body	chr7:1937738-1937946	N_Shore				7:1903240-1903662				1936854	1936977	NC_000007.13
DisEn	cg00236249	II			37	22	20789017	22	19119017	R					SCARF2;SCARF2	NM_182895;NM_153334	Body;Body	chr22:20790638-20792665	N_Shore								20789017	20789140	NC_000022.10
DisEn	cg00236305	II			37	2	1796076	2	1775083	R					MYT1L	NM_015025	Body						2:1775053-1775308			TRUE	1796076	1796199	NC_000002.11
DisEn	cg00237268	II			37	4	7287615	4	7338516	R					SORCS2	NM_020777	Body						4:7338393-7338649				7287615	7287738	NC_000004.11
DisEn	cg00237631	I	C	Grn	37	7	25896850	7	25863375	F								chr7:25896713-25896925	Island				7:25862914-25863422	7:25896100-25897025	Unclassified		25896850	25896973	NC_000007.13
DisEn	cg00237752	II			37	4	187851333	4	188088327	F	rs7657521												4:188088319-188088442				187851333	187851456	NC_000004.11
DisEn	cg00238283	II			37	7	158059790	7	157752551	F					PTPRN2;PTPRN2;PTPRN2	NM_002847;NM_130842;NM_130843	Body;Body;Body	chr7:158060894-158061100	N_Shore				7:157752465-157752563				158059790	158059913	NC_000007.13
DisEn	cg00238362	II			37	6	32038011	6	32145989	F					TNXB	NM_019105	Body										32038011	32038134	NC_000006.11
DisEn	cg00238543	II			37	20	56246759	20	55680165	F					PMEPA1;PMEPA1;PMEPA1;PMEPA1	NM_199171;NM_199170;NM_199169;NM_020182	5'UTR;5'UTR;Body;Body	chr20:56247249-56247651	N_Shore								56246759	56246882	NC_000020.10
DisEn	cg00238815	II			37	8	144808056	8	144880044	F					FAM83H	NM_198488	3'UTR	chr8:144808221-144810978	N_Shore				8:144879781-144883419				144808056	144808179	NC_000008.10
DisEn	cg00238818	II			37	5	176880261	5	176812867	F					PRR7	NM_030567	5'UTR	chr5:176881221-176883117	N_Shore								176880261	176880384	NC_000005.9
DisEn	cg00238899	II			37	10	112046866	10	112036856	F					MXI1;MXI1;MXI1	NM_005962;NM_130439;NM_001008541	3'UTR;3'UTR;3'UTR					TRUE					112046866	112046989	NC_000010.10
DisEn	cg00239025	II			37	2	96937097	2	96300824	R	rs3087589				CIAO1	NM_004804	3'UTR										96937097	96937220	NC_000002.11
DisEn	cg00239117	II			37	2	238928702	2	238593441	R					UBE2F	NM_080678	Body					TRUE					238928702	238928825	NC_000002.11
DisEn	cg00239272	I	C	Grn	37	13	114762045	13	113780147	R					RASA3	NM_007368	Body	chr13:114764353-114764622	N_Shelf				13:113780081-113780360				114762045	114762168	NC_000013.10
DisEn	cg00239491	II			37	13	113405479	13	112453480	R					ATP11A;ATP11A	NM_015205;NM_032189	Body;Body						13:112453346-112453487				113405479	113405602	NC_000013.10
DisEn	cg00239563	II			37	4	81128029	4	81347053	F	rs12711161							chr4:81128229-81128691	N_Shore		RDMR		4:81347019-81347715				81128029	81128152	NC_000004.11
DisEn	cg00239915	II			37	7	157809596	7	157502357	R					PTPRN2;PTPRN2;PTPRN2	NM_002847;NM_130842;NM_130843	Body;Body;Body				RDMR	TRUE					157809596	157809719	NC_000007.13
DisEn	cg00239988	II			37	5	134606261	5	134634160	R												TRUE					134606261	134606384	NC_000005.9
DisEn	cg00240205	II			37	2	69450115	2	69303619	F					ANTXR1	NM_032208	Body					TRUE					69450115	69450238	NC_000002.11
DisEn	cg00240378	I	A	Red	37	2	8850020	2	8767471	R													2:8767413-8767518				8850020	8850143	NC_000002.11
DisEn	cg00240517	II			37	2	183457634	2	183165879	R												TRUE					183457634	183457757	NC_000002.11
DisEn	cg00241273	II			37	13	107172856	13	105970857	F					EFNB2	NM_004093	Body					TRUE		13:107172562-107173111	Unclassified_Cell_type_specific		107172856	107172979	NC_000013.10
DisEn	cg00241432	II			37	13	95846842	13	94644843	R					ABCC4;ABCC4	NM_001105515;NM_005845	Body;Body					TRUE					95846842	95846965	NC_000013.10
DisEn	cg00241650	I	A	Red	37	7	149171786	7	148802719	R					ZNF746;ZNF746	NM_001163474;NM_152557	Body;Body	chr7:149171378-149172003	Island				7:148802319-148803152	7:149171580-149172053	Unclassified_Cell_type_specific		149171786	149171909	NC_000007.13
DisEn	cg00241664	II			37	16	1611966	16	1551967	F					IFT140	NM_014714	Body						16:1551750-1552077	16:1611891-1612208	Unclassified_Cell_type_specific		1611966	1612089	NC_000016.9
DisEn	cg00242285	II			37	3	124480225	3	125962915	F												TRUE		3:124479740-124480854	Unclassified	TRUE	124480225	124480348	NC_000003.11
DisEn	cg00243187	I	T	Red	37	11	128746214	11	128251424	R													11:128251391-128251649				128746214	128746337	NC_000011.9
DisEn	cg00243281	I	A	Red	37	11	2597838	11	2554414	R					KCNQ1;KCNQ1	NM_000218;NM_181798	Body;Body	chr11:2596378-2596607	S_Shore				11:2554276-2554497				2597838	2597961	NC_000011.9
DisEn	cg00243854	II			37	18	12250818	18	12240818	R								chr18:12254147-12255089	N_Shelf								12250818	12250941	NC_000018.9
DisEn	cg00244001	II			37	10	126336805	10	126326795	R					FAM53B	NM_014661	Body					TRUE		10:126336042-126337731	Promoter_Associated_Cell_type_specific	TRUE	126336805	126336928	NC_000010.10
DisEn	cg00244111	II			37	3	149086884	3	150569574	R					TM4SF1	NM_014220	3'UTR			low-CpG:150569574-150569578							149086884	149087007	NC_000003.11
DisEn	cg00244352	II			37	6	15495498	6	15603477	F					JARID2	NM_004973	Body	chr6:15496804-15497336	N_Shore								15495498	15495621	NC_000006.11
DisEn	cg00244462	II			37	3	49946273	3	49921277	F	rs3177083							chr3:49947621-49948430	N_Shore								49946273	49946396	NC_000003.11
DisEn	cg00244854	II			37	3	66481913	3	66564603	R					LRIG1	NM_015541	Body					TRUE					66481913	66482036	NC_000003.11
DisEn	cg00245075	II			37	12	51756242	12	50042509	R					GALNT6	NM_007210	Body					TRUE					51756242	51756365	NC_000012.11
DisEn	cg00245502	II			37	5	148608919	5	148589112	R		rs73795944			ABLIM3	NM_014945	Body					TRUE				TRUE	148608919	148609042	NC_000005.9
DisEn	cg00245778	II			37	1	179064635	1	177331258	R					TOR3A	NM_022371	3'UTR										179064635	179064758	NC_000001.10
DisEn	cg00245896	I	T	Red	37	4	8034100	4	8085000	F					ABLIM2;ABLIM2;ABLIM2;ABLIM2;ABLIM2;ABLIM2;ABLIM2	NM_032432;NM_001130083;NM_001130087;NM_001130088;NM_001130084;NM_001130085;NM_001130086	Body;Body;Body;Body;Body;Body;Body						4:8085000-8085291				8034100	8034223	NC_000004.11
DisEn	cg00245957	II			37	1	172248635	1	170515258	R					DNM3;DNM3	NM_015569;NM_001136127	Body;Body					TRUE					172248635	172248758	NC_000001.10
DisEn	cg00246840	II			37	13	76267059	13	75165060	F					LMO7	NM_005358	Body					TRUE					76267059	76267182	NC_000013.10
DisEn	cg00246969	II			37	13	99159656	13	97957657	F					STK24;STK24	NM_003576;NM_001032296	Body;Body					TRUE					99159656	99159779	NC_000013.10
DisEn	cg00247963	II			37	16	20863151	16	20770652	R												TRUE					20863151	20863274	NC_000016.9
DisEn	cg00248449	II			37	22	38790207	22	37120153	R					LOC400927	NR_002821	Body	chr22:38793180-38793451	N_Shelf								38790207	38790330	NC_000022.10
DisEn	cg00248521	II			37	16	2232251	16	2172252	F					CASKIN1	NM_020764	Body	chr16:2233797-2234126	N_Shore				16:2172095-2172599				2232251	2232374	NC_000016.9
DisEn	cg00248805	II			37	17	78882549	17	76497144	R					RPTOR;RPTOR	NM_001163034;NM_020761	Body;Body	chr17:78880030-78880278	S_Shelf				17:76497044-76497145				78882549	78882672	NC_000017.10
DisEn	cg00249093	II			37	19	5804642	19	5755642	F								chr19:5803734-5806023	Island				19:5754735-5756976				5804642	5804765	NC_000019.9
DisEn	cg00249205	II			37	16	31012263	16	30919764	R					STX1B	NM_052874	Body	chr16:31008832-31009036	S_Shelf								31012263	31012386	NC_000016.9
DisEn	cg00249614	II			37	1	59593751	1	59366339	R												TRUE					59593751	59593874	NC_000001.10
DisEn	cg00250409	II			37	16	73206310	16	71763811	F												TRUE	16:71763437-71763851	16:73206087-73208073	Unclassified_Cell_type_specific		73206310	73206433	NC_000016.9
DisEn	cg00250500	I	A	Red	37	10	77169599	10	76839605	R								chr10:77155128-77169600	Island		RDMR			10:77168798-77169714	Unclassified		77169599	77169722	NC_000010.10
DisEn	cg00250525	II			37	8	37719489	8	37838647	F					RAB11FIP1;RAB11FIP1;RAB11FIP1	NM_001002814;NM_001002233;NM_025151	3'UTR;3'UTR;3'UTR										37719489	37719612	NC_000008.10
DisEn	cg00250645	II			37	8	72534391	8	72696945	R												TRUE					72534391	72534514	NC_000008.10
DisEn	cg00250743	II			37	10	123264130	10	123254120	F					FGFR2;FGFR2;FGFR2;FGFR2;FGFR2;FGFR2;FGFR2;FGFR2;FGFR2	NM_001144914;NM_001144915;NM_022970;NM_001144913;NM_001144916;NM_000141;NM_001144917;NM_001144919;NM_001144918	Body;Body;Body;Body;Body;Body;Body;Body;Body										123264130	123264253	NC_000010.10
DisEn	cg00251270	II			37	10	3536362	10	3526362	R													10:3526336-3526376				3536362	3536485	NC_000010.10
DisEn	cg00251358	II			37	5	81931501	5	81967257	R												TRUE					81931501	81931624	NC_000005.9
DisEn	cg00251678	II			37	1	3305629	1	3295489	R					PRDM16;PRDM16	NM_022114;NM_199454	Body;Body	chr1:3307069-3307285	N_Shore								3305629	3305752	NC_000001.10
DisEn	cg00251716	II			37	1	243479948	1	241546571	R					SDCCAG8	NM_006642	Body					TRUE					243479948	243480071	NC_000001.10
DisEn	cg00251767	II			37	8	60010714	8	60173268	R					TOX	NM_014729	Body					TRUE					60010714	60010837	NC_000008.10
DisEn	cg00251824	II			37	8	641466	8	631466	R					ERICH1	NM_207332	Body	chr8:637393-638251	S_Shelf				8:631461-631514				641466	641589	NC_000008.10
DisEn	cg00252095	II			37	4	1334868	4	1324868	R								chr4:1333378-1333676	S_Shore				4:1324695-1324903				1334868	1334991	NC_000004.11
DisEn	cg00252442	II			37	1	201451260	1	199717883	R								chr1:201450880-201451105	S_Shore					1:201450774-201451883	Unclassified		201451260	201451383	NC_000001.10
DisEn	cg00252733	II			37	10	102727239	10	102717229	R								chr10:102729299-102729710	N_Shelf								102727239	102727362	NC_000010.10
DisEn	cg00252814	II			37	7	150647757	7	150278690	R					KCNH2;KCNH2;KCNH2	NM_172056;NM_172057;NM_000238	Body;Body;Body	chr7:150647991-150648918	N_Shore							TRUE	150647757	150647880	NC_000007.13
DisEn	cg00253171	II			37	16	78291326	16	76848827	R					WWOX;WWOX	NM_016373;NM_130791	Body;Body					TRUE					78291326	78291449	NC_000016.9
DisEn	cg00253182	II			37	9	2619314	9	2609314	R					FLJ35024	NR_015375	Body	chr9:2621308-2623685	N_Shore								2619314	2619437	NC_000009.11
DisEn	cg00253185	I	A	Red	37	1	247542119	1	245608742	F													1:245608709-245608852				247542119	247542242	NC_000001.10
DisEn	cg00253248	II			37	17	48948878	17	46303877	F								chr17:48942949-48944943	S_Shelf					17:48948803-48949066	Unclassified_Cell_type_specific		48948878	48949001	NC_000017.10
DisEn	cg00253339	II			37	16	29855911	16	29763412	R					MVP;MVP	NM_017458;NM_005115	Body;Body	chr16:29855903-29856195	Island				16:29763412-29763647				29855911	29856034	NC_000016.9
DisEn	cg00253398	II			37	22	46833806	22	45212470	F					CELSR1	NM_014246	Body	chr22:46834984-46835285	N_Shore								46833806	46833929	NC_000022.10
DisEn	cg00253658	I	A	Red	37	16	54210496	16	52767997	R													16:52767921-52768052				54210496	54210619	NC_000016.9
DisEn	cg00253971	II			37	19	4038851	19	3989851	R								chr19:4037344-4038887	Island				19:3989560-3989949				4038851	4038974	NC_000019.9
DisEn	cg00254258	I	T	Red	37	1	3105189	1	3095049	F					PRDM16;PRDM16	NM_022114;NM_199454	Body;Body	chr1:3104956-3105253	Island				1:3094850-3095167				3105189	3105312	NC_000001.10
DisEn	cg00254426	II			37	21	30374028	21	29295899	R								chr21:30374984-30375228	N_Shore								30374028	30374151	NC_000021.8
DisEn	cg00254486	II			37	6	170591088	6	170433013	F								chr6:170592384-170593079	N_Shore				6:170433011-170433184				170591088	170591211	NC_000006.11
DisEn	cg00254556	II			37	8	27318934	8	27374851	F					CHRNA2	NM_000742	3'UTR	chr8:27320914-27321276	N_Shore								27318934	27319057	NC_000008.10
DisEn	cg00254888	II			37	6	163880196	6	163800186	R					QKI;QKI;QKI;QKI	NM_006775;NM_206853;NM_206855;NM_206854	Body;Body;Body;Body					TRUE					163880196	163880319	NC_000006.11
DisEn	cg00255631	II			37	13	113512310	13	112560311	F	rs9549575				ATP11A;ATP11A	NM_015205;NM_032189	Body;Body						13:112560221-112560501	13:113512301-113512561	Gene_Associated_Cell_type_specific		113512310	113512433	NC_000013.10
DisEn	cg00255699	II			37	1	40307257	1	40079844	R					TRIT1	NM_017646	3'UTR										40307257	40307380	NC_000001.10
DisEn	cg00255889	II			37	13	26586288	13	25484288	R					ATP8A2	NM_016529	Body	chr13:26586287-26586761	Island			TRUE		13:26586222-26587025	Unclassified_Cell_type_specific		26586288	26586411	NC_000013.10
DisEn	cg00256068	II			37	20	47280201	20	46713608	F	rs78648020				PREX1	NM_020820	Body	chr20:47281297-47281643	N_Shore								47280201	47280324	NC_000020.10
DisEn	cg00256081	I	A	Red	37	16	88901299	16	87428800	F					GALNS	NM_000512	Body	chr16:88902175-88902467	N_Shore							TRUE	88901299	88901422	NC_000016.9
DisEn	cg00256231	I	T	Red	37	17	77916733	17	75531328	F	rs35641054				TBC1D16	NM_019020	Body	chr17:77916684-77916916	Island			TRUE	17:75531259-75532658			TRUE	77916733	77916856	NC_000017.10
DisEn	cg00256512	II			37	2	3687584	2	3665459	F					COLEC11;COLEC11	NM_024027;NM_199235	Body;Body	chr2:3688204-3688539	N_Shore								3687584	3687707	NC_000002.11
DisEn	cg00256675	II			37	4	802962	4	792962	R					CPLX1	NM_006651	Body	chr4:798538-798984	S_Shelf				4:792962-793031				802962	803085	NC_000004.11
DisEn	cg00257455	II			37	1	65530538	1	65303126	R								chr1:65532161-65533212	N_Shore								65530538	65530661	NC_000001.10
DisEn	cg00257473	II			37	1	41305866	1	41078453	F								chr1:41303355-41304436	S_Shore								41305866	41305989	NC_000001.10
DisEn	cg00257659	I	A	Red	37	1	209800214	1	207866837	F	rs2076349				LAMB3;LAMB3;LAMB3	NM_001017402;NM_001127641;NM_000228	Body;Body;Body	chr1:209799149-209799354	S_Shore			TRUE					209800214	209800337	NC_000001.10
DisEn	cg00257704	I	A	Red	37	17	77903985	17	75518580	F								chr17:77903887-77904397	Island				17:75518500-75518977	17:77903969-77904647	Unclassified_Cell_type_specific	TRUE	77903985	77904108	NC_000017.10
DisEn	cg00257775	II			37	6	37904681	6	38012659	F	rs2842499				ZFAND3	NM_021943	Body					TRUE					37904681	37904804	NC_000006.11
DisEn	cg00258316	II			37	1	8194341	1	8116928	R												TRUE				TRUE	8194341	8194464	NC_000001.10
DisEn	cg00258499	II			37	1	5920035	1	5842622	F													1:5842279-5842632				5920035	5920158	NC_000001.10
DisEn	cg00258633	II			37	4	86745824	4	86964848	R					ARHGAP24;ARHGAP24	NM_001025616;NM_001042669	Body;5'UTR					TRUE					86745824	86745947	NC_000004.11
DisEn	cg00258809	II			37	3	72704324	3	72787014	R								chr3:72704323-72704610	Island			TRUE	3:72786943-72787294				72704324	72704447	NC_000003.11
DisEn	cg00259019	II			37	2	236611999	2	236276738	R					AGAP1;AGAP1	NM_014914;NM_001037131	Body;Body					TRUE				TRUE	236611999	236612122	NC_000002.11
DisEn	cg00259097	II			37	16	70770604	16	69328105	F					VAC14	NM_018052	Body					TRUE					70770604	70770727	NC_000016.9
DisEn	cg00259234	I	A	Red	37	17	79844397	17	77437693	R			TRUE					chr17:79846204-79846486	N_Shore							TRUE	79844397	79844520	NC_000017.10
DisEn	cg00259279	II			37	1	2439424	1	2429284	F								chr1:2439797-2440022	N_Shore								2439424	2439547	NC_000001.10
DisEn	cg00259404	II			37	6	28885568	6	28993547	R					TRIM27	NM_006510	Body										28885568	28885691	NC_000006.11
DisEn	cg00259518	II			37	2	43397515	2	43251019	R								chr2:43398040-43398276	N_Shore					2:43397032-43397816	Unclassified		43397515	43397638	NC_000002.11
DisEn	cg00259742	I	C	Grn	37	11	1871101	11	1827677	F													11:1827677-1827821				1871101	1871224	NC_000011.9
DisEn	cg00259871	II			37	2	132346865	2	132063335	F	rs35178235							chr2:132348566-132348821	N_Shore								132346865	132346988	NC_000002.11
DisEn	cg00260201	II			37	17	46029581	17	43384580	F					PRR15L	NM_024320	3'UTR										46029581	46029704	NC_000017.10
DisEn	cg00260512	II			37	11	61280916	11	61037492	F								chr11:61283864-61284147	N_Shelf								61280916	61281039	NC_000011.9
DisEn	cg00260803	II			37	16	2107101	16	2047102	R					TSC2;TSC2;TSC2	NM_001077183;NM_000548;NM_001114382	Body;Body;Body	chr16:2105014-2105390	S_Shore							TRUE	2107101	2107224	NC_000016.9
DisEn	cg00260911	II			37	2	239509305	2	239174044	R													2:239174027-239174081				239509305	239509428	NC_000002.11
DisEn	cg00261832	II			37	6	132270033	6	132311726	R					CTGF	NM_001901	3'UTR	chr6:132271356-132271658	N_Shore		RDMR						132270033	132270156	NC_000006.11
DisEn	cg00262030	II			37	8	61837048	8	61999602	R								chr8:61834699-61835871	S_Shore		RDMR						61837048	61837171	NC_000008.10
DisEn	cg00262159	II			37	4	8108207	4	8159107	F					ABLIM2;ABLIM2;ABLIM2;ABLIM2;ABLIM2;ABLIM2;ABLIM2	NM_032432;NM_001130083;NM_001130087;NM_001130088;NM_001130084;NM_001130085;NM_001130086	Body;Body;Body;Body;Body;Body;Body						4:8159080-8159394				8108207	8108330	NC_000004.11
DisEn	cg00262263	II			37	6	170184901	6	169926826	F	rs56187077												6:169926707-169926836				170184901	170185024	NC_000006.11
DisEn	cg00263146	II			37	5	17221971	5	17274971	F					BASP1	NM_006317	5'UTR	chr5:17217788-17219021	S_Shelf								17221971	17222094	NC_000005.9
DisEn	cg00263619	II			37	12	94727462	12	93251593	F					CCDC41;CCDC41	NM_001042399;NM_016122	Body;Body					TRUE					94727462	94727585	NC_000012.11
DisEn	cg00263700	I	C	Grn	37	16	968257	16	908258	R		rs71380208			LMF1	NM_022773	Body	chr16:967241-967619	S_Shore				16:908214-908293				968257	968380	NC_000016.9
DisEn	cg00264133	II			37	17	73154796	17	70666391	F								chr17:73149830-73150885	S_Shelf								73154796	73154919	NC_000017.10
DisEn	cg00264236	II			37	16	89634049	16	88161550	F								chr16:89632592-89632799	S_Shore				16:88161329-88161653				89634049	89634172	NC_000016.9
DisEn	cg00264419	II			37	8	22922124	8	22978069	R					TNFRSF10B;TNFRSF10B;TNFRSF10B	NM_147187;NR_027140;NM_003842	Body;Body;Body	chr8:22925655-22926912	N_Shelf								22922124	22922247	NC_000008.10
DisEn	cg00264799	II			37	12	102848839	12	101372969	F					IGF1;IGF1;IGF1;IGF1	NM_001111285;NM_000618;NM_001111283;NM_001111284	Body;Body;Body;Body					TRUE					102848839	102848962	NC_000012.11
DisEn	cg00265360	II			37	17	1101278	17	1048028	R												TRUE		17:1100988-1101829	Unclassified	TRUE	1101278	1101401	NC_000017.10
DisEn	cg00265783	II			37	17	45891043	17	43246042	F					OSBPL7	NM_145798	Body	chr17:45890956-45891165	Island				17:43245956-43246145				45891043	45891166	NC_000017.10
DisEn	cg00265826	II			37	6	82323837	6	82380556	R												TRUE					82323837	82323960	NC_000006.11
DisEn	cg00266388	II			37	10	134184547	10	134034537	F					LRRC27;LRRC27	NM_001143757;NM_030626	Body;Body						10:134034465-134034682				134184547	134184670	NC_000010.10
DisEn	cg00266389	II			37	11	2867748	11	2824324	F					KCNQ1;KCNQ1	NM_000218;NM_181798	Body;Body	chr11:2871364-2871940	N_Shelf			TRUE		11:2867715-2867868	Unclassified_Cell_type_specific		2867748	2867871	NC_000011.9
DisEn	cg00266592	II			37	6	3139627	6	3084626	R	rs35893871				BPHL;BPHL;BPHL;BPHL	NR_026648;NM_004332;NR_026650;NR_026649	Body;Body;Body;Body	chr6:3140555-3140785	N_Shore			TRUE				TRUE	3139627	3139750	NC_000006.11
DisEn	cg00266968	II			37	7	2041505	7	2008031	F	rs4349893				MAD1L1;MAD1L1;MAD1L1	NM_003550;NM_001013837;NM_001013836	Body;Body;Body	chr7:2044583-2044788	N_Shelf				7:2007842-2008032				2041505	2041628	NC_000007.13
DisEn	cg00267142	II			37	6	167104601	6	167024591	R					RPS6KA2	NM_001006932	Body					TRUE	6:167024591-167024757			TRUE	167104601	167104724	NC_000006.11
DisEn	cg00267274	II			37	7	5806497	7	5773023	F					RNF216;RNF216	NM_207116;NM_207111	5'UTR;5'UTR					TRUE					5806497	5806620	NC_000007.13
DisEn	cg00267839	I	C	Grn	37	8	1337571	8	1324978	F								chr8:1341220-1342166	N_Shelf		RDMR						1337571	1337694	NC_000008.10
DisEn	cg00267862	I	A	Red	37	7	5417178	7	5383704	R					TNRC18	NM_001080495	Body	chr7:5413745-5414210	S_Shelf				7:5383569-5383705				5417178	5417301	NC_000007.13
DisEn	cg00268149	II			37	4	184017790	4	184254784	F	rs78255211							chr4:184018830-184021379	N_Shore								184017790	184017913	NC_000004.11
DisEn	cg00268330	II			37	8	91801473	8	91870649	R								chr8:91803656-91804141	N_Shelf								91801473	91801596	NC_000008.10
DisEn	cg00268476	II			37	16	2740589	16	2680590	R					KCTD5	NM_018992	Body						16:2680565-2680816				2740589	2740712	NC_000016.9
DisEn	cg00269140	II			37	7	86389542	7	86227478	F					GRM3	NM_000840	5'UTR					TRUE					86389542	86389665	NC_000007.13
DisEn	cg00269245	I	A	Red	37	16	56858002	16	55415503	R					NUP93	NM_014669	Body					TRUE		16:56857799-56858648	Gene_Associated_Cell_type_specific		56858002	56858125	NC_000016.9
DisEn	cg00270521	II			37	1	228503273	1	226569896	F					OBSCN;OBSCN	NM_052843;NM_001098623	Body;Body	chr1:228503556-228504762	N_Shore								228503273	228503396	NC_000001.10
DisEn	cg00270764	II			37	16	28511362	16	28418863	R					IL27	NM_145659	Body	chr16:28509237-28509509	S_Shore								28511362	28511485	NC_000016.9
DisEn	cg00270878	I	A	Red	37	11	64334217	11	64090793	R					SLC22A11	NM_018484	Body	chr11:64335489-64335965	N_Shore			TRUE		11:64333910-64334436	Unclassified_Cell_type_specific		64334217	64334340	NC_000011.9
DisEn	cg00271204	II			37	5	139142898	5	139123082	R								chr5:139143965-139144177	N_Shore								139142898	139143021	NC_000005.9
DisEn	cg00271210	I	A	Red	37	6	167070053	6	166990043	F					RPS6KA2	NM_001006932	Body					TRUE	6:166990017-166990680				167070053	167070176	NC_000006.11
DisEn	cg00272484	II			37	8	143400520	8	143398427	F	rs35271595				TSNARE1	NM_145003	Body	chr8:143398358-143398777	S_Shore								143400520	143400643	NC_000008.10
DisEn	cg00272903	II			37	16	28300253	16	28207754	F								chr16:28303973-28304770	N_Shelf								28300253	28300376	NC_000016.9
DisEn	cg00273220	I	A	Red	37	22	46667083	22	45045747	R					TTC38	NM_017931	Body	chr22:46663605-46664126	S_Shelf								46667083	46667206	NC_000022.10
DisEn	cg00273359	II			37	7	3019314	7	2985840	F	rs28483164				CARD11	NM_032415	5'UTR					TRUE	7:2985786-2985929				3019314	3019437	NC_000007.13
DisEn	cg00273754	II			37	6	14305310	6	14413289	F	rs75981321											TRUE					14305310	14305433	NC_000006.11
DisEn	cg00274640	II			37	16	88238863	16	86796364	F		rs12446637						chr16:88237669-88237893	S_Shore				16:86796356-86796487			TRUE	88238863	88238986	NC_000016.9
DisEn	cg00274815	I	T	Red	37	5	178631741	5	178564347	F					ADAMTS2;ADAMTS2	NM_021599;NM_014244	Body;Body						5:178564074-178564505				178631741	178631864	NC_000005.9
DisEn	cg00275103	II			37	16	87102642	16	85660143	F												TRUE	16:85659796-85660330				87102642	87102765	NC_000016.9
DisEn	cg00275126	II			37	5	35902250	5	35938007	F	rs76810595											TRUE					35902250	35902373	NC_000005.9
DisEn	cg00275234	I	C	Grn	37	7	895457	7	861983	R					UNC84A;UNC84A	NM_025154;NM_001130965	Body;Body						7:861888-862306				895457	895580	NC_000007.13
DisEn	cg00275503	II			37	6	133908606	6	133950299	R												TRUE					133908606	133908729	NC_000006.11
DisEn	cg00275626	II			37	13	111109140	13	109907141	R					COL4A2	NM_001846	Body	chr13:111109139-111109652	Island			TRUE					111109140	111109263	NC_000013.10
DisEn	cg00276214	II			37	11	67432882	11	67189458	R					ALDH3B2;ALDH3B2	NM_001031615;NM_000695	Body;Body	chr11:67432755-67433051	Island				11:67189257-67189600	11:67432605-67433454	Unclassified	TRUE	67432882	67433005	NC_000011.9
DisEn	cg00276443	I	A	Red	37	7	150878319	7	150509252	R					ASB10;ASB10;ASB10	NM_080871;NM_001142459;NM_001142460	Body;Body;Body						7:150509152-150509397				150878319	150878442	NC_000007.13
DisEn	cg00276788	II			37	19	38993232	19	43685072	F					RYR1;RYR1	NM_000540;NM_001042723	Body;Body	chr19:38993163-38993375	Island				19:43685026-43685199				38993232	38993355	NC_000019.9
DisEn	cg00276918	II			37	7	132468183	7	132118723	F												TRUE					132468183	132468306	NC_000007.13
DisEn	cg00277165	II			37	5	912383	5	965383	F	rs76536756	rs77128646			TRIP13	NM_004237	Body	chr5:912494-912861	N_Shore							TRUE	912383	912506	NC_000005.9
DisEn	cg00277233	II			37	4	54229634	4	53924391	F					SCFD2	NM_152540	Body	chr4:54231708-54232320	N_Shelf								54229634	54229757	NC_000004.11
DisEn	cg00277263	II			37	5	180644901	5	180577507	R								chr5:180646688-180647049	N_Shore			TRUE	5:180576846-180577663	5:180643681-180645605	Promoter_Associated		180644901	180645024	NC_000005.9
DisEn	cg00277334	II			37	10	82204260	10	82194240	F												TRUE		10:82204242-82204806	Unclassified		82204260	82204383	NC_000010.10
DisEn	cg00277591	II			37	17	4079652	17	4026401	F					ANKFY1	NM_016376	Body					TRUE		17:4079161-4080396	Promoter_Associated_Cell_type_specific		4079652	4079775	NC_000017.10
DisEn	cg00277685	II			37	16	88362075	16	86919576	F													16:86919445-86919715				88362075	88362198	NC_000016.9
DisEn	cg00277714	II			37	13	30459305	13	29357305	F												TRUE		13:30459242-30459342	Unclassified_Cell_type_specific		30459305	30459428	NC_000013.10
DisEn	cg00277753	I	C	Grn	37	10	134918927	10	134768917	F					GPR123	NM_001083909	Body	chr10:134918755-134918975	Island				10:134768661-134768945				134918927	134919050	NC_000010.10
DisEn	cg00277769	I	T	Red	37	7	97922759	7	97760695	R					BAIAP2L1	NM_018842	3'UTR						7:97760683-97761070				97922759	97922882	NC_000007.13
DisEn	cg00277936	II			37	5	66323234	5	66358990	R		rs74440714			MAST4;MAST4	NM_015183;NM_001164664	Body;Body					TRUE					66323234	66323357	NC_000005.9
DisEn	cg00278359	II			37	6	30652829	6	30760808	R					KIAA1949;KIAA1949	NM_001134870;NM_133471	Body;1stExon	chr6:30654392-30654934	N_Shore		RDMR			6:30652289-30655443	Promoter_Associated		30652829	30652952	NC_000006.11
DisEn	cg00278392	II			37	6	16802505	6	16910484	F	rs7771750											TRUE					16802505	16802628	NC_000006.11
DisEn	cg00278517	II			37	6	167070616	6	166990606	F					RPS6KA2	NM_001006932	Body					TRUE	6:166990017-166990680				167070616	167070739	NC_000006.11
DisEn	cg00279755	II			37	11	103584918	11	103090128	F												TRUE					103584918	103585041	NC_000011.9
DisEn	cg00279773	II			37	7	42005790	7	41972315	R					GLI3	NM_000168	Body	chr7:42005067-42006121	Island				7:41971296-41972703				42005790	42005913	NC_000007.13
DisEn	cg00280609	II			37	1	45250840	1	45023427	F	rs79969344				BEST4	NM_153274	Body	chr1:45251962-45252292	N_Shore					1:45249700-45252766	Promoter_Associated		45250840	45250963	NC_000001.10
DisEn	cg00280858	II			37	7	157809235	7	157501996	F		rs34431544			PTPRN2;PTPRN2;PTPRN2	NM_002847;NM_130842;NM_130843	Body;Body;Body				RDMR		7:157501345-157501997				157809235	157809358	NC_000007.13
DisEn	cg00281048	II			37	4	80573233	4	80792257	R												TRUE					80573233	80573356	NC_000004.11
DisEn	cg00281100	II			37	10	90041434	10	90031414	R					RNLS	NM_018363	Body					TRUE					90041434	90041557	NC_000010.10
DisEn	cg00281132	II			37	10	2929067	10	2919067	F								chr10:2932075-2932447	N_Shelf								2929067	2929190	NC_000010.10
DisEn	cg00281273	I	T	Red	37	5	1514511	5	1567511	F					LPCAT1	NM_024830	Body						5:1567453-1567755			TRUE	1514511	1514634	NC_000005.9
DisEn	cg00281664	I	T	Red	37	13	113384048	13	112432049	F					ATP11A;ATP11A	NM_015205;NM_032189	Body;Body	chr13:113382598-113383007	S_Shore				13:112431652-112432079				113384048	113384171	NC_000013.10
DisEn	cg00282216	I	C	Grn	37	8	145823653	8	145794461	F	rs28450573				KIAA1688	NM_025251	Body	chr8:145823490-145823696	Island				8:145793979-145794462				145823653	145823776	NC_000008.10
DisEn	cg00282244	II			37	7	100876136	7	100662856	F					CLDN15	NM_014343	Body	chr7:100875555-100876212	Island							TRUE	100876136	100876259	NC_000007.13
DisEn	cg00282426	II			37	9	136843224	9	135833045	R					VAV2;VAV2	NM_001134398;NM_003371	Body;Body	chr9:136844420-136844775	N_Shore								136843224	136843347	NC_000009.11
DisEn	cg00283046	II			37	19	3942223	19	3893223	F	rs35701787				ITGB1BP3	NM_170678	Body	chr19:3942010-3942250	Island				19:3893049-3893336				3942223	3942346	NC_000019.9
DisEn	cg00283187	II			37	5	95514729	5	95540485	R												TRUE					95514729	95514852	NC_000005.9
DisEn	cg00283283	II			37	5	140891767	5	140871951	R					PCDHGB5;PCDHGC3;PCDHGA6;PCDHGB4;PCDHGA8;PCDHGA12;PCDHGB3;PCDHGA5;PCDHGA1;PCDHGA11;PCDHGA3;PCDHGA2;PCDHGB6;PCDHGA11;PCDHGC5;PCDHGA4;PCDHGB2;PCDHGA10;PCDHGC4;PCDHGB7;PCDHGA9;PCDHGC3;PCDHGB1;PCDHGA7	NM_018925;NM_002588;NM_018919;NM_003736;NM_032088;NM_003735;NM_018924;NM_018918;NM_018912;NM_032092;NM_018916;NM_018915;NM_018926;NM_018914;NM_018929;NM_018917;NM_018923;NM_018913;NM_018928;NM_018927;NM_018921;NM_032403;NM_018922;NM_018920	3'UTR;3'UTR;3'UTR;3'UTR;3'UTR;3'UTR;3'UTR;3'UTR;3'UTR;3'UTR;3'UTR;3'UTR;3'UTR;3'UTR;3'UTR;3'UTR;3'UTR;3'UTR;3'UTR;3'UTR;3'UTR;3'UTR;3'UTR;3'UTR	chr5:140892913-140893189	N_Shore					5:140891341-140892957	Promoter_Associated	TRUE	140891767	140891890	NC_000005.9
DisEn	cg00283344	II			37	2	86847539	2	86701050	R					RNF103	NM_005667	Body	chr2:86850042-86851178	N_Shelf								86847539	86847662	NC_000002.11
DisEn	cg00283742	II			37	2	10198959	2	10116410	R					CYS1	NM_001037160	3'UTR						2:10116050-10116895				10198959	10199082	NC_000002.11
DisEn	cg00283792	II			37	8	786897	8	776897	F	rs1532744							chr8:789923-790798	N_Shelf				8:776831-776912				786897	787020	NC_000008.10
DisEn	cg00283857	II			37	6	158018184	6	157938172	F					ZDHHC14;ZDHHC14	NM_153746;NM_024630	Body;Body	chr6:158013812-158014256	S_Shelf			TRUE	6:157938043-157938173				158018184	158018307	NC_000006.11
DisEn	cg00283986	II			37	2	20875062	2	20738543	F								chr2:20870006-20871280	S_Shelf			TRUE		2:20874907-20875458	Unclassified_Cell_type_specific	TRUE	20875062	20875185	NC_000002.11
DisEn	cg00284259	II			37	7	75827723	7	75665659	F								chr7:75831068-75831542	N_Shelf								75827723	75827846	NC_000007.13
DisEn	cg00284386	II			37	8	1786207	8	1773614	R					ARHGEF10	NM_014629	5'UTR						8:1773614-1773730				1786207	1786330	NC_000008.10
DisEn	cg00284780	II			37	6	125683740	6	125725439	F								chr6:125684544-125684865	N_Shore		RDMR						125683740	125683863	NC_000006.11
DisEn	cg00285294	II			37	7	1089767	7	1056293	R					C7orf50;C7orf50;C7orf50	NM_001134395;NM_032350;NM_001134396	Body;Body;Body	chr7:1090177-1090517	N_Shore								1089767	1089890	NC_000007.13
DisEn	cg00285317	II			37	2	238406108	2	238070847	R					MLPH;MLPH	NM_001042467;NM_024101	Body;Body					TRUE					238406108	238406231	NC_000002.11
DisEn	cg00285620	II			37	11	102147694	11	101652904	R												TRUE					102147694	102147817	NC_000011.9
DisEn	cg00285902	II			37	3	46605616	3	46580620	F					LRRC2;LRRC2	NM_024750;NM_024512	5'UTR;5'UTR	chr3:46607346-46607806	N_Shore								46605616	46605739	NC_000003.11
DisEn	cg00286014	II			37	7	137690660	7	137341200	F								chr7:137686291-137687056	S_Shelf								137690660	137690783	NC_000007.13
DisEn	cg00286119	II			37	8	29732574	8	29852116	F										low-CpG:29851989-29852311				8:29732257-29732806	Unclassified_Cell_type_specific		29732574	29732697	NC_000008.10
DisEn	cg00286188	II			37	2	33493596	2	33347100	F					LTBP1;LTBP1;LTBP1;LTBP1;LTBP1	NM_000627;NM_206943;NM_001166265;NM_001166266;NM_001166264	Body;Body;Body;Body;Body					TRUE					33493596	33493719	NC_000002.11
DisEn	cg00286513	II			37	22	49017361	22	47403793	R					FAM19A5;FAM19A5	NM_015381;NM_001082967	Body;Body	chr22:49018917-49019317	N_Shore								49017361	49017484	NC_000022.10
DisEn	cg00286773	II			37	11	12207449	11	12164025	R					MICAL2	NM_014632	Body					TRUE					12207449	12207572	NC_000011.9
DisEn	cg00286853	II			37	16	86528753	16	85086254	F	rs12444356							chr16:86528271-86529013	Island			TRUE	16:85085697-85086532				86528753	86528876	NC_000016.9
DisEn	cg00287370	I	C	Grn	37	1	234736092	1	232802715	R								chr1:234735534-234736120	Island				1:232802158-232802731	1:234734948-234736775	Promoter_Associated		234736092	234736215	NC_000001.10
DisEn	cg00287536	I	T	Red	37	10	34925718	10	34965724	F					PARD3	NM_019619	Body					TRUE	10:34965646-34965754				34925718	34925841	NC_000010.10
DisEn	cg00287737	I	C	Grn	37	4	894070	4	884070	F	rs75845136				GAK	NM_005255	Body	chr4:893911-894186	Island				4:883162-884186				894070	894193	NC_000004.11
DisEn	cg00287773	II			37	5	139594619	5	139574803	R					C5orf32	NM_032412	Body					TRUE					139594619	139594742	NC_000005.9
DisEn	cg00287915	II			37	5	1503595	5	1556595	F	rs36979				LPCAT1	NM_024830	Body				CDMR		5:1556233-1556780	5:1503163-1504088	Unclassified		1503595	1503718	NC_000005.9
DisEn	cg00288598	I	A	Red	37	8	141555295	8	141624477	F					EIF2C2;EIF2C2	NM_012154;NM_001164623	Body;Body	chr8:141559164-141559368	N_Shelf			TRUE		8:141554874-141555329	Unclassified_Cell_type_specific	TRUE	141555295	141555418	NC_000008.10
DisEn	cg00288736	II			37	8	121140957	8	121210138	R					COL14A1	NM_021110	5'UTR	chr8:121137099-121137778	S_Shelf								121140957	121141080	NC_000008.10
DisEn	cg00288933	II			37	12	94495992	12	93020123	F	rs11107403							chr12:94495833-94496230	Island			TRUE	12:93019396-93020444	12:94494969-94496480	Promoter_Associated		94495992	94496115	NC_000012.11
DisEn	cg00289053	II			37	6	56995422	6	57103381	F					ZNF451;ZNF451	NM_015555;NM_001031623	Body;Body					TRUE					56995422	56995545	NC_000006.11
DisEn	cg00289094	II			37	15	22913663	15	20465104	R					CYFIP1	NM_014608	5'UTR						15:20464763-20465148				22913663	22913786	NC_000015.9
DisEn	cg00289254	II			37	11	65197783	11	64954359	F										low-CpG:64954074-64954780							65197783	65197906	NC_000011.9
DisEn	cg00289258	II			37	21	47393322	21	46217750	R								chr21:47392495-47394536	Island				21:46216924-46217944				47393322	47393445	NC_000021.8
DisEn	cg00289362	II			37	6	170482788	6	170324713	R		rs4710761											6:170324699-170324993				170482788	170482911	NC_000006.11
DisEn	cg00290033	II			37	6	14640562	6	14748541	R												TRUE					14640562	14640685	NC_000006.11
DisEn	cg00290667	II			37	2	96054400	2	95418127	R								chr2:96054894-96055143	N_Shore								96054400	96054523	NC_000002.11
DisEn	cg00290758	I	C	Grn	37	10	121171859	10	121161849	R					GRK5	NM_005308	Body						10:121161825-121162074			TRUE	121171859	121171982	NC_000010.10
DisEn	cg00290994	I	C	Grn	37	1	41848739	1	41621326	R								chr1:41847264-41849204	Island		DMR		1:41621216-41621791				41848739	41848862	NC_000001.10
DisEn	cg00291213	II			37	21	36398056	21	35319926	F					RUNX1	NM_001754	Body	chr21:36398960-36399259	N_Shore								36398056	36398179	NC_000021.8
DisEn	cg00291366	II			37	1	12616550	1	12539137	R												TRUE				TRUE	12616550	12616673	NC_000001.10
DisEn	cg00291837	II			37	1	55460884	1	55233472	F								chr1:55462688-55463010	N_Shore			TRUE					55460884	55461007	NC_000001.10
DisEn	cg00292071	II			37	7	2248948	7	2215474	R					MAD1L1;MAD1L1;MAD1L1	NM_003550;NM_001013837;NM_001013836	Body;Body;Body	chr7:2250016-2250275	N_Shore					7:2248680-2250053	Unclassified		2248948	2249071	NC_000007.13
DisEn	cg00292432	II			37	12	3393872	12	3264133	R					TSPAN9;TSPAN9	NM_001168320;NM_006675	3'UTR;3'UTR					TRUE	12:3263964-3264134				3393872	3393995	NC_000012.11
DisEn	cg00292636	II			37	1	67169989	1	66942577	F					SGIP1	NM_032291	Body					TRUE					67169989	67170112	NC_000001.10
DisEn	cg00293381	II			37	12	121177413	12	119661796	R					ACADS	NM_000017	3'UTR	chr12:121177115-121177341	S_Shore								121177413	121177536	NC_000012.11
DisEn	cg00293599	II			37	6	34505610	6	34613588	R		rs11551512			SPDEF	NM_012391	3'UTR										34505610	34505733	NC_000006.11
DisEn	cg00293616	I	A	Red	37	15	101641443	15	99458966	R													15:99458846-99458997				101641443	101641566	NC_000015.9
DisEn	cg00293626	I	C	Grn	37	8	143463227	8	143461134	F					TSNARE1	NM_145003	5'UTR						8:143461134-143461599				143463227	143463350	NC_000008.10
DisEn	cg00293940	II			37	12	60044871	12	58331138	R												TRUE					60044871	60044994	NC_000012.11
DisEn	cg00294025	II			37	12	7276360	12	7167634	R					RBP5	NM_031491	3'UTR										7276360	7276483	NC_000012.11
DisEn	cg00294065	II			37	7	50660646	7	50628140	F					GRB10;GRB10;GRB10;GRB10	NM_001001549;NM_001001550;NM_001001555;NM_005311	3'UTR;3'UTR;3'UTR;3'UTR						7:50627929-50628157				50660646	50660769	NC_000007.13
DisEn	cg00294149	II			37	16	75604552	16	74162053	F					GABARAPL2	NM_007285	Body	chr16:75600006-75600860	S_Shelf								75604552	75604675	NC_000016.9
DisEn	cg00294261	II			37	5	124091260	5	124119159	F	rs77509214											TRUE					124091260	124091383	NC_000005.9
DisEn	cg00294267	II			37	16	49572227	16	48129728	R			TRUE		ZNF423	NM_015069	Body										49572227	49572350	NC_000016.9
DisEn	cg00294534	II			37	7	1607247	7	1573773	R		rs11552740			PSMG3;PSMG3	NM_001134340;NM_032302	3'UTR;3'UTR	chr7:1609568-1610037	N_Shelf			TRUE	7:1573556-1573978			TRUE	1607247	1607370	NC_000007.13
DisEn	cg00294538	I	A	Red	37	13	114062109	13	113110110	R													13:113109635-113110413				114062109	114062232	NC_000013.10
DisEn	cg00294956	II			37	5	13921996	5	13974996	R					DNAH5	NM_001369	Body					TRUE					13921996	13922119	NC_000005.9
DisEn	cg00295259	II			37	2	121691795	2	121408265	F					GLI2	NM_005270	Body					TRUE				TRUE	121691795	121691918	NC_000002.11
DisEn	cg00295308	I	A	Red	37	10	5995028	10	6035034	F	rs8177743	rs41294033			IL15RA;IL15RA	NM_172200;NM_002189	3'UTR;3'UTR										5995028	5995151	NC_000010.10
DisEn	cg00295426	II			37	7	2208606	7	2175132	F					MAD1L1;MAD1L1;MAD1L1	NM_003550;NM_001013837;NM_001013836	Body;Body;Body						7:2174862-2175133				2208606	2208729	NC_000007.13
DisEn	cg00295604	II			37	11	102139524	11	101644734	F								chr11:102139424-102139652	Island			TRUE	11:101644350-101644862	11:102139151-102140121	Unclassified	TRUE	102139524	102139647	NC_000011.9
DisEn	cg00295780	II			37	1	243635800	1	241702423	F					SDCCAG8	NM_006642	Body	chr1:243637639-243638142	N_Shore			TRUE					243635800	243635923	NC_000001.10
DisEn	cg00295794	I	A	Red	37	13	100641409	13	99439410	F								chr13:100641334-100642188	Island		DMR		13:99438812-99439531				100641409	100641532	NC_000013.10
DisEn	cg00295853	II			37	1	87245071	1	87017659	F												TRUE					87245071	87245194	NC_000001.10
DisEn	cg00296005	I	C	Grn	37	6	169423509	6	169165434	F								chr6:169424232-169425521	N_Shore				6:169165161-169165465				169423509	169423632	NC_000006.11
DisEn	cg00296018	II			37	5	141205206	5	141185390	R												TRUE					141205206	141205329	NC_000005.9
DisEn	cg00296121	II			37	10	13933247	10	13973253	F	rs2610798				FRMD4A	NM_018027	Body	chr10:13933482-13934184	N_Shore	high-CpG:13973247-13974322			10:13973133-13973459	10:13933043-13934366	Unclassified_Cell_type_specific	TRUE	13933247	13933370	NC_000010.10
DisEn	cg00296578	II			37	2	36716635	2	36570139	F	rs11902366				CRIM1	NM_016441	Body					TRUE					36716635	36716758	NC_000002.11
DisEn	cg00297282	II			37	7	50469687	7	50437181	F					IKZF1	NM_006060	3'UTR	chr7:50467566-50468400	S_Shore		CDMR						50469687	50469810	NC_000007.13
DisEn	cg00297741	II			37	10	1198879	10	1188879	F													10:1188658-1189063				1198879	1199002	NC_000010.10
DisEn	cg00297843	II			37	4	1767501	4	1737299	F								chr4:1768563-1769074	N_Shore								1767501	1767624	NC_000004.11
DisEn	cg00297966	II			37	8	126186709	8	126255891	R					NSMCE2	NM_173685	Body					TRUE					126186709	126186832	NC_000008.10
DisEn	cg00297993	II			37	15	36935697	15	34722989	F	rs62002297				C15orf41;C15orf41	NM_001130010;NM_032499	Body;5'UTR					TRUE					36935697	36935820	NC_000015.9
DisEn	cg00298065	II			37	19	58715577	19	63407389	R					ZNF274;ZNF274;ZNF274	NM_133502;NM_016325;NM_016324	Body;Body;5'UTR	chr19:58715220-58716033	Island				19:63407090-63407734				58715577	58715700	NC_000019.9
DisEn	cg00298405	II			37	22	46835192	22	45213856	R					CELSR1	NM_014246	Body	chr22:46834984-46835285	Island				22:45213649-45213929				46835192	46835315	NC_000022.10
DisEn	cg00298532	I	A	Red	37	1	9790325	1	9712912	R					CLSTN1;CLSTN1	NM_014944;NM_001009566	3'UTR;3'UTR	chr1:9790292-9790704	Island				1:9712804-9714476	1:9790305-9790427	Promoter_Associated		9790325	9790448	NC_000001.10
DisEn	cg00298919	II			37	16	86421796	16	84979297	F													16:84979297-84979534				86421796	86421919	NC_000016.9
DisEn	cg00299105	II			37	11	113243817	11	112749027	R												TRUE					113243817	113243940	NC_000011.9
DisEn	cg00299511	II			37	11	76858648	11	76536296	F	rs57262300				MYO7A;MYO7A;MYO7A	NM_000260;NM_001127180;NM_001127179	Body;Body;Body	chr11:76858728-76859181	N_Shore							TRUE	76858648	76858771	NC_000011.9
DisEn	cg00299737	I	A	Red	37	16	49671991	16	48229492	R					ZNF423	NM_015069	Body	chr16:49672443-49672725	N_Shore				16:48229027-48230226				49671991	49672114	NC_000016.9
DisEn	cg00299820	I	C	Grn	37	1	11943154	1	11865741	R												TRUE		1:11943111-11943179	Unclassified_Cell_type_specific	TRUE	11943154	11943277	NC_000001.10
DisEn	cg00299893	II			37	15	101609726	15	99427249	R					LRRK1	NM_024652	3'UTR					TRUE		15:101609068-101609917	Unclassified_Cell_type_specific		101609726	101609849	NC_000015.9
DisEn	cg00300275	II			37	10	18828426	10	18868432	F	rs61733967				CACNB2;CACNB2;CACNB2;CACNB2;CACNB2;CACNB2;CACNB2;CACNB2;CACNB2	NM_201571;NM_201593;NM_000724;NM_201597;NM_201572;NM_201570;NM_201590;NM_201596;NM_001167945	Body;Body;Body;Body;Body;Body;Body;Body;Body						10:18868300-18868574				18828426	18828549	NC_000010.10
DisEn	cg00300303	II			37	1	1067223	1	1057086	R													1:1056962-1057104				1067223	1067346	NC_000001.10
DisEn	cg00300637	II			37	5	319433	5	372433	R					AHRR	NM_020731	Body	chr5:320788-323010	N_Shore								319433	319556	NC_000005.9
DisEn	cg00300672	II			37	2	125077436	2	124793906	R					CNTNAP5	NM_130773	Body					TRUE					125077436	125077559	NC_000002.11
DisEn	cg00300794	I	A	Red	37	16	1231723	16	1171724	R					CACNA1H;CACNA1H	NM_021098;NM_001005407	Body;Body	chr16:1230112-1230317	S_Shore				16:1171694-1172502				1231723	1231846	NC_000016.9
DisEn	cg00300808	II			37	2	177353798	2	177062044	F	rs10930736							chr2:177355071-177355525	N_Shore								177353798	177353921	NC_000002.11
DisEn	cg00301018	II			37	16	352599	16	292600	F					AXIN1;AXIN1	NM_003502;NM_181050	Body;Body	chr16:354243-354446	N_Shore				16:292488-292686				352599	352722	NC_000016.9
DisEn	cg00301239	II			37	8	103801487	8	103870663	R												TRUE		8:103801375-103801660	Unclassified	TRUE	103801487	103801610	NC_000008.10
DisEn	cg00301396	I	A	Red	37	16	30572929	16	30480430	R								chr16:30572693-30573037	Island				16:30480212-30480556				30572929	30573052	NC_000016.9
DisEn	cg00301555	II			37	10	98366681	10	98356671	F					PIK3AP1	NM_152309	Body					TRUE					98366681	98366804	NC_000010.10
DisEn	cg00301660	II			37	8	49783269	8	49945822	F								chr8:49782687-49783270	Island				8:49945067-49945823			TRUE	49783269	49783392	NC_000008.10
DisEn	cg00301726	II			37	1	9239141	1	9161728	F	rs12090997							chr1:9242167-9243827	N_Shelf								9239141	9239264	NC_000001.10
DisEn	cg00301762	I	T	Red	37	7	1714056	7	1680582	F	rs6942630							chr7:1703861-1710517	S_Shelf								1714056	1714179	NC_000007.13
DisEn	cg00301792	II			37	2	240725469	2	240390406	F	rs73114337												2:240390237-240390553				240725469	240725592	NC_000002.11
DisEn	cg00302083	II			37	8	134742457	8	134811639	F	rs75719071											TRUE				TRUE	134742457	134742580	NC_000008.10
DisEn	cg00302160	II			37	8	10030945	8	10068355	F	rs11785103				MSRA;MSRA;MSRA	NM_001135671;NM_001135670;NM_012331	Body;Body;Body					TRUE					10030945	10031068	NC_000008.10
DisEn	cg00302979	II			37	4	124261820	4	124481270	R												TRUE				TRUE	124261820	124261943	NC_000004.11
DisEn	cg00303183	II			37	2	162283559	2	161991805	F								chr2:162283581-162284677	N_Shore			TRUE	2:161991791-161992140	2:162282713-162284613	Unclassified	TRUE	162283559	162283682	NC_000002.11
DisEn	cg00303210	II			37	7	138745709	7	138396249	F					ZC3HAV1;ZC3HAV1	NM_020119;NM_024625	Body;3'UTR					TRUE					138745709	138745832	NC_000007.13
DisEn	cg00303293	II			37	11	95976375	11	95616023	R		rs76521014			MAML2	NM_032427	Body					TRUE		11:95976372-95976709	Promoter_Associated	TRUE	95976375	95976498	NC_000011.9
DisEn	cg00303335	II			37	7	101385620	7	101172340	R								chr7:101386554-101387122	N_Shore								101385620	101385743	NC_000007.13
DisEn	cg00303429	II			37	7	13782482	7	13749007	F												TRUE					13782482	13782605	NC_000007.13
DisEn	cg00303919	II			37	1	120336983	1	120138506	R					REG4;REG4	NM_001159352;NM_032044	3'UTR;3'UTR					TRUE					120336983	120337106	NC_000001.10
DisEn	cg00304520	I	T	Red	37	1	161582581	1	159849205	R								chr1:161582033-161582377	S_Shore				1:159849178-159849310				161582581	161582704	NC_000001.10
DisEn	cg00304785	II			37	7	149389444	7	149020377	R								chr7:149389654-149389976	N_Shore								149389444	149389567	NC_000007.13
DisEn	cg00305071	II			37	1	34504017	1	34276604	R					CSMD2	NM_052896	Body					TRUE					34504017	34504140	NC_000001.10
DisEn	cg00305193	II			37	1	26158583	1	26031170	R					FAM54B;FAM54B;FAM54B;FAM54B	NM_001099627;NM_001099625;NM_001099626;NM_019557	3'UTR;3'UTR;3'UTR;3'UTR										26158583	26158706	NC_000001.10
DisEn	cg00305281	II			37	22	42316176	22	40646122	F								chr22:42315502-42316409	Island				22:40645515-40646322	22:42315273-42316279	Unclassified	TRUE	42316176	42316299	NC_000022.10
DisEn	cg00305285	I	C	Grn	37	1	1017115	1	1006978	F								chr1:1016863-1017439	Island				1:1006805-1007455				1017115	1017238	NC_000001.10
DisEn	cg00305585	II			37	16	1610898	16	1550899	F					IFT140	NM_014714	Body						16:1550899-1551344	16:1610511-1611156	Promoter_Associated_Cell_type_specific		1610898	1611021	NC_000016.9
DisEn	cg00305740	II			37	7	73392697	7	73030633	R													7:73030633-73030789	7:73392672-73392699	Unclassified_Cell_type_specific		73392697	73392820	NC_000007.13
DisEn	cg00305878	I	A	Red	37	10	45694301	10	45014307	F								chr10:45693718-45694890	Island				10:45013725-45015074				45694301	45694424	NC_000010.10
DisEn	cg00305996	II			37	2	227655319	2	227363563	R					IRS1	NM_005544	3'UTR	chr2:227655903-227656647	N_Shore		CDMR						227655319	227655442	NC_000002.11
DisEn	cg00306063	II			37	9	92289643	9	91479463	R		rs73494290			LOC100129066	NR_024280	Body	chr9:92291268-92291524	N_Shore								92289643	92289766	NC_000009.11
DisEn	cg00306378	II			37	2	239925720	2	239590657	F													2:239590647-239590749				239925720	239925843	NC_000002.11
DisEn	cg00306395	II			37	11	45832603	11	45789179	R					SLC35C1;SLC35C1;SLC35C1	NM_001145265;NM_018389;NM_001145266	Body;Body;Body						11:45788996-45789373				45832603	45832726	NC_000011.9
DisEn	cg00306523	I	C	Grn	37	8	94257369	8	94326545	R												TRUE					94257369	94257492	NC_000008.10
DisEn	cg00306728	II			37	16	1248836	16	1188837	F	rs60635875				CACNA1H;CACNA1H	NM_021098;NM_001005407	Body;Body	chr16:1248853-1249446	N_Shore				16:1188419-1189399	16:1248773-1249054	Unclassified_Cell_type_specific		1248836	1248959	NC_000016.9
DisEn	cg00306851	II			37	15	39742079	15	37529371	F												TRUE					39742079	39742202	NC_000015.9
DisEn	cg00306893	II			37	3	168726716	3	170209410	R												TRUE					168726716	168726839	NC_000003.11
DisEn	cg00307150	II			37	15	64243801	15	62030854	F	rs8026462				DAPK2	NM_014326	Body					TRUE					64243801	64243924	NC_000015.9
DisEn	cg00307276	II			37	16	15689899	16	15597400	R					KIAA0430	NM_014647	3'UTR										15689899	15690022	NC_000016.9
DisEn	cg00307530	II			37	5	147834517	5	147814710	F					HTR4;HTR4	NM_199453;NM_001040169	3'UTR;Body					TRUE					147834517	147834640	NC_000005.9
DisEn	cg00308065	II			37	12	124422135	12	122988088	R					CCDC92	NM_025140	Body	chr12:124421581-124422163	Island				12:122987247-122988103	12:124421975-124423817	Unclassified		124422135	124422258	NC_000012.11
DisEn	cg00308503	II			37	5	160171384	5	160103962	F					ATP10B	NM_025153	5'UTR					TRUE					160171384	160171507	NC_000005.9
DisEn	cg00308560	II			37	7	216899	7	311982	R					FAM20C	NM_020223	Body	chr7:218309-218951	N_Shore					7:216790-216929	Unclassified_Cell_type_specific		216899	217022	NC_000007.13
DisEn	cg00308659	I	C	Grn	37	16	84871952	16	83429453	F					CRISPLD2	NM_031476	5'UTR					TRUE	16:83429442-83429497			TRUE	84871952	84872075	NC_000016.9
DisEn	cg00308792	II			37	5	32090769	5	32126526	R	rs61743513				PDZD2	NM_178140	Body						5:32126260-32126747				32090769	32090892	NC_000005.9
DisEn	cg00308936	II			37	1	85883665	1	85656253	R					DDAH1;DDAH1	NM_012137;NM_001134445	Body;5'UTR					TRUE					85883665	85883788	NC_000001.10
DisEn	cg00309313	II			37	3	54634169	3	54609209	R					CACNA2D3	NM_018398	Body					TRUE					54634169	54634292	NC_000003.11
DisEn	cg00309462	I	C	Grn	37	1	1840482	1	1830342	F	rs751993							chr1:1839958-1840601	Island				1:1829918-1830687	1:1839786-1841459	Promoter_Associated		1840482	1840605	NC_000001.10
DisEn	cg00310044	II			37	1	45826423	1	45599010	R					TESK2	NM_007170	Body					TRUE		1:45825491-45826937	Unclassified		45826423	45826546	NC_000001.10
DisEn	cg00310145	II			37	3	65585692	3	65560732	R					MAGI1;MAGI1;MAGI1	NM_015520;NM_001033057;NM_004742	Body;Body;Body					TRUE					65585692	65585815	NC_000003.11
DisEn	cg00310257	II			37	3	53148141	3	53123181	R					RFT1	NM_052859	Body					TRUE		3:53147845-53148894	Gene_Associated	TRUE	53148141	53148264	NC_000003.11
DisEn	cg00310375	I	T	Red	37	2	85906657	2	85760168	F												TRUE		2:85905785-85906800	Unclassified		85906657	85906780	NC_000002.11
DisEn	cg00311131	II			37	15	72634206	15	70421260	R												TRUE		15:72633814-72635080	Unclassified		72634206	72634329	NC_000015.9
DisEn	cg00311133	II			37	20	44469518	20	43902925	R					SNX21;SNX21;SNX21;SNX21	NM_001042633;NM_001042632;NM_152897;NM_033421	3'UTR;3'UTR;Body;Body	chr20:44469288-44469567	Island								44469518	44469641	NC_000020.10
DisEn	cg00311371	II			37	2	136315087	2	136031557	R	rs79565686				R3HDM1	NM_015361	5'UTR					TRUE					136315087	136315210	NC_000002.11
DisEn	cg00311667	II			37	2	242573972	2	242222645	F					THAP4	NM_015963	Body	chr2:242575706-242577492	N_Shore								242573972	242574095	NC_000002.11
DisEn	cg00312508	II			37	10	85322997	10	85312977	F	rs77680663	rs74908435						chr10:85324699-85325002	N_Shore								85322997	85323120	NC_000010.10
DisEn	cg00312809	II			37	1	2028213	1	2018073	R					PRKCZ;PRKCZ	NM_002744;NM_001033581	Body;5'UTR	chr1:2025205-2026225	S_Shore					1:2028162-2028311	Unclassified_Cell_type_specific		2028213	2028336	NC_000001.10
DisEn	cg00313106	II			37	1	228562526	1	226629149	R					OBSCN	NM_001098623	Body	chr1:228565949-228567121	N_Shelf			TRUE				TRUE	228562526	228562649	NC_000001.10
DisEn	cg00313297	II			37	8	41079627	8	41198784	F												TRUE					41079627	41079750	NC_000008.10
DisEn	cg00313498	I	T	Red	37	4	7787944	4	7838844	R					AFAP1;AFAP1	NM_198595;NM_001134647	Body;Body						4:7838836-7838884				7787944	7788067	NC_000004.11
DisEn	cg00313865	I	C	Grn	37	21	47824075	21	46648503	F					PCNT	NM_006031	Body	chr21:47823082-47824100	Island				21:46647482-46648528				47824075	47824198	NC_000021.8
DisEn	cg00314115	II			37	2	121280002	2	120996472	R								chr2:121279842-121280183	Island				2:120996313-120996577				121280002	121280125	NC_000002.11
DisEn	cg00314343	II			37	15	92428182	15	90229186	R					SLCO3A1;SLCO3A1	NM_001145044;NM_013272	Body;Body					TRUE					92428182	92428305	NC_000015.9
DisEn	cg00314994	II			37	17	77919684	17	75534279	R					TBC1D16	NM_019020	Body	chr17:77917587-77917885	S_Shore				17:75533635-75534393	17:77919612-77919742	Unclassified_Cell_type_specific		77919684	77919807	NC_000017.10
DisEn	cg00315487	II			37	3	44906755	3	44881759	F					TMEM42	NM_144638	3'UTR	chr3:44902959-44903623	S_Shelf					3:44906607-44907036	Unclassified_Cell_type_specific		44906755	44906878	NC_000003.11
DisEn	cg00315853	II			37	17	34105872	17	31129985	R					MMP28;MMP28	NM_024302;NM_001032278	Body;3'UTR										34105872	34105995	NC_000017.10
DisEn	cg00316080	II			37	3	124866646	3	126349336	R					SLC12A8	NM_024628	Body					TRUE					124866646	124866769	NC_000003.11
DisEn	cg00316151	II			37	16	14576504	16	14484005	R					PARN;PARN	NM_001134477;NM_002582	Body;Body			low-CpG:14483995-14484360							14576504	14576627	NC_000016.9
DisEn	cg00316341	II			37	10	16898311	10	16938317	R					CUBN	NM_001081	Body					TRUE		10:16898199-16898407	Unclassified_Cell_type_specific		16898311	16898434	NC_000010.10
DisEn	cg00316420	II			37	17	2593957	17	2540707	R					KIAA0664	NM_015229	Body	chr17:2593028-2594044	Island				17:2539512-2541298				2593957	2594080	NC_000017.10
DisEn	cg00316485	II			37	16	49789549	16	48347050	F					ZNF423	NM_015069	Body					TRUE		16:49788635-49789984	Unclassified	TRUE	49789549	49789672	NC_000016.9
DisEn	cg00316508	II			37	4	146828698	4	147048148	F					ZNF827	NM_178835	Body					TRUE					146828698	146828821	NC_000004.11
DisEn	cg00316800	II			37	2	10406539	2	10323990	F	rs6746721											TRUE					10406539	10406662	NC_000002.11
DisEn	cg00317585	I	T	Red	37	4	188156703	4	188393697	R													4:188393638-188393698				188156703	188156826	NC_000004.11
DisEn	cg00317754	II			37	1	245257993	1	243324616	R			TRUE		EFCAB2;EFCAB2;EFCAB2	NR_026587;NM_001143943;NR_026586	Body;Body;Body										245257993	245258116	NC_000001.10
DisEn	cg00317837	II			37	8	121048603	8	121117784	R					DEPDC6	NM_022783	Body					TRUE					121048603	121048726	NC_000008.10
DisEn	cg00317879	I	A	Red	37	11	68920611	11	68677187	F		rs73522322										TRUE	11:68677187-68677266				68920611	68920734	NC_000011.9
DisEn	cg00318322	II			37	16	67708822	16	66266323	F		rs45616637			GFOD2;GFOD2	NM_030819;NR_027398	3'UTR;Body										67708822	67708945	NC_000016.9
DisEn	cg00318380	I	T	Red	37	13	28107438	13	27005438	F													13:27005362-27005439	13:28106826-28108104	Unclassified	TRUE	28107438	28107561	NC_000013.10
DisEn	cg00318519	II			37	2	37035707	2	36889211	F					VIT	NM_053276	Body	chr2:37035698-37035918	Island				2:36888963-36889455				37035707	37035830	NC_000002.11
DisEn	cg00318621	II			37	2	106887213	2	106253645	F	rs10175447							chr2:106886118-106886738	S_Shore					2:106887136-106887226	Unclassified_Cell_type_specific		106887213	106887336	NC_000002.11
DisEn	cg00318643	I	A	Red	37	16	89105494	16	87632995	F								chr16:89108886-89109130	N_Shelf				16:87632960-87632996				89105494	89105617	NC_000016.9
DisEn	cg00319157	II			37	22	47052970	22	45431634	F					GRAMD4	NM_015124	Body	chr22:47054031-47054274	N_Shore								47052970	47053093	NC_000022.10
DisEn	cg00319223	II			37	8	2012508	8	1999915	R					MYOM2	NM_003970	Body						8:1999906-2000056				2012508	2012631	NC_000008.10
DisEn	cg00319312	II			37	1	203671140	1	201937763	R		rs34374741			ATP2B4;ATP2B4	NM_001001396;NM_001684	Body;Body					TRUE		1:203671101-203672050	Promoter_Associated		203671140	203671263	NC_000001.10
DisEn	cg00319893	II			37	1	181526714	1	179793337	F					CACNA1E	NM_000721	Body					TRUE					181526714	181526837	NC_000001.10
DisEn	cg00320035	II			37	9	14322108	9	14312108	F								chr9:14322393-14322985	N_Shore					9:14321855-14323256	Promoter_Associated		14322108	14322231	NC_000009.11
DisEn	cg00320094	II			37	1	68695183	1	68467771	F					GPR177;GPR177	NM_001002292;NM_024911	Body;Body	chr1:68696639-68697628	N_Shore								68695183	68695306	NC_000001.10
DisEn	cg00320216	II			37	11	128450029	11	127955239	F	rs11221361				ETS1	NM_001143820	5'UTR					TRUE					128450029	128450152	NC_000011.9
DisEn	cg00320288	II			37	16	85863167	16	84420668	R								chr16:85863381-85863601	N_Shore								85863167	85863290	NC_000016.9
DisEn	cg00320790	II			37	8	120587612	8	120656793	F					ENPP2;ENPP2;ENPP2	NM_006209;NM_001040092;NM_001130863	Body;Body;Body					TRUE					120587612	120587735	NC_000008.10
DisEn	cg00321007	II			37	17	15340112	17	15280837	R					CDRT4	NM_173622	3'UTR							17:15340060-15340443	Unclassified_Cell_type_specific		15340112	15340235	NC_000017.10
DisEn	cg00321082	I	C	Grn	37	17	79133264	17	76747859	F	rs74002079				AATK	NM_001080395	Body	chr17:79133094-79133348	Island				17:76747690-76747984				79133264	79133387	NC_000017.10
DisEn	cg00321234	II			37	4	141217605	4	141437055	R		rs78704846			SCOC	NM_032547	5'UTR				CDMR					TRUE	141217605	141217728	NC_000004.11
DisEn	cg00321286	II			37	2	145109155	2	144825625	F												TRUE					145109155	145109278	NC_000002.11
DisEn	cg00321638	II			37	3	186998894	3	188481588	R					MASP1;MASP1;MASP1	NM_139125;NM_001879;NM_001031849	Body;Body;Body					TRUE				TRUE	186998894	186999017	NC_000003.11
DisEn	cg00321703	I	C	Grn	37	2	129079801	2	128796271	R								chr2:129079631-129080170	Island				2:128795917-128796882	2:129079393-129079807	Promoter_Associated		129079801	129079924	NC_000002.11
DisEn	cg00321867	I	A	Red	37	1	16260963	1	16133550	R					SPEN	NM_015001	Body	chr1:16260870-16261155	Island				1:16133458-16134076				16260963	16261086	NC_000001.10
DisEn	cg00321996	II			37	3	177696327	3	179179021	R												TRUE					177696327	177696450	NC_000003.11
DisEn	cg00322121	II			37	4	54409724	4	54104481	F					LNX1;LNX1	NM_032622;NM_001126328	Body;Body					TRUE					54409724	54409847	NC_000004.11
DisEn	cg00322201	II			37	22	50736855	22	49078982	F					PLXNB2	NM_012401	5'UTR	chr22:50737809-50738961	N_Shore								50736855	50736978	NC_000022.10
DisEn	cg00322262	II			37	4	8085866	4	8136766	F					ABLIM2;ABLIM2;ABLIM2;ABLIM2;ABLIM2;ABLIM2;ABLIM2	NM_032432;NM_001130083;NM_001130087;NM_001130088;NM_001130084;NM_001130085;NM_001130086	Body;Body;Body;Body;Body;Body;Body	chr4:8087169-8087449	N_Shore								8085866	8085989	NC_000004.11
DisEn	cg00323916	II			37	22	38057185	22	36387131	F					PDXP	NM_020315	Body	chr22:38054403-38055450	S_Shore		RDMR	TRUE		22:38056868-38057529	Promoter_Associated	TRUE	38057185	38057308	NC_000022.10
DisEn	cg00324223	I	A	Red	37	6	33133531	6	33241509	F					COL11A2;COL11A2;COL11A2	NM_080679;NM_080681;NM_080680	Body;Body;Body	chr6:33129291-33129718	S_Shelf								33133531	33133654	NC_000006.11
DisEn	cg00324366	II			37	8	32199183	8	32318725	R		rs35133615			NRG1	NM_013962	Body					TRUE					32199183	32199306	NC_000008.10
DisEn	cg00324719	II			37	8	1155602	8	1143009	R													8:1142948-1143053				1155602	1155725	NC_000008.10
DisEn	cg00324725	II			37	16	56581212	16	55138713	F	rs74581324											TRUE					56581212	56581335	NC_000016.9
DisEn	cg00324748	II			37	10	80505324	10	80175330	R												TRUE					80505324	80505447	NC_000010.10
DisEn	cg00325920	II			37	3	61776005	3	61751045	R					PTPRG	NM_002841	Body					TRUE					61776005	61776128	NC_000003.11
DisEn	cg00325968	II			37	8	139977703	8	140046885	R												TRUE					139977703	139977826	NC_000008.10
DisEn	cg00326161	II			37	6	74710701	6	74767421	F												TRUE					74710701	74710824	NC_000006.11
DisEn	cg00326464	II			37	6	10404084	6	10512070	R					TFAP2A;TFAP2A;TFAP2A	NM_001042425;NM_001032280;NM_003220	Body;Body;Body	chr6:10404362-10405180	N_Shore					6:10404027-10405429	Unclassified		10404084	10404207	NC_000006.11
DisEn	cg00326842	II			37	2	43189943	2	43043447	R												TRUE		2:43189352-43190456	Unclassified_Cell_type_specific		43189943	43190066	NC_000002.11
DisEn	cg00327072	I	C	Grn	37	5	172110477	5	172043082	F					NEURL1B	NM_001142651	Body	chr5:172110282-172111166	Island				5:172042784-172044071	5:172110118-172111737	Unclassified_Cell_type_specific		172110477	172110600	NC_000005.9
DisEn	cg00327263	II			37	2	120019111	2	119735581	F	rs74364910				STEAP3;STEAP3;STEAP3	NM_018234;NM_182915;NM_001008410	Body;Body;Body	chr2:120020675-120020970	N_Shore								120019111	120019234	NC_000002.11
DisEn	cg00327516	II			37	1	212619380	1	210686003	F					NENF;NENF	NR_026598;NM_013349	Body;3'UTR										212619380	212619503	NC_000001.10
DisEn	cg00327669	I	A	Red	37	5	1950782	5	2003782	F								chr5:1950624-1950922	Island				5:2003551-2004927				1950782	1950905	NC_000005.9
DisEn	cg00327697	II			37	8	24076220	8	24132165	R												TRUE				TRUE	24076220	24076343	NC_000008.10
DisEn	cg00327947	II			37	16	85482849	16	84040350	R											DMR	TRUE	16:84039827-84040353				85482849	85482972	NC_000016.9
DisEn	cg00328210	II			37	1	1993016	1	1982876	R					PRKCZ	NM_002744	Body	chr1:1990779-1991171	S_Shore				1:1982331-1982956	1:1992911-1993053	Unclassified_Cell_type_specific		1993016	1993139	NC_000001.10
DisEn	cg00328219	II			37	8	29033680	8	29089599	F					KIF13B	NM_015254	Body					TRUE					29033680	29033803	NC_000008.10
DisEn	cg00328497	II			37	20	60551707	20	59985102	F					TAF4	NM_003185	Body	chr20:60553115-60553599	N_Shore					20:60551592-60551745	Unclassified_Cell_type_specific		60551707	60551830	NC_000020.10
DisEn	cg00328523	II			37	8	54641642	8	54804195	R					ATP6V1H;ATP6V1H;ATP6V1H	NM_213619;NM_015941;NM_213620	Body;Body;Body					TRUE					54641642	54641765	NC_000008.10
DisEn	cg00328597	II			37	1	236915027	1	234981650	F					ACTN2	NM_001103	Body						1:234981427-234981651				236915027	236915150	NC_000001.10
DisEn	cg00328720	II			37	8	28562890	8	28618809	F					EXTL3	NM_001440	5'UTR	chr8:28558588-28559960	S_Shelf								28562890	28563013	NC_000008.10
DisEn	cg00328729	II			37	11	45231175	11	45187751	R					PRDM11	NM_020229	Body	chr11:45234222-45234428	N_Shelf			TRUE	11:45187602-45187903			TRUE	45231175	45231298	NC_000011.9
DisEn	cg00329052	II			37	4	169935001	4	170171576	F								chr4:169930790-169931607	S_Shelf								169935001	169935124	NC_000004.11
DisEn	cg00329101	II			37	3	14338921	3	14313925	R								chr3:14339249-14339574	N_Shore			TRUE					14338921	14339044	NC_000003.11
DisEn	cg00329157	II			37	3	111844870	3	113327560	R					GCET2;GCET2	NM_001008756;NM_152785	5'UTR;Body					TRUE					111844870	111844993	NC_000003.11
DisEn	cg00329272	II			37	1	3191481	1	3181341	F					PRDM16;PRDM16	NM_022114;NM_199454	Body;Body	chr1:3195376-3196052	N_Shelf					1:3191469-3191507	Unclassified_Cell_type_specific		3191481	3191604	NC_000001.10
DisEn	cg00329411	II			37	5	55881858	5	55917615	F												TRUE					55881858	55881981	NC_000005.9
DisEn	cg00329615	II			37	3	118706648	3	120189338	R					IGSF11;IGSF11	NM_001015887;NM_152538	Body;Body					TRUE					118706648	118706771	NC_000003.11
DisEn	cg00329618	II			37	12	113515439	12	111999822	R					DTX1	NM_004416	Body	chr12:113515164-113515970	Island			TRUE	12:111999572-112000334				113515439	113515562	NC_000012.11
DisEn	cg00329656	I	C	Grn	37	1	17054246	1	16926833	F	rs2743508	rs68142617						chr1:17051491-17051891	S_Shelf				1:16926561-16927051	1:17053913-17054283	Unclassified		17054246	17054369	NC_000001.10
DisEn	cg00329748	I	T	Red	37	1	7765245	1	7687832	R					CAMTA1	NM_015215	Body	chr1:7764593-7765856	Island		DMR		1:7686414-7688635				7765245	7765368	NC_000001.10
DisEn	cg00330059	II			37	4	183637135	4	183874129	R					ODZ3	NM_001080477	Body					TRUE					183637135	183637258	NC_000004.11
DisEn	cg00330958	II			37	3	39184552	3	39159556	F					CSRNP1	NM_033027	Body	chr3:39186524-39186730	N_Shore								39184552	39184675	NC_000003.11
DisEn	cg00331032	II			37	22	38339972	22	36669918	R					C22orf23	NM_032561	3'UTR										38339972	38340095	NC_000022.10
DisEn	cg00331183	I	C	Grn	37	16	88587885	16	87115386	R					ZFPM1	NM_153813	Body	chr16:88590204-88590410	N_Shelf								88587885	88588008	NC_000016.9
DisEn	cg00331283	II			37	11	133917072	11	133422282	R												TRUE	11:133422036-133422707				133917072	133917195	NC_000011.9
DisEn	cg00331541	II			37	20	62220778	20	61691222	R					GMEB2	NM_012384	3'UTR	chr20:62221334-62222056	N_Shore								62220778	62220901	NC_000020.10
DisEn	cg00331677	II			37	16	57413484	16	55970985	F	rs41389146				CX3CL1	NM_002996	Body	chr16:57415974-57416338	N_Shelf								57413484	57413607	NC_000016.9
DisEn	cg00331845	I	C	Grn	37	10	134942441	10	134792431	F	rs35340831				GPR123	NM_001083909	Body	chr10:134941925-134943001	Island				10:134791783-134793116				134942441	134942564	NC_000010.10
DisEn	cg00332248	II			37	21	46170290	21	44994718	R								chr21:46169930-46170175	S_Shore			TRUE	21:44994359-44995228				46170290	46170413	NC_000021.8
DisEn	cg00332680	I	A	Red	37	10	74079303	10	73749309	R								chr10:74079336-74079861	N_Shore					10:74079026-74080063	Promoter_Associated	TRUE	74079303	74079426	NC_000010.10
DisEn	cg00332802	I	A	Red	37	3	118198779	3	119681469	R												TRUE					118198779	118198902	NC_000003.11
DisEn	cg00332822	II			37	7	115897974	7	115685210	R					TES;TES	NM_152829;NM_015641	3'UTR;3'UTR										115897974	115898097	NC_000007.13
DisEn	cg00332950	II			37	5	14460853	5	14513853	R					TRIO	NM_007118	Body	chr5:14461130-14461463	N_Shore								14460853	14460976	NC_000005.9
DisEn	cg00332951	II			37	10	518470	10	508470	F	rs78475094				DIP2C	NM_014974	Body	chr10:518192-518471	Island				10:508210-508471				518470	518593	NC_000010.10
DisEn	cg00332961	II			37	2	131583921	2	131300391	F													2:131300261-131300422				131583921	131584044	NC_000002.11
DisEn	cg00333020	I	A	Red	37	10	2932299	10	2922299	R								chr10:2932075-2932447	Island				10:2922271-2922744				2932299	2932422	NC_000010.10
DisEn	cg00333583	II			37	15	85589274	15	83390278	R					PDE8A;PDE8A	NM_173454;NM_002605	Body;Body					TRUE					85589274	85589397	NC_000015.9
DisEn	cg00333678	II			37	8	80673874	8	80836429	F								chr8:80677581-80677996	N_Shelf			TRUE					80673874	80673997	NC_000008.10
DisEn	cg00333703	II			37	7	123384406	7	123171642	R					WASL	NM_003941	Body	chr7:123388399-123389623	N_Shelf								123384406	123384529	NC_000007.13
DisEn	cg00333843	I	T	Red	37	16	79627884	16	78185385	R					MAF;MAF;MAF	NM_005360;NM_001031804;NM_001031804	3'UTR;3'UTR;1stExon	chr16:79623491-79623957	S_Shelf								79627884	79628007	NC_000016.9
DisEn	cg00333919	II			37	7	155087199	7	154718132	F								chr7:155088705-155090212	N_Shore								155087199	155087322	NC_000007.13
DisEn	cg00333946	II			37	15	99975310	15	97792833	R												TRUE	15:97792757-97793015			TRUE	99975310	99975433	NC_000015.9
DisEn	cg00334453	II			37	16	901023	16	841024	R								chr16:900440-901043	Island				16:840212-841025				901023	901146	NC_000016.9
DisEn	cg00334498	II			37	7	91603056	7	91440992	F					AKAP9;AKAP9	NM_005751;NM_147185	Body;Body			low-CpG:91440990-91440999							91603056	91603179	NC_000007.13
DisEn	cg00334933	II			37	7	84629717	7	84467653	F			TRUE		SEMA3D	NM_152754	Body										84629717	84629840	NC_000007.13
DisEn	cg00335219	II			37	16	86012305	16	84569806	R													16:84569790-84570153				86012305	86012428	NC_000016.9
DisEn	cg00335252	I	C	Grn	37	2	161245200	2	160953446	R					RBMS1;RBMS1	NM_002897;NM_016836	Body;Body					TRUE		2:161245059-161245357	Promoter_Associated_Cell_type_specific		161245200	161245323	NC_000002.11
DisEn	cg00335735	II			37	2	222355484	2	222063728	F					EPHA4	NM_004438	Body					TRUE					222355484	222355607	NC_000002.11
DisEn	cg00336220	II			37	2	96940284	2	96304011	R					SNRNP200	NM_014014	3'UTR										96940284	96940407	NC_000002.11
DisEn	cg00336320	I	C	Grn	37	6	36253099	6	36361077	F	rs77449948				PNPLA1;PNPLA1;PNPLA1	NM_173676;NM_001145717;NM_001145716	5'UTR;Body;5'UTR						6:36361004-36361200				36253099	36253222	NC_000006.11
DisEn	cg00336376	II			37	20	57798096	20	57231491	F					ZNF831	NM_178457	Body	chr20:57797223-57797441	S_Shore		RDMR	TRUE	20:57231110-57231492	20:57795803-57798956	Unclassified		57798096	57798219	NC_000020.10
DisEn	cg00337020	II			37	19	2241089	19	2192089	R					SF3A2	NM_007165	5'UTR	chr19:2235681-2237102	S_Shelf				19:2191881-2192425	19:2241016-2241275	Promoter_Associated_Cell_type_specific		2241089	2241212	NC_000019.9
DisEn	cg00337821	I	A	Red	37	1	114889238	1	114690761	F	rs605154											TRUE	1:114690642-114690918	1:114888494-114889743	Promoter_Associated		114889238	114889361	NC_000001.10
DisEn	cg00337968	I	A	Red	37	7	138554377	7	138204917	F					KIAA1549;KIAA1549	NM_001164665;NM_020910	Body;Body	chr7:138554231-138554499	Island				7:138204785-138205039				138554377	138554500	NC_000007.13
DisEn	cg00338080	II			37	7	75889659	7	75727595	F					SRRM3	NM_001110199	Body	chr7:75889497-75889760	Island				7:75727023-75727611	7:75889513-75890025	Unclassified	TRUE	75889659	75889782	NC_000007.13
DisEn	cg00338329	II			37	20	398430	20	346430	R					RBCK1;RBCK1	NM_031229;NM_006462	Body;Body	chr20:400244-400469	N_Shore								398430	398553	NC_000020.10
DisEn	cg00338529	II			37	2	134948022	2	134664492	R								chr2:134949067-134949727	N_Shore								134948022	134948145	NC_000002.11
DisEn	cg00339217	II			37	7	16438075	7	16404600	F					ISPD;ISPD	NM_001101426;NM_001101417	Body;Body						7:16404547-16404654				16438075	16438198	NC_000007.13
DisEn	cg00339241	II			37	15	41196012	15	38983304	F					VPS18	NM_020857	3'UTR							15:41195941-41196597	Promoter_Associated		41196012	41196135	NC_000015.9
DisEn	cg00339331	II			37	19	33764550	19	38456390	F								chr19:33764349-33764551	Island							TRUE	33764550	33764673	NC_000019.9
DisEn	cg00339430	II			37	4	185975059	4	186212053	R													4:186212053-186212125				185975059	185975182	NC_000004.11
DisEn	cg00339441	II			37	10	112431849	10	112421839	F					RBM20	NM_001134363	Body	chr10:112431835-112432426	Island		DMR			10:112431520-112432649	Promoter_Associated	TRUE	112431849	112431972	NC_000010.10
DisEn	cg00339600	II			37	11	65072437	11	64829013	R												TRUE					65072437	65072560	NC_000011.9
DisEn	cg00339740	II			37	2	144664540	2	144381010	F												TRUE					144664540	144664663	NC_000002.11
DisEn	cg00340024	II			37	1	92907439	1	92680027	R												TRUE	1:92679832-92680184				92907439	92907562	NC_000001.10
DisEn	cg00340127	II			37	1	242250508	1	240317131	R												TRUE					242250508	242250631	NC_000001.10
DisEn	cg00340161	II			37	19	47207574	19	51899414	R					PRKD2;PRKD2;PRKD2;PRKD2	NM_001079880;NM_001079882;NM_016457;NM_001079881	Body;Body;Body;Body	chr19:47207568-47207844	Island					19:47207249-47209106	Unclassified		47207574	47207697	NC_000019.9
DisEn	cg00340326	II			37	3	127988088	3	129470778	F		rs72973502			EEFSEC	NM_021937	Body					TRUE					127988088	127988211	NC_000003.11
DisEn	cg00340847	I	A	Red	37	16	88688744	16	87216245	F					ZC3H18	NM_144604	Body						16:87216217-87216595				88688744	88688867	NC_000016.9
DisEn	cg00341191	II			37	10	126332072	10	126322062	R		rs79304857			FAM53B	NM_014661	Body						10:126321894-126322108				126332072	126332195	NC_000010.10
DisEn	cg00341297	II			37	1	15515211	1	15387798	F					TMEM51;TMEM51;TMEM51;TMEM51	NM_001136218;NM_018022;NM_001136216;NM_001136217	5'UTR;5'UTR;5'UTR;5'UTR					TRUE					15515211	15515334	NC_000001.10
DisEn	cg00341522	I	A	Red	37	2	237981972	2	237646711	R			TRUE											2:237980152-237981973	Unclassified		237981972	237982095	NC_000002.11
DisEn	cg00341843	I	A	Red	37	10	851265	10	841265	R								chr10:851100-851525	Island				10:840807-842023	10:851149-851499	Unclassified_Cell_type_specific		851265	851388	NC_000010.10
DisEn	cg00341885	I	A	Red	37	19	4323034	19	4274034	R					FSD1	NM_024333	Body	chr19:4322974-4323201	Island				19:4273999-4274165				4323034	4323157	NC_000019.9
DisEn	cg00342415	II			37	9	138636552	9	137776373	F					KCNT1	NM_020822	Body	chr9:138636709-138636969	N_Shore								138636552	138636675	NC_000009.11
DisEn	cg00343433	II			37	8	62600110	8	62762664	F			TRUE		ASPH;ASPH;ASPH;ASPH;ASPH;ASPH;ASPH;ASPH;ASPH;ASPH;ASPH;ASPH	NM_001164755;NM_001164750;NM_004318;NM_001164753;NM_001164751;NM_020164;NM_001164752;NM_032468;NM_032467;NM_032466;NM_001164756;NM_001164754	Body;Body;Body;Body;Body;Body;Body;Body;Body;Body;Body;Body										62600110	62600233	NC_000008.10
DisEn	cg00343747	II			37	8	18411478	8	18455758	R					PSD3;PSD3	NM_206909;NM_015310	Body;Body					TRUE					18411478	18411601	NC_000008.10
DisEn	cg00344209	II			37	1	43471256	1	43243843	F								chr1:43472867-43473334	N_Shore								43471256	43471379	NC_000001.10
DisEn	cg00344445	I	C	Grn	37	11	128647107	11	128152317	R					FLI1;FLI1	NM_002017;NM_001167681	Body;Body					TRUE	11:128152108-128152359	11:128646455-128647960	Gene_Associated	TRUE	128647107	128647230	NC_000011.9
DisEn	cg00344644	II			37	7	133709490	7	133360030	R					EXOC4	NM_021807	Body					TRUE					133709490	133709613	NC_000007.13
DisEn	cg00344801	II			37	22	46685728	22	45064392	R					TTC38	NM_017931	Body	chr22:46685379-46685796	Island				22:45064084-45064393				46685728	46685851	NC_000022.10
DisEn	cg00344888	II			37	15	58699976	15	56487268	R		rs75946345										TRUE					58699976	58700099	NC_000015.9
DisEn	cg00344900	I	C	Grn	37	3	126006749	3	127489439	R								chr3:126006743-126006957	Island			TRUE	3:127489355-127489647			TRUE	126006749	126006872	NC_000003.11
DisEn	cg00345025	II			37	8	743875	8	733875	R								chr8:745683-745889	N_Shore								743875	743998	NC_000008.10
DisEn	cg00345270	II			37	16	29268157	16	29175658	R													16:29175321-29175776	16:29268111-29269471	Unclassified_Cell_type_specific	TRUE	29268157	29268280	NC_000016.9
DisEn	cg00345343	I	C	Grn	37	16	89422185	16	87949686	R					ANKRD11	NM_013275	5'UTR						16:87949647-87949747				89422185	89422308	NC_000016.9
DisEn	cg00345344	II			37	16	88459714	16	86987215	R								chr16:88459515-88459739	Island				16:86987028-86987268			TRUE	88459714	88459837	NC_000016.9
DisEn	cg00345425	II			37	4	2070915	4	2040713	R																	2070915	2071038	NC_000004.11
DisEn	cg00345792	I	A	Red	37	1	27877772	1	27750359	R					AHDC1	NM_001029882	Body	chr1:27874417-27874638	S_Shelf				1:27746611-27751172				27877772	27877895	NC_000001.10
DisEn	cg00346074	II			37	10	65252033	10	64922039	R												TRUE					65252033	65252156	NC_000010.10
DisEn	cg00346244	I	A	Red	37	16	87468226	16	86025727	F					ZCCHC14	NM_015144	Body						16:86025707-86025753				87468226	87468349	NC_000016.9
DisEn	cg00346376	II			37	5	1110089	5	1163089	R					SLC12A7	NM_006598	Body	chr5:1111396-1112388	N_Shore								1110089	1110212	NC_000005.9
DisEn	cg00346501	I	T	Red	37	1	16073336	1	15945923	F					TMEM82	NM_001013641	Body	chr1:16073318-16073521	Island								16073336	16073459	NC_000001.10
DisEn	cg00346716	II			37	20	11906616	20	11854616	F					BTBD3;BTBD3	NM_014962;NM_181443	3'UTR;3'UTR					TRUE					11906616	11906739	NC_000020.10
DisEn	cg00347170	I	A	Red	37	7	2293277	7	2259803	F								chr7:2293276-2293576	Island					7:2292681-2293312	Unclassified_Cell_type_specific		2293277	2293400	NC_000007.13
DisEn	cg00347620	I	C	Grn	37	12	115109730	12	113594113	R					TBX3;TBX3	NM_005996;NM_016569	Body;Body	chr12:115109503-115110061	Island				12:113593887-113594434	12:115109600-115109972	Unclassified_Cell_type_specific		115109730	115109853	NC_000012.11
DisEn	cg00347643	II			37	7	75957202	7	75795138	R					YWHAG	NM_012479	3'UTR	chr7:75958865-75959074	N_Shore	low-CpG:75794904-75795314		TRUE					75957202	75957325	NC_000007.13
DisEn	cg00347677	I	A	Red	37	1	63795636	1	63568224	F								chr1:63795363-63796140	Island		DMR	TRUE	1:63567952-63568852	1:63795465-63795868	Unclassified_Cell_type_specific		63795636	63795759	NC_000001.10
DisEn	cg00347775	II			37	22	43829831	22	42159775	F					MPPED1	NM_001044370	Body	chr22:43830899-43831162	N_Shore								43829831	43829954	NC_000022.10
DisEn	cg00347863	II			37	7	94220697	7	94058633	R					SGCE;SGCE;SGCE	NM_001099400;NM_001099401;NM_003919	Body;Body;Body					TRUE					94220697	94220820	NC_000007.13
DisEn	cg00347938	I	A	Red	37	11	69469113	11	69178294	R					CCND1	NM_053056	3'UTR	chr11:69468810-69469152	Island		CDMR		11:69177951-69178357				69469113	69469236	NC_000011.9
DisEn	cg00348222	II			37	16	1170618	16	1110619	R													16:1110348-1111472				1170618	1170741	NC_000016.9
DisEn	cg00348467	I	C	Grn	37	17	43222121	17	40577904	R								chr17:43221927-43222388	Island			TRUE	17:40577349-40578127	17:43221108-43222234	Unclassified	TRUE	43222121	43222244	NC_000017.10
DisEn	cg00348692	I	A	Red	37	17	80687738	17	78281027	F	rs3803771	rs9901820						chr17:80687379-80687926	Island				17:78280690-78281440				80687738	80687861	NC_000017.10
DisEn	cg00348900	II			37	16	57562452	16	56119953	R					CCDC102A	NM_033212	Body	chr16:57562451-57563325	Island					16:57562060-57562469	Unclassified_Cell_type_specific		57562452	57562575	NC_000016.9
DisEn	cg00348992	II			37	1	245365165	1	243431788	F					KIF26B	NM_018012	Body					TRUE					245365165	245365288	NC_000001.10
DisEn	cg00349608	I	C	Grn	37	17	4520467	17	4467216	F													17:4467190-4467251				4520467	4520590	NC_000017.10
DisEn	cg00349925	II			37	13	113553559	13	112601560	F								chr13:113552381-113552773	S_Shore				13:112601412-112601783				113553559	113553682	NC_000013.10
DisEn	cg00349943	I	C	Grn	37	20	21500021	20	21448021	R								chr20:21501961-21503931	N_Shore		DMR		20:21447921-21448078				21500021	21500144	NC_000020.10
DisEn	cg00349948	II			37	8	703433	8	693433	F													8:693190-693707				703433	703556	NC_000008.10
DisEn	cg00350304	II			37	16	85409269	16	83966770	F								chr16:85407314-85407576	S_Shore								85409269	85409392	NC_000016.9
DisEn	cg00350405	II			37	2	128244940	2	127961410	F					IWS1	NM_017969	Body					TRUE					128244940	128245063	NC_000002.11
DisEn	cg00350607	II			37	6	159057720	6	158977708	R					DYNLT1	NM_006519	3'UTR										159057720	159057843	NC_000006.11
DisEn	cg00350931	II			37	4	1541867	4	1512672	F	rs61463329							chr4:1541591-1541868	Island				4:1512397-1513457			TRUE	1541867	1541990	NC_000004.11
DisEn	cg00351283	II			37	1	89448431	1	89221019	R					RBMXL1;CCBL2;CCBL2;RBMXL1	NM_001162536;NM_001008661;NM_001008662;NM_019610	Body;Body;5'UTR;Body			low-CpG:89220938-89221035							89448431	89448554	NC_000001.10
DisEn	cg00351554	II			37	17	210047	17	210047	F	rs4985580							chr17:205475-206667	S_Shelf				17:210043-210104				210047	210170	NC_000017.10
DisEn	cg00351750	II			37	1	246038775	1	244105398	R		rs76336267			SMYD3;SMYD3	NM_022743;NM_001167740	Body;Body					TRUE				TRUE	246038775	246038898	NC_000001.10
DisEn	cg00351781	II			37	17	17709007	17	17649732	R					RAI1	NM_030665	Body	chr17:17712911-17714456	N_Shelf					17:17708864-17709029	Unclassified_Cell_type_specific		17709007	17709130	NC_000017.10
DisEn	cg00351813	II			37	17	29926184	17	26950297	R											DMR						29926184	29926307	NC_000017.10
DisEn	cg00351838	II			37	4	148542561	4	148762011	R					TMEM184C	NM_018241	Body	chr4:148538449-148538718	S_Shelf								148542561	148542684	NC_000004.11
DisEn	cg00352005	II			37	2	86672885	2	86526396	R		rs78988705			KDM3A;KDM3A	NM_001146688;NM_018433	Body;Body	chr2:86667815-86669447	S_Shelf								86672885	86673008	NC_000002.11
DisEn	cg00352218	II			37	6	19691654	6	19799633	R								chr6:19691910-19692305	N_Shore								19691654	19691777	NC_000006.11
DisEn	cg00352417	II			37	3	194408901	3	195890190	F					FAM43A;FAM43A	NM_153690;NM_153690	3'UTR;1stExon	chr3:194406440-194409045	Island				3:195887730-195890297				194408901	194409024	NC_000003.11
DisEn	cg00352560	I	C	Grn	37	1	45106266	1	44878853	R					RNF220	NM_018150	Body						1:44878838-44879143				45106266	45106389	NC_000001.10
DisEn	cg00352652	I	A	Red	37	16	88547533	16	87075034	R					ZFPM1	NM_153813	Body						16:87075034-87075081				88547533	88547656	NC_000016.9
DisEn	cg00353407	II			37	1	156974025	1	155240649	R					ARHGEF11;ARHGEF11	NM_014784;NM_198236	Body;Body					TRUE					156974025	156974148	NC_000001.10
DisEn	cg00353571	II			37	19	49238653	19	53930465	F					RASIP1	NM_017805	Body	chr19:49238427-49238813	Island				19:53930255-53930605			TRUE	49238653	49238776	NC_000019.9
DisEn	cg00353844	II			37	1	3275283	1	3265143	F					PRDM16;PRDM16	NM_022114;NM_199454	Body;Body	chr1:3275029-3275284	Island				1:3264890-3265144				3275283	3275406	NC_000001.10
DisEn	cg00354542	II			37	16	434356	16	374357	F	rs56687322				LOC100134368	NR_024453	Body	chr16:431189-432810	S_Shore		RDMR						434356	434479	NC_000016.9
DisEn	cg00354775	II			37	20	20870296	20	20818296	R											RDMR						20870296	20870419	NC_000020.10
DisEn	cg00355286	I	A	Red	37	16	55525729	16	54083230	F	rs59727333				MMP2;MMP2	NM_001127891;NM_004530	Body;Body										55525729	55525852	NC_000016.9
DisEn	cg00355360	I	A	Red	37	16	89188520	16	87716021	F	rs12919714				ACSF3;ACSF3;ACSF3	NM_174917;NR_023316;NM_001127214	Body;Body;Body	chr16:89186198-89186551	S_Shore							TRUE	89188520	89188643	NC_000016.9
DisEn	cg00355613	I	T	Red	37	6	32064956	6	32172934	F					TNXB	NM_019105	Body	chr6:32063533-32065044	Island				6:32171573-32172951	6:32064547-32065035	Unclassified_Cell_type_specific	TRUE	32064956	32065079	NC_000006.11
DisEn	cg00355699	II			37	13	104667830	13	103465831	F												TRUE					104667830	104667953	NC_000013.10
DisEn	cg00355799	II			37	1	244109212	1	242175835	R												TRUE					244109212	244109335	NC_000001.10
DisEn	cg00355804	I	A	Red	37	12	117103567	12	115587950	F												TRUE					117103567	117103690	NC_000012.11
DisEn	cg00355829	II			37	3	128326679	3	129809369	F								chr3:128326937-128327507	N_Shore			TRUE		3:128326675-128327718	Unclassified		128326679	128326802	NC_000003.11
DisEn	cg00356499	II			37	4	3516065	4	3485863	R					LRPAP1	NM_002337	Body	chr4:3516456-3516844	N_Shore					4:3515926-3516184	Gene_Associated_Cell_type_specific		3516065	3516188	NC_000004.11
DisEn	cg00356645	II			37	6	170594229	6	170436154	F					DLL1	NM_005618	Body	chr6:170592384-170593079	S_Shore								170594229	170594352	NC_000006.11
DisEn	cg00356769	I	A	Red	37	7	23455115	7	23421640	F					IGF2BP3	NM_006547	Body	chr7:23454792-23455197	Island				7:23421025-23421698				23455115	23455238	NC_000007.13
DisEn	cg00356774	I	C	Grn	37	6	26313412	6	26421391	F	rs77864303												6:26421242-26421421				26313412	26313535	NC_000006.11
DisEn	cg00356875	II			37	2	30415987	2	30269491	F												TRUE					30415987	30416110	NC_000002.11
DisEn	cg00356916	II			37	1	116256618	1	116058141	F					CASQ2	NM_001232	Body					TRUE					116256618	116256741	NC_000001.10
DisEn	cg00357176	II			37	7	139257004	7	138907544	F					HIPK2;HIPK2	NM_022740;NM_001113239	3'UTR;3'UTR						7:138907501-138907627				139257004	139257127	NC_000007.13
DisEn	cg00357837	II			37	2	192700610	2	192408855	R					SDPR	NM_004657	3'UTR						2:192408794-192409281				192700610	192700733	NC_000002.11
DisEn	cg00357988	II			37	12	122990019	12	121555972	R					RSRC2;RSRC2;RSRC2	NM_023012;NM_198261;NM_198262	3'UTR;3'UTR;3'UTR										122990019	122990142	NC_000012.11
DisEn	cg00358023	II			37	7	157217482	7	156910243	R								chr7:157216598-157216949	S_Shore								157217482	157217605	NC_000007.13
DisEn	cg00358278	II			37	16	88594506	16	87122007	F	rs10606433				ZFPM1	NM_153813	Body	chr16:88598447-88599162	N_Shelf								88594506	88594629	NC_000016.9
DisEn	cg00358451	II			37	1	249141919	1	247108542	F					ZNF672	NM_024836	Body	chr1:249141563-249142796	Island				1:247108187-247109387				249141919	249142042	NC_000001.10
DisEn	cg00358456	II			37	2	135206337	2	134922807	R					LOC151162;MGAT5	NR_024275;NM_002410	TSS1500;Body										135206337	135206460	NC_000002.11
DisEn	cg00359010	II			37	6	29635692	6	29743671	F					MOG;MOG;MOG;MOG;MOG;MOG;MOG;MOG;MOG;MOG;MOG	NM_206813;NM_001170418;NM_206814;NM_206811;NM_206810;NM_206809;NM_001170417;NM_001008229;NM_001008228;NM_206812;NM_002433	3'UTR;Body;3'UTR;Body;Body;Body;Body;Body;Body;Body;Body										29635692	29635815	NC_000006.11
DisEn	cg00359395	I	A	Red	37	1	22228153	1	22100740	F	rs12092414				HSPG2	NM_005529	Body					TRUE				TRUE	22228153	22228276	NC_000001.10
DisEn	cg00359423	II			37	11	95526151	11	95165799	R					CEP57	NM_014679	Body	chr11:95522460-95524043	S_Shelf								95526151	95526274	NC_000011.9
DisEn	cg00359511	I	A	Red	37	16	28509413	16	28416914	F					APOB48R	NM_018690	Body	chr16:28509237-28509509	Island				16:28416841-28416988				28509413	28509536	NC_000016.9
DisEn	cg00359604	II			37	21	38935977	21	37857847	R								chr21:38935854-38936546	Island				21:37857697-37858416	21:38935541-38937159	Promoter_Associated		38935977	38936100	NC_000021.8
DisEn	cg00360077	II			37	15	80889593	15	78676648	F	rs57969012				ARNT2	NM_014862	3'UTR										80889593	80889716	NC_000015.9
DisEn	cg00360267	I	C	Grn	37	20	3735052	20	3683052	F	rs78285346				C20orf27	NM_001039140	Body	chr20:3730324-3731081	S_Shelf				20:3682993-3683071				3735052	3735175	NC_000020.10
DisEn	cg00360761	I	T	Red	37	2	43398079	2	43251583	R								chr2:43398040-43398276	Island				2:43251583-43251695				43398079	43398202	NC_000002.11
DisEn	cg00360794	II			37	15	41803850	15	39591142	R					LTK;LTK;LTK	NM_206961;NM_001135685;NM_002344	Body;Body;Body	chr15:41803443-41805531	Island				15:39590663-39591143			TRUE	41803850	41803973	NC_000015.9
DisEn	cg00360798	II			37	7	140139524	7	139785993	R								chr7:140135364-140135620	S_Shelf								140139524	140139647	NC_000007.13
DisEn	cg00361176	II			37	7	75260791	7	75098727	R					HIP1	NM_005338	Body					TRUE					75260791	75260914	NC_000007.13
DisEn	cg00361343	II			37	7	95156960	7	94994896	R					ASB4;ASB4	NM_016116;NM_145872	Body;Body	chr7:95157166-95157388	N_Shore					7:95156621-95157870	Unclassified_Cell_type_specific	TRUE	95156960	95157083	NC_000007.13
DisEn	cg00361609	II			37	5	170881793	5	170814398	F					FGF18	NM_003862	Body	chr5:170883600-170883836	N_Shore								170881793	170881916	NC_000005.9
DisEn	cg00362569	II			37	4	5724005	4	5774906	R	rs78434098				EVC	NM_153717	Body					TRUE					5724005	5724128	NC_000004.11
DisEn	cg00362657	I	T	Red	37	21	44876670	21	43701098	F								chr21:44876603-44876827	Island		DMR		21:43701032-43701255	21:44876220-44876975	Unclassified_Cell_type_specific		44876670	44876793	NC_000021.8
DisEn	cg00362665	II			37	19	19370064	19	19231064	F					HAPLN4	NM_023002	Body	chr19:19371675-19372393	N_Shore							TRUE	19370064	19370187	NC_000019.9
DisEn	cg00362680	II			37	7	42008023	7	41974548	F					GLI3	NM_000168	Body	chr7:42005067-42006121	S_Shore		CDMR			7:42007989-42008037	Unclassified_Cell_type_specific		42008023	42008146	NC_000007.13
DisEn	cg00363080	II			37	10	1454292	10	1444292	R					ADARB2	NM_018702	Body						10:1444225-1444417				1454292	1454415	NC_000010.10
DisEn	cg00363177	II			37	10	114938426	10	114928416	R												TRUE					114938426	114938549	NC_000010.10
DisEn	cg00363312	II			37	7	139333296	7	138983836	F	rs74883026				HIPK2;HIPK2	NM_001113239;NM_022740	Body;Body						7:138983758-138984046				139333296	139333419	NC_000007.13
DisEn	cg00363737	II			37	10	116031419	10	116021409	F					VWA2	NM_198496	Body					TRUE				TRUE	116031419	116031542	NC_000010.10
DisEn	cg00364001	II			37	3	49042301	3	49017305	R					P4HTM;P4HTM	NM_177938;NM_177939	Body;Body	chr3:49044132-49045576	N_Shore								49042301	49042424	NC_000003.11
DisEn	cg00364615	II			37	15	67424723	15	65211777	F					SMAD3;SMAD3	NM_005902;NM_001145102	Body;5'UTR					TRUE					67424723	67424846	NC_000015.9
DisEn	cg00364696	II			37	7	1142433	7	1108959	F					C7orf50;C7orf50;C7orf50	NM_001134395;NM_032350;NM_001134396	Body;Body;Body	chr7:1142631-1142862	N_Shore				7:1108823-1109576				1142433	1142556	NC_000007.13
DisEn	cg00364758	II			37	7	37964310	7	37930835	R					EPDR1	NM_017549	Body	chr7:37960316-37961046	S_Shelf								37964310	37964433	NC_000007.13
DisEn	cg00366037	II			37	10	76781121	10	76451127	F					MYST4	NM_012330	Body					TRUE					76781121	76781244	NC_000010.10
DisEn	cg00366236	II			37	17	14952413	17	14893138	R												TRUE					14952413	14952536	NC_000017.10
DisEn	cg00366359	II			37	11	79145542	11	78823190	R					ODZ4	NM_001098816	5'UTR	chr11:79148358-79152200	N_Shelf								79145542	79145665	NC_000011.9
DisEn	cg00366412	I	C	Grn	37	17	72539810	17	70051405	R					CD300C	NM_006678	Body										72539810	72539933	NC_000017.10
DisEn	cg00366850	II			37	2	45232417	2	45085921	R					SIX2	NM_016932	3'UTR	chr2:45231781-45232550	Island				2:45085921-45086054				45232417	45232540	NC_000002.11
DisEn	cg00367047	II			37	9	139159108	9	138298929	R								chr9:139159209-139159560	N_Shore				9:138298929-138299407				139159108	139159231	NC_000009.11
DisEn	cg00367463	II			37	1	45249899	1	45022486	R					BEST4	NM_153274	Body	chr1:45249860-45250352	Island			TRUE	1:45022486-45022939	1:45249700-45252766	Promoter_Associated		45249899	45250022	NC_000001.10
DisEn	cg00367488	I	T	Red	37	2	120020686	2	119737156	F					STEAP3;STEAP3;STEAP3	NM_018234;NM_182915;NM_001008410	Body;Body;Body	chr2:120020675-120020970	Island				2:119737156-119737379				120020686	120020809	NC_000002.11
DisEn	cg00367863	II			37	16	29854122	16	29761623	F					MVP;MVP	NM_017458;NM_005115	Body;Body	chr16:29855903-29856195	N_Shore								29854122	29854245	NC_000016.9
DisEn	cg00368218	II			37	3	43790286	3	43765290	F												TRUE					43790286	43790409	NC_000003.11
DisEn	cg00368296	II			37	19	8052183	19	7958183	R					ELAVL1	NM_001419	Body					TRUE				TRUE	8052183	8052306	NC_000019.9
DisEn	cg00368356	II			37	19	39395717	19	44087557	R					NFKBIB;NFKBIB	NM_001001716;NM_002503	Body;Body	chr19:39395881-39396106	N_Shore								39395717	39395840	NC_000019.9
DisEn	cg00368687	II			37	13	112758379	13	111806380	F								chr13:112758598-112760491	N_Shore		DMR		13:111806020-111807553			TRUE	112758379	112758502	NC_000013.10
DisEn	cg00368755	II			37	8	103749164	8	103818340	R								chr8:103750881-103751088	N_Shore								103749164	103749287	NC_000008.10
DisEn	cg00369056	II			37	16	16963007	16	16870508	F												TRUE					16963007	16963130	NC_000016.9
DisEn	cg00369142	II			37	3	135864939	3	137347629	R					PPP2R3A;PPP2R3A	NM_181897;NM_002718	3'UTR;3'UTR										135864939	135865062	NC_000003.11
DisEn	cg00369181	II			37	2	438948	2	428948	R													2:428635-429338				438948	439071	NC_000002.11
DisEn	cg00369202	II			37	6	33989844	6	34097822	F	rs34678276				GRM4	NM_000841	3'UTR						6:34097737-34097860				33989844	33989967	NC_000006.11
DisEn	cg00369677	II			37	2	237010048	2	236674787	R					AGAP1;AGAP1	NM_014914;NM_001037131	Body;Body	chr2:237010218-237010450	N_Shore								237010048	237010171	NC_000002.11
DisEn	cg00369811	I	A	Red	37	6	37673597	6	37781575	F	rs73415451							chr6:37673308-37673774	Island			TRUE	6:37781268-37781711	6:37672921-37674018	Unclassified	TRUE	37673597	37673720	NC_000006.11
DisEn	cg00369852	II			37	7	25897148	7	25863673	R								chr7:25898237-25898771	N_Shore								25897148	25897271	NC_000007.13
DisEn	cg00370022	II			37	15	75015192	15	72802245	F	rs17861094	rs55864856			CYP1A1	NM_000499	Body	chr15:75018186-75019336	N_Shelf								75015192	75015315	NC_000015.9
DisEn	cg00370047	I	A	Red	37	11	1481436	11	1438012	F					BRSK2	NM_003957	Body	chr11:1481390-1481615	Island			TRUE	11:1438002-1438177	11:1481359-1481437	Unclassified_Cell_type_specific		1481436	1481559	NC_000011.9
DisEn	cg00370227	II			37	2	46947009	2	46800513	R					SOCS5;SOCS5	NM_144949;NM_014011	5'UTR;5'UTR					TRUE					46947009	46947132	NC_000002.11
DisEn	cg00370608	II			37	16	70784519	16	69342020	F		rs75079689			VAC14	NM_018052	Body					TRUE					70784519	70784642	NC_000016.9
DisEn	cg00370962	II			37	3	17199496	3	17174500	F					TBC1D5;TBC1D5;TBC1D5	NM_014744;NM_001134381;NM_001134380	3'UTR;3'UTR;3'UTR									TRUE	17199496	17199619	NC_000003.11
DisEn	cg00371061	II			37	2	10501297	2	10418748	R					HPCAL1;HPCAL1	NM_002149;NM_134421	5'UTR;5'UTR					TRUE		2:10501205-10501364	Unclassified_Cell_type_specific	TRUE	10501297	10501420	NC_000002.11
DisEn	cg00371134	II			37	1	77912654	1	77685242	F					AK5;AK5	NM_174858;NM_012093	Body;Body					TRUE					77912654	77912777	NC_000001.10
DisEn	cg00371301	II			37	7	129962980	7	129750216	R					CPA4;CPA4	NM_016352;NM_001163446	3'UTR;3'UTR										129962980	129963103	NC_000007.13
DisEn	cg00371355	II			37	16	1722993	16	1662994	F	rs9935190				CRAMP1L	NM_020825	Body						16:1662756-1663445				1722993	1723116	NC_000016.9
DisEn	cg00371770	II			37	7	16436951	7	16403476	R					ISPD;ISPD	NM_001101426;NM_001101417	Body;Body						7:16403465-16403524				16436951	16437074	NC_000007.13
DisEn	cg00372486	I	C	Grn	37	6	33539201	6	33647179	F	rs5745603							chr6:33539022-33539339	Island			TRUE	6:33646861-33647308	6:33538298-33539741	Promoter_Associated		33539201	33539324	NC_000006.11
DisEn	cg00372908	II			37	2	174523069	2	174231315	R												TRUE				TRUE	174523069	174523192	NC_000002.11
DisEn	cg00373020	II			37	1	21041521	1	20914108	F	rs666371				KIF17;KIF17	NM_001122819;NM_020816	Body;Body	chr1:21043832-21044771	N_Shelf								21041521	21041644	NC_000001.10
DisEn	cg00373371	I	A	Red	37	10	6275077	10	6315083	F					PFKFB3;PFKFB3	NM_001145443;NM_004566	3'UTR;3'UTR						10:6314879-6315084				6275077	6275200	NC_000010.10
DisEn	cg00373422	II			37	7	150739712	7	150370645	R					ABCB8	NM_007188	Body	chr7:150741095-150741298	N_Shore								150739712	150739835	NC_000007.13
DisEn	cg00373616	II			37	1	2434487	1	2424347	F	rs61751930				PLCH2	NM_014638	Body	chr1:2435041-2435257	N_Shore								2434487	2434610	NC_000001.10
DisEn	cg00373665	II			37	1	234735703	1	232802326	R								chr1:234735534-234736120	Island				1:232802158-232802731	1:234734948-234736775	Promoter_Associated		234735703	234735826	NC_000001.10
DisEn	cg00373763	II			37	13	50908713	13	49806714	R												TRUE					50908713	50908836	NC_000013.10
DisEn	cg00374015	II			37	3	126737226	3	128219916	R					PLXNA1	NM_032242	Body	chr3:126737139-126737359	Island								126737226	126737349	NC_000003.11
DisEn	cg00374016	II			37	15	24722944	15	22274037	R								chr15:24722717-24723015	Island				15:22273811-22274108				24722944	24723067	NC_000015.9
DisEn	cg00374105	II			37	6	34843579	6	34951557	F	rs75501962				UHRF1BP1	NM_017754	3'UTR										34843579	34843702	NC_000006.11
DisEn	cg00374546	II			37	16	1574590	16	1514591	R					IFT140	NM_014714	Body	chr16:1574515-1574986	Island				16:1513506-1514987				1574590	1574713	NC_000016.9
DisEn	cg00374554	II			37	5	108062722	5	108090621	F								chr5:108063600-108064072	N_Shore								108062722	108062845	NC_000005.9
DisEn	cg00374717	II			37	17	66303145	17	63814740	F				TRUE	ARSG	NM_014960	5'UTR										66303145	66303268	NC_000017.10
DisEn	cg00375132	II			37	10	22768370	10	22808376	R		rs77817416						chr10:22764708-22767050	S_Shore		CDMR						22768370	22768493	NC_000010.10
DisEn	cg00376464	II			37	6	163273217	6	163193207	R					PACRG;PACRG;PACRG	NM_152410;NM_001080378;NM_001080379	Body;Body;Body					TRUE					163273217	163273340	NC_000006.11
DisEn	cg00376480	II			37	21	46892832	21	45717260	F					COL18A1;COL18A1;COL18A1	NM_130444;NM_030582;NM_130445	Body;Body;Body	chr21:46894816-46896312	N_Shore			TRUE					46892832	46892955	NC_000021.8
DisEn	cg00376625	II			37	10	65388821	10	65058827	R								chr10:65389875-65390835	N_Shore		RDMR	TRUE		10:65388411-65390568	Promoter_Associated		65388821	65388944	NC_000010.10
DisEn	cg00376979	II			37	21	34350727	21	33272597	R								chr21:34350726-34350961	Island			TRUE					34350727	34350850	NC_000021.8
DisEn	cg00377065	II			37	21	45586587	21	44411015	R								chr21:45586586-45586823	Island				21:44410977-44411196				45586587	45586710	NC_000021.8
DisEn	cg00377320	II			37	17	47988100	17	45343099	F								chr17:47987524-47988101	Island					17:47987568-47988333	Unclassified_Cell_type_specific	TRUE	47988100	47988223	NC_000017.10
DisEn	cg00377332	II			37	3	45761250	3	45736254	F					SACM1L	NM_014016	Body					TRUE					45761250	45761373	NC_000003.11
DisEn	cg00377344	I	A	Red	37	10	43857301	10	43177307	F	rs12221341							chr10:43857486-43858205	N_Shore			TRUE		10:43857036-43858393	Promoter_Associated		43857301	43857424	NC_000010.10
DisEn	cg00377681	II			37	6	37102603	6	37210581	F												TRUE		6:37102451-37102742	Unclassified_Cell_type_specific	TRUE	37102603	37102726	NC_000006.11
DisEn	cg00377915	II			37	10	70631035	10	70301041	F					STOX1;STOX1;STOX1;STOX1;STOX1	NM_001130162;NM_001130160;NM_152709;NM_001130161;NM_001130159	5'UTR;Body;Body;Body;Body					TRUE					70631035	70631158	NC_000010.10
DisEn	cg00377953	II			37	20	62101531	20	61571975	F	rs4809305				KCNQ2;KCNQ2;KCNQ2;KCNQ2;KCNQ2	NM_172108;NM_172106;NM_172107;NM_172109;NM_004518	Body;Body;Body;Body;Body	chr20:62102541-62103995	N_Shore					20:62101481-62101665	Unclassified_Cell_type_specific		62101531	62101654	NC_000020.10
DisEn	cg00378228	II			37	4	10122153	4	9731251	F								chr4:10117575-10118952	S_Shelf								10122153	10122276	NC_000004.11
DisEn	cg00378313	II			37	13	74779339	13	73677340	F												TRUE					74779339	74779462	NC_000013.10
DisEn	cg00379266	II			37	6	155063669	6	155105361	F					RBM16	NM_014892	Body					TRUE					155063669	155063792	NC_000006.11
DisEn	cg00379559	II			37	16	88564934	16	87092435	F					ZFPM1	NM_153813	Body	chr16:88564052-88564394	S_Shore				16:87092291-87092588				88564934	88565057	NC_000016.9
DisEn	cg00379619	II			37	19	17793480	19	17654480	R					UNC13A	NM_001080421	Body	chr19:17791067-17791301	S_Shelf								17793480	17793603	NC_000019.9
DisEn	cg00379713	II			37	11	124940631	11	124445841	R					SLC37A2;SLC37A2	NM_198277;NM_001145290	Body;Body					TRUE		11:124940424-124940808	Unclassified_Cell_type_specific	TRUE	124940631	124940754	NC_000011.9
DisEn	cg00379733	II			37	3	10486117	3	10461117	R			TRUE		ATP2B2;ATP2B2	NM_001683;NM_001001331	Body;Body										10486117	10486240	NC_000003.11
DisEn	cg00380266	II			37	8	122647895	8	122717076	R					HAS2	NM_005328	5'UTR	chr8:122651665-122652389	N_Shelf								122647895	122648018	NC_000008.10
DisEn	cg00380283	II			37	20	4680397	20	4628397	R					PRNP;PRNP;PRNP;PRNP;PRNP	NM_001080123;NM_000311;NM_001080121;NM_001080122;NM_183079	Body;Body;Body;Body;Body										4680397	4680520	NC_000020.10
DisEn	cg00380428	II			37	17	77463587	17	74975182	R					HRNBP3	NM_001082575	5'UTR	chr17:77460245-77460646	S_Shelf								77463587	77463710	NC_000017.10
DisEn	cg00380780	II			37	6	3760116	6	3705115	R		rs78877212										TRUE				TRUE	3760116	3760239	NC_000006.11
DisEn	cg00380924	II			37	6	166967377	6	166887367	R					RPS6KA2;RPS6KA2	NM_021135;NM_001006932	Body;Body					TRUE				TRUE	166967377	166967500	NC_000006.11
DisEn	cg00381033	II			37	3	107298423	3	108781113	R					BBX;BBX	NM_020235;NM_001142568	5'UTR;5'UTR					TRUE					107298423	107298546	NC_000003.11
DisEn	cg00381391	II			37	3	33837694	3	33812698	R								chr3:33839996-33840671	N_Shelf								33837694	33837817	NC_000003.11
DisEn	cg00381541	II			37	17	40192279	17	37445805	R								chr17:40191787-40192450	Island				17:37445406-37445888				40192279	40192402	NC_000017.10
DisEn	cg00381697	I	C	Grn	37	19	47742961	19	52434801	F								chr19:47742725-47743151	Island				19:52434398-52435090	19:47742479-47743328	Unclassified	TRUE	47742961	47743084	NC_000019.9
DisEn	cg00381755	I	C	Grn	37	16	30572815	16	30480316	F								chr16:30572693-30573037	Island				16:30480212-30480556				30572815	30572938	NC_000016.9
DisEn	cg00381974	I	A	Red	37	18	44260357	18	42514355	R					ST8SIA5	NM_013305	Body	chr18:44259905-44260451	Island				18:42514024-42514449				44260357	44260480	NC_000018.9
DisEn	cg00382053	II			37	16	20359444	16	20266945	R					UMOD;UMOD	NM_003361;NM_001008389	Body;Body	chr16:20359767-20360498	N_Shore								20359444	20359567	NC_000016.9
DisEn	cg00382470	II			37	6	38141572	6	38249550	R					BTBD9;BTBD9;BTBD9	NM_052893;NM_152733;NM_001099272	3'UTR;3'UTR;3'UTR						6:38249447-38249894	6:38141446-38141624	Unclassified_Cell_type_specific		38141572	38141695	NC_000006.11
DisEn	cg00382919	II			37	12	68659823	12	66946090	F												TRUE					68659823	68659946	NC_000012.11
DisEn	cg00383136	II			37	6	32410247	6	32518225	R					HLA-DRA	NM_019111	Body										32410247	32410370	NC_000006.11
DisEn	cg00383167	II			37	18	77616694	18	75717682	F											DMR	TRUE	18:75717638-75717844	18:77616549-77617158	Unclassified_Cell_type_specific		77616694	77616817	NC_000018.9
DisEn	cg00383763	II			37	1	202682124	1	200948747	F								chr1:202678881-202679769	S_Shelf								202682124	202682247	NC_000001.10
DisEn	cg00383793	II			37	3	50488162	3	50463166	R		rs79309466			CACNA2D2;CACNA2D2	NM_001005505;NM_006030	Body;Body						3:50463142-50463249	3:50487465-50488502	Unclassified_Cell_type_specific		50488162	50488285	NC_000003.11
DisEn	cg00384553	II			37	1	228266701	1	226333324	F								chr1:228269729-228271501	N_Shelf								228266701	228266824	NC_000001.10
DisEn	cg00384632	II			37	7	2194791	7	2161317	R					MAD1L1;MAD1L1;MAD1L1	NM_003550;NM_001013837;NM_001013836	Body;Body;Body	chr7:2195683-2195983	N_Shore								2194791	2194914	NC_000007.13
DisEn	cg00385863	I	A	Red	37	1	41847974	1	41620561	F								chr1:41847264-41849204	Island				1:41619897-41621108				41847974	41848097	NC_000001.10
DisEn	cg00385883	II			37	3	8808259	3	8783259	R		rs62243374			OXTR	NM_000916	Body	chr3:8808961-8811280	N_Shore								8808259	8808382	NC_000003.11
DisEn	cg00385956	II			37	1	5948600	1	5871187	F					NPHP4	NM_015102	Body	chr1:5950824-5951029	N_Shelf				1:5871138-5871215				5948600	5948723	NC_000001.10
DisEn	cg00386008	II			37	12	122269623	12	120754006	F					SETD1B	NM_015048	3'UTR	chr12:122265374-122265954	S_Shelf				12:120754006-120754073				122269623	122269746	NC_000012.11
DisEn	cg00386101	II			37	2	11621399	2	11538850	F								chr2:11622000-11623297	N_Shore								11621399	11621522	NC_000002.11
DisEn	cg00386586	II			37	13	114917527	13	113935629	F								chr13:114914536-114914753	S_Shelf				13:113935623-113935772				114917527	114917650	NC_000013.10
DisEn	cg00386725	II			37	1	18617791	1	18490378	R					IGSF21	NM_032880	Body					TRUE	1:18490198-18490450				18617791	18617914	NC_000001.10
DisEn	cg00386961	II			37	1	11893430	1	11816017	R					CLCN6	NM_001286	Body							1:11893294-11893505	Gene_Associated_Cell_type_specific		11893430	11893553	NC_000001.10
DisEn	cg00386984	I	T	Red	37	1	2249617	1	2239477	R								chr1:2249315-2249634	Island				1:2239176-2239851				2249617	2249740	NC_000001.10
DisEn	cg00387107	I	A	Red	37	7	101845057	7	101631777	R					CUX1;CUX1;CUX1	NM_181500;NM_181552;NM_001913	Body;Body;Body						7:101631556-101632146				101845057	101845180	NC_000007.13
DisEn	cg00387115	II			37	12	115889598	12	114373981	R								chr12:115889597-115889995	Island			TRUE	12:114373981-114374574			TRUE	115889598	115889721	NC_000012.11
DisEn	cg00387117	II			37	3	105105844	3	106588534	R					ALCAM	NM_001627	Body					TRUE					105105844	105105967	NC_000003.11
DisEn	cg00387200	I	C	Grn	37	10	123442326	10	123432316	R												TRUE	10:123431981-123432389				123442326	123442449	NC_000010.10
DisEn	cg00387357	II			37	4	3484049	4	3453847	R					DOK7;DOK7	NM_173660;NM_001164673	Body;Body	chr4:3485963-3486381	N_Shore			TRUE					3484049	3484172	NC_000004.11
DisEn	cg00387551	II			37	1	3011304	1	3001164	R					PRDM16;PRDM16	NM_022114;NM_199454	Body;Body						1:3001114-3001192				3011304	3011427	NC_000001.10
DisEn	cg00387621	II			37	1	208086895	1	206153518	R								chr1:208084098-208084513	S_Shelf								208086895	208087018	NC_000001.10
DisEn	cg00388262	I	A	Red	37	4	1554466	4	1524595	F	rs4865502							chr4:1554465-1554678	Island								1554466	1554589	NC_000004.11
DisEn	cg00388287	II			37	2	23358444	2	23211949	F												TRUE					23358444	23358567	NC_000002.11
DisEn	cg00388391	II			37	1	18459578	1	18332165	F					IGSF21	NM_032880	Body					TRUE					18459578	18459701	NC_000001.10
DisEn	cg00388471	I	A	Red	37	16	1475871	16	1415872	F					C16orf91	NM_001010878	Body	chr16:1478221-1478812	N_Shelf								1475871	1475994	NC_000016.9
DisEn	cg00388871	I	T	Red	37	20	62530407	20	62000851	F					DNAJC5	NM_025219	5'UTR	chr20:62525796-62526638	S_Shelf					20:62530267-62530508	Promoter_Associated_Cell_type_specific		62530407	62530530	NC_000020.10
DisEn	cg00389036	I	A	Red	37	6	170409598	6	170251523	F													6:170251503-170251601				170409598	170409721	NC_000006.11
DisEn	cg00389081	II			37	1	90398904	1	90171492	F					LRRC8D;LRRC8D	NM_018103;NM_001134479	Body;Body					TRUE					90398904	90399027	NC_000001.10
DisEn	cg00390143	II			37	12	132842539	12	131352612	R					GALNT9	NM_001122636	Body	chr12:132842538-132842784	Island				12:131352612-131352962				132842539	132842662	NC_000012.11
DisEn	cg00390176	II			37	6	170231937	6	169973862	F													6:169973782-169974210	6:170231018-170232864	Unclassified		170231937	170232060	NC_000006.11
DisEn	cg00390259	II			37	13	106650270	13	105448271	F													13:105448188-105448272				106650270	106650393	NC_000013.10
DisEn	cg00390654	II			37	1	2214240	1	2204100	F					SKI	NM_003036	Body	chr1:2212020-2213881	S_Shore				1:2204053-2204128				2214240	2214363	NC_000001.10
DisEn	cg00390735	II			37	8	143553436	8	143550438	F					BAI1	NM_001702	Body	chr8:143556714-143556997	N_Shelf					8:143552772-143553822	Unclassified		143553436	143553559	NC_000008.10
DisEn	cg00391229	II			37	22	50845326	22	49192192	R					SAPS2	NM_014678	Body	chr22:50845158-50845437	Island				22:49192035-49192270				50845326	50845449	NC_000022.10
DisEn	cg00391479	II			37	19	1313527	19	1264527	F								chr19:1312787-1313528	Island			TRUE					1313527	1313650	NC_000019.9
DisEn	cg00391741	II			37	3	127307227	3	128789917	R					TPRA1;TPRA1	NM_001142646;NM_001136053	5'UTR;5'UTR	chr3:127308568-127310132	N_Shore								127307227	127307350	NC_000003.11
DisEn	cg00392003	II			37	6	170040292	6	169782217	R					WDR27	NM_182552	Body						6:169781873-169782231				170040292	170040415	NC_000006.11
DisEn	cg00392075	II			37	19	49207303	19	53899115	R					FUT2;FUT2	NM_001097638;NM_000511	3'UTR;3'UTR	chr19:49206443-49206818	S_Shore								49207303	49207426	NC_000019.9
DisEn	cg00392505	II			37	10	134835146	10	134685136	R	rs36039262							chr10:134834676-134835899	Island				10:134684129-134685394				134835146	134835269	NC_000010.10
DisEn	cg00393182	II			37	1	155218830	1	153485454	F					FAM189B;FAM189B	NM_198264;NM_006589	Body;Body	chr1:155220082-155220549	N_Shore								155218830	155218953	NC_000001.10
DisEn	cg00393248	II			37	6	2713800	6	2658799	R					MYLK4	NM_001012418	Body					TRUE					2713800	2713923	NC_000006.11
DisEn	cg00393283	II			37	10	92984646	10	92974626	F	rs35996590				PCGF5	NM_032373	Body	chr10:92980347-92980832	S_Shelf					10:92984607-92984659	Unclassified_Cell_type_specific		92984646	92984769	NC_000010.10
DisEn	cg00393373	II			37	4	10456597	4	10065695	F					ZNF518B	NM_053042	5'UTR	chr4:10458129-10459353	N_Shore								10456597	10456720	NC_000004.11
DisEn	cg00393407	II			37	4	110352891	4	110572340	F								chr4:110354464-110355110	N_Shore								110352891	110353014	NC_000004.11
DisEn	cg00393470	II			37	3	120066154	3	121548844	F					LRRC58	NM_001099678	Body	chr3:120067499-120068531	N_Shore								120066154	120066277	NC_000003.11
DisEn	cg00393673	II			37	1	165494483	1	163761107	R					LOC400794	NR_026744	Body					TRUE					165494483	165494606	NC_000001.10
DisEn	cg00393985	II			37	7	5271655	7	5238181	R					WIPI2;WIPI2;WIPI2;WIPI2;WIPI2	NM_016003;NM_001033520;NM_001033519;NM_015610;NM_001033518	3'UTR;3'UTR;3'UTR;3'UTR;3'UTR	chr7:5267748-5268110	S_Shelf		CDMR			7:5271629-5271726	Gene_Associated		5271655	5271778	NC_000007.13
DisEn	cg00394247	II			37	8	41249192	8	41368349	R												TRUE					41249192	41249315	NC_000008.10
DisEn	cg00394581	II			37	16	84512362	16	83069863	R					KIAA1609	NM_020947	3'UTR					TRUE					84512362	84512485	NC_000016.9
DisEn	cg00395063	II			37	11	120210293	11	119715503	F					ARHGEF12	NM_015313	Body	chr11:120206460-120207649	S_Shelf								120210293	120210416	NC_000011.9
DisEn	cg00395579	II			37	8	103243598	8	103312774	R					RRM2B	NM_015713	Body					TRUE					103243598	103243721	NC_000008.10
DisEn	cg00395951	II			37	3	113413263	3	114895953	R					KIAA2018	NM_001009899	5'UTR	chr3:113414907-113415736	N_Shore								113413263	113413386	NC_000003.11
DisEn	cg00396427	II			37	16	25023604	16	24931105	R					ARHGAP17;ARHGAP17	NM_001006634;NM_018054	Body;Body	chr16:25026067-25026538	N_Shelf								25023604	25023727	NC_000016.9
DisEn	cg00396667	I	A	Red	37	5	134364387	5	134392286	R					PITX1	NM_002653	3'UTR	chr5:134363092-134365146	Island		DMR		5:134392214-134393045				134364387	134364510	NC_000005.9
DisEn	cg00396673	II			37	7	155504012	7	155196773	F	rs78574802				RBM33	NM_053043	Body						7:155196722-155196900				155504012	155504135	NC_000007.13
DisEn	cg00396699	II			37	16	1226067	16	1166068	F	rs76536730				CACNA1H;CACNA1H	NM_021098;NM_001005407	Body;Body	chr16:1227260-1227476	N_Shore				16:1165614-1166102				1226067	1226190	NC_000016.9
DisEn	cg00397714	II			37	2	192815005	2	192523250	F					TMEFF2	NM_016192	3'UTR					TRUE					192815005	192815128	NC_000002.11
DisEn	cg00397989	II			37	1	151251191	1	149517815	R								chr1:151253658-151255769	N_Shelf								151251191	151251314	NC_000001.10
DisEn	cg00398759	II			37	7	155574330	7	155267091	F								chr7:155573602-155573826	S_Shore				7:155266967-155267198				155574330	155574453	NC_000007.13
DisEn	cg00398880	II			37	4	99559622	4	99778645	R					TSPAN5	NM_005723	Body					TRUE					99559622	99559745	NC_000004.11
DisEn	cg00399027	II			37	16	85676861	16	84234362	R					KIAA0182;KIAA0182	NM_001134473;NM_014615	5'UTR;Body	chr16:85674843-85675192	S_Shore				16:84233793-84234460				85676861	85676984	NC_000016.9
DisEn	cg00400189	II			37	18	48560273	18	46814271	F					SMAD4	NM_005359	5'UTR	chr18:48556291-48557333	S_Shelf								48560273	48560396	NC_000018.9
DisEn	cg00400340	II			37	5	135311642	5	135339541	F												TRUE					135311642	135311765	NC_000005.9
DisEn	cg00400532	II			37	15	53093509	15	50880801	R								chr15:53096014-53096482	N_Shelf				15:50880486-50881399				53093509	53093632	NC_000015.9
DisEn	cg00400832	I	T	Red	37	7	96650323	7	96488259	R					DLX5	NM_005221	Body	chr7:96650221-96651551	Island		RDMR		7:96488014-96488260	7:96649922-96650536	Unclassified_Cell_type_specific		96650323	96650446	NC_000007.13
DisEn	cg00400948	I	A	Red	37	1	1959442	1	1949302	F					GABRD	NM_000815	Body	chr1:1959414-1959867	Island								1959442	1959565	NC_000001.10
DisEn	cg00400964	II			37	22	42325444	22	40655390	R								chr22:42322043-42322909	S_Shelf								42325444	42325567	NC_000022.10
DisEn	cg00400987	II			37	16	28915821	16	28823322	R					ATP2A1;ATP2A1;RABEP2	NM_173201;NM_004320;NM_024816	3'UTR;3'UTR;3'UTR	chr16:28911944-28912183	S_Shelf								28915821	28915944	NC_000016.9
DisEn	cg00400992	I	A	Red	37	5	77923936	5	77959692	F					LHFPL2	NM_005779	5'UTR					TRUE					77923936	77924059	NC_000005.9
DisEn	cg00401429	II			37	13	53771411	13	52669412	F								chr13:53774264-53776345	N_Shelf								53771411	53771534	NC_000013.10
DisEn	cg00401433	I	A	Red	37	8	106674239	8	106743415	F					ZFPM2	NM_012082	Body					TRUE					106674239	106674362	NC_000008.10
DisEn	cg00401456	II			37	5	106809987	5	106837886	R					EFNA5	NM_001962	Body					TRUE					106809987	106810110	NC_000005.9
DisEn	cg00401471	II			37	19	38782834	19	43474674	R					SPINT2;SPINT2	NM_021102;NM_001166103	3'UTR;3'UTR										38782834	38782957	NC_000019.9
DisEn	cg00401761	II			37	2	128381877	2	128098347	F	rs61745600				MYO7B	NM_001080527	Body	chr2:128381585-128381890	Island			TRUE					128381877	128382000	NC_000002.11
DisEn	cg00401796	II			37	20	3144087	20	3092087	F	rs41281240				ProSAPiP1	NM_014731	3'UTR	chr20:3145121-3145746	N_Shore								3144087	3144210	NC_000020.10
DisEn	cg00401939	II			37	6	14397330	6	14505309	F	rs11964240											TRUE		6:14397184-14398133	Unclassified_Cell_type_specific		14397330	14397453	NC_000006.11
DisEn	cg00402352	II			37	11	134373160	11	133878370	F												TRUE	11:133878329-133878592				134373160	134373283	NC_000011.9
DisEn	cg00402554	II			37	1	56454285	1	56226873	R												TRUE					56454285	56454408	NC_000001.10
DisEn	cg00403579	II			37	9	124533992	9	123573813	R					DAB2IP;DAB2IP	NM_138709;NM_032552	Body;Body	chr9:124534979-124535612	N_Shore								124533992	124534115	NC_000009.11
DisEn	cg00403784	II			37	6	168389700	6	168132549	R								chr6:168390141-168390354	N_Shore								168389700	168389823	NC_000006.11
DisEn	cg00404053	II			37	1	178313656	1	176580279	R					RASAL2;RASAL2	NM_004841;NM_170692	Body;Body					TRUE					178313656	178313779	NC_000001.10
DisEn	cg00404436	II			37	10	78959465	10	78629471	R			TRUE		KCNMA1;KCNMA1;KCNMA1;KCNMA1	NM_001161353;NM_001161352;NM_002247;NM_001014797	Body;Body;Body;Body										78959465	78959588	NC_000010.10
DisEn	cg00404788	II			37	9	72132173	9	71321993	F	rs11139063				APBA1	NM_001163	5'UTR	chr9:72131221-72132174	Island	high-CpG:71321749-71322012			9:71320690-71321994				72132173	72132296	NC_000009.11
DisEn	cg00405043	II			37	16	963814	16	903815	R					LMF1	NM_022773	Body	chr16:962817-963531	S_Shore				16:903809-903919				963814	963937	NC_000016.9
DisEn	cg00405356	I	A	Red	37	19	33698126	19	38389966	F					LRP3	NM_002333	Body	chr19:33697914-33698193	Island				19:38389755-38390033				33698126	33698249	NC_000019.9
DisEn	cg00405494	II			37	9	7797524	9	7787524	R					C9orf123	NM_033428	3'UTR	chr9:7799355-7799846	N_Shore								7797524	7797647	NC_000009.11
DisEn	cg00405769	II			37	4	187539852	4	187776846	F					FAT1	NM_005245	Body						4:187776846-187776919				187539852	187539975	NC_000004.11
DisEn	cg00405825	II			37	7	139474807	7	139121276	F		rs62491708			HIPK2;HIPK2	NM_001113239;NM_022740	Body;Body	chr7:139477406-139478496	N_Shelf		CDMR						139474807	139474930	NC_000007.13
DisEn	cg00406010	II			37	8	2178551	8	2165958	F	rs77215738												8:2165840-2165959				2178551	2178674	NC_000008.10
DisEn	cg00406023	I	C	Grn	37	11	120090023	11	119595233	F					OAF	NM_178507	Body					TRUE					120090023	120090146	NC_000011.9
DisEn	cg00406211	I	A	Red	37	10	121077022	10	121067012	F					GRK5	NM_005308	Body					TRUE				TRUE	121077022	121077145	NC_000010.10
DisEn	cg00407329	II			37	6	100893665	6	101000386	R					SIM1	NM_005068	Body	chr6:100895007-100895246	N_Shore								100893665	100893788	NC_000006.11
DisEn	cg00407393	I	T	Red	37	6	158464296	6	158384284	R					SYNJ2	NM_003898	Body						6:158384166-158384463				158464296	158464419	NC_000006.11
DisEn	cg00407867	II			37	5	127640424	5	127668323	F					FBN2	NM_001999	Body					TRUE					127640424	127640547	NC_000005.9
DisEn	cg00407901	II			37	20	7917212	20	7865212	F					HAO1	NM_017545	Body				DMR			20:7916708-7917568	Unclassified		7917212	7917335	NC_000020.10
DisEn	cg00407944	II			37	9	139424152	9	138543973	R					NOTCH1	NM_017617	Body	chr9:139426117-139426442	N_Shore					9:139424133-139424205	Unclassified		139424152	139424275	NC_000009.11
DisEn	cg00407988	II			37	13	114282280	13	113330281	F					TFDP1;TFDP1	NR_026580;NM_007111	Body;Body	chr13:114279913-114280355	S_Shore				13:113329981-113330558				114282280	114282403	NC_000013.10
DisEn	cg00408224	II			37	6	31598919	6	31706898	R					BAT2	NM_080686	Body	chr6:31599519-31599761	N_Shore								31598919	31599042	NC_000006.11
DisEn	cg00408285	I	T	Red	37	16	85670262	16	84227763	R					KIAA0182;KIAA0182	NM_001134473;NM_014615	5'UTR;Body	chr16:85670134-85670349	Island				16:84227331-84227819				85670262	85670385	NC_000016.9
DisEn	cg00408315	I	C	Grn	37	13	114886700	13	113904802	F	rs35880541				RASA3	NM_007368	Body					TRUE	13:113904782-113904873				114886700	114886823	NC_000013.10
DisEn	cg00408764	II			37	5	106088	5	159088	F												TRUE					106088	106211	NC_000005.9
DisEn	cg00408906	II			37	19	47746478	19	52438318	R								chr19:47746337-47746630	Island				19:52438076-52438465	19:47746220-47746793	Unclassified_Cell_type_specific		47746478	47746601	NC_000019.9
DisEn	cg00409049	II			37	2	118980919	2	118697389	R								chr2:118981769-118982466	N_Shore								118980919	118981042	NC_000002.11
DisEn	cg00409104	II			37	17	8762014	17	8702739	F					PIK3R6	NM_001010855	5'UTR					TRUE		17:8761932-8762095	Unclassified_Cell_type_specific		8762014	8762137	NC_000017.10
DisEn	cg00409434	II			37	2	46414317	2	46267821	R					PRKCE	NM_005400	3'UTR					TRUE				TRUE	46414317	46414440	NC_000002.11
DisEn	cg00409552	I	A	Red	37	8	42275220	8	42394377	F					SLC20A2	NM_006749	3'UTR						8:42394308-42394588				42275220	42275343	NC_000008.10
DisEn	cg00409636	I	A	Red	37	2	75720541	2	75574049	F	rs71758308				FAM176A;FAM176A	NM_001135032;NM_032181	Body;Body						2:75573943-75574092				75720541	75720664	NC_000002.11
DisEn	cg00409658	II			37	6	138744549	6	138786242	R					NHSL1;NHSL1	NM_001144060;NM_020464	3'UTR;3'UTR	chr6:138745348-138745593	N_Shore								138744549	138744672	NC_000006.11
DisEn	cg00409861	II			37	5	143365769	5	143345962	R												TRUE					143365769	143365892	NC_000005.9
DisEn	cg00410199	II			37	19	49298567	19	53990379	R					BCAT2;BCAT2;BCAT2;BCAT2	NR_028451;NR_028450;NM_001190;NM_001164773	Body;Body;3'UTR;3'UTR	chr19:49298405-49298745	Island			TRUE	19:53990190-53990557	19:49297793-49299613	Promoter_Associated		49298567	49298690	NC_000019.9
DisEn	cg00410650	II			37	3	43404346	3	43379350	R								chr3:43405419-43405625	N_Shore								43404346	43404469	NC_000003.11
DisEn	cg00411413	II			37	16	83171299	16	81728800	R					CDH13	NM_001257	Body						16:81728779-81728826				83171299	83171422	NC_000016.9
DisEn	cg00411595	II			37	9	136339349	9	135329170	R					SLC2A6;SLC2A6	NM_001145099;NM_017585	Body;Body	chr9:136340048-136340263	N_Shore								136339349	136339472	NC_000009.11
DisEn	cg00411647	II			37	7	101390377	7	101177097	F								chr7:101386554-101387122	S_Shelf								101390377	101390500	NC_000007.13
DisEn	cg00411945	I	A	Red	37	10	45324999	10	44645005	F												TRUE					45324999	45325122	NC_000010.10
DisEn	cg00412142	II			37	2	97503520	2	96867247	R								chr2:97505219-97505600	N_Shore								97503520	97503643	NC_000002.11
DisEn	cg00412675	II			37	8	11577758	8	11615167	R					GATA4	NM_002052	Body					TRUE					11577758	11577881	NC_000008.10
DisEn	cg00412749	II			37	6	28603173	6	28711152	R								chr6:28602853-28603295	Island		DMR		6:28710522-28711453			TRUE	28603173	28603296	NC_000006.11
DisEn	cg00412851	II			37	6	15463343	6	15571322	F					JARID2	NM_004973	Body					TRUE					15463343	15463466	NC_000006.11
DisEn	cg00413030	II			37	7	158947138	7	158639899	F	rs67151590												7:158639813-158640230				158947138	158947261	NC_000007.13
DisEn	cg00413380	II			37	13	113992654	13	113040655	F	rs58575628				GRTP1	NM_024719	Body						13:113040359-113040989	13:113992604-113992708	Unclassified_Cell_type_specific		113992654	113992777	NC_000013.10
DisEn	cg00413543	II			37	8	34893470	8	35013012	F												TRUE					34893470	34893593	NC_000008.10
DisEn	cg00414890	I	A	Red	37	19	53500997	19	58192809	F								chr19:53496732-53497028	S_Shelf								53500997	53501120	NC_000019.9
DisEn	cg00415011	II			37	8	142046261	8	142115443	R											DMR	TRUE		8:142045726-142046587	Unclassified		142046261	142046384	NC_000008.10
DisEn	cg00415057	II			37	16	68333694	16	66891195	F					SLC7A6;SLC7A6	NM_001076785;NM_003983	3'UTR;3'UTR					TRUE					68333694	68333817	NC_000016.9
DisEn	cg00415424	II			37	2	40622490	2	40475994	R					SLC8A1;SLC8A1;SLC8A1;SLC8A1	NM_001112801;NM_001112802;NM_021097;NM_001112800	Body;Body;Body;Body					TRUE					40622490	40622613	NC_000002.11
DisEn	cg00415497	II			37	22	50329860	22	48715864	F								chr22:50329768-50330092	Island				22:48715733-48716048	22:50328887-50330056	Unclassified		50329860	50329983	NC_000022.10
DisEn	cg00415782	II			37	6	168980554	6	168723403	F					SMOC2;SMOC2	NM_022138;NM_001166412	Body;Body				RDMR						168980554	168980677	NC_000006.11
DisEn	cg00416206	II			37	5	54015681	5	54051438	R												TRUE					54015681	54015804	NC_000005.9
DisEn	cg00416208	I	A	Red	37	12	130914291	12	129480244	R					RIMBP2	NM_015347	Body						12:129480234-129480302				130914291	130914414	NC_000012.11
DisEn	cg00416492	II			37	6	14211855	6	14319834	R								chr6:14211081-14211744	S_Shore			TRUE	6:14319834-14320108	6:14210614-14212383	Promoter_Associated		14211855	14211978	NC_000006.11
DisEn	cg00416710	II			37	16	29196027	16	29103528	R								chr16:29196537-29196771	N_Shore				16:29103502-29103712			TRUE	29196027	29196150	NC_000016.9
DisEn	cg00416945	II			37	16	88165722	16	86723223	R								chr16:88165560-88166034	Island				16:86722430-86723670				88165722	88165845	NC_000016.9
DisEn	cg00417094	II			37	1	167417043	1	165683667	R					CD247;CD247	NM_198053;NM_000734	Body;Body							1:167416677-167417434	Promoter_Associated_Cell_type_specific		167417043	167417166	NC_000001.10
DisEn	cg00417151	II			37	20	17598356	20	17546356	R					RRBP1;RRBP1	NM_001042576;NM_004587	Body;Body	chr20:17595271-17595483	S_Shelf					20:17597911-17599582	Unclassified	TRUE	17598356	17598479	NC_000020.10
DisEn	cg00417288	II			37	12	4399998	12	4270259	R		rs35552757			CCND2	NM_001759	Body						12:4270194-4270260				4399998	4400121	NC_000012.11
DisEn	cg00417823	II			37	16	56330268	16	54887769	F					GNAO1;GNAO1	NM_020988;NM_138736	Body;Body					TRUE					56330268	56330391	NC_000016.9
DisEn	cg00417963	II			37	7	1529251	7	1495777	R					INTS1	NM_001080453	Body	chr7:1532994-1533552	N_Shelf				7:1495446-1496035				1529251	1529374	NC_000007.13
DisEn	cg00418071	I	A	Red	37	1	86073001	1	85845589	F	rs4949915											TRUE		1:86072906-86073216	Unclassified_Cell_type_specific	TRUE	86073001	86073124	NC_000001.10
DisEn	cg00418163	II			37	12	83476631	12	82000762	F					TMTC2	NM_152588	Body					TRUE					83476631	83476754	NC_000012.11
DisEn	cg00418183	II			37	20	50177010	20	49610417	R					NFATC2	NM_001136021	Body	chr20:50178960-50179675	N_Shore								50177010	50177133	NC_000020.10
DisEn	cg00418282	II			37	5	2740132	5	2793132	F								chr5:2738953-2741237	Island				5:2791992-2794237				2740132	2740255	NC_000005.9
DisEn	cg00418303	II			37	1	26183261	1	26055848	R					C1orf135	NM_024037	Body	chr1:26185472-26186356	N_Shelf								26183261	26183384	NC_000001.10
DisEn	cg00418528	II			37	6	5463751	6	5408750	F					FARS2	NM_006567	Body					TRUE					5463751	5463874	NC_000006.11
DisEn	cg00418613	II			37	6	20093995	6	20201974	R												TRUE					20093995	20094118	NC_000006.11
DisEn	cg00418663	II			37	10	73491922	10	73161928	F					C10orf105;CDH23	NM_001168390;NM_022124	5'UTR;Body						10:73161903-73161989				73491922	73492045	NC_000010.10
DisEn	cg00418735	II			37	20	60791033	20	60224428	F					HRH3	NM_007232	3'UTR	chr20:60791309-60791718	N_Shore								60791033	60791156	NC_000020.10
DisEn	cg00418913	I	A	Red	37	16	314811	16	254812	F					ITFG3	NM_032039	Body	chr16:318617-318901	N_Shelf				16:254663-254863				314811	314934	NC_000016.9
DisEn	cg00419012	II			37	12	132899234	12	131409307	R					GALNT9	NM_001122636	Body	chr12:132900224-132901089	N_Shore				12:131408822-131409778				132899234	132899357	NC_000012.11
DisEn	cg00419568	II			37	2	11919532	2	11836983	F					LPIN1	NM_145693	Body						2:11836879-11836988	2:11918738-11919901	Unclassified		11919532	11919655	NC_000002.11
DisEn	cg00419757	II			37	5	87695564	5	87731320	F												TRUE					87695564	87695687	NC_000005.9
DisEn	cg00420347	II			37	1	65362428	1	65135016	R					JAK1	NM_002227	5'UTR					TRUE					65362428	65362551	NC_000001.10
DisEn	cg00420510	II			37	5	1089571	5	1142571	F					SLC12A7	NM_006598	Body	chr5:1087533-1087909	S_Shore				5:1142504-1142668				1089571	1089694	NC_000005.9
DisEn	cg00420884	II			37	1	243657804	1	241724427	R					SDCCAG8;AKT3	NM_006642;NM_181690	Body;3'UTR					TRUE		1:243657719-243658034	Unclassified_Cell_type_specific		243657804	243657927	NC_000001.10
DisEn	cg00420911	II			37	5	2205990	5	2258990	F													5:2258716-2259306				2205990	2206113	NC_000005.9
DisEn	cg00421164	II			37	6	7111068	6	7056067	F					RREB1;RREB1;RREB1;RREB1	NM_001003700;NM_001003699;NM_001168344;NM_001003698	5'UTR;5'UTR;5'UTR;5'UTR	chr6:7107075-7109854	S_Shore		RDMR						7111068	7111191	NC_000006.11
DisEn	cg00421221	II			37	2	121106091	2	120822561	R					INHBB	NM_002193	Body	chr2:121106946-121107536	N_Shore		RDMR						121106091	121106214	NC_000002.11
DisEn	cg00421223	II			37	5	9927693	5	9980693	R												TRUE					9927693	9927816	NC_000005.9
DisEn	cg00421585	II			37	1	21930189	1	21802776	R					RAP1GAP;RAP1GAP;RAP1GAP	NM_001145658;NM_001145657;NM_002885	Body;Body;Body	chr1:21930179-21930380	Island								21930189	21930312	NC_000001.10
DisEn	cg00421990	I	A	Red	37	7	158656429	7	158349190	R					WDR60	NM_018051	Body	chr7:158656282-158656744	Island				7:158349056-158349567	7:158656181-158657258	Unclassified		158656429	158656552	NC_000007.13
DisEn	cg00422474	II			37	8	67261068	8	67423622	R												TRUE					67261068	67261191	NC_000008.10
DisEn	cg00422566	II			37	10	133983911	10	133833901	F	rs57705642				JAKMIP3	NM_001105521	3'UTR						10:133831986-133834732				133983911	133984034	NC_000010.10
DisEn	cg00422978	II			37	8	40333695	8	40452852	R												TRUE					40333695	40333818	NC_000008.10
DisEn	cg00423039	II			37	1	156597679	1	154864303	R								chr1:156593657-156595283	S_Shelf								156597679	156597802	NC_000001.10
DisEn	cg00423486	II			37	1	8491132	1	8413719	R					RERE;RERE	NM_012102;NM_001042681	Body;Body							1:8491122-8491432	Promoter_Associated_Cell_type_specific		8491132	8491255	NC_000001.10
DisEn	cg00423597	I	A	Red	37	1	33235531	1	33008118	R					KIAA1522	NM_020888	Body	chr1:33235494-33235718	Island				1:33008098-33008705	1:33235521-33235757	Unclassified_Cell_type_specific	TRUE	33235531	33235654	NC_000001.10
DisEn	cg00423704	II			37	20	21077665	20	21025665	R								chr20:21080929-21082824	N_Shelf								21077665	21077788	NC_000020.10
DisEn	cg00423811	II			37	7	157359579	7	157052340	F		rs77728987			PTPRN2;PTPRN2;PTPRN2	NM_002847;NM_130842;NM_130843	Body;Body;Body	chr7:157361512-157361805	N_Shore								157359579	157359702	NC_000007.13
DisEn	cg00423871	II			37	19	4827986	19	4778986	R					TICAM1	NM_182919	5'UTR	chr19:4831433-4831892	N_Shelf								4827986	4828109	NC_000019.9
DisEn	cg00424166	II			37	6	150045504	6	150087197	F					NUP43	NM_198887	3'UTR							6:150044976-150045594	Gene_Associated		150045504	150045627	NC_000006.11
DisEn	cg00424286	II			37	6	166887879	6	166807869	R			TRUE		RPS6KA2;RPS6KA2	NM_021135;NM_001006932	Body;Body										166887879	166888002	NC_000006.11
DisEn	cg00424354	II			37	11	100555339	11	100060549	F	rs56302425							chr11:100557923-100558401	N_Shelf								100555339	100555462	NC_000011.9
DisEn	cg00424785	II			37	10	126731988	10	126721978	R					CTBP2;CTBP2	NM_001083914;NM_001329	5'UTR;5'UTR					TRUE					126731988	126732111	NC_000010.10
DisEn	cg00424967	II			37	6	10163569	6	10271555	F												TRUE					10163569	10163692	NC_000006.11
DisEn	cg00425217	II			37	19	13205470	19	13066470	R					NFIX	NM_002501	3'UTR	chr19:13207375-13207621	N_Shore		RDMR	TRUE		19:13204358-13205559	Unclassified		13205470	13205593	NC_000019.9
DisEn	cg00425885	I	A	Red	37	1	7792442	1	7715029	R					CAMTA1	NM_015215	Body						1:7714994-7715223				7792442	7792565	NC_000001.10
DisEn	cg00426089	II			37	1	212671907	1	210738530	R												TRUE					212671907	212672030	NC_000001.10
DisEn	cg00426182	I	C	Grn	37	6	28072559	6	28180538	R								chr6:28072464-28072926	Island				6:28180345-28180905	6:28072129-28073459	Promoter_Associated		28072559	28072682	NC_000006.11
DisEn	cg00426486	I	A	Red	37	16	86605100	16	85162601	R								chr16:86599355-86602649	S_Shelf		RDMR						86605100	86605223	NC_000016.9
DisEn	cg00426518	II			37	5	115693708	5	115721607	R		rs74316496						chr5:115697134-115697589	N_Shelf								115693708	115693831	NC_000005.9
DisEn	cg00427260	II			37	17	62401212	17	59754944	F					PECAM1	NM_000442	TSS200										62401212	62401335	NC_000017.10
DisEn	cg00427553	II			37	16	1605339	16	1545340	F					IFT140	NM_014714	Body	chr16:1604964-1605345	Island				16:1544979-1545346				1605339	1605462	NC_000016.9
DisEn	cg00427939	II			37	16	3217249	16	3157250	F								chr16:3220438-3221356	N_Shelf					16:3216429-3217402	Unclassified_Cell_type_specific		3217249	3217372	NC_000016.9
DisEn	cg00428160	I	A	Red	37	2	236417265	2	236082004	F	rs35097917				AGAP1;AGAP1	NM_014914;NM_001037131	Body;Body						2:236081924-236082012				236417265	236417388	NC_000002.11
DisEn	cg00428526	II			37	4	7031099	4	7082000	R					TBC1D14;TBC1D14;TBC1D14	NM_001113361;NM_020773;NM_001113363	Body;Body;Body	chr4:7026763-7027166	S_Shelf								7031099	7031222	NC_000004.11
DisEn	cg00428636	II			37	8	18589742	8	18634022	R					PSD3;PSD3	NM_206909;NM_015310	Body;Body										18589742	18589865	NC_000008.10
DisEn	cg00428638	II			37	19	7224713	19	7175713	F					INSR;INSR	NM_000208;NM_001079817	Body;Body				RDMR	TRUE					7224713	7224836	NC_000019.9
DisEn	cg00429268	II			37	20	48097073	20	47530480	R		rs79218015			KCNB1	NM_004975	Body	chr20:48098512-48099560	N_Shore		CDMR						48097073	48097196	NC_000020.10
DisEn	cg00429497	I	A	Red	37	19	55945233	19	60637045	F					SHISA7	NM_001145176	Body	chr19:55944450-55945168	S_Shore					19:55945024-55945360	Unclassified_Cell_type_specific		55945233	55945356	NC_000019.9
DisEn	cg00430484	II			37	22	38484679	22	36814625	R					BAIAP2L2	NM_025045	Body	chr22:38484615-38485721	Island			TRUE	22:36814625-36815858				38484679	38484802	NC_000022.10
DisEn	cg00430542	II			37	16	73098732	16	71656233	R								chr16:73099812-73100791	N_Shore		RDMR	TRUE	16:71656233-71656688			TRUE	73098732	73098855	NC_000016.9
DisEn	cg00430895	II			37	18	13136340	18	13126340	F								chr18:13136596-13137564	N_Shore		DMR		18:13126167-13126341			TRUE	13136340	13136463	NC_000018.9
DisEn	cg00431317	II			37	8	85267094	8	85429649	F					RALYL;RALYL;RALYL;RALYL	NM_173848;NM_001100392;NM_001100393;NM_001100391	5'UTR;5'UTR;5'UTR;Body					TRUE					85267094	85267217	NC_000008.10
DisEn	cg00431336	II			37	18	77223422	18	75324410	R		rs72439853			NFATC1;NFATC1;NFATC1;NFATC1;NFATC1	NM_006162;NM_172388;NM_172389;NM_172387;NM_172390	Body;Body;Body;Body;Body	chr18:77221855-77222111	S_Shore					18:77223211-77223432	Unclassified_Cell_type_specific		77223422	77223545	NC_000018.9
DisEn	cg00431565	II			37	19	3369478	19	3320478	R					NFIC;NFIC	NM_005597;NM_205843	Body;Body	chr19:3369477-3369913	Island								3369478	3369601	NC_000019.9
DisEn	cg00431813	II			37	7	1051703	7	1018229	F					C7orf50;C7orf50;C7orf50	NM_001134395;NM_032350;NM_001134396	Body;Body;Body	chr7:1052387-1052736	N_Shore					7:1050912-1052125	Unclassified_Cell_type_specific		1051703	1051826	NC_000007.13
DisEn	cg00432328	II			37	10	76589109	10	76259115	R					MYST4	NM_012330	5'UTR	chr10:76584625-76586746	S_Shelf								76589109	76589232	NC_000010.10
DisEn	cg00432454	II			37	20	741937	20	689937	F					C20orf54	NM_033409	Body	chr20:741633-742058	Island				20:689653-690058	20:741186-742203	Unclassified	TRUE	741937	742060	NC_000020.10
DisEn	cg00432497	I	A	Red	37	16	89438714	16	87966215	R		rs3102388			ANKRD11	NM_013275	5'UTR	chr16:89438503-89438850	Island				16:87966005-87966394				89438714	89438837	NC_000016.9
DisEn	cg00432659	II			37	18	11151283	18	11141283	F								chr18:11148307-11149936	S_Shore		CDMR						11151283	11151406	NC_000018.9
DisEn	cg00432953	II			37	3	184318884	3	185801578	F								chr3:184319376-184319822	N_Shore								184318884	184319007	NC_000003.11
DisEn	cg00433292	II			37	10	134219521	10	134069511	R					PWWP2B;PWWP2B	NM_001098637;NM_138499	Body;Body	chr10:134218268-134219615	Island				10:134068259-134069581				134219521	134219644	NC_000010.10
DisEn	cg00434535	II			37	7	9022554	7	8989079	R												TRUE					9022554	9022677	NC_000007.13
DisEn	cg00435528	II			37	7	76143274	7	75981210	R					UPK3B;UPK3B	NM_182684;NM_030570	Body;Body	chr7:76145396-76145781	N_Shelf	low-CpG:75981113-75981338							76143274	76143397	NC_000007.13
DisEn	cg00435692	II			37	15	71999487	15	69786541	F					THSD4	NM_024817	Body					TRUE					71999487	71999610	NC_000015.9
DisEn	cg00435723	I	C	Grn	37	16	89245659	16	87773160	R					CDH15	NM_004933	Body	chr16:89245619-89245960	Island				16:87773121-87773442				89245659	89245782	NC_000016.9
DisEn	cg00435752	II			37	15	98961417	15	96778940	F	rs35308727							chr15:98964607-98965369	N_Shelf				15:96778846-96778941				98961417	98961540	NC_000015.9
DisEn	cg00436183	I	A	Red	37	6	16328200	6	16436179	R		rs34546632			ATXN1;ATXN1	NM_001128164;NM_000332	Body;Body	chr6:16328169-16328563	Island				6:16436149-16436529	6:16328182-16328236	Unclassified_Cell_type_specific		16328200	16328323	NC_000006.11
DisEn	cg00436496	I	T	Red	37	15	96885119	15	94686123	R								chr15:96883941-96884533	S_Shore		RDMR		15:94685854-94686361				96885119	96885242	NC_000015.9
DisEn	cg00437048	I	A	Red	37	10	3162191	10	3152191	F	rs61731929				PFKP	NM_002627	Body	chr10:3160888-3161107	S_Shore				10:3151952-3152294	10:3161813-3163366	Gene_Associated		3162191	3162314	NC_000010.10
DisEn	cg00437166	I	A	Red	37	7	2040784	7	2007310	R					MAD1L1;MAD1L1;MAD1L1	NM_003550;NM_001013837;NM_001013836	Body;Body;Body	chr7:2044583-2044788	N_Shelf				7:2007013-2007471				2040784	2040907	NC_000007.13
DisEn	cg00437228	II			37	19	13941768	19	13802768	F					ZSWIM4	NM_023072	Body	chr19:13941064-13941769	Island				19:13802065-13802769				13941768	13941891	NC_000019.9
DisEn	cg00437258	II			37	7	6449066	7	6415591	R					DAGLB;DAGLB	NM_001142936;NM_139179	3'UTR;3'UTR						7:6415428-6415791				6449066	6449189	NC_000007.13
DisEn	cg00437360	I	C	Grn	37	17	14213579	17	14154304	F					HS3ST3B1	NM_006041	Body	chr17:14212363-14212788	S_Shore		RDMR		17:14154243-14154556				14213579	14213702	NC_000017.10
DisEn	cg00438952	II			37	3	177149136	3	178631830	R												TRUE					177149136	177149259	NC_000003.11
DisEn	cg00439089	II			37	17	48263150	17	45618149	R		rs72656349			COL1A1	NM_000088	Body			low-CpG:45616923-45620319			17:45618098-45618204				48263150	48263273	NC_000017.10
DisEn	cg00439323	II			37	2	232788287	2	232496531	R								chr2:232789995-232791286	N_Shore								232788287	232788410	NC_000002.11
DisEn	cg00439630	II			37	15	25915520	15	23466613	R												TRUE				TRUE	25915520	25915643	NC_000015.9
DisEn	cg00439790	II			37	12	57532315	12	55818582	R					LRP1	NM_002332	Body					TRUE					57532315	57532438	NC_000012.11
DisEn	cg00439981	II			37	6	170684299	6	170526224	R					FAM120B	NM_032448	Body	chr6:170686006-170687003	N_Shore								170684299	170684422	NC_000006.11
DisEn	cg00440195	I	C	Grn	37	16	86652360	16	85209861	R												TRUE					86652360	86652483	NC_000016.9
DisEn	cg00441027	I	A	Red	37	2	241401880	2	241050553	R					GPC1	NM_002081	Body	chr2:241401561-241401986	Island				2:241050235-241050617				241401880	241402003	NC_000002.11
DisEn	cg00441709	II			37	17	2528280	17	2475030	R					PAFAH1B1	NM_000430	5'UTR					TRUE					2528280	2528403	NC_000017.10
DisEn	cg00441765	II			37	19	7194996	19	7145996	R					INSR;INSR	NM_000208;NM_001079817	Body;Body	chr19:7197115-7197463	N_Shelf								7194996	7195119	NC_000019.9
DisEn	cg00441898	II			37	16	3989076	16	3929077	R								chr16:3989006-3989348	Island			TRUE	16:3928799-3929438	16:3988536-3989629	Unclassified		3989076	3989199	NC_000016.9
DisEn	cg00441899	I	A	Red	37	4	3432483	4	3402281	F					RGS12;RGS12;RGS12	NM_198229;NM_198227;NM_002926	Body;Body;Body						4:3402101-3402381				3432483	3432606	NC_000004.11
DisEn	cg00442282	II			37	17	38471064	17	35724590	F					RARA	NM_000964	5'UTR	chr17:38472958-38473201	N_Shore			TRUE		17:38470871-38471273	Unclassified	TRUE	38471064	38471187	NC_000017.10
DisEn	cg00442430	II			37	19	49841458	19	54533270	F					CD37;CD37	NM_001040031;NM_001774	Body;Body	chr19:49841187-49841628	Island			TRUE	19:54533009-54534154				49841458	49841581	NC_000019.9
DisEn	cg00443094	II			37	4	1771149	4	1740947	R								chr4:1772006-1772265	N_Shore			TRUE					1771149	1771272	NC_000004.11
DisEn	cg00443516	II			37	1	2061836	1	2051696	R					PRKCZ;PRKCZ;PRKCZ	NM_001033582;NM_002744;NM_001033581	5'UTR;Body;5'UTR	chr1:2063782-2064052	N_Shore								2061836	2061959	NC_000001.10
DisEn	cg00444341	II			37	10	133928550	10	133778540	F					JAKMIP3	NM_001105521	Body	chr10:133930595-133931010	N_Shelf				10:133778536-133779052				133928550	133928673	NC_000010.10
DisEn	cg00444360	II			37	11	88270612	11	87910260	F					GRM5;GRM5	NM_000842;NM_001143831	Body;Body					TRUE					88270612	88270735	NC_000011.9
DisEn	cg00445305	II			37	2	20402197	2	20265678	R					SDC1;SDC1	NM_002997;NM_001006946	3'UTR;3'UTR										20402197	20402320	NC_000002.11
DisEn	cg00445318	II			37	21	46447884	21	45272312	F	rs72497636							chr21:46448082-46448593	N_Shore								46447884	46448007	NC_000021.8
DisEn	cg00445523	II			37	3	50560456	3	50535460	R												TRUE					50560456	50560579	NC_000003.11
DisEn	cg00445591	II			37	3	127999762	3	129482452	F					EEFSEC	NM_021937	Body					TRUE					127999762	127999885	NC_000003.11
DisEn	cg00446003	I	C	Grn	37	19	2135687	19	2086687	F	rs35917214				AP3D1;AP3D1	NM_001077523;NM_003938	Body;Body	chr19:2135931-2136164	N_Shore				19:2086685-2088090			TRUE	2135687	2135810	NC_000019.9
DisEn	cg00446023	II			37	11	2880777	11	2837353	F								chr11:2883689-2884461	N_Shelf					11:2880738-2880787	Unclassified_Cell_type_specific		2880777	2880900	NC_000011.9
DisEn	cg00446046	II			37	3	187686918	3	189169612	F												TRUE					187686918	187687041	NC_000003.11
DisEn	cg00446065	I	A	Red	37	7	2154175	7	2120701	F	rs62442998				MAD1L1;MAD1L1;MAD1L1	NM_003550;NM_001013837;NM_001013836	Body;Body;Body	chr7:2154677-2155252	N_Shore				7:2120455-2120756			TRUE	2154175	2154298	NC_000007.13
DisEn	cg00446250	II			37	6	168104369	6	167847218	R								chr6:168106020-168106223	N_Shore								168104369	168104492	NC_000006.11
DisEn	cg00446414	II			37	8	29387350	8	29443269	R												TRUE	8:29442867-29443305	8:29386861-29387757	Unclassified	TRUE	29387350	29387473	NC_000008.10
DisEn	cg00446595	I	C	Grn	37	16	28331871	16	28239372	F					SBK1	NM_001024401	Body	chr16:28331225-28332489	Island				16:28238615-28239945				28331871	28331994	NC_000016.9
DisEn	cg00446722	II			37	8	97620628	8	97689804	F					SDC2	NM_002998	Body					TRUE					97620628	97620751	NC_000008.10
DisEn	cg00446807	II			37	17	2235848	17	2182598	R					TSR1	NM_018128	Body	chr17:2239630-2241547	N_Shelf								2235848	2235971	NC_000017.10
DisEn	cg00446900	II			37	10	129717806	10	129607796	F					PTPRE	NM_006504	5'UTR			low-CpG:129607731-129607802							129717806	129717929	NC_000010.10
DisEn	cg00447052	I	A	Red	37	8	145556707	8	145527515	R					SCRT1	NM_031309	3'UTR	chr8:145555342-145562310	Island				8:145526198-145529025				145556707	145556830	NC_000008.10
DisEn	cg00447277	II			37	17	3558808	17	3505557	R					CTNS;CTNS	NM_001031681;NM_004937	Body;Body						17:3505142-3505729				3558808	3558931	NC_000017.10
DisEn	cg00447469	I	A	Red	37	13	114251707	13	113299708	F	rs36048590				TFDP1;TFDP1	NR_026580;NM_007111	Body;Body						13:113299646-113299759				114251707	114251830	NC_000013.10
DisEn	cg00447582	II			37	16	569849	16	509850	F					RAB11FIP3;RAB11FIP3	NM_014700;NM_001142272	Body;Body						16:509624-510246	16:569704-570219	Unclassified_Cell_type_specific		569849	569972	NC_000016.9
DisEn	cg00447817	I	A	Red	37	11	70484490	11	70162138	R					SHANK2;SHANK2	NM_012309;NM_133266	Body;Body					TRUE					70484490	70484613	NC_000011.9
DisEn	cg00448560	II			37	16	49525727	16	48083228	R					ZNF423	NM_015069	Body	chr16:49526248-49526664	N_Shore			TRUE	16:48083033-48083260	16:49525573-49526851	Unclassified	TRUE	49525727	49525850	NC_000016.9
DisEn	cg00448578	II			37	1	200196840	1	198463463	R												TRUE					200196840	200196963	NC_000001.10
DisEn	cg00448752	I	C	Grn	37	1	101775370	1	101547958	R												TRUE	1:101547820-101548063	1:101774424-101775802	Promoter_Associated		101775370	101775493	NC_000001.10
DisEn	cg00448868	II			37	16	66775493	16	65332994	F	rs35038190				DYNC1LI2	NM_006141	Body					TRUE				TRUE	66775493	66775616	NC_000016.9
DisEn	cg00449000	II			37	9	132650648	9	131690469	R					FNBP1	NM_015033	3'UTR	chr9:132652350-132652715	N_Shore				9:131690469-131690847	9:132649653-132651607	Promoter_Associated		132650648	132650771	NC_000009.11
DisEn	cg00449021	II			37	1	234658467	1	232725090	F												TRUE		1:234658428-234658505	Unclassified_Cell_type_specific		234658467	234658590	NC_000001.10
DisEn	cg00449067	II			37	2	188269443	2	187977688	F					CALCRL	NM_005795	5'UTR					TRUE					188269443	188269566	NC_000002.11
DisEn	cg00449344	I	C	Grn	37	12	658824	12	529085	R					B4GALNT3	NM_173593	Body						12:528959-529364				658824	658947	NC_000012.11
DisEn	cg00450275	II			37	15	63132689	15	60919742	R					TLN2	NM_015059	Body					TRUE	15:60919680-60920099				63132689	63132812	NC_000015.9
DisEn	cg00450425	II			37	1	116189098	1	115990621	R					VANGL1	NM_138959	5'UTR	chr1:116184380-116185561	S_Shelf								116189098	116189221	NC_000001.10
DisEn	cg00450617	I	A	Red	37	2	1237239	2	1219790	R					SNTG2	NM_018968	Body						2:1219738-1219910				1237239	1237362	NC_000002.11
DisEn	cg00450979	II			37	19	50910248	19	55602060	F	rs2230246				POLD1	NM_002691	Body	chr19:50910247-50910455	Island								50910248	50910371	NC_000019.9
DisEn	cg00451102	II			37	10	21679284	10	21719290	R												TRUE					21679284	21679407	NC_000010.10
DisEn	cg00451105	II			37	13	29104082	13	28002082	F								chr13:29105411-29105676	N_Shore								29104082	29104205	NC_000013.10
DisEn	cg00451227	II			37	4	185975098	4	186212092	F	rs35609390												4:186212053-186212125				185975098	185975221	NC_000004.11
DisEn	cg00451413	II			37	3	141654247	3	143136937	R																	141654247	141654370	NC_000003.11
DisEn	cg00451491	II			37	2	157528744	2	157236990	F												TRUE					157528744	157528867	NC_000002.11
DisEn	cg00451898	II			37	3	58107208	3	58082248	F					FLNB;FLNB;FLNB;FLNB	NM_001164319;NM_001164317;NM_001164318;NM_001457	Body;Body;Body;Body	chr3:58109100-58109369	N_Shore								58107208	58107331	NC_000003.11
DisEn	cg00452133	II			37	1	7308117	1	7230704	F					CAMTA1	NM_015215	Body						1:7230599-7230733				7308117	7308240	NC_000001.10
DisEn	cg00452252	II			37	16	23227394	16	23134895	R					SCNN1G	NM_001039	3'UTR										23227394	23227517	NC_000016.9
DisEn	cg00452270	II			37	1	145015987	1	143727344	R					PDE4DIP	NM_022359	Body					TRUE					145015987	145016110	NC_000001.10
DisEn	cg00452622	II			37	6	15660584	6	15768563	F					DTNBP1;DTNBP1;DTNBP1	NM_183040;NM_032122;NM_183041	Body;Body;5'UTR	chr6:15662444-15663412	N_Shore								15660584	15660707	NC_000006.11
DisEn	cg00452755	II			37	1	28864993	1	28737580	R					SNHG3-RCC1;RCC1;RCC1;RCC1;SNHG3-RCC1;SNHG3-RCC1	NR_030725;NM_001269;NM_001048194;NM_001048195;NR_030726;NM_001048199	Body;3'UTR;3'UTR;3'UTR;Body;3'UTR							1:28864910-28865124	Gene_Associated_Cell_type_specific		28864993	28865116	NC_000001.10
DisEn	cg00452835	II			37	1	172515025	1	170781648	R					C1orf9;C1orf9	NM_016227;NM_014283	Body;Body					TRUE					172515025	172515148	NC_000001.10
DisEn	cg00453202	II			37	16	85482380	16	84039881	F												TRUE	16:84039827-84040353	16:85482351-85482708	Unclassified_Cell_type_specific		85482380	85482503	NC_000016.9
DisEn	cg00453717	II			37	11	74344629	11	74022277	F					POLD3	NM_006591	Body					TRUE					74344629	74344752	NC_000011.9
DisEn	cg00453735	II			37	10	33321730	10	33361736	F												TRUE				TRUE	33321730	33321853	NC_000010.10
DisEn	cg00454517	I	A	Red	37	12	122607850	12	121173904	R					MLXIP	NM_014938	Body					TRUE	12:121173901-121174012	12:122607622-122608186	Unclassified_Cell_type_specific		122607850	122607973	NC_000012.11
DisEn	cg00454592	II			37	2	12013993	2	11931444	R												TRUE					12013993	12014116	NC_000002.11
DisEn	cg00454734	II			37	7	44183410	7	44149935	F	rs2908277							chr7:44184770-44185695	N_Shore								44183410	44183533	NC_000007.13
DisEn	cg00454742	I	A	Red	37	1	234635029	1	232701652	F													1:232701579-232701665	1:234634455-234635708	Unclassified	TRUE	234635029	234635152	NC_000001.10
DisEn	cg00454749	II			37	1	47683178	1	47455765	R					TAL1	NM_003189	3'UTR										47683178	47683301	NC_000001.10
DisEn	cg00454856	I	C	Grn	37	16	58030811	16	56588312	R					ZNF319	NM_020807	Body	chr16:58030214-58031633	Island				16:56587858-56589153				58030811	58030934	NC_000016.9
DisEn	cg00454862	II			37	1	192983012	1	191249635	F												TRUE					192983012	192983135	NC_000001.10
DisEn	cg00454961	I	C	Grn	37	16	929020	16	869021	R					LMF1	NM_022773	Body	chr16:928142-928380	S_Shore				16:868933-869103				929020	929143	NC_000016.9
DisEn	cg00455546	II			37	19	2229807	19	2180807	R					DOT1L	NM_032482	3'UTR	chr19:2229737-2230594	Island				19:2180575-2180942				2229807	2229930	NC_000019.9
DisEn	cg00455796	II			37	19	11475827	19	11336827	R					LPPR2;LPPR2	NM_001170635;NM_022737	3'UTR;3'UTR	chr19:11471905-11472299	S_Shelf								11475827	11475950	NC_000019.9
DisEn	cg00456299	II			37	1	22677736	1	22550323	R												TRUE					22677736	22677859	NC_000001.10
DisEn	cg00456326	II			37	2	19560467	2	19423948	F								chr2:19560963-19561650	N_Shore		RDMR						19560467	19560590	NC_000002.11
DisEn	cg00456395	II			37	12	96641089	12	95165220	R					ELK3	NM_005230	Body	chr12:96640797-96641167	Island				12:95164929-95165986	12:96641087-96642236	Unclassified_Cell_type_specific		96641089	96641212	NC_000012.11
DisEn	cg00456551	II			37	2	242547393	2	242196066	F					THAP4;THAP4	NM_015963;NM_001164356	Body;Body	chr2:242549373-242549995	N_Shore				2:242195758-242196127				242547393	242547516	NC_000002.11
DisEn	cg00456557	II			37	6	74008688	6	74065409	F					C6orf147	NR_027005	Body	chr6:74008820-74009456	N_Shore								74008688	74008811	NC_000006.11
DisEn	cg00457195	II			37	20	61979272	20	61449716	R					CHRNA4	NM_000744	Body	chr20:61979255-61979573	Island				20:61448979-61450527				61979272	61979395	NC_000020.10
DisEn	cg00457258	I	A	Red	37	7	1520879	7	1487405	F					INTS1	NM_001080453	Body	chr7:1518997-1519444	S_Shore					7:1520417-1521116	Unclassified_Cell_type_specific		1520879	1521002	NC_000007.13
DisEn	cg00457915	II			37	2	240305466	2	239970403	F	rs7575631				HDAC4	NM_006037	5'UTR						2:239970234-239970686				240305466	240305589	NC_000002.11
DisEn	cg00458211	II			37	1	79111320	1	78883908	R					IFI44L	NM_006820	3'UTR							1:79111269-79111417	Unclassified_Cell_type_specific		79111320	79111443	NC_000001.10
DisEn	cg00458295	II			37	2	111593263	2	111309734	F					ACOXL;ACOXL;ACOXL	NM_001142807;NM_001142808;NM_001105516	Body;Body;Body					TRUE					111593263	111593386	NC_000002.11
DisEn	cg00458454	I	C	Grn	37	10	134499528	10	134349518	R					INPP5A	NM_005539	Body						10:134349462-134349519			TRUE	134499528	134499651	NC_000010.10
DisEn	cg00458564	II			37	13	114847039	13	113865141	F					RASA3	NM_007368	Body	chr13:114849000-114852746	N_Shore				13:113864536-113865142				114847039	114847162	NC_000013.10
DisEn	cg00458833	II			37	7	156792319	7	156485080	R								chr7:156792318-156793272	Island		RDMR		7:156485049-156485713			TRUE	156792319	156792442	NC_000007.13
DisEn	cg00458932	II			37	2	208199465	2	207907710	F												TRUE		2:208199311-208199541	Unclassified_Cell_type_specific	TRUE	208199465	208199588	NC_000002.11
DisEn	cg00459119	II			37	16	12172834	16	12080335	F	rs79593252				SNX29	NM_001080530	Body						16:12080325-12080464	16:12172724-12173144	Unclassified_Cell_type_specific		12172834	12172957	NC_000016.9
DisEn	cg00459617	II			37	19	8111382	19	8017382	F								chr19:8115250-8115524	N_Shelf								8111382	8111505	NC_000019.9
DisEn	cg00459625	II			37	15	99979584	15	97797107	F													15:97797028-97797108				99979584	99979707	NC_000015.9
DisEn	cg00459898	II			37	2	241912309	2	241560982	R												TRUE				TRUE	241912309	241912432	NC_000002.11
DisEn	cg00459997	II			37	12	130621721	12	129187674	F								chr12:130623142-130623492	N_Shore			TRUE	12:129187543-129187772				130621721	130621844	NC_000012.11
DisEn	cg00460639	II			37	17	78635634	17	76250229	R					RPTOR;RPTOR	NM_001163034;NM_020761	Body;Body					TRUE	17:76249876-76250276				78635634	78635757	NC_000017.10
DisEn	cg00460793	II			37	7	36157021	7	36123546	F												TRUE					36157021	36157144	NC_000007.13
DisEn	cg00460795	II			37	2	119998072	2	119714542	F					STEAP3;STEAP3;STEAP3	NM_182915;NM_001008410;NM_018234	Body;5'UTR;5'UTR					TRUE				TRUE	119998072	119998195	NC_000002.11
DisEn	cg00460916	I	C	Grn	37	17	3698239	17	3644988	F					ITGAE	NM_002208	Body				DMR	TRUE				TRUE	3698239	3698362	NC_000017.10
DisEn	cg00460983	II			37	10	91133941	10	91123921	F												TRUE				TRUE	91133941	91134064	NC_000010.10
DisEn	cg00461174	II			37	12	14651515	12	14542782	F					ATF7IP	NM_018179	3'UTR										14651515	14651638	NC_000012.11
DisEn	cg00461236	II			37	16	86704016	16	85261517	F	rs16941846											TRUE	16:85261347-85261641				86704016	86704139	NC_000016.9
DisEn	cg00461578	II			37	4	146819333	4	147038783	R					ZNF827	NM_178835	Body					TRUE					146819333	146819456	NC_000004.11
DisEn	cg00461612	II			37	2	223158076	2	222866320	R					PAX3;PAX3;PAX3;PAX3;PAX3;PAX3	NM_181458;NM_181461;NM_181459;NM_181460;NM_181457;NM_001127366	Body;Body;Body;Body;Body;Body	chr2:223159725-223160487	N_Shore		RDMR	TRUE					223158076	223158199	NC_000002.11
DisEn	cg00461650	II			37	16	14003724	16	13911225	F												TRUE					14003724	14003847	NC_000016.9
DisEn	cg00461685	II			37	8	74198210	8	74360764	F								chr8:74197853-74198211	Island				8:74360408-74360765				74198210	74198333	NC_000008.10
DisEn	cg00461753	I	A	Red	37	12	116990469	12	115474852	R													12:115474852-115474940				116990469	116990592	NC_000012.11
DisEn	cg00461991	II			37	2	239963209	2	239628146	F	rs11884496												2:239628094-239628178				239963209	239963332	NC_000002.11
DisEn	cg00462430	II			37	1	232608508	1	230675131	R		rs77624213			SIPA1L2	NM_020808	Body					TRUE					232608508	232608631	NC_000001.10
DisEn	cg00462560	II			37	16	88101664	16	86659165	R					BANP;BANP	NM_017869;NM_079837	Body;Body	chr16:88101473-88101911	Island				16:86659003-86659490				88101664	88101787	NC_000016.9
DisEn	cg00462700	II			37	10	134021845	10	133871835	R					STK32C	NM_173575	Body	chr10:134019500-134019776	S_Shelf				10:133871115-133871879				134021845	134021968	NC_000010.10
DisEn	cg00463004	II			37	6	107938738	6	108045431	R					SOBP	NM_018013	Body					TRUE					107938738	107938861	NC_000006.11
DisEn	cg00463367	II			37	10	8103673	10	8143679	R					GATA3;GATA3	NM_001002295;NM_002051	Body;Body	chr10:8100384-8100768	S_Shelf		RDMR			10:8103138-8103934	Unclassified_Cell_type_specific		8103673	8103796	NC_000010.10
DisEn	cg00463746	II			37	1	64434320	1	64206908	R					ROR1;ROR1	NM_005012;NM_001083592	Body;Body					TRUE					64434320	64434443	NC_000001.10
DisEn	cg00463957	II			37	16	14583487	16	14490988	F					PARN;PARN	NM_001134477;NM_002582	Body;Body					TRUE					14583487	14583610	NC_000016.9
DisEn	cg00464025	II			37	1	183907542	1	182174165	R					GLT25D2	NM_015101	3'UTR										183907542	183907665	NC_000001.10
DisEn	cg00464768	II			37	1	19722999	1	19595586	R					CAPZB	NM_004930	Body					TRUE					19722999	19723122	NC_000001.10
DisEn	cg00464773	II			37	17	79041990	17	76656585	F	rs77857359				BAIAP2;BAIAP2;BAIAP2;BAIAP2	NM_017450;NM_006340;NM_001144888;NM_017451	Body;Body;Body;Body	chr17:79045454-79045696	N_Shelf				17:76656523-76656995				79041990	79042113	NC_000017.10
DisEn	cg00464796	II			37	15	53852614	15	51639906	F					WDR72	NM_182758	Body					TRUE					53852614	53852737	NC_000015.9
DisEn	cg00464814	II			37	6	16758889	6	16866868	F					ATXN1;ATXN1	NM_001128164;NM_000332	5'UTR;5'UTR	chr6:16760178-16762985	N_Shore								16758889	16759012	NC_000006.11
DisEn	cg00464927	I	A	Red	37	11	68139121	11	67895697	F	rs76295643				LRP5	NM_002335	Body						11:67895608-67895937				68139121	68139244	NC_000011.9
DisEn	cg00464946	II			37	1	120195038	1	119996561	R								chr1:120190377-120191251	S_Shelf								120195038	120195161	NC_000001.10
DisEn	cg00465073	II			37	18	48252314	18	46506312	R					MAPK4	NM_002747	Body	chr18:48255544-48256359	N_Shelf			TRUE					48252314	48252437	NC_000018.9
DisEn	cg00465247	II			37	13	50703477	13	49601478	F								chr13:50703685-50705025	N_Shore		CDMR		13:49601471-49601615	13:50702745-50703962	Unclassified_Cell_type_specific		50703477	50703600	NC_000013.10
DisEn	cg00465927	I	A	Red	37	1	26190114	1	26062701	R					PAQR7	NM_178422	Body	chr1:26185472-26186356	S_Shelf				1:26062701-26062784				26190114	26190237	NC_000001.10
DisEn	cg00465970	II			37	3	129024601	3	130507291	F													3:130507224-130507489	3:129024584-129024843	Unclassified_Cell_type_specific	TRUE	129024601	129024724	NC_000003.11
DisEn	cg00466892	II			37	2	201635643	2	201343888	R					AOX2P	NR_001557	Body										201635643	201635766	NC_000002.11
DisEn	cg00466898	II			37	10	13089772	10	13129778	F												TRUE					13089772	13089895	NC_000010.10
DisEn	cg00466973	II			37	19	12719010	19	12580010	F					ZNF490	NM_020714	Body	chr19:12721532-12722116	N_Shelf								12719010	12719133	NC_000019.9
DisEn	cg00467904	II			37	8	144520853	8	144591996	R					ZC3H3	NM_015117	Body	chr8:144521358-144521608	N_Shore								144520853	144520976	NC_000008.10
DisEn	cg00468125	II			37	10	134046066	10	133896056	R					STK32C	NM_173575	Body						10:133895854-133896284	10:134045674-134046124	Unclassified_Cell_type_specific	TRUE	134046066	134046189	NC_000010.10
DisEn	cg00469083	II			37	16	78601838	16	77159339	F					WWOX	NM_016373	Body						16:77159268-77159340				78601838	78601961	NC_000016.9
DisEn	cg00469757	II			37	16	66727621	16	65285122	R					CMTM4;CMTM4	NM_178818;NM_181521	Body;Body	chr16:66729825-66731262	N_Shelf								66727621	66727744	NC_000016.9
DisEn	cg00469814	I	C	Grn	37	4	188953677	4	189190671	F	rs73019368										RDMR		4:189190580-189190684				188953677	188953800	NC_000004.11
DisEn	cg00469897	II			37	7	47611829	7	47578354	F												TRUE	7:47578354-47578485				47611829	47611952	NC_000007.13
DisEn	cg00470007	I	A	Red	37	12	132930066	12	131440139	F								chr12:132930013-132930247	Island				12:131439939-131440359	12:132929957-132930215	Unclassified_Cell_type_specific		132930066	132930189	NC_000012.11
DisEn	cg00470044	II			37	2	28456184	2	28309688	F					BRE;BRE;BRE;BRE;BRE	NM_199192;NM_199193;NM_199191;NM_004899;NM_199194	Body;Body;Body;Body;Body					TRUE					28456184	28456307	NC_000002.11
DisEn	cg00470341	II			37	2	183237787	2	182946032	F	rs833114				PDE1A;PDE1A	NM_005019;NM_001003683	Body;Body					TRUE				TRUE	183237787	183237910	NC_000002.11
DisEn	cg00470505	II			37	9	139596117	9	138715938	R								chr9:139595845-139596130	Island					9:139595393-139596261	Unclassified		139596117	139596240	NC_000009.11
[truncated: 137,550 more rows]
