# Supplementary material for: Genome-wide analysis of aberrant methylation of enhancer DNA in human osteoarthritis
Source: BMC Med Genomics. 2020 Jan 3;13:1. doi: 10.1186/s12920-019-0646-9 (PMC6942377; doi:10.1186/s12920-019-0646-9)
Supplement: Supplementary file 4 — Additional file 4: Table S2. Function enrichement of eDMCs of cluster 2 in Fig. 2c. [file 12920_2019_646_MOESM4_ESM.xlsx]

## Sheet: Cluster2_loc_Great
# GREAT version 3.0.0	Species assembly: hg19	Association rule: Basal+extension: 5000 bp upstream, 1000 bp downstream, 1000000 bp max extension, curated regulatory domains included
# Ontology summary statistics are provided in the footer.
#
# Ontology	ID	Desc	BinomRank	BinomP	BinomBonfP	BinomFdrQ	RegionFoldEnrich	ExpRegions	ObsRegions	GenomeFrac	SetCov	HyperRank	HyperP	HyperBonfP	HyperFdrQ	GeneFoldEnrich	ExpGenes	ObsGenes	TotalGenes	GeneSetCov	TermCov	Regions	Genes
GO Molecular Function	GO:0005515	protein binding	1	1.06372e-54	3.92298e-51	3.92298e-51	1.25958	1267.88	1597	0.618178	0.778645	1	1.12158e-17	4.13639e-14	4.13639e-14	1.18873	996.023	1184	7997	0.526925	0.148056	cg00005740,cg00019678,cg00030627,cg00049892,cg00050792,cg00061520,cg00061635,cg00092551,cg00097800,cg00147286,cg00156230,cg00161770,cg00165994,cg00168191,cg00177431,cg00225067,cg00281273,cg00283857,cg00286119,cg00305996,cg00317585,cg00332126,cg00373371,cg00395625,cg00409434,cg00417288,cg00418613,cg00420526,cg00450617,cg00473045,cg00477086,cg00491064,cg00491577,cg00502575,cg00526835,cg00542261,cg0…	AATF,AATK,ABCB9,ABCC2,ABCG2,ABI1,ABL2,ABLIM2,ABTB2,ACAN,ACAT1,ACKR3,ACLY,ACOX3,ACTG1,ACTR2,ADAM19,ADAR,ADARB1,ADCY3,ADM,ADNP,ADORA1,AFAP1,AFF1,AGO1,AGO2,AGO4,AGT,AGXT,AIG1,AKAP12,AKAP13,AKAP2,AKAP5,AKAP7,AKT1,AKT3,ALCAM,ALKBH8,ALOX15,ALX4,AMHR2,AMIGO2,AMOTL1,AMOTL2,AMPH,ANAPC7,ANGPTL3,ANK2,ANKRD2,ANKRD28,ANO1,ANP32A,ANTXR1,ANTXR2,ANXA11,ANXA6,APBA1,APBB2,APPL2,ARFIP1,ARGLU1,ARHGAP10,ARHGAP32,ARHG…
GO Molecular Function	GO:0005488	binding	2	8.29701e-47	3.05994e-43	1.52997e-43	1.13492	1675.89	1902	0.81711	0.927353	2	5.87909e-16	2.16821e-12	1.0841e-12	1.10798	1516.27	1680	12174	0.747664	0.137999	cg00005740,cg00019678,cg00030627,cg00049892,cg00050792,cg00061520,cg00061635,cg00092551,cg00097800,cg00147286,cg00156230,cg00161770,cg00163089,cg00165994,cg00168191,cg00177431,cg00204249,cg00225067,cg00245075,cg00281273,cg00283857,cg00286119,cg00305996,cg00316508,cg00317585,cg00332126,cg00369677,cg00373371,cg00395625,cg00409434,cg00417288,cg00418613,cg00420526,cg00424354,cg00450617,cg00459898,cg0…	AACS,AATF,AATK,ABCA13,ABCA4,ABCB9,ABCC1,ABCC2,ABCC6,ABCG2,ABI1,ABL2,ABLIM2,ABR,ABTB2,ACAN,ACAT1,ACBD6,ACKR3,ACLY,ACOT11,ACOT7,ACOX3,ACSL1,ACTG1,ACTR2,ADAM19,ADAMTS6,ADAMTS9,ADAMTSL1,ADAR,ADARB1,ADARB2,ADAT2,ADCY3,ADCY9,ADHFE1,ADM,ADNP,ADORA1,ADPRHL1,AEBP2,AFAP1,AFF1,AFF3,AGAP1,AGK,AGO1,AGO2,AGO4,AGT,AGXT,AHDC1,AIG1,AK2,AKAP12,AKAP13,AKAP2,AKAP5,AKAP7,AKNA,AKT1,AKT3,ALCAM,ALDH18A1,ALKBH5,ALKBH8,AL…
GO Molecular Function	GO:0019899	enzyme binding	3	1.05369e-26	3.88603e-23	1.29534e-23	1.70629	237.356	405	0.115727	0.197465	3	2.40725e-10	8.87792e-07	2.95931e-07	1.49599	145.723	218	1170	0.0970183	0.186325	cg00019678,cg00030627,cg00050792,cg00097800,cg00281273,cg00283857,cg00305996,cg00395625,cg00409434,cg00417288,cg00491577,cg00526835,cg00569500,cg00711291,cg00749118,cg00795205,cg00860321,cg01081168,cg01190276,cg01206418,cg01234251,cg01243773,cg01246520,cg01422249,cg01461514,cg01465769,cg01477379,cg01500055,cg01550348,cg01601926,cg01641368,cg01807748,cg01854776,cg01898377,cg01911440,cg02285003,cg0…	ACAT1,ACTG1,AKAP12,AKAP2,AKAP5,AKAP7,AKT1,ANAPC7,ANK2,ARHGEF16,ATF7,ATP2A2,ATP6V0A4,BACE1,BCL10,BIRC5,BNIP3,BRCA2,BTG1,C7orf55-LUC7L2,CABYR,CALM1,CALM2,CARHSP1,CAT,CAV1,CBX1,CBX4,CCDC64,CCNA1,CCND1,CCND2,CCNI2,CCNY,CD28,CDC20,CDC42BPB,CDC42EP4,CDK5RAP1,CLU,CSPG4,CSTB,CUL5,DAAM1,DAB2IP,DACT1,DACT2,DAOA,DFFB,DIAPH3,DIXDC1,DOCK4,DVL1,EGFR,EHD1,EIF2AK3,ELFN1,EPAS1,ERC1,ERRFI1,ESR1,ESR2,EXOC2,FADD,FEZ…
GO Molecular Function	GO:0005201	extracellular matrix structural constituent	4	2.04783e-20	7.5524e-17	1.8881e-17	3.80484	18.3976	70	0.00897008	0.0341297	42	0.000328413	1	0.0288378	2.1541	10.2131	22	82	0.00979083	0.268293	cg00050792,cg00617292,cg00979704,cg01194674,cg01485117,cg01651250,cg01874562,cg01992382,cg02151997,cg02961385,cg03044471,cg03260211,cg03466237,cg03564009,cg03852659,cg03878567,cg04249605,cg04389484,cg04757901,cg06598544,cg07305723,cg07457375,cg08061524,cg08234256,cg08317426,cg08650890,cg08660959,cg10365886,cg10923662,cg12694372,cg13235761,cg13420004,cg13427810,cg13617209,cg13698691,cg13798746,cg1…	ACAN,COL11A2,COL19A1,COL27A1,COL2A1,COL4A1,COL5A1,COL6A2,COL9A1,COL9A3,COMP,ELN,FBN1,LAMA4,MUC5B,MUC8,OPTC,PRELP,PXDN,TNXB,TUFT1,WNT7B
GO Molecular Function	GO:0043167	ion binding	5	5.71796e-20	2.10878e-16	4.21756e-17	1.19617	1045	1250	0.509507	0.609459	11	4.17609e-06	0.0154014	0.00140013	1.1257	751.533	846	6034	0.376502	0.140206	cg00005740,cg00019678,cg00030627,cg00049892,cg00050792,cg00061520,cg00061635,cg00163089,cg00168191,cg00204249,cg00225067,cg00245075,cg00281273,cg00283857,cg00305996,cg00316508,cg00317585,cg00369677,cg00373371,cg00409434,cg00424354,cg00450617,cg00459898,cg00473045,cg00477086,cg00491064,cg00502575,cg00542261,cg00600617,cg00617292,cg00637745,cg00746446,cg00795205,cg00830492,cg00839333,cg00850332,cg0…	AACS,AATK,ABCA13,ABCA4,ABCB9,ABCC1,ABCC2,ABCC6,ABCG2,ABL2,ABLIM2,ABR,ACAN,ACAT1,ACBD6,ACLY,ACOT7,ACOX3,ACSL1,ACTG1,ACTR2,ADAM19,ADAMTS6,ADAMTS9,ADAMTSL1,ADAR,ADARB1,ADARB2,ADAT2,ADCY3,ADCY9,ADHFE1,ADNP,ADPRHL1,AEBP2,AFAP1,AGAP1,AGK,AGO2,AGXT,AK2,AKAP13,AKAP7,AKT1,AKT3,ALDH18A1,ALKBH5,ALKBH8,ALOX15,ALPK2,ALPK3,AMHR2,AMPD3,AMZ1,ANTXR1,ANTXR2,ANXA11,ANXA6,AOX1,APBA1,APBB1IP,APOBEC4,APPL2,ARG1,ARHGAP…
GO Molecular Function	GO:0005539	glycosaminoglycan binding	6	2.82147e-19	1.04056e-15	1.73426e-16	2.57038	45.1295	116	0.0220036	0.0565578	7	2.24637e-07	0.000828463	0.000118352	2.14409	21.9207	47	176	0.0209168	0.267045	cg00049892,cg00491064,cg00617292,cg00979704,cg01450803,cg01485117,cg01637789,cg01651250,cg01874562,cg01992382,cg02042623,cg02151997,cg02272576,cg02383285,cg02451502,cg02498120,cg02961385,cg03490766,cg04389484,cg04431002,cg04704487,cg04757901,cg05184395,cg05461734,cg06015439,cg06270049,cg07073836,cg07168930,cg07307830,cg07419795,cg07632068,cg07727358,cg07795346,cg08298091,cg08317426,cg08521859,cg0…	ACAN,BMP4,CEL,COL5A1,COMP,CRISPLD2,CTGF,DCN,DPYSL3,ECM2,ENG,FBLN7,FGF2,FGF7,FGF9,FGFR2,FGFRL1,FSTL1,HABP2,HAPLN1,HAPLN3,LAMC2,LIPI,LTBP2,LYVE1,NAV2,NRP1,NRP2,PF4,PRELP,PTCH1,PTPRF,RSPO3,SLIT2,SMOC2,SOD3,SPOCK2,STAB2,SUSD5,TGFBR2,TGFBR3,THBS1,THBS2,TLR2,TNXB,VCAN,VEGFA
GO Molecular Function	GO:0005518	collagen binding	7	8.01823e-17	2.95712e-13	4.22446e-14	4.1009	12.6801	52	0.00618242	0.0253535	171	0.0311432	1	0.671672	1.83996	5.97838	11	48	0.00489542	0.229167	cg00617292,cg00979704,cg01485117,cg01637789,cg01651250,cg01874562,cg01992382,cg02116942,cg02151997,cg02961385,cg04191989,cg04389484,cg04666346,cg04757901,cg04867423,cg05031931,cg06015439,cg07307830,cg07632068,cg08616667,cg08650890,cg08660959,cg10365886,cg10923662,cg11119301,cg12694372,cg12748511,cg13698691,cg13798746,cg14255700,cg14669361,cg14924781,cg15196197,cg15318957,cg16421090,cg16581738,cg1…	ANTXR1,COMP,DCN,DDR2,ECM2,ITGA2,NID2,PDGFA,THBS1,TLL1,TNXB
GO Molecular Function	GO:0019900	kinase binding	8	8.06611e-17	2.97478e-13	3.71848e-14	1.96663	88.9849	175	0.0433861	0.0853242	10	3.74246e-06	0.0138022	0.00138022	1.62104	52.4354	85	421	0.0378282	0.2019	cg00019678,cg00030627,cg00050792,cg00305996,cg00417288,cg00795205,cg01081168,cg01206418,cg01243773,cg01246520,cg01422249,cg01465769,cg01550348,cg01641368,cg01898377,cg01911440,cg02360367,cg02400942,cg02864619,cg02950701,cg03044471,cg03238581,cg03251111,cg03369906,cg03466237,cg03501387,cg03564009,cg03803789,cg03917138,cg03949820,cg03956243,cg04191989,cg04270264,cg04666346,cg04717595,cg04820159,cg0…	ACTG1,AKAP7,AKT1,ANK2,ATF7,BCL10,BTG1,CABYR,CCNA1,CCND1,CCND2,CCNI2,CCNY,CDK5RAP1,CSPG4,DAB2IP,DACT1,DACT2,DIXDC1,DVL1,ERRFI1,FEZ1,FOXO3,FZD5,GLRX3,GRK5,HDAC4,HIF1A,HSP90AB1,IBTK,IRS1,IRS2,ITGB1BP1,ITGB2,JAK2,JAKMIP3,KCNQ1,KIF13B,LLGL1,MAP2K6,MAP3K1,MEF2C,NBEA,NFATC1,PAM,PARD3,PARK2,PDLIM5,PPP2R5A,PRKAG2,PRKAR1A,PRKAR1B,PRKCB,PRKCD,PRKCZ,PTPN1,PTPRK,RAB11FIP2,RAF1,RAPGEF2,RASGRP3,RHEB,RPTOR,SIK1,…
GO Molecular Function	GO:0008201	heparin binding	9	5.22494e-15	1.92696e-11	2.14107e-12	2.56222	34.7355	89	0.0169359	0.0433935	26	6.78117e-05	0.25009	0.00961883	1.99214	16.5651	33	133	0.0146862	0.24812	cg00049892,cg00491064,cg00617292,cg00979704,cg01450803,cg01485117,cg01637789,cg01651250,cg01874562,cg01992382,cg02151997,cg02272576,cg02383285,cg02451502,cg02498120,cg02961385,cg03490766,cg04389484,cg04431002,cg04704487,cg04757901,cg05184395,cg05461734,cg07073836,cg07307830,cg07419795,cg07632068,cg07727358,cg07795346,cg08521859,cg08650890,cg08660959,cg08672919,cg09867546,cg10365886,cg10526504,cg1…	BMP4,CEL,COL5A1,COMP,CRISPLD2,CTGF,ECM2,FBLN7,FGF2,FGF7,FGF9,FGFR2,FGFRL1,FSTL1,LAMC2,LIPI,LTBP2,NAV2,NRP1,NRP2,PF4,PRELP,PTCH1,PTPRF,RSPO3,SLIT2,SMOC2,SOD3,TGFBR3,THBS1,THBS2,TNXB,VEGFA
GO Molecular Function	GO:0019901	protein kinase binding	10	2.89181e-14	1.0665e-10	1.0665e-11	1.91534	81.9699	157	0.0399658	0.076548	17	8.34151e-06	0.0307635	0.00180962	1.63121	47.2043	77	379	0.0342679	0.203166	cg00019678,cg00030627,cg00050792,cg00305996,cg00417288,cg00795205,cg01243773,cg01246520,cg01422249,cg01465769,cg01550348,cg01641368,cg01898377,cg01911440,cg02360367,cg02400942,cg02864619,cg02950701,cg03238581,cg03251111,cg03369906,cg03564009,cg03803789,cg03917138,cg03949820,cg03956243,cg04191989,cg04270264,cg04666346,cg04717595,cg04820159,cg05156582,cg05196487,cg05264214,cg05401069,cg05709468,cg0…	ACTG1,AKAP7,AKT1,ANK2,ATF7,BCL10,CABYR,CCNA1,CCND1,CCND2,CCNI2,CCNY,CDK5RAP1,CSPG4,DAB2IP,DACT1,DACT2,DIXDC1,DVL1,ERRFI1,FEZ1,FOXO3,FZD5,GLRX3,GRK5,HDAC4,HIF1A,HSP90AB1,IBTK,IRS1,IRS2,ITGB1BP1,ITGB2,JAK2,KCNQ1,KIF13B,LLGL1,MAP2K6,MAP3K1,MEF2C,NBEA,NFATC1,PAM,PARD3,PARK2,PDLIM5,PRKAG2,PRKAR1A,PRKAR1B,PRKCB,PRKCD,PRKCZ,PTPN1,PTPRK,RAB11FIP2,RAF1,RAPGEF2,RHEB,RPTOR,SIK1,SKI,SOCS1,SOX9,SPRED2,SREBF1,…
GO Molecular Function	GO:0046872	metal ion binding	11	5.74954e-14	2.12043e-10	1.92766e-11	1.22583	723.591	887	0.352799	0.432472	71	0.00219919	1	0.114234	1.10793	493.715	547	3964	0.243436	0.137992	cg00030627,cg00049892,cg00061520,cg00061635,cg00163089,cg00168191,cg00204249,cg00225067,cg00245075,cg00281273,cg00283857,cg00316508,cg00317585,cg00369677,cg00373371,cg00409434,cg00450617,cg00459898,cg00473045,cg00477086,cg00502575,cg00637745,cg00795205,cg00830492,cg00839333,cg00850332,cg00912580,cg00934299,cg00983705,cg00992348,cg01080424,cg01087463,cg01093854,cg01123449,cg01190276,cg01194674,cg0…	ABL2,ABLIM2,ACAN,ACAT1,ACLY,ADAM19,ADAMTS6,ADAMTS9,ADAMTSL1,ADAR,ADARB1,ADARB2,ADAT2,ADCY3,ADCY9,ADHFE1,ADNP,ADPRHL1,AEBP2,AGAP1,AGO2,AKAP13,ALKBH5,ALKBH8,ALOX15,AMHR2,AMPD3,AMZ1,ANTXR1,ANTXR2,ANXA11,ANXA6,AOX1,APOBEC4,ARG1,ARHGEF28,ARID2,ARSB,ARSJ,ASAP1,ASAP2,ASH2L,ASXL1,ATF7,ATP10A,ATP10D,ATP11A,ATP2A2,ATP2A3,ATP2B4,ATP2C2,ATP8B2,ATP8B4,ATP9A,B4GALT1,BBOX1,BCL11B,BCL6,BIRC5,BMPR1B,BMPR2,BRF2,BS…
GO Molecular Function	GO:0043168	anion binding	12	6.92781e-14	2.55497e-10	2.12915e-11	1.28551	528.971	680	0.257909	0.331546	6	4.60681e-08	0.000169899	2.83165e-05	1.25811	339.398	427	2725	0.190031	0.156697	cg00005740,cg00019678,cg00049892,cg00050792,cg00061520,cg00168191,cg00204249,cg00283857,cg00305996,cg00316508,cg00369677,cg00373371,cg00409434,cg00424354,cg00450617,cg00477086,cg00491064,cg00502575,cg00542261,cg00600617,cg00617292,cg00746446,cg00795205,cg00927503,cg00979704,cg00992348,cg01087463,cg01101020,cg01123186,cg01128042,cg01230988,cg01245667,cg01254170,cg01320579,cg01417313,cg01422249,cg0…	AACS,AATK,ABCA13,ABCA4,ABCB9,ABCC1,ABCC2,ABCC6,ABCG2,ABL2,ABR,ACBD6,ACLY,ACOT7,ACOX3,ACSL1,ACTG1,ACTR2,ADCY3,ADCY9,AFAP1,AGAP1,AGK,AGXT,AK2,AKAP13,AKAP7,AKT1,AKT3,ALDH18A1,ALPK2,ALPK3,AMHR2,ANXA11,ANXA6,AOX1,APBA1,APBB1IP,APPL2,ARHGAP10,ARHGAP15,ARHGAP20,ARHGAP23,ARHGAP32,ARHGAP42,ARHGEF16,ARHGEF28,ARHGEF3,ARL10,ARL4C,ARL5C,ASAP1,ASAP2,ASS1,ATAD2B,ATL2,ATP10A,ATP10D,ATP11A,ATP2A2,ATP2A3,ATP2B4,AT…
GO Molecular Function	GO:0032395	MHC class II receptor activity	13	2.61763e-13	9.65381e-10	7.42601e-11	20.2956	0.640534	13	0.000312303	0.00633837	1526	0.797441	1	1	0.669077	1.4946	1	12	0.000445038	0.0833333	cg01194674,cg02197634,cg03260211,cg04249605,cg07457375,cg13617209,cg15239679,cg17591573,cg20223237,cg20269729,cg22501449,cg23704085,cg26645432	HLA-DPA1
GO Molecular Function	GO:1901681	sulfur compound binding	14	2.68596e-13	9.90584e-10	7.0756e-11	2.22837	45.7734	102	0.0223176	0.0497318	27	6.85658e-05	0.252871	0.00936558	1.8564	21.5471	40	173	0.0178015	0.231214	cg00049892,cg00491064,cg00617292,cg00979704,cg01087463,cg01450803,cg01485117,cg01637789,cg01651250,cg01874562,cg01992382,cg02151997,cg02272576,cg02383285,cg02451502,cg02498120,cg02961385,cg03110165,cg03155825,cg03490766,cg04389484,cg04431002,cg04704487,cg04757901,cg04809712,cg05184395,cg05461734,cg06047020,cg07073836,cg07307830,cg07419795,cg07632068,cg07727358,cg07795346,cg08521859,cg08650890,cg0…	BMP4,CD34,CEL,COL5A1,COMP,CRISPLD2,CTGF,DPYSL3,ECM2,ENPP1,FBLN7,FGF2,FGF7,FGF9,FGFR2,FGFRL1,FSTL1,GPC6,HACL1,HLCS,LAMC2,LIPI,LTBP2,NAV2,NRP1,NRP2,OGDH,PF4,PRELP,PTCH1,PTPRF,RSPO3,SLIT2,SMOC2,SOD3,TGFBR3,THBS1,THBS2,TNXB,VEGFA
GO Molecular Function	GO:0008134	transcription factor binding	15	3.78583e-13	1.39621e-09	9.30809e-11	1.73211	110.27	191	0.0537641	0.0931253	40	0.000275764	1	0.0254254	1.45185	57.1683	83	459	0.0369381	0.180828	cg00061520,cg00097800,cg00165994,cg00409434,cg00418613,cg00473045,cg00549064,cg01021196,cg01158469,cg01171429,cg01263407,cg01361261,cg01550348,cg01601926,cg01641368,cg01803461,cg01898377,cg01911440,cg02030908,cg02148562,cg02360367,cg02470587,cg02783314,cg02857325,cg02864619,cg02974898,cg03251111,cg03369906,cg03406367,cg03583746,cg03599855,cg03917138,cg03956243,cg04029933,cg04130549,cg04339553,cg0…	APBB2,ARNT2,ASXL1,ATF7,BCL10,CD34,CEBPB,CIITA,CNOT2,COMMD7,CREB1,CREBBP,DACT2,DIP2B,DIP2C,DMAP1,ENPP2,EPAS1,ESR1,ETS1,FOS,FOXA1,FOXC1,FOXC2,FOXD2,FOXF1,FOXF2,FOXN1,GATA3,GPX3,GSC,GTF2A1,HDAC4,HES1,HES6,HIF1A,HMGA2,HMGB1,ID4,JUN,KAT6B,KDM1A,KLF4,LPIN1,MAPK14,MDFI,MED30,MEF2C,MEIS2,MTDH,MYC,MYOCD,NCOR2,NFATC1,NFIA,PPARA,PPARGC1A,PPP1R13B,PRKDC,RPTOR,RUNX2,RXRA,SETD3,SKI,SOX8,SOX9,SUFU,SUMO1,TBX3,TB…
GO Molecular Function	GO:1901363	heterocyclic compound binding	16	1.62757e-12	6.00246e-09	3.75154e-10	1.17958	876.582	1034	0.427393	0.504144	608	0.181256	1	1	1.02861	660.113	679	5300	0.302181	0.128113	cg00005740,cg00019678,cg00030627,cg00049892,cg00061520,cg00092551,cg00097800,cg00165994,cg00168191,cg00177431,cg00204249,cg00316508,cg00317585,cg00332126,cg00369677,cg00373371,cg00409434,cg00450617,cg00473045,cg00477086,cg00491064,cg00491577,cg00542261,cg00600617,cg00617292,cg00637745,cg00704780,cg00746446,cg00795205,cg00927503,cg00934299,cg00951204,cg00979704,cg00983705,cg00992348,cg01021196,cg0…	AACS,AATK,ABCA13,ABCA4,ABCB9,ABCC1,ABCC2,ABCC6,ABCG2,ABL2,ACLY,ACOX3,ACSL1,ACTG1,ACTR2,ADAR,ADARB1,ADARB2,ADCY3,ADCY9,ADNP,ADORA1,AEBP2,AFF3,AGAP1,AGK,AGO1,AGO2,AGO4,AHDC1,AK2,AKAP7,AKNA,AKT1,AKT3,ALDH18A1,ALKBH8,ALPK2,ALPK3,ALX4,AMHR2,AOX1,ARHGEF28,ARID1B,ARID2,ARL10,ARL4C,ARL5C,ARNT2,ARPP21,ASH2L,ASS1,ASXL1,ATAD2B,ATF1,ATF6B,ATF7,ATL2,ATOH8,ATP10A,ATP10D,ATP11A,ATP2A2,ATP2A3,ATP2B4,ATP2C2,ATP8B…
GO Molecular Function	GO:0097159	organic cyclic compound binding	17	1.83009e-12	6.74938e-09	3.97022e-10	1.17725	886.812	1044	0.43238	0.50902	584	0.158506	1	1	1.03107	669.205	690	5373	0.307076	0.12842	cg00005740,cg00019678,cg00030627,cg00049892,cg00061520,cg00092551,cg00097800,cg00165994,cg00168191,cg00177431,cg00204249,cg00281273,cg00316508,cg00317585,cg00332126,cg00369677,cg00373371,cg00409434,cg00450617,cg00473045,cg00477086,cg00491064,cg00491577,cg00542261,cg00600617,cg00617292,cg00637745,cg00704780,cg00746446,cg00795205,cg00850332,cg00927503,cg00934299,cg00951204,cg00979704,cg00983705,cg0…	AACS,AATK,ABCA13,ABCA4,ABCB9,ABCC1,ABCC2,ABCC6,ABCG2,ABL2,ACLY,ACOX3,ACSL1,ACTG1,ACTR2,ADAR,ADARB1,ADARB2,ADCY3,ADCY9,ADNP,ADORA1,AEBP2,AFF3,AGAP1,AGK,AGO1,AGO2,AGO4,AHDC1,AK2,AKAP7,AKNA,AKT1,AKT3,ALDH18A1,ALKBH8,ALPK2,ALPK3,ALX4,AMHR2,AOX1,ARHGEF28,ARID1B,ARID2,ARL10,ARL4C,ARL5C,ARNT2,ARPP21,ASH2L,ASS1,ASXL1,ATAD2B,ATF1,ATF6B,ATF7,ATL2,ATOH8,ATP10A,ATP10D,ATP11A,ATP2A2,ATP2A3,ATP2B4,ATP2C2,ATP8B…
GO Molecular Function	GO:0043169	cation binding	18	2.62658e-12	9.68681e-09	5.38156e-10	1.20604	739.613	892	0.360611	0.43491	81	0.00332253	1	0.151278	1.10174	501.935	553	4030	0.246106	0.137221	cg00030627,cg00049892,cg00061520,cg00061635,cg00163089,cg00168191,cg00204249,cg00225067,cg00245075,cg00281273,cg00283857,cg00316508,cg00317585,cg00369677,cg00373371,cg00409434,cg00450617,cg00459898,cg00473045,cg00477086,cg00502575,cg00637745,cg00795205,cg00830492,cg00839333,cg00850332,cg00912580,cg00934299,cg00983705,cg00992348,cg01080424,cg01087463,cg01093854,cg01123449,cg01190276,cg01194674,cg0…	ABL2,ABLIM2,ACAN,ACAT1,ACLY,ADAM19,ADAMTS6,ADAMTS9,ADAMTSL1,ADAR,ADARB1,ADARB2,ADAT2,ADCY3,ADCY9,ADHFE1,ADNP,ADPRHL1,AEBP2,AGAP1,AGO2,AKAP13,AKAP7,ALKBH5,ALKBH8,ALOX15,AMHR2,AMPD3,AMZ1,ANTXR1,ANTXR2,ANXA11,ANXA6,AOX1,APOBEC4,ARG1,ARHGEF28,ARID2,ARSB,ARSJ,ASAP1,ASAP2,ASH2L,ASXL1,ATF7,ATP10A,ATP10D,ATP11A,ATP2A2,ATP2A3,ATP2B4,ATP2C2,ATP8B2,ATP8B4,ATP9A,B4GALT1,BBOX1,BCL11B,BCL6,BIRC5,BMPR1B,BMPR2,B…
GO Molecular Function	GO:0005543	phospholipid binding	19	3.23539e-12	1.19321e-08	6.28006e-10	1.64363	127.157	209	0.0619977	0.101902	4	2.56194e-10	9.44842e-07	2.3621e-07	1.79302	63.0221	113	506	0.0502893	0.22332	cg00050792,cg00283857,cg00305996,cg00369677,cg00424354,cg00450617,cg00477086,cg00502575,cg00992348,cg01123186,cg01128042,cg01254170,cg01417313,cg01461514,cg01637789,cg01761552,cg01854776,cg02015823,cg02109605,cg02244431,cg02285003,cg02459107,cg02480675,cg02577092,cg02926307,cg03025413,cg03108697,cg03215416,cg03393769,cg03564009,cg03868944,cg04658679,cg04684014,cg04820159,cg05073044,cg05187651,cg0…	ABR,AFAP1,AGAP1,AKAP13,AKT1,AKT3,ANXA11,ANXA6,APBA1,APBB1IP,APPL2,ARHGAP10,ARHGAP15,ARHGAP20,ARHGAP23,ARHGAP32,ARHGAP42,ARHGEF16,ARHGEF28,ARHGEF3,ASAP1,ASAP2,CDC42BPB,CDC42BPG,CMIP,CNKSR1,CYTH3,DAB2,DAB2IP,DYSF,EEA1,ELMO1,FERMT1,GAB1,GAS6,GOLPH3,GRB10,GRK5,HS1BP3,IPCEF1,IQSEC1,IRS1,IRS2,KALRN,KIF1A,KIF1B,LANCL2,LDLRAP1,LPAR1,LPAR3,MAPKAP1,MCF2L,MPRIP,MYO10,MYO1E,MYOF,NGEF,OSBPL1A,OSBPL5,P2RX2,PAF…
GO Molecular Function	GO:0043565	sequence-specific DNA binding	20	4.32653e-12	1.59562e-08	7.97811e-10	1.50248	191.684	288	0.0934585	0.140419	22	3.34059e-05	0.123201	0.00560005	1.41687	86.8111	123	697	0.0547397	0.176471	cg00061520,cg00097800,cg00332126,cg00369677,cg00409434,cg00617292,cg00637745,cg00951204,cg00979704,cg01021196,cg01190276,cg01206912,cg01243773,cg01246520,cg01254170,cg01263407,cg01418539,cg01485117,cg01500055,cg01641368,cg01651250,cg01771850,cg01791238,cg01803461,cg01898377,cg01911440,cg01992382,cg02030908,cg02093902,cg02151997,cg02244431,cg02395171,cg02470587,cg02483043,cg02783314,cg02857325,cg0…	ADNP,ALX4,ATF1,ATF6B,ATF7,BACH2,BARX1,BARX2,BCL11B,BCL6,CEBPB,CEBPD,CERS6,CHRAC1,CREB1,CREB5,CREBBP,CUX1,DBX1,DLX2,DMRTB1,DNMT3A,ELF2,ELF3,ELF5,ELK3,EPAS1,ESR1,ESR2,ESRRG,ETS1,FOS,FOSL2,FOXA1,FOXC1,FOXC2,FOXD1,FOXD2,FOXF1,FOXF2,FOXL1,FOXN1,FOXN2,FOXO3,FOXP1,FOXP4,GATA3,GBX2,GLI2,GLI3,GSC,HDAC4,HES1,HIF1A,HLX,HMBOX1,HMGA2,IRX2,IRX4,JUN,KLF2,KLF4,LHX4,MAF,MAFA,MEF2C,MEIS1,MEIS2,MYOCD,NCOR2,NFATC1,N…
GO Molecular Function	GO:0008289	lipid binding	21	7.36945e-12	2.71785e-08	1.29422e-09	1.5325	170.31	261	0.0830376	0.127255	5	3.84879e-10	1.41943e-06	2.83887e-07	1.62705	94.035	153	755	0.0680908	0.202649	cg00050792,cg00283857,cg00305996,cg00369677,cg00424354,cg00450617,cg00477086,cg00502575,cg00704780,cg00850332,cg00992348,cg01123186,cg01128042,cg01254170,cg01410615,cg01417313,cg01461514,cg01637789,cg01761552,cg01854776,cg02015823,cg02109605,cg02244431,cg02285003,cg02459107,cg02470587,cg02480675,cg02577092,cg02767634,cg02926307,cg03025413,cg03108697,cg03215416,cg03393769,cg03564009,cg03868944,cg0…	ABR,ACBD6,ACOT11,AFAP1,AGAP1,AKAP13,AKT1,AKT3,ANXA11,ANXA6,APBA1,APBB1IP,APOL6,APPL2,ARHGAP10,ARHGAP15,ARHGAP20,ARHGAP23,ARHGAP32,ARHGAP42,ARHGEF16,ARHGEF28,ARHGEF3,ASAP1,ASAP2,ATP5G2,BPIFB1,CAV1,CDC42BPB,CDC42BPG,CLINT1,CMIP,CNKSR1,CYP11A1,CYP26A1,CYP26B1,CYTH3,DAB2,DAB2IP,DBI,DLC1,DYSF,EEA1,ELMO1,EPN2,ESR1,ESR2,ESRRG,FERMT1,FNBP1L,GAB1,GAS6,GLTP,GOLPH3,GPER,GRB10,GRK5,HDLBP,HS1BP3,IPCEF1,IQSEC1…
GO Molecular Function	GO:0003677	DNA binding	22	9.37014e-12	3.45571e-08	1.57078e-09	1.29142	445.247	575	0.217088	0.280351	847	0.29674	1	1	1.02849	296.553	305	2381	0.135737	0.128097	cg00030627,cg00061520,cg00097800,cg00165994,cg00177431,cg00316508,cg00317585,cg00332126,cg00369677,cg00409434,cg00473045,cg00491064,cg00491577,cg00617292,cg00637745,cg00934299,cg00951204,cg00979704,cg00983705,cg01021196,cg01093854,cg01101020,cg01170069,cg01190276,cg01206912,cg01243773,cg01246520,cg01254170,cg01263407,cg01361261,cg01385708,cg01418539,cg01461514,cg01485117,cg01500055,cg01502811,cg0…	ADAR,ADNP,AEBP2,AFF3,AHDC1,AKNA,ALX4,ARID1B,ARID2,ARNT2,ASH2L,ASXL1,ATF1,ATF6B,ATF7,ATOH8,ATXN1,BACH2,BANP,BARX1,BARX2,BBX,BCL11B,BCL6,BRCA2,BTAF1,CARHSP1,CBX4,CCDC169-SOHLH2,CDC5L,CEBPB,CEBPD,CENPW,CERS6,CHD2,CHRAC1,CIITA,CREB1,CREB5,CREBBP,CUX1,CXXC5,DBX1,DDX1,DFFB,DHX58,DLX2,DMRTB1,DNAJC1,DNASE1L3,DNMT3A,E2F8,EBF1,EBF3,EEPD1,EGFR,EGR3,ELF2,ELF3,ELF5,ELK3,ELMSAN1,ENSG00000171282,EP400,EPAS1,ERC…
GO Molecular Function	GO:0030020	extracellular matrix structural constituent conferring tensile strength	23	1.14176e-10	4.21079e-07	1.83078e-08	9.73307	1.54114	15	0.000751408	0.00731351	78	0.00292177	1	0.138147	5.35262	0.747298	4	6	0.00178015	0.666667	cg01194674,cg03260211,cg03878567,cg04249605,cg06598544,cg07305723,cg07457375,cg13617209,cg14397309,cg15239679,cg15465823,cg17591573,cg20269729,cg22501449,cg23704085	COL11A2,COL2A1,COL9A1,COL9A3
GO Molecular Function	GO:0032403	protein complex binding	24	1.32872e-10	4.90032e-07	2.0418e-08	1.6183	116.79	189	0.0569428	0.0921502	41	0.000304308	1	0.0273729	1.39634	71.616	100	575	0.0445038	0.173913	cg00005740,cg00019678,cg00049892,cg00050792,cg00061635,cg00161770,cg00168191,cg00281273,cg00305996,cg00617292,cg00979704,cg01243773,cg01245667,cg01246520,cg01418539,cg01461514,cg01485117,cg01637789,cg01651250,cg01898377,cg01911440,cg01992382,cg02030908,cg02093902,cg02116942,cg02148562,cg02151997,cg02459107,cg02864619,cg03406367,cg03564009,cg03598074,cg03631457,cg03795574,cg03949820,cg04270264,cg0…	ABL2,ADORA1,ANGPTL3,ANTXR1,APBA1,BIRC5,CAPZB,CCND1,CDK5RAP1,CETN3,CIITA,CNN3,COL5A1,CORO2B,CORO6,CTGF,DAB2,DAB2IP,DST,DYNC1I1,ECM2,EDIL3,EGFR,ENG,ENPP1,FMNL1,FSCN1,GNA11,GNA12,GNA15,GNAI2,GRB10,HMGA2,HOOK1,ICAM2,IGF1,IGF1R,INSL3,IRS1,IRS2,ITGA6,ITGB1BP1,JAKMIP3,KIF13B,KIF1A,KIF1B,KIF2A,KIF5B,LCP1,LDLRAP1,LYN,MACF1,MAP2,MAP6D1,MFAP2,MLH1,MTUS2,MYC,MYO10,MYO1E,NCOR2,NDEL1,NDRG1,NEBL,PEX26,PKNOX2,PP…
GO Molecular Function	GO:0003700	sequence-specific DNA binding transcription factor activity	25	3.13821e-10	1.15737e-06	4.62949e-08	1.3726	265.191	364	0.129298	0.177474	12	4.50172e-06	0.0166023	0.00138353	1.37439	128.784	177	1034	0.0787717	0.17118	cg00061520,cg00097800,cg00165994,cg00317585,cg00332126,cg00369677,cg00409434,cg00491064,cg00617292,cg00637745,cg00850332,cg00951204,cg00979704,cg01021196,cg01190276,cg01206912,cg01243773,cg01246520,cg01254170,cg01263407,cg01385708,cg01418539,cg01485117,cg01500055,cg01641368,cg01651250,cg01760189,cg01771850,cg01791238,cg01803461,cg01817364,cg01860693,cg01898377,cg01898817,cg01992382,cg02030908,cg0…	AATF,ADNP,AFF1,ALX4,ARNT2,ATF1,ATF6B,ATF7,BACH2,BARX1,BARX2,BCL11B,BCL6,BTAF1,CAPN15,CBFA2T3,CCRN4L,CEBPB,CEBPD,CERS6,CREB1,CREB5,CREBBP,CUX1,DBX1,DLX2,DMRTB1,E2F8,EBF1,EGR3,ELF2,ELF3,ELF5,ELK3,EPAS1,ESR1,ESR2,ESRRG,ETS1,FBXW7,FOS,FOSL2,FOXA1,FOXC1,FOXC2,FOXD1,FOXD2,FOXF1,FOXF2,FOXL1,FOXN1,FOXN2,FOXO3,FOXP1,FOXP4,GATA3,GBX2,GLI2,GLI3,GLIS2,GPER,GSC,HES1,HES6,HIF1A,HLX,HMBOX1,HMG20A,HMGA2,HMGB1,HR…
GO Molecular Function	GO:0005198	structural molecule activity	26	5.15358e-10	1.90064e-06	7.31015e-08	1.67043	95.1848	159	0.046409	0.0775232	648	0.214786	1	1	1.08738	79.089	86	635	0.0382733	0.135433	cg00050792,cg00617292,cg00979704,cg01194674,cg01394884,cg01485117,cg01651250,cg01874562,cg01992382,cg02011981,cg02151997,cg02522485,cg02572796,cg02681842,cg02936493,cg02961385,cg02973057,cg03044471,cg03260211,cg03393769,cg03466237,cg03564009,cg03631457,cg03705571,cg03852659,cg03878567,cg04249605,cg04389484,cg04757901,cg05181927,cg05202347,cg05232628,cg05276184,cg05401069,cg05686379,cg06271720,cg0…	ACAN,ACTG1,AKAP7,ANKRD2,CAV1,CLDN20,CLDN23,CLDN3,CLDN4,COL11A2,COL18A1,COL19A1,COL27A1,COL2A1,COL4A1,COL5A1,COL6A2,COL9A1,COL9A3,COMP,CROCC,CRYAA,DAG1,ELN,EPB41L1,FBN1,IFFO2,IFLTD1,ISCA2,KRT20,KRT23,LAMA2,LAMA3,LAMA4,LDLRAP1,LLGL1,LMNB1,MAP2,MBP,MMS19,MPZL1,MRPL23,MRPL34,MRPS18B,MRPS23,MRPS24,MUC5B,MUC8,MYBPH,MYOM2,NCK2,NEBL,NUP98,OPTC,PDLIM3,PLEC,PRELP,PXDN,RPL19,RPL31,RPL32,RPL37A,RPL38,RPL39L,…
GO Molecular Function	GO:0001071	nucleic acid binding transcription factor activity	27	5.36355e-10	1.97808e-06	7.32621e-08	1.36623	266.427	364	0.129901	0.177474	13	4.78042e-06	0.0176302	0.00135617	1.37306	128.909	177	1035	0.0787717	0.171015	cg00061520,cg00097800,cg00165994,cg00317585,cg00332126,cg00369677,cg00409434,cg00491064,cg00617292,cg00637745,cg00850332,cg00951204,cg00979704,cg01021196,cg01190276,cg01206912,cg01243773,cg01246520,cg01254170,cg01263407,cg01385708,cg01418539,cg01485117,cg01500055,cg01641368,cg01651250,cg01760189,cg01771850,cg01791238,cg01803461,cg01817364,cg01860693,cg01898377,cg01898817,cg01992382,cg02030908,cg0…	AATF,ADNP,AFF1,ALX4,ARNT2,ATF1,ATF6B,ATF7,BACH2,BARX1,BARX2,BCL11B,BCL6,BTAF1,CAPN15,CBFA2T3,CCRN4L,CEBPB,CEBPD,CERS6,CREB1,CREB5,CREBBP,CUX1,DBX1,DLX2,DMRTB1,E2F8,EBF1,EGR3,ELF2,ELF3,ELF5,ELK3,EPAS1,ESR1,ESR2,ESRRG,ETS1,FBXW7,FOS,FOSL2,FOXA1,FOXC1,FOXC2,FOXD1,FOXD2,FOXF1,FOXF2,FOXL1,FOXN1,FOXN2,FOXO3,FOXP1,FOXP4,GATA3,GBX2,GLI2,GLI3,GLIS2,GPER,GSC,HES1,HES6,HIF1A,HLX,HMBOX1,HMG20A,HMGA2,HMGB1,HR…
GO Molecular Function	GO:0005178	integrin binding	28	7.71874e-10	2.84667e-06	1.01667e-07	2.56565	21.437	55	0.010452	0.0268162	145	0.0178704	1	0.454525	1.68047	10.7113	18	86	0.00801068	0.209302	cg00049892,cg00161770,cg00617292,cg00979704,cg01418539,cg01485117,cg01637789,cg01651250,cg01992382,cg02151997,cg03598074,cg03949820,cg04389484,cg04757901,cg06193232,cg06934572,cg07307830,cg07632068,cg08650890,cg08660959,cg08811259,cg10365886,cg10923662,cg11682697,cg12694372,cg13258774,cg13475877,cg13698691,cg13798746,cg14255700,cg14344989,cg14377849,cg14669361,cg14924781,cg15196197,cg15318957,cg1…	ANGPTL3,COL5A1,CTGF,DAB2,DST,ECM2,EDIL3,ICAM2,IGF1,ITGA6,ITGB1BP1,LYN,PPAP2B,SEMA7A,THBS1,TNN,TNXB,UTRN
GO Molecular Function	GO:0019784	NEDD8-specific protease activity	29	8.15992e-10	3.00938e-06	1.03772e-07	64.6218	0.0928478	6	4.52696e-05	0.0029254	655	0.233593	1	1	4.01446	0.249099	1	2	0.000445038	0.5	cg02374207,cg04683210,cg09705456,cg15769472,cg16519399,cg19324462	OTUB1
GO Molecular Function	GO:0070401	NADP+ binding	30	1.24146e-09	4.57852e-06	1.52617e-07	13.479	0.816085	11	0.000397896	0.00536324	383	0.12455	1	1	8.02893	0.12455	1	1	0.000445038	1	cg02783314,cg05678462,cg06007850,cg07714812,cg10707788,cg13394216,cg14358088,cg16762849,cg19007948,cg20586750,cg26546884	GMDS
GO Molecular Function	GO:0008446	GDP-mannose 4,6-dehydratase activity	30	1.24146e-09	4.57852e-06	1.52617e-07	13.479	0.816085	11	0.000397896	0.00536324	383	0.12455	1	1	8.02893	0.12455	1	1	0.000445038	1	cg02783314,cg05678462,cg06007850,cg07714812,cg10707788,cg13394216,cg14358088,cg16762849,cg19007948,cg20586750,cg26546884	GMDS
GO Molecular Function	GO:0016018	cyclosporin A binding	32	1.57706e-09	5.81621e-06	1.81756e-07	13.168	0.835358	11	0.000407293	0.00536324	1322	0.605952	1	1	1.14699	0.871847	1	7	0.000445038	0.142857	cg02795981,cg04256907,cg04920385,cg13676902,cg14841514,cg16112766,cg17823346,cg19666787,cg20679052,cg24752964,cg25365214	PPIF
GO Molecular Function	GO:0019838	growth factor binding	33	2.19694e-09	8.10231e-06	2.45525e-07	2.26793	29.1014	66	0.0141889	0.0321794	21	2.70415e-05	0.0997292	0.00474901	2.19659	13.2023	29	106	0.0129061	0.273585	cg00049892,cg00050792,cg01245667,cg01637789,cg01910478,cg03564009,cg03795574,cg04191989,cg04666346,cg05031931,cg05461734,cg06270049,cg06271720,cg06671623,cg07132086,cg07307830,cg07405083,cg07632068,cg07727358,cg08234256,cg08521859,cg08616667,cg09133485,cg11411884,cg12226006,cg12402183,cg12748511,cg13860360,cg14055970,cg14344989,cg14397309,cg14684434,cg14703482,cg15171154,cg15465823,cg15645287,cg1…	COL2A1,COL4A1,COL5A1,CRIM1,CTGF,ENG,ESM1,FGF2,FGFR2,FGFR3,FGFRL1,HTRA3,HTRA4,IGF1R,IGFBP2,IL6R,IL6ST,KL,LIFR,LTBP2,NRP1,NRP2,OSMR,PDGFA,RHBDF1,TGFB3,TGFBR2,TGFBR3,THBS1
GO Molecular Function	GO:0044212	transcription regulatory region DNA binding	34	3.51469e-09	1.29622e-05	3.8124e-07	1.59863	105.09	168	0.0512385	0.0819113	46	0.00046	1	0.03688	1.49427	44.8379	67	360	0.0298175	0.186111	cg00061520,cg00473045,cg00491064,cg00637745,cg00951204,cg01021196,cg01246520,cg01263407,cg01385708,cg01418539,cg01641368,cg01771850,cg01791238,cg01803461,cg01911440,cg02030908,cg02148562,cg02395171,cg02470587,cg02483043,cg02783314,cg02857325,cg02864619,cg02974898,cg03174768,cg03251111,cg03406367,cg03582371,cg03583746,cg03917138,cg03989273,cg04130549,cg04316526,cg04658679,cg04852893,cg05156566,cg0…	ASH2L,BARX1,BARX2,BCL11B,CBX4,CIITA,CREB1,CREBBP,DBX1,DLX2,E2F8,ELK3,ESR1,ESR2,FOS,FOSL2,FOXA1,FOXC1,FOXC2,FOXF1,GATA3,GLI2,GLIS2,HDAC4,HES1,HIF1A,HLX,HMGA2,JUN,KDM1A,KLF4,MEF2C,MYC,MYOCD,NCOR2,NFATC1,NKX6-2,NOTCH1,NR1D1,PHOX2B,POU4F1,RBPJL,RPTOR,RUNX2,RXRA,SMARCA2,SOX4,SOX5,SOX6,SOX8,SOX9,SP3,SREBF1,STAT1,TAF2,TBL1XR1,TBX18,TBX19,TBX21,TBX5,TCF7,TCF7L2,THRA,TP63,VDR,WNT11,ZNF750
GO Molecular Function	GO:0003682	chromatin binding	35	3.70998e-09	1.36824e-05	3.90926e-07	1.65552	89.3982	148	0.0435876	0.0721599	85	0.0048877	1	0.212068	1.38276	44.8379	62	360	0.0275924	0.172222	cg00061520,cg00491577,cg00637745,cg00795205,cg00850332,cg01101020,cg01190276,cg01206912,cg01246520,cg01418539,cg01461514,cg01500055,cg01641368,cg01791238,cg01803461,cg02030908,cg02360367,cg02732915,cg02783314,cg02974898,cg03251111,cg03406367,cg03582371,cg03583746,cg03917138,cg03989273,cg04130549,cg04658679,cg05156582,cg05416180,cg05516295,cg05522011,cg05540133,cg05896193,cg06007850,cg06151171,cg0…	ADNP,BARX2,BCL6,CBFA2T3,CBX1,CBX4,CDC5L,CREBBP,CUX1,DDX1,DLX2,DMAP1,DNAJC1,DNMT3A,EGFR,ELMSAN1,EP400,ESR1,FOXC1,FOXC2,FOXP1,GLI2,GLI3,GPER,H2AFY,HMGA2,KDM1A,LOXL2,MEF2C,MEIS1,MNT,MYBL1,NCOA1,NCOA2,NCOR2,NOTCH1,PHF21A,PPARGC1A,PRDM8,PRKCB,RCOR2,RERE,RFX4,RPA1,RUNX2,RXRA,SKI,SKIL,SMARCA5,SMC3,SOX9,SP3,SREBF1,TADA2B,TCF7,TCF7L2,TGIF1,THRA,THRB,TLE1,TP63,TWIST2
GO Molecular Function	GO:0003824	catalytic activity	36	4.2222e-09	1.55715e-05	4.32541e-07	1.14572	894.638	1025	0.436196	0.499756	90	0.00625333	1	0.256248	1.07559	684.276	736	5494	0.327548	0.133964	cg00017826,cg00019678,cg00030627,cg00049892,cg00061520,cg00061635,cg00092551,cg00161770,cg00163089,cg00168191,cg00177431,cg00204249,cg00225067,cg00245075,cg00281273,cg00283857,cg00286119,cg00316508,cg00332126,cg00373371,cg00409434,cg00417288,cg00418613,cg00420526,cg00450617,cg00473045,cg00477086,cg00491064,cg00491577,cg00526835,cg00542261,cg00549064,cg00594191,cg00600617,cg00746446,cg00795205,cg0…	A3GALT2,AACS,AADAC,AATK,ABCA13,ABCA4,ABCB9,ABCC1,ABCC2,ABCC6,ABCG2,ABHD17C,ABL2,ACAT1,ACLY,ACOT11,ACOT7,ACOX3,ACSL1,ACYP2,ADAM19,ADAMTS6,ADAMTS9,ADAMTSL1,ADAR,ADARB1,ADARB2,ADAT2,ADCY3,ADCY9,ADHFE1,ADORA1,ADPRHL1,AGK,AGO2,AGPAT1,AGXT,AK2,AKAP13,AKAP7,AKT1,AKT3,ALDH18A1,ALDH8A1,ALKBH5,ALKBH8,ALOX15,ALPK2,ALPK3,AMHR2,AMPD3,AMZ1,AOX1,APOBEC4,ARG1,ARL4C,ARSB,ARSJ,ASAH2,ASH2L,ASS1,ATAD2B,ATE1,ATG10,AT…
GO Molecular Function	GO:0003676	nucleic acid binding	37	1.01194e-08	3.73203e-05	1.00866e-06	1.20093	582.88	700	0.284193	0.341297	1496	0.747362	1	1	0.973776	423.095	412	3397	0.183356	0.121284	cg00030627,cg00049892,cg00061520,cg00092551,cg00097800,cg00165994,cg00177431,cg00316508,cg00317585,cg00332126,cg00369677,cg00409434,cg00473045,cg00491064,cg00491577,cg00617292,cg00637745,cg00704780,cg00934299,cg00951204,cg00979704,cg00983705,cg01021196,cg01056242,cg01093854,cg01101020,cg01145245,cg01170069,cg01190276,cg01206912,cg01243773,cg01246520,cg01254170,cg01263407,cg01320579,cg01361261,cg0…	ADAR,ADARB1,ADARB2,ADNP,AEBP2,AFF3,AGO1,AGO2,AGO4,AHDC1,AKNA,ALKBH8,ALX4,ARHGEF28,ARID1B,ARID2,ARNT2,ARPP21,ASH2L,ASXL1,ATF1,ATF6B,ATF7,ATOH8,ATXN1,BACH2,BANP,BARX1,BARX2,BBX,BCL11B,BCL6,BRCA2,BTAF1,C7orf55-LUC7L2,CARHSP1,CARS,CBX4,CCAR1,CCDC169-SOHLH2,CDC5L,CEBPB,CEBPD,CELF2,CENPW,CERS6,CHD2,CHRAC1,CIITA,CNOT4,CNP,CPEB3,CREB1,CREB5,CREBBP,CUX1,CXXC5,DAZL,DBX1,DCP2,DDX1,DDX10,DDX25,DDX46,DDX51,DF…
GO Molecular Function	GO:0000975	regulatory region DNA binding	38	1.1033e-08	4.06899e-05	1.07079e-06	1.57154	106.901	168	0.0521216	0.0819113	47	0.000475922	1	0.0373447	1.48765	45.7097	68	367	0.0302626	0.185286	cg00061520,cg00473045,cg00491064,cg00637745,cg00951204,cg01021196,cg01246520,cg01263407,cg01385708,cg01418539,cg01641368,cg01771850,cg01791238,cg01803461,cg01911440,cg02030908,cg02148562,cg02395171,cg02470587,cg02483043,cg02783314,cg02857325,cg02864619,cg02974898,cg03174768,cg03251111,cg03406367,cg03582371,cg03583746,cg03917138,cg03989273,cg04130549,cg04316526,cg04658679,cg04852893,cg05156566,cg0…	ASH2L,BARX1,BARX2,BCL11B,CBX4,CIITA,CREB1,CREBBP,DBX1,DLX2,E2F8,ELK3,ESR1,ESR2,FOS,FOSL2,FOXA1,FOXC1,FOXC2,FOXF1,GATA3,GLI2,GLIS2,HDAC4,HES1,HIF1A,HLX,HMGA2,IRF8,JUN,KDM1A,KLF4,MEF2C,MYC,MYOCD,NCOR2,NFATC1,NKX6-2,NOTCH1,NR1D1,PHOX2B,POU4F1,RBPJL,RPTOR,RUNX2,RXRA,SMARCA2,SOX4,SOX5,SOX6,SOX8,SOX9,SP3,SREBF1,STAT1,TAF2,TBL1XR1,TBX18,TBX19,TBX21,TBX5,TCF7,TCF7L2,THRA,TP63,VDR,WNT11,ZNF750
GO Molecular Function	GO:0071889	14-3-3 protein binding	39	1.80886e-08	6.67106e-05	1.71053e-06	5.36807	3.35316	18	0.00163489	0.00877621	9	3.45422e-06	0.0127392	0.00141546	5.01808	1.99279	10	16	0.00445038	0.625	cg00409434,cg01911440,cg02864619,cg02991753,cg04820159,cg05196487,cg08074555,cg09179248,cg09888753,cg12434898,cg14190522,cg14274357,cg19888654,cg19928739,cg22991039,cg24545602,cg25076197,cg26703511	AKT1,DAB2IP,KIF13B,PRKCE,PRKCZ,RPTOR,SIK1,SRPK2,SYNPO2,TSC2
GO Molecular Function	GO:0030695	GTPase regulator activity	40	2.19687e-08	8.10206e-05	2.02551e-06	1.57491	101.593	160	0.0495334	0.0780107	14	5.16951e-06	0.0190651	0.0013618	1.58466	56.7946	90	456	0.0400534	0.197368	cg00369677,cg00424354,cg00502575,cg00594191,cg01123186,cg01254170,cg01399475,cg01832757,cg01854776,cg02109605,cg02244431,cg02262162,cg02577092,cg03025413,cg03108697,cg03172765,cg03215416,cg03582371,cg03705571,cg03876150,cg03891302,cg04852893,cg04938109,cg05187651,cg05200313,cg05227215,cg05265574,cg05400732,cg05804846,cg06154903,cg06224178,cg06266189,cg06486088,cg06690085,cg06776201,cg06856735,cg0…	ABR,AGAP1,AKAP13,ARHGAP10,ARHGAP15,ARHGAP18,ARHGAP20,ARHGAP23,ARHGAP32,ARHGAP42,ARHGAP44,ARHGEF10,ARHGEF16,ARHGEF28,ARHGEF3,ASAP1,ASAP2,BCAR3,CDC42BPB,CDC42BPG,CHN2,CYTH3,DAB2IP,DLC1,DNMBP,DOCK3,DOCK4,ECT2L,ERRFI1,FAM13A,GAPVD1,GCGR,GDI2,GPSM1,GRTP1,HERC2,HTR2B,IQSEC1,ITGB1BP1,JUN,KALRN,LLGL1,MAP4K4,MCF2L,MON2,MYO9A,NGEF,PLCE1,PLEKHG3,PREX2,PSD2,PSD3,RALGDS,RAPGEF2,RAPGEF4,RASA3,RASGRP1,RASGRP3,R…
GO Molecular Function	GO:0070506	high-density lipoprotein particle receptor activity	41	3.07898e-08	0.000113553	2.76958e-06	23.5832	0.296822	7	0.00014472	0.00341297	383	0.12455	1	1	8.02893	0.12455	1	1	0.000445038	1	cg04658679,cg09789874,cg10996589,cg13075279,cg14846380,cg17534092,cg20494738	SCARB1
GO Molecular Function	GO:0008420	CTD phosphatase activity	42	3.30118e-08	0.000121748	2.89875e-06	13.7629	0.653934	9	0.000318837	0.0043881	586	0.165511	1	1	2.67631	0.747298	2	6	0.000890076	0.333333	cg05264214,cg06675417,cg12734710,cg13580107,cg15517343,cg15532942,cg16536399,cg23240477,cg25546405	CTDP1,SSU72
GO Molecular Function	GO:0002153	steroid receptor RNA activator RNA binding	43	3.30524e-08	0.000121897	2.83482e-06	133.133	0.0300452	4	1.4649e-05	0.00195027	383	0.12455	1	1	8.02893	0.12455	1	1	0.000445038	1	cg02030908,cg14829516,cg19919217,cg24975211	THRA
GO Molecular Function	GO:0034186	apolipoprotein A-I binding	44	3.90262e-08	0.000143929	3.27111e-06	13.4917	0.667076	9	0.000325244	0.0043881	189	0.04266	1	0.832435	5.35262	0.373649	2	3	0.000890076	0.666667	cg00420526,cg01817009,cg04658679,cg09789874,cg10996589,cg13075279,cg14846380,cg17534092,cg20494738	LCAT,SCARB1
GO Molecular Function	GO:0005085	guanyl-nucleotide exchange factor activity	45	4.82498e-08	0.000177945	3.95434e-06	1.94955	40.0092	78	0.0195072	0.0380302	52	0.000697799	1	0.0494901	1.68348	23.1662	39	186	0.0173565	0.209677	cg01832757,cg02109605,cg02262162,cg02577092,cg03025413,cg03108697,cg03215416,cg03705571,cg05200313,cg05227215,cg05400732,cg05804846,cg06266189,cg06690085,cg06911744,cg07694735,cg07942500,cg08010619,cg08092966,cg08687948,cg08819431,cg09894683,cg10859327,cg11492536,cg11698445,cg12063688,cg12673019,cg12934366,cg13166748,cg13263323,cg13412754,cg13424940,cg13506485,cg13535718,cg13954067,cg14137625,cg1…	ABR,AKAP13,ARHGEF10,ARHGEF16,ARHGEF28,ARHGEF3,BCAR3,CYTH3,DNMBP,DOCK3,DOCK4,ECT2L,GAPVD1,GCGR,HERC2,IQSEC1,KALRN,MCF2L,MON2,NGEF,PLCE1,PLEKHG3,PREX2,PSD2,PSD3,RALGDS,RAPGEF2,RAPGEF4,RASGRP1,RASGRP3,RIC8B,RIN3,SBF2,SERGEF,SPATA13,TAGAP,TIAM2,VAV2,VAV3
GO Molecular Function	GO:0005083	small GTPase regulator activity	46	4.85702e-08	0.000179127	3.89406e-06	1.69664	68.9597	117	0.0336225	0.0570453	35	0.000193862	0.714964	0.0204275	1.57481	38.7349	61	311	0.0271473	0.196141	cg00369677,cg00502575,cg00594191,cg01254170,cg01399475,cg01854776,cg02109605,cg02244431,cg02577092,cg03025413,cg03108697,cg03172765,cg03215416,cg03582371,cg03705571,cg03876150,cg03891302,cg04938109,cg05187651,cg05200313,cg05227215,cg05265574,cg05400732,cg05804846,cg06154903,cg06224178,cg06266189,cg06486088,cg06690085,cg06856735,cg06911744,cg06934572,cg07397612,cg07404106,cg07694735,cg07783183,cg0…	ABR,AGAP1,AKAP13,ARHGAP10,ARHGAP15,ARHGEF10,ARHGEF16,ARHGEF28,ARHGEF3,ASAP1,ASAP2,CDC42BPB,CDC42BPG,CYTH3,DAB2IP,DLC1,DNMBP,DOCK4,ECT2L,ERRFI1,GDI2,GPSM1,GRTP1,HTR2B,IQSEC1,ITGB1BP1,JUN,KALRN,LLGL1,MAP4K4,MCF2L,MON2,NGEF,PLEKHG3,PREX2,PSD2,PSD3,RALGDS,RAPGEF2,RAPGEF4,RASA3,RASGRP3,RIN3,SBF2,SERGEF,SH3BP4,SPATA13,SRGAP1,TBC1D14,TBC1D16,TBC1D19,TBC1D22A,TBC1D29,TBC1D4,TBC1D7,TIAM2,TNIK,USP6NL,VAV2,…
GO Molecular Function	GO:0060589	nucleoside-triphosphatase regulator activity	47	7.41111e-08	0.000273322	5.81536e-06	1.54194	104.414	161	0.0509088	0.0784983	18	8.58189e-06	0.03165	0.00175833	1.56118	58.2892	91	468	0.0404984	0.194444	cg00369677,cg00424354,cg00502575,cg00594191,cg01123186,cg01254170,cg01399475,cg01832757,cg01854776,cg02109605,cg02244431,cg02262162,cg02577092,cg03025413,cg03108697,cg03172765,cg03215416,cg03582371,cg03705571,cg03876150,cg03891302,cg04852893,cg04938109,cg05187651,cg05200313,cg05227215,cg05265574,cg05400732,cg05804846,cg06154903,cg06224178,cg06266189,cg06486088,cg06690085,cg06776201,cg06856735,cg0…	ABR,AGAP1,AKAP13,ARHGAP10,ARHGAP15,ARHGAP18,ARHGAP20,ARHGAP23,ARHGAP32,ARHGAP42,ARHGAP44,ARHGEF10,ARHGEF16,ARHGEF28,ARHGEF3,ASAP1,ASAP2,BCAR3,CDC42BPB,CDC42BPG,CHN2,CYTH3,DAB2IP,DLC1,DNAJC1,DNMBP,DOCK3,DOCK4,ECT2L,ERRFI1,FAM13A,GAPVD1,GCGR,GDI2,GPSM1,GRTP1,HERC2,HTR2B,IQSEC1,ITGB1BP1,JUN,KALRN,LLGL1,MAP4K4,MCF2L,MON2,MYO9A,NGEF,PLCE1,PLEKHG3,PREX2,PSD2,PSD3,RALGDS,RAPGEF2,RAPGEF4,RASA3,RASGRP1,RA…
GO Molecular Function	GO:0008269	JAK pathway signal transduction adaptor activity	48	9.92326e-08	0.00036597	7.62437e-06	15.0156	0.532781	8	0.000259766	0.00390054	655	0.233593	1	1	4.01446	0.249099	1	2	0.000445038	0.5	cg07266412,cg12349350,cg14203426,cg14466759,cg17713751,cg24183566,cg24420432,cg26570844	SH2B2
GO Molecular Function	GO:0001205	RNA polymerase II distal enhancer sequence-specific DNA binding transcription factor activity involved in positive regulation of transcription	49	1.59054e-07	0.00058659	1.19712e-05	14.102	0.567294	8	0.000276594	0.00390054	1036	0.412638	1	1	2.00723	0.498198	1	4	0.000445038	0.25	cg05264214,cg06675417,cg13580107,cg15517343,cg15532942,cg16536399,cg23240477,cg25546405	NFATC1
GO Molecular Function	GO:0046983	protein dimerization activity	50	1.80823e-07	0.000666876	1.33375e-05	1.34705	213.058	287	0.10388	0.139932	70	0.00214384	1	0.11295	1.24461	122.93	153	987	0.0680908	0.155015	cg00030627,cg00049892,cg00097800,cg00283857,cg00332126,cg00409434,cg00418613,cg00491064,cg00491577,cg00637745,cg01099150,cg01170069,cg01234251,cg01246520,cg01263407,cg01417313,cg01461514,cg01465769,cg01603234,cg01641368,cg01807748,cg01898377,cg01910478,cg02094363,cg02109605,cg02134720,cg02148562,cg02272576,cg02365648,cg02480675,cg02735620,cg02868790,cg03099144,cg03108697,cg03369906,cg03499943,cg0…	ABCB9,ABCG2,ABTB2,ACAT1,ADORA1,AGXT,ALX4,ARNT2,ATG7,ATOH8,B4GALT1,BIRC5,BMP2,BMP6,BNIP3,BOK,BTBD11,CABYR,CADM1,CAPN2,CARS,CAT,CCDC169-SOHLH2,CDH13,CEBPB,CELSR1,CENPW,CHRAC1,CPQ,CUBN,DAB2IP,DPYD,DST,E2F8,EBF1,EBF3,EEA1,EGFR,ENG,ENPP1,EPAS1,EPHX2,EXT1,EXT2,FASN,FBXW11,FGFR2,FOXP1,FOXP4,FZD4,GATA3,GCH1,GCLC,GCLM,GPD1L,GRHPR,GSTZ1,GTF2A1,H2AFY,HES1,HES6,HIF1A,HIST1H2AL,HIST1H2BN,HLCS,HMG20A,ID2,ID4,I…
GO Molecular Function	GO:0048407	platelet-derived growth factor binding	51	2.28943e-07	0.000844343	1.65557e-05	5.07575	3.15225	16	0.00153693	0.00780107	179	0.0384656	1	0.79252	2.91961	1.37005	4	11	0.00178015	0.363636	cg00050792,cg03564009,cg04191989,cg04666346,cg05031931,cg08234256,cg08616667,cg12748511,cg14344989,cg14397309,cg15465823,cg16581738,cg18234533,cg19619414,cg24164254,cg25929664	COL2A1,COL4A1,COL5A1,PDGFA
GO Molecular Function	GO:0060090	binding, bridging	52	3.34173e-07	0.00123243	2.37006e-05	1.9294	36.2807	70	0.0176893	0.0341297	59	0.00118845	1	0.0742884	1.75279	17.6861	31	142	0.0137962	0.21831	cg00147286,cg00305996,cg00502575,cg01194674,cg01394884,cg02374207,cg02572796,cg03260211,cg03878567,cg04249605,cg04683210,cg05187651,cg06969129,cg07266412,cg07457375,cg07677598,cg08201451,cg09188385,cg09296742,cg09450153,cg09705456,cg10063663,cg10781087,cg11097249,cg11703729,cg12349350,cg12475142,cg13050115,cg13075537,cg13087761,cg13553204,cg13555290,cg13617209,cg14047130,cg14178043,cg14190522,cg1…	ANK2,BAIAP2,CD28,CHN2,CLNK,CNKSR1,COL11A2,COL19A1,COL6A2,CUX1,DAB2,DAB2IP,FLRT1,FLRT2,FRMD4A,FSCN1,GAB1,GAS6,GRB10,IRS1,LDLRAP1,MMS19,MTSS1L,NCK2,PPP4R2,SH2B2,SLA,SORBS2,TP53BP2,VAV3,WWC1
GO Molecular Function	GO:0097367	carbohydrate derivative binding	53	3.48715e-07	0.00128606	2.42653e-05	1.2261	409.428	502	0.199624	0.244759	51	0.000631978	1	0.0457007	1.17863	266.412	314	2139	0.139742	0.146798	cg00005740,cg00019678,cg00049892,cg00061520,cg00168191,cg00204249,cg00316508,cg00369677,cg00373371,cg00409434,cg00491064,cg00502575,cg00542261,cg00600617,cg00617292,cg00746446,cg00795205,cg00927503,cg00979704,cg01101020,cg01230988,cg01245667,cg01254170,cg01320579,cg01417313,cg01422249,cg01450803,cg01461514,cg01465769,cg01477379,cg01485117,cg01540911,cg01586432,cg01589353,cg01636354,cg01637789,cg0…	AACS,AATK,ABCA13,ABCA4,ABCB9,ABCC1,ABCC2,ABCC6,ABCG2,ABL2,ACAN,ACLY,ACSL1,ACTG1,ACTR2,ADCY3,ADCY9,ADORA1,AGAP1,AGK,AK2,AKAP7,AKT1,AKT3,ALDH18A1,ALPK2,ALPK3,AMHR2,ARL10,ARL4C,ARL5C,ASS1,ATAD2B,ATL2,ATP10A,ATP10D,ATP11A,ATP2A2,ATP2A3,ATP2B4,ATP2C2,ATP8B2,ATP8B4,ATP9A,BMP4,BMPR1B,BMPR2,BTAF1,CACNA1B,CAMK2B,CAMK2D,CARKD,CARS,CARS2,CDC42BPB,CDC42BPG,CDC7,CDK14,CDK15,CDK17,CDK6,CEL,CHD2,CIITA,COL5A1,CO…
GO Molecular Function	GO:0001786	phosphatidylserine binding	54	3.73417e-07	0.00137716	2.5503e-05	4.88875	3.27282	16	0.00159572	0.00780107	336	0.106597	1	1	2.14105	1.86824	4	15	0.00178015	0.266667	cg00502575,cg01637789,cg04658679,cg05187651,cg07307830,cg07632068,cg09789874,cg10996589,cg13075279,cg14846380,cg17534092,cg18013730,cg18234606,cg20494738,cg21742975,cg24200175	GAS6,SCARB1,SYTL2,THBS1
GO Molecular Function	GO:0030234	enzyme regulator activity	55	4.23212e-07	0.0015608	2.83783e-05	1.34876	199.442	269	0.0972414	0.131156	62	0.00172896	1	0.102845	1.25021	123.18	154	989	0.0685358	0.155713	cg00161770,cg00369677,cg00401471,cg00409434,cg00424354,cg00502575,cg00594191,cg00749118,cg00860321,cg01081168,cg01123186,cg01254170,cg01399475,cg01461514,cg01465769,cg01550348,cg01832757,cg01854776,cg02037681,cg02109605,cg02244431,cg02262162,cg02359746,cg02360367,cg02365648,cg02421172,cg02480675,cg02577092,cg02950701,cg03025413,cg03099144,cg03108697,cg03129774,cg03172765,cg03215416,cg03582371,cg0…	ABI1,ABR,AGAP1,AGT,AKAP13,AKT1,ANGPTL3,ARHGAP10,ARHGAP15,ARHGAP18,ARHGAP20,ARHGAP23,ARHGAP32,ARHGAP42,ARHGAP44,ARHGEF10,ARHGEF16,ARHGEF28,ARHGEF3,ASAP1,ASAP2,BCAR3,BCL10,BIRC5,BMP2,CABLES1,CALM1,CALM2,CAV1,CCND1,CCNY,CDC42BPB,CDC42BPG,CDKN1C,CHN2,COL6A3,CRIM1,CSTB,CYTH3,DAB2IP,DAOA,DLC1,DNAJC1,DNMBP,DOCK3,DOCK4,ECT2L,EGF,EGFR,ELFN1,ENSG00000267748,ERRFI1,ESR1,FAM13A,GAPVD1,GAS6,GCGR,GDI2,GM2A,GPS…
GO Molecular Function	GO:0030674	protein binding, bridging	56	4.75123e-07	0.00175225	3.12903e-05	1.95314	33.7917	66	0.0164757	0.0321794	58	0.00118118	1	0.0751064	1.79107	16.1914	29	130	0.0129061	0.223077	cg00147286,cg00305996,cg01194674,cg01394884,cg02374207,cg02572796,cg03260211,cg03878567,cg04249605,cg04683210,cg06969129,cg07266412,cg07457375,cg07677598,cg08201451,cg09188385,cg09296742,cg09450153,cg09705456,cg10063663,cg10781087,cg11097249,cg11703729,cg12349350,cg12475142,cg13050115,cg13075537,cg13087761,cg13553204,cg13555290,cg13617209,cg14047130,cg14178043,cg14203426,cg14466759,cg15239679,cg1…	ANK2,BAIAP2,CD28,CHN2,CLNK,CNKSR1,COL11A2,COL19A1,COL6A2,CUX1,DAB2,FLRT1,FLRT2,FRMD4A,FSCN1,GAB1,GRB10,IRS1,LDLRAP1,MMS19,MTSS1L,NCK2,PPP4R2,SH2B2,SLA,SORBS2,TP53BP2,VAV3,WWC1
GO Molecular Function	GO:0005102	receptor binding	57	6.2907e-07	0.00232001	4.07019e-05	1.30071	249.095	324	0.121451	0.157972	54	0.000950579	1	0.064921	1.23829	150.207	186	1206	0.082777	0.154229	cg00049892,cg00050792,cg00147286,cg00161770,cg00168191,cg00281273,cg00305996,cg00491577,cg00502575,cg00617292,cg00637745,cg00795205,cg00979704,cg01087463,cg01245667,cg01263407,cg01418539,cg01450803,cg01485117,cg01603234,cg01636354,cg01637789,cg01651250,cg01898377,cg01910478,cg01975934,cg01992382,cg02011981,cg02134720,cg02151997,cg02262162,cg02272576,cg02359746,cg02413187,cg02433979,cg02451502,cg0…	ABCB9,ACOX3,ADM,ADORA1,AGT,AGXT,ALCAM,ANGPTL3,ARHGEF16,ARNT2,ARRDC3,ARTN,ASXL1,BAMBI,BMP2,BMP4,BMP6,BMP8A,C1QTNF9,CADM1,CAT,CAV1,CD320,CEBPB,CHAC1,CHRNA10,CMTM3,CMTM4,CMTM8,COL5A1,CTGF,CYTL1,DAB2,DAB2IP,DBI,DERL1,DLL4,DNER,DOCK4,DST,DVL1,ECI2,ECM2,EDIL3,EDN2,EDNRB,EFEMP1,EFNA2,EFNB2,EGF,ENG,ENPP1,EPHB2,EPHX2,ESM1,ESR2,F2R,F7,FADD,FGF2,FGF5,FGF7,FGF9,FZD1,FZD8,GAS6,GATA3,GNA11,GNA12,GNA15,GNAI2,GR…
GO Molecular Function	GO:0003712	transcription cofactor activity	58	1.10397e-06	0.00407145	7.01974e-05	1.43946	124.352	179	0.06063	0.0872745	32	0.000151327	0.558092	0.0174404	1.45981	60.282	88	484	0.0391633	0.181818	cg00061520,cg00092551,cg00225067,cg00418613,cg00491064,cg00491577,cg00795205,cg01093854,cg01170069,cg01190276,cg01206418,cg01263407,cg01500055,cg01550348,cg01641368,cg01791238,cg01838596,cg01874562,cg02030908,cg02359746,cg02360367,cg02732915,cg02961385,cg02974898,cg03071245,cg03155825,cg03369906,cg03406367,cg03561416,cg03582371,cg03599855,cg04029933,cg04339553,cg04658679,cg04809712,cg04852893,cg0…	AEBP2,ARID1B,ASXL1,BCL10,BTG1,CBX4,CCAR1,CDYL,CIITA,CNOT2,CREB1,CREBBP,CRTC1,DDX1,DMAP1,E2F8,ELF3,ELK3,ESR2,FGF2,GATA3,GTF2A1,HDAC4,HES6,HR,ID4,JAZF1,JUN,KDM1A,KLF7,KMT2E,LIMD1,LMCD1,LOXL2,LPIN1,MED13L,MED30,MEIS2,MMS19,MNT,MSC,MTDH,MYOCD,NCOA1,NCOA2,NCOR2,NFE2L1,NR1D1,NR2F1,NRG1,PPARGC1A,PRDM16,PRDM8,PRKCB,PRPF6,PTPN14,PUS1,RCOR2,RFXAP,RXRA,SCAND1,SETD3,SETD8,SIK1,SKI,SKIL,SMARCA2,SND1,SOX4,SP4,…
GO Molecular Function	GO:0016740	transferase activity	59	1.27396e-06	0.00469838	7.96335e-05	1.23098	363.939	448	0.177445	0.21843	16	6.50917e-06	0.0240058	0.00150036	1.26429	230.168	291	1848	0.129506	0.157468	cg00017826,cg00019678,cg00061520,cg00204249,cg00245075,cg00281273,cg00283857,cg00332126,cg00373371,cg00409434,cg00418613,cg00420526,cg00491577,cg00542261,cg00795205,cg00804525,cg00839333,cg00912580,cg01245667,cg01369479,cg01417313,cg01461514,cg01465769,cg01477379,cg01603234,cg01631277,cg01636354,cg01649623,cg01771850,cg01817009,cg01838596,cg01911077,cg02067239,cg02116942,cg02134720,cg02359746,cg0…	A3GALT2,AATK,ABL2,ACAT1,ACLY,AGK,AGPAT1,AGXT,AK2,AKAP13,AKAP7,AKT1,AKT3,ALDH18A1,ALKBH8,ALPK2,ALPK3,AMHR2,ASH2L,ATE1,B3GALT1,B3GNT2,B3GNT5,B3GNT7,B3GNTL1,B4GALT1,BCAT1,BEGAIN,BMPR1B,BMPR2,BRCA2,C7orf10,CALM1,CALM2,CAMK2B,CAMK2D,CCND1,CDC42BPB,CDC42BPG,CDC7,CDK14,CDK15,CDK17,CDK5RAP1,CDK6,CDKAL1,CDKN1C,CDKN3,CDS1,CDYL,CERS6,CHRAC1,CHST10,CHST14,CHST2,CHST3,CHST6,CHSY1,CNKSR1,COLGALT2,CPT1A,CRCP,CR…
GO Molecular Function	GO:0016402	pristanoyl-CoA oxidase activity	60	1.39777e-06	0.00515498	8.59163e-05	27.5778	0.181305	5	8.83985e-05	0.00243784	655	0.233593	1	1	4.01446	0.249099	1	2	0.000445038	0.5	cg09133485,cg15984712,cg17949316,cg21224972,cg26869512	ACOX3
GO Molecular Function	GO:0004697	protein kinase C activity	61	1.42009e-06	0.00523729	8.58571e-05	3.7845	5.02048	19	0.00244782	0.00926377	65	0.00188944	1	0.107204	3.51266	1.99279	7	16	0.00311526	0.4375	cg00373371,cg00409434,cg00795205,cg01465769,cg01477379,cg02699518,cg05917797,cg07102808,cg08243626,cg09043941,cg09179248,cg10460643,cg18373158,cg18950779,cg19084628,cg19325477,cg19474267,cg19928739,cg24545602	PRKCA,PRKCB,PRKCD,PRKCE,PRKCH,PRKCQ,PRKCZ
GO Molecular Function	GO:0048273	mitogen-activated protein kinase p38 binding	62	1.9379e-06	0.00714697	0.000115274	10.0622	0.795053	8	0.000387642	0.00390054	875	0.329059	1	1	2.67631	0.373649	1	3	0.000445038	0.333333	cg05264214,cg06675417,cg13580107,cg15517343,cg15532942,cg16536399,cg23240477,cg25546405	NFATC1
GO Molecular Function	GO:0031625	ubiquitin protein ligase binding	63	1.97484e-06	0.0072832	0.000115606	1.88091	34.5577	65	0.0168492	0.0316919	112	0.01282	1	0.422144	1.51489	19.8034	30	159	0.0133511	0.188679	cg00283857,cg00569500,cg01234251,cg01550348,cg01601926,cg02360367,cg02374207,cg02906915,cg03044471,cg03466237,cg04444027,cg04683210,cg05156582,cg05400075,cg05917797,cg05956452,cg06033579,cg07114544,cg07139350,cg07499259,cg08490445,cg08547922,cg08971940,cg09190748,cg09428340,cg09705456,cg10628201,cg11152829,cg11420771,cg12483545,cg13166748,cg13235366,cg13475877,cg14489081,cg14649262,cg15108490,cg1…	BCL10,CLU,CUL5,FZD4,FZD5,FZD6,FZD8,HERC2,HIF1A,KDM4A,LYN,OTUB1,PARK2,PRKACB,PRKAR1A,PRR5L,RAD18,SKI,SNX9,SPG20,SPOP,STX8,SUMO1,TANK,TNFRSF1B,TOLLIP,TRAF3,TRIB2,UBE2L3,USP7
GO Molecular Function	GO:0004722	protein serine/threonine phosphatase activity	64	2.23562e-06	0.00824497	0.000128828	3.08243	7.78606	24	0.00379623	0.0117016	1364	0.622989	1	1	0.94458	6.35203	6	51	0.00267023	0.117647	cg00526835,cg05264214,cg05323683,cg06675417,cg07681799,cg08447992,cg11186706,cg12734710,cg13520053,cg13580107,cg14037652,cg15517343,cg15532942,cg16536399,cg18354248,cg19192065,cg19817126,cg23240477,cg23697796,cg24288527,cg25546405,cg26194447,cg27002303,cg27415425	CDC14B,CDKN3,CTDP1,PDP1,PPP1R3C,SSU72
GO Molecular Function	GO:0000988	protein binding transcription factor activity	65	2.34879e-06	0.00866232	0.000133266	1.40889	132.728	187	0.0647139	0.091175	28	7.00688e-05	0.258414	0.00922906	1.46682	64.7658	95	520	0.0422786	0.182692	cg00061520,cg00092551,cg00225067,cg00418613,cg00491064,cg00491577,cg00795205,cg01093854,cg01170069,cg01190276,cg01206418,cg01263407,cg01500055,cg01550348,cg01641368,cg01791238,cg01838596,cg01874562,cg02030908,cg02359746,cg02360367,cg02732915,cg02961385,cg02974898,cg03071245,cg03155825,cg03369906,cg03406367,cg03561416,cg03582371,cg03599855,cg04029933,cg04339553,cg04658679,cg04809712,cg04852893,cg0…	AEBP2,ARID1B,ASXL1,BCL10,BTG1,CBX4,CCAR1,CDYL,CIITA,CNOT2,CREB1,CREBBP,CRTC1,DDX1,DMAP1,E2F8,ELF3,ELK3,ESR2,FGF2,GATA3,GTF2A1,HDAC4,HES6,HIF1A,HMGA2,HR,ID4,JAZF1,JUN,KDM1A,KLF4,KLF7,KMT2E,LIMD1,LMCD1,LOXL2,LPIN1,MED13L,MED30,MEIS2,MMS19,MNT,MSC,MTDH,MYOCD,NCOA1,NCOA2,NCOR2,NFE2L1,NOTCH1,NR1D1,NR2F1,NRG1,PER2,PITX1,PPARGC1A,PRDM16,PRDM8,PRKCB,PRPF6,PTPN14,PUS1,RCOR2,RFXAP,RXRA,SCAND1,SETD3,SETD8,S…
GO Molecular Function	GO:0042813	Wnt-activated receptor activity	66	2.62195e-06	0.00966976	0.000146512	3.62492	5.24149	19	0.00255558	0.00926377	23	4.95812e-05	0.182856	0.00795024	4.01446	2.49099	10	20	0.00445038	0.5	cg01234251,cg01636354,cg02433979,cg02906915,cg04879750,cg05352016,cg05754939,cg08173606,cg08971940,cg11152829,cg13738327,cg14139051,cg14649262,cg16409259,cg23653492,cg25029529,cg26232945,cg26382626,cg26853787	FZD1,FZD10,FZD4,FZD5,FZD6,FZD7,FZD8,LRP5,RYK,SMO
GO Molecular Function	GO:0031490	chromatin DNA binding	67	2.90105e-06	0.0106991	0.000159688	2.81244	9.60019	27	0.00468074	0.0131643	93	0.00682127	1	0.270504	2.36145	4.23469	10	34	0.00445038	0.294118	cg00061520,cg01190276,cg01206912,cg01803461,cg02030908,cg02783314,cg03583746,cg04130549,cg06007850,cg07522639,cg07714812,cg09941601,cg10251446,cg10707788,cg12141052,cg12626957,cg13394216,cg13534503,cg14344989,cg14358088,cg14494733,cg14829516,cg16762849,cg19919217,cg24164254,cg24975211,cg26546884	BCL6,CREBBP,FOXC1,FOXC2,HMGA2,NOTCH1,PPARGC1A,RXRA,THRA,THRB
GO Molecular Function	GO:0050431	transforming growth factor beta binding	68	2.953e-06	0.0108907	0.000160157	4.4096	3.40167	15	0.00165854	0.00731351	109	0.0110881	1	0.375163	3.34539	1.4946	5	12	0.00222519	0.416667	cg01637789,cg01910478,cg06270049,cg07307830,cg07632068,cg14055970,cg15171154,cg18234606,cg21742975,cg21814995,cg22494026,cg24006770,cg24167667,cg24335092,cg24719910	ENG,TGFB3,TGFBR2,TGFBR3,THBS1
GO Molecular Function	GO:0044548	S100 protein binding	69	3.80618e-06	0.0140372	0.000203437	9.16992	0.872417	8	0.000425362	0.00390054	105	0.0110853	1	0.389359	4.01446	0.996397	4	8	0.00178015	0.5	cg06703803,cg07152925,cg10963218,cg11064537,cg11900509,cg14467840,cg15559456,cg20847746	ANXA11,ATP2A2,S100A1,S100B
GO Molecular Function	GO:0005112	Notch binding	70	4.16283e-06	0.0153525	0.000219322	4.57231	3.06191	14	0.00149289	0.00682594	232	0.0521544	1	0.829075	2.67631	1.4946	4	12	0.00178015	0.333333	cg03406367,cg04658679,cg05132222,cg09258877,cg09789874,cg10849160,cg10996589,cg13075279,cg14157570,cg14846380,cg17534092,cg19341309,cg20494738,cg25024515	CHAC1,DLL4,DNER,NCOR2
GO Molecular Function	GO:0042826	histone deacetylase binding	71	4.28491e-06	0.0158028	0.000222574	2.25886	17.2653	39	0.008418	0.0190151	977	0.355268	1	1	1.16361	8.59393	10	69	0.00445038	0.144927	cg01641368,cg03406367,cg04658679,cg04852893,cg05917797,cg06535003,cg06855182,cg08507952,cg09008589,cg09077862,cg09789874,cg10071550,cg10120778,cg10849160,cg10996589,cg12595293,cg13075279,cg13214504,cg13270350,cg14755699,cg14846380,cg16848937,cg17410431,cg17534092,cg19072083,cg19341309,cg19770748,cg20219287,cg20494738,cg20924425,cg22150680,cg22411165,cg22991039,cg23636406,cg24652205,cg25024515,cg2…	GLI3,HDAC4,HES1,HIF1A,LPIN1,MEF2C,MYOCD,NCOR2,PRDM1,SIK1
GO Molecular Function	GO:0000989	transcription factor binding transcription factor activity	72	4.50088e-06	0.0165992	0.000230545	1.39939	130.771	183	0.0637598	0.0892248	31	0.00012824	0.472948	0.0152564	1.44988	64.1431	93	515	0.0413885	0.180583	cg00061520,cg00092551,cg00225067,cg00418613,cg00491064,cg00491577,cg00795205,cg01093854,cg01170069,cg01190276,cg01206418,cg01263407,cg01500055,cg01550348,cg01641368,cg01791238,cg01838596,cg01874562,cg02030908,cg02359746,cg02360367,cg02732915,cg02961385,cg02974898,cg03071245,cg03155825,cg03369906,cg03406367,cg03561416,cg03582371,cg03599855,cg04029933,cg04339553,cg04658679,cg04809712,cg04852893,cg0…	AEBP2,ARID1B,ASXL1,BCL10,BTG1,CBX4,CCAR1,CDYL,CIITA,CNOT2,CREB1,CREBBP,CRTC1,DDX1,DMAP1,E2F8,ELF3,ELK3,ESR2,FGF2,GATA3,GTF2A1,HDAC4,HES6,HIF1A,HR,ID4,JAZF1,JUN,KDM1A,KLF4,KLF7,KMT2E,LIMD1,LMCD1,LOXL2,LPIN1,MED13L,MED30,MEIS2,MMS19,MNT,MSC,MTDH,MYOCD,NCOA1,NCOA2,NCOR2,NFE2L1,NOTCH1,NR1D1,NR2F1,NRG1,PER2,PPARGC1A,PRDM16,PRDM8,PRKCB,PRPF6,PTPN14,PUS1,RCOR2,RFXAP,RXRA,SCAND1,SETD3,SETD8,SIK1,SKI,SKIL…
GO Molecular Function	GO:0008969	phosphohistidine phosphatase activity	73	4.64284e-06	0.0171228	0.000234559	11.0485	0.633568	7	0.000308907	0.00341297	189	0.04266	1	0.832435	5.35262	0.373649	2	3	0.000890076	0.666667	cg03499943,cg17649671,cg17995557,cg18440692,cg19975346,cg23088510,cg24377826	LHPP,MINPP1
GO Molecular Function	GO:0005092	GDP-dissociation inhibitor activity	74	6.0209e-06	0.0222051	0.000300069	7.28757	1.23498	9	0.000602136	0.0043881	232	0.0521544	1	0.829075	2.67631	1.4946	4	12	0.00178015	0.333333	cg01854776,cg06934572,cg09042791,cg11677744,cg13258774,cg14213590,cg14471064,cg14489965,cg17502312	GDI2,GPSM1,ITGB1BP1,SH3BP4
GO Molecular Function	GO:0030955	potassium ion binding	75	6.83097e-06	0.0251926	0.000335902	5.09867	2.35355	12	0.00114751	0.0058508	216	0.0458447	1	0.782756	3.44097	0.871847	3	7	0.00133511	0.428571	cg01641368,cg06855182,cg07565018,cg10071550,cg12595293,cg13214504,cg13270350,cg14755699,cg14906976,cg17410431,cg19770748,cg20924425	HDAC4,PDXK,PKM
GO Molecular Function	GO:0008480	sarcosine dehydrogenase activity	76	7.06428e-06	0.0260531	0.000342803	19.7075	0.25371	5	0.000123701	0.00243784	383	0.12455	1	1	8.02893	0.12455	1	1	0.000445038	1	cg13424940,cg13535718,cg13954067,cg14137625,cg14308466	SARDH
GO Molecular Function	GO:0005026	transforming growth factor beta receptor activity, type II	77	7.71157e-06	0.0284403	0.000369354	8.31297	0.962351	8	0.000469211	0.00390054	118	0.0155066	1	0.484646	8.02893	0.249099	2	2	0.000890076	1	cg06270049,cg15171154,cg20406747,cg21814995,cg22494026,cg24167667,cg24335092,cg24719910	AMHR2,TGFBR2
GO Molecular Function	GO:0002039	p53 binding	78	8.25246e-06	0.0304351	0.000390193	2.65121	10.184	27	0.0049654	0.0131643	151	0.0205421	1	0.501718	1.88916	6.35203	12	51	0.00534045	0.235294	cg00061520,cg00934299,cg01601926,cg02926307,cg02974898,cg04152616,cg04431002,cg04444027,cg05416180,cg06162751,cg06519061,cg06969933,cg07545858,cg07795346,cg07930510,cg08959094,cg09788978,cg10135427,cg13628057,cg16455376,cg17970299,cg18156963,cg18603577,cg22633932,cg23271558,cg23765332,cg26608486	BANP,CREBBP,EHMT1,KDM1A,NUAK1,SETD7,SETD8,SMYD2,TP63,USP10,USP7,ZNF385A
GO Molecular Function	GO:0003873	6-phosphofructo-2-kinase activity	79	9.94922e-06	0.0366927	0.000464465	12.769	0.46989	6	0.000229103	0.0029254	1036	0.412638	1	1	2.00723	0.498198	1	4	0.000445038	0.25	cg00373371,cg03124510,cg07102808,cg08243626,cg09043941,cg19084628	PFKFB3
GO Molecular Function	GO:0004698	calcium-dependent protein kinase C activity	80	1.05972e-05	0.0390824	0.000488529	12.6259	0.475214	6	0.000231699	0.0029254	875	0.329059	1	1	2.67631	0.373649	1	3	0.000445038	0.333333	cg01477379,cg02699518,cg18373158,cg18950779,cg19325477,cg19474267	PRKCA
GO Molecular Function	GO:0019778	APG12 activating enzyme activity	81	1.10959e-05	0.0409216	0.000505205	17.9312	0.278843	5	0.000135955	0.00243784	383	0.12455	1	1	8.02893	0.12455	1	1	0.000445038	1	cg10960266,cg15876825,cg19880542,cg22841079,cg26015019	ATG7
GO Molecular Function	GO:0008443	phosphofructokinase activity	82	1.13218e-05	0.0417546	0.000509203	6.72509	1.33827	9	0.000652497	0.0043881	626	0.213377	1	1	2.29398	0.871847	2	7	0.000890076	0.285714	cg00373371,cg03124510,cg07102808,cg08243626,cg09043941,cg15087907,cg16963373,cg18166150,cg19084628	PFKFB3,PFKP
GO Molecular Function	GO:0004331	fructose-2,6-bisphosphate 2-phosphatase activity	83	1.1865e-05	0.043758	0.000527205	9.54428	0.733424	7	0.000357593	0.00341297	586	0.165511	1	1	2.67631	0.747298	2	6	0.000890076	0.333333	cg00373371,cg00417288,cg03124510,cg07102808,cg08243626,cg09043941,cg19084628	C12orf5,PFKFB3
GO Molecular Function	GO:0005089	Rho guanyl-nucleotide exchange factor activity	84	1.46368e-05	0.0539804	0.000642624	2.11367	18.9244	40	0.00922692	0.0195027	101	0.00967722	1	0.353362	1.81989	9.34122	17	75	0.00756564	0.226667	cg02577092,cg03025413,cg03705571,cg05400732,cg06266189,cg06690085,cg06911744,cg07694735,cg07942500,cg10859327,cg11492536,cg12063688,cg12934366,cg13263323,cg13424940,cg13535718,cg13954067,cg14137625,cg14308466,cg14381255,cg15619820,cg15962969,cg16100355,cg16277139,cg17048169,cg17133734,cg20539430,cg20690085,cg22720392,cg23372723,cg23409007,cg24210280,cg24324628,cg24535643,cg24601480,cg25104266,cg2…	ABR,AKAP13,ARHGEF10,ARHGEF16,ARHGEF28,ARHGEF3,DNMBP,ECT2L,KALRN,MCF2L,NGEF,PLEKHG3,PREX2,SPATA13,TIAM2,VAV2,VAV3
GO Molecular Function	GO:0046965	retinoid X receptor binding	85	1.70879e-05	0.0630201	0.000741412	4.64187	2.58517	12	0.00126044	0.0058508	1242	0.535382	1	1	1.14699	1.74369	2	14	0.000890076	0.142857	cg02470587,cg03406367,cg04658679,cg09789874,cg10849160,cg10996589,cg13075279,cg14846380,cg17534092,cg19341309,cg20494738,cg25024515	NCOR2,VDR
GO Molecular Function	GO:0035403	histone kinase activity (H3-T6 specific)	86	1.77897e-05	0.0656083	0.000762888	8.95422	0.781754	7	0.000381158	0.00341297	118	0.0155066	1	0.484646	8.02893	0.249099	2	2	0.000890076	1	cg00795205,cg01477379,cg02699518,cg18373158,cg18950779,cg19325477,cg19474267	PRKCA,PRKCB
GO Molecular Function	GO:0010857	calcium-dependent protein kinase activity	87	1.86265e-05	0.0686946	0.000789593	11.4114	0.525791	6	0.000256358	0.0029254	1036	0.412638	1	1	2.00723	0.498198	1	4	0.000445038	0.25	cg01477379,cg02699518,cg18373158,cg18950779,cg19325477,cg19474267	PRKCA
GO Molecular Function	GO:0046997	oxidoreductase activity, acting on the CH-NH group of donors, flavin as acceptor	88	1.94648e-05	0.0717862	0.000815752	15.9325	0.313823	5	0.00015301	0.00243784	655	0.233593	1	1	4.01446	0.249099	1	2	0.000445038	0.5	cg13424940,cg13535718,cg13954067,cg14137625,cg14308466	SARDH
GO Molecular Function	GO:0016810	hydrolase activity, acting on carbon-nitrogen (but not peptide) bonds	89	2.12653e-05	0.0784264	0.000881195	2.1492	17.2157	37	0.00839383	0.01804	553	0.128081	1	0.854183	1.31508	14.4478	19	116	0.00845572	0.163793	cg00177431,cg01550348,cg01641368,cg05355067,cg06855182,cg07908223,cg08708778,cg08787664,cg08944086,cg10071550,cg10628201,cg10631356,cg10888242,cg11378001,cg11420771,cg12595293,cg13214504,cg13270350,cg13396821,cg13799263,cg14359798,cg14723284,cg14755699,cg14983763,cg16041798,cg17002156,cg17410431,cg19770748,cg20173260,cg20924425,cg21746339,cg23901920,cg24935217,cg25605307,cg25862117,cg26677675,cg2…	ADAR,ADARB1,ADARB2,AMPD3,APOBEC4,ARG1,ASAH2,CAT,DCTD,DDAH1,DPYS,DPYSL3,DPYSL4,GCH1,GLS,HDAC4,MTHFD1,YDJC,ZBP1
GO Molecular Function	GO:0005086	ARF guanyl-nucleotide exchange factor activity	90	2.42649e-05	0.0894889	0.000994321	3.67628	4.08022	15	0.00198938	0.00731351	271	0.0779622	1	1	2.11288	2.36644	5	19	0.00222519	0.263158	cg02109605,cg03215416,cg05227215,cg08092966,cg08687948,cg08819431,cg09894683,cg11698445,cg17554647,cg17701159,cg21058511,cg22741735,cg23167035,cg23573900,cg24380053	CYTH3,IQSEC1,MON2,PSD2,PSD3
GO Molecular Function	GO:0016791	phosphatase activity	91	2.46078e-05	0.0907537	0.000997294	1.58412	56.1827	89	0.0273928	0.0433935	165	0.0296215	1	0.662086	1.33299	32.2584	43	259	0.0191366	0.166023	cg00225067,cg00286119,cg00373371,cg00417288,cg00526835,cg00951204,cg01631277,cg01898377,cg02285003,cg02358362,cg02483043,cg02577963,cg02973057,cg03108697,cg03124510,cg03499943,cg03598074,cg05264214,cg05323683,cg05358946,cg05473387,cg05804846,cg05977072,cg06433801,cg06519061,cg06675417,cg07102808,cg07268431,cg07681799,cg07766743,cg08010619,cg08243626,cg08287211,cg08326019,cg08447992,cg09043941,cg0…	C12orf5,CDC14B,CDKN3,CTDP1,DUPD1,DUSP1,DUSP10,DUSP4,ENOPH1,ENSG00000105520,EPHX2,EYA1,INPP4A,INPP5A,INPP5J,LHPP,LPIN1,MINPP1,MTMR12,NT5C1B-RDH14,NT5E,PDP1,PFKFB3,PPAP2B,PPM1H,PPP1R3C,PTPN1,PTPN14,PTPN18,PTPN23,PTPN4,PTPRF,PTPRK,PTPRS,PTPRU,PTRHD1,SACM1L,SBF2,SSH2,SSU72,STYX,SYNJ2,UBASH3B
GO Molecular Function	GO:0046811	histone deacetylase inhibitor activity	92	2.50184e-05	0.0922679	0.00100291	24.7251	0.161779	4	7.88782e-05	0.00195027	655	0.233593	1	1	4.01446	0.249099	1	2	0.000445038	0.5	cg02360367,cg05156582,cg12483545,cg24377150	SKI
GO Molecular Function	GO:0042802	identical protein binding	93	2.57434e-05	0.0949418	0.00102088	1.28358	201	258	0.0980011	0.125792	99	0.00914662	1	0.340735	1.20392	120.439	145	967	0.0645305	0.149948	cg00049892,cg00283857,cg00332126,cg00491064,cg00637745,cg00983705,cg01087463,cg01170069,cg01234251,cg01245667,cg01417313,cg01461514,cg01465769,cg01500055,cg01581326,cg01603234,cg01636354,cg01637789,cg01854776,cg01898377,cg01910478,cg01942372,cg02134720,cg02272576,cg02365648,cg02735620,cg02936493,cg03099144,cg03108697,cg03369906,cg03499943,cg03534504,cg03599855,cg03795574,cg03891268,cg04026948,cg0…	ABCB9,ABCG2,ACAT1,ACTG1,AGXT,AKT1,AMOTL1,AMOTL2,ARFIP1,ATG7,ATL2,ATXN1,B4GALT1,BAIAP2,BCAT1,BIRC5,BNIP3,CADM1,CARS,CAT,CBX1,CD28,CDH13,CEBPB,CLDN20,CLDN23,CLDN3,CLDN4,CMYA5,COL18A1,COL2A1,CPQ,CPT1A,CRYAA,CUBN,DAAM1,DAB2IP,DCP1A,DPYD,DST,DVL1,DYNLT1,E2F8,EEA1,EGFR,EIF2AK3,ENG,ENPP1,EPHX2,ERN1,ESR1,EXT1,EXT2,FADD,FASN,FGFR2,FLNB,FOXP1,FOXP4,FZD4,GCC2,GCH1,GPD1L,GRHPR,GSTZ1,HACL1,HES1,HLCS,HOOK1,IGF…
GO Molecular Function	GO:0003726	double-stranded RNA adenosine deaminase activity	94	2.7965e-05	0.103135	0.00109718	10.6041	0.565821	6	0.000275875	0.0029254	67	0.00192983	1	0.106227	8.02893	0.373649	3	3	0.00133511	1	cg00177431,cg05355067,cg07908223,cg11378001,cg13396821,cg14723284	ADAR,ADARB1,ZBP1
GO Molecular Function	GO:0004427	inorganic diphosphatase activity	95	3.71014e-05	0.13683	0.00144032	10.0736	0.595614	6	0.000290402	0.0029254	1036	0.412638	1	1	2.00723	0.498198	1	4	0.000445038	0.25	cg03499943,cg17995557,cg18440692,cg19975346,cg23088510,cg24377826	LHPP
GO Molecular Function	GO:0004839	ubiquitin activating enzyme activity	96	3.71495e-05	0.137008	0.00142716	13.8946	0.359851	5	0.000175452	0.00243784	655	0.233593	1	1	4.01446	0.249099	1	2	0.000445038	0.5	cg10960266,cg15876825,cg19880542,cg22841079,cg26015019	ATG7
GO Molecular Function	GO:0051019	mitogen-activated protein kinase binding	97	3.74272e-05	0.138032	0.001423	4.6475	2.36686	11	0.001154	0.00536324	868	0.320821	1	1	1.50542	1.99279	3	16	0.00133511	0.1875	cg03956243,cg05264214,cg06675417,cg13580107,cg14870539,cg15517343,cg15532942,cg16536399,cg23240477,cg23321140,cg25546405	ATF7,NFATC1,TNIP1
GO Molecular Function	GO:0035091	phosphatidylinositol binding	98	3.81986e-05	0.140876	0.00143751	1.68319	40.3995	68	0.0196974	0.0331546	29	7.42855e-05	0.273965	0.00944706	1.88333	20.177	38	162	0.0169114	0.234568	cg00283857,cg01461514,cg02015823,cg02285003,cg03108697,cg03868944,cg04658679,cg04820159,cg05713044,cg05779675,cg05804846,cg05956452,cg06014057,cg07132086,cg07241170,cg07459478,cg08010619,cg08687948,cg09537568,cg09789874,cg10781087,cg10996589,cg12416830,cg13022534,cg13075279,cg13075537,cg13391028,cg13412754,cg13617837,cg13641082,cg13887966,cg13917002,cg14101442,cg14190522,cg14274357,cg14381255,cg1…	AKT1,APBA1,ARHGAP32,CYTH3,DAB2,DAB2IP,EEA1,GOLPH3,HS1BP3,LANCL2,LDLRAP1,MAPKAP1,MCF2L,MYO10,MYO1E,P2RX2,PARD3,PICALM,PLEKHA2,PLEKHA5,PXDC1,RAB35,SBF2,SCARB1,SGK1,SH3PXD2A,SH3PXD2B,SNX18,SNX19,SNX20,SNX27,SNX29,SNX7,SNX8,SNX9,SYTL2,WDFY3,ZCCHC14
GO Molecular Function	GO:0008144	drug binding	99	4.00988e-05	0.147884	0.00149378	2.13414	16.4001	35	0.00799612	0.0170648	1134	0.428601	1	1	1.09035	10.0885	11	81	0.00489542	0.135802	cg00281273,cg02433979,cg02795981,cg03172765,cg04256907,cg04920385,cg05264214,cg06675417,cg06969129,cg07508429,cg08061524,cg09188385,cg12879038,cg13087761,cg13580107,cg13676902,cg14841514,cg15517343,cg15532942,cg16112766,cg16536399,cg17342469,cg17823346,cg19666787,cg19764731,cg20679052,cg21663666,cg22374586,cg23240477,cg24386135,cg24621258,cg24752964,cg25365214,cg25546405,cg25750363	FASN,FKBP9,FSCN1,HTR2B,NFATC1,NPC1L1,P2RX2,PPARA,PPIF,SLC6A3,SMO
GO Molecular Function	GO:0017147	Wnt-protein binding	100	4.01901e-05	0.148221	0.00148221	2.70651	8.12855	22	0.00396321	0.0107265	24	5.98283e-05	0.220647	0.00919361	3.44097	3.48739	12	28	0.00534045	0.428571	cg01234251,cg01636354,cg02433979,cg02906915,cg04879750,cg05352016,cg05754939,cg08173606,cg08971940,cg11152829,cg13738327,cg14139051,cg14216252,cg14649262,cg16401668,cg16409259,cg19267457,cg23653492,cg25029529,cg26232945,cg26382626,cg26853787	FZD1,FZD10,FZD4,FZD5,FZD6,FZD7,FZD8,LRP5,ROR1,RYK,SMO,TRABD2B
GO Molecular Function	GO:0004817	cysteine-tRNA ligase activity	101	4.41593e-05	0.16286	0.00161247	21.3421	0.187423	4	9.13814e-05	0.00195027	118	0.0155066	1	0.484646	8.02893	0.249099	2	2	0.000890076	1	cg06258529,cg08862742,cg14312661,cg17214754	CARS,CARS2
GO Molecular Function	GO:0034714	type III transforming growth factor beta receptor binding	102	5.0255e-05	0.185341	0.00181706	7.58698	0.922633	7	0.000449845	0.00341297	383	0.12455	1	1	8.02893	0.12455	1	1	0.000445038	1	cg06270049,cg15171154,cg21814995,cg22494026,cg24167667,cg24335092,cg24719910	TGFBR2
GO Molecular Function	GO:0035259	glucocorticoid receptor binding	103	5.41053e-05	0.19954	0.00193728	4.11256	2.91789	12	0.00142267	0.0058508	812	0.262269	1	1	2.00723	0.996397	2	8	0.000890076	0.25	cg01898377,cg03406367,cg04658679,cg09789874,cg10849160,cg10996589,cg13075279,cg14846380,cg17534092,cg19341309,cg20494738,cg25024515	CEBPB,NCOR2
GO Molecular Function	GO:0035184	histone threonine kinase activity	104	6.03554e-05	0.222591	0.00214029	7.36596	0.950318	7	0.000463344	0.00341297	355	0.119951	1	1	3.21157	0.622748	2	5	0.000890076	0.4	cg00795205,cg01477379,cg02699518,cg18373158,cg18950779,cg19325477,cg19474267	PRKCA,PRKCB
GO Molecular Function	GO:0005007	fibroblast growth factor-activated receptor activity	105	6.46753e-05	0.238522	0.00227164	6.13972	1.30299	8	0.000635296	0.00390054	138	0.0158763	1	0.424288	4.81736	0.622748	3	5	0.00133511	0.6	cg05461734,cg07727358,cg08521859,cg11411884,cg12226006,cg18699025,cg21311834,cg24571086	FGFR2,FGFR3,FGFRL1
GO Molecular Function	GO:0032810	sterol response element binding	106	7.20708e-05	0.265797	0.00250752	18.787	0.212913	4	0.000103809	0.00195027	655	0.233593	1	1	4.01446	0.249099	1	2	0.000445038	0.5	cg01246520,cg06685437,cg08293097,cg19447962	SREBF1
GO Molecular Function	GO:0017134	fibroblast growth factor binding	107	7.38546e-05	0.272376	0.00254557	3.04295	5.58668	17	0.00272388	0.00828864	104	0.010957	1	0.388552	2.67631	2.61554	7	21	0.00311526	0.333333	cg01637789,cg05461734,cg07307830,cg07632068,cg07727358,cg08521859,cg11411884,cg12226006,cg13860360,cg14703482,cg18234606,cg18699025,cg19576738,cg21311834,cg21742975,cg24006770,cg24571086	FGF2,FGFR2,FGFR3,FGFRL1,KL,TGFBR3,THBS1
GO Molecular Function	GO:0052659	inositol-1,3,4,5-tetrakisphosphate 5-phosphatase activity	108	8.1217e-05	0.299528	0.00277341	11.755	0.42535	5	0.000207386	0.00243784	189	0.04266	1	0.832435	5.35262	0.373649	2	3	0.000890076	0.666667	cg00951204,cg02483043,cg02973057,cg08287211,cg12449716	INPP5A,INPP5J
GO Molecular Function	GO:0016772	transferase activity, transferring phosphorus-containing groups	109	8.79696e-05	0.324432	0.00297644	1.26544	196.77	249	0.0959387	0.121404	84	0.00475994	1	0.208984	1.22377	120.938	148	971	0.0658656	0.15242	cg00204249,cg00373371,cg00409434,cg00542261,cg00795205,cg01245667,cg01461514,cg01465769,cg01477379,cg01603234,cg01636354,cg01649623,cg02699518,cg02926307,cg02974898,cg03124510,cg03251111,cg03290871,cg03534504,cg03548062,cg03723716,cg03771739,cg03795574,cg03876150,cg03917138,cg04820159,cg04867423,cg05031931,cg05098589,cg05232628,cg05264214,cg05352016,cg05461734,cg05527856,cg05678462,cg05796838,cg0…	AATK,ABL2,AGK,AK2,AKAP13,AKAP7,AKT1,AKT3,ALDH18A1,ALPK2,ALPK3,AMHR2,BEGAIN,BMPR1B,BMPR2,CALM1,CALM2,CAMK2B,CAMK2D,CCND1,CDC42BPB,CDC42BPG,CDC7,CDK14,CDK15,CDK17,CDK6,CDKN1C,CDKN3,CDS1,CHRAC1,CNKSR1,CRCP,CRIM1,CSNK1G1,CSNK2A3,CTDP1,DCAKD,DCLK1,DDR2,EFEMP1,EGFR,EIF2AK3,ENG,ENSG00000091436,EPHA2,EPHA3,EPHB1,EPHB2,EPHB3,ERN1,FAM20C,FGFR2,FGFR3,FGFRL1,FGGY,FRK,GK2,GRK5,HK1,HMGA2,IGF1R,IPPK,JAK1,JAK2,J…
GO Molecular Function	GO:0005031	tumor necrosis factor-activated receptor activity	110	9.29796e-05	0.342909	0.00311735	4.58415	2.18143	10	0.00106359	0.00487567	179	0.0384656	1	0.79252	2.91961	1.37005	4	11	0.00178015	0.363636	cg00005740,cg00569500,cg06033579,cg07139350,cg07499259,cg08547922,cg10294363,cg15135803,cg17801840,cg20274267	TNFRSF19,TNFRSF1A,TNFRSF1B,TNFRSF8
GO Molecular Function	GO:0019904	protein domain specific binding	111	9.45289e-05	0.348622	0.00314074	1.34048	126.074	169	0.0614697	0.0823988	25	6.08776e-05	0.224517	0.00898066	1.46252	67.0077	98	538	0.0436137	0.182156	cg00019678,cg00147286,cg00177431,cg00305996,cg00332126,cg00450617,cg00951204,cg01021196,cg01123186,cg01234251,cg01263407,cg01394884,cg01465769,cg01641368,cg01760189,cg01891736,cg02011981,cg02015823,cg02030908,cg02262162,cg02360367,cg02433979,cg02459107,cg02483043,cg02522485,cg02572796,cg02735620,cg02906915,cg02973057,cg03064626,cg03147324,cg03803789,cg03868944,cg04717595,cg04723449,cg04852893,cg0…	AATF,ABCC2,ADAM19,AKAP7,ALX4,APBA1,ARFIP1,ARHGEF16,BAIAP2,BOK,CABYR,CADM1,CALM1,CALM2,CDC5L,DAB2IP,DAG1,DAP,DDC,DIXDC1,DLC1,DOCK3,DOCK4,DPYSL3,ELMO1,ENAH,EPB41L5,ERC1,ESRRG,FMN1,FOXA1,FZD1,FZD10,FZD4,FZD5,FZD6,FZD7,FZD8,GATA3,HMGA2,HSP90AB1,ICA1L,INPP5A,INPP5J,IRS1,JAK2,JUN,KIDINS220,LIN7C,LITAF,LNX1,LPAR1,LRRFIP2,LYN,MEF2C,MTSS1L,MYOCD,NKD1,OLIG2,PARK2,PKD2,PLEKHA2,PMEPA1,POU2F2,PPARA,PRKCD,PRKC…
GO Molecular Function	GO:0001875	lipopolysaccharide receptor activity	112	9.61975e-05	0.354777	0.00316765	5.08179	1.77103	9	0.000863495	0.0043881	355	0.119951	1	1	3.21157	0.622748	2	5	0.000890076	0.4	cg04658679,cg09789874,cg10996589,cg13075279,cg14846380,cg17226446,cg17534092,cg20494738,cg26103306	SCARB1,TLR2
GO Molecular Function	GO:0008320	protein transmembrane transporter activity	113	9.77198e-05	0.36039	0.0031893	5.07108	1.77477	9	0.000865319	0.0043881	831	0.284814	1	1	1.60579	1.86824	3	15	0.00133511	0.2	cg03585720,cg13055709,cg15924102,cg22699768,cg23372723,cg23864514,cg24210280,cg26601431,cg27584255	TIMM22,TOMM20,TOMM7
GO Molecular Function	GO:0031420	alkali metal ion binding	114	0.000100675	0.371289	0.00325692	3.84642	3.11978	12	0.0015211	0.0058508	345	0.118456	1	1	2.40868	1.2455	3	10	0.00133511	0.3	cg01641368,cg06855182,cg07565018,cg10071550,cg12595293,cg13214504,cg13270350,cg14755699,cg14906976,cg17410431,cg19770748,cg20924425	HDAC4,PDXK,PKM
GO Molecular Function	GO:0005088	Ras guanyl-nucleotide exchange factor activity	115	0.00010296	0.379716	0.00330188	1.77157	28.7881	51	0.0140361	0.0248659	149	0.0187967	1	0.465249	1.56496	14.6969	23	118	0.0102359	0.194915	cg02577092,cg03025413,cg03108697,cg03705571,cg05200313,cg05400732,cg05804846,cg06266189,cg06690085,cg06911744,cg07694735,cg07942500,cg08010619,cg10859327,cg11492536,cg12063688,cg12673019,cg12934366,cg13263323,cg13424940,cg13535718,cg13954067,cg14137625,cg14308466,cg14381255,cg15619820,cg15962969,cg16100355,cg16277139,cg17048169,cg17133734,cg18095824,cg20539430,cg20690085,cg21845400,cg21985691,cg2…	ABR,AKAP13,ARHGEF10,ARHGEF16,ARHGEF28,ARHGEF3,DNMBP,ECT2L,KALRN,MCF2L,NGEF,PLEKHG3,PREX2,RAPGEF2,RAPGEF4,RASGRP3,RIN3,SBF2,SERGEF,SPATA13,TIAM2,VAV2,VAV3
GO Molecular Function	GO:0004672	protein kinase activity	116	0.000112145	0.41359	0.00356543	1.31865	138.778	183	0.0676637	0.0892248	39	0.000260962	0.962428	0.0246776	1.39457	73.8579	103	593	0.0458389	0.173693	cg00373371,cg00409434,cg00795205,cg01245667,cg01461514,cg01465769,cg01477379,cg01603234,cg01636354,cg02699518,cg02926307,cg02974898,cg03251111,cg03290871,cg03534504,cg03723716,cg03795574,cg03876150,cg03917138,cg04820159,cg04867423,cg05031931,cg05232628,cg05352016,cg05461734,cg05527856,cg05678462,cg05796838,cg05917797,cg06089606,cg06127202,cg06129556,cg06154903,cg06162751,cg06193232,cg06234051,cg0…	AATK,ABL2,AKAP13,AKT1,AKT3,ALPK2,ALPK3,AMHR2,BMPR1B,BMPR2,CAMK2B,CAMK2D,CCND1,CDC42BPB,CDC42BPG,CDC7,CDK14,CDK15,CDK17,CDK6,CRIM1,CSNK1G1,CSNK2A3,DCLK1,DDR2,EFEMP1,EGFR,EIF2AK3,ENG,ENSG00000091436,EPHA2,EPHA3,EPHB1,EPHB2,EPHB3,ERN1,FAM20C,FGFR2,FGFR3,FGFRL1,FRK,GRK5,HMGA2,IGF1R,JAK1,JAK2,JAK3,KALRN,KCNH1,LIMK1,LRRK1,LYN,MAP2K6,MAP3K1,MAP4K4,MAPK13,MAPK14,MAPKAPK2,MARK2,MAST4,MET,MKNK1,MUSK,MYLK4,…
GO Molecular Function	GO:0019902	phosphatase binding	117	0.000113808	0.419723	0.00358738	1.75316	29.6608	52	0.0144616	0.0253535	226	0.0476166	1	0.777035	1.43151	16.0669	23	129	0.0102359	0.178295	cg00526835,cg00749118,cg00860321,cg01461514,cg01601926,cg02421172,cg02991753,cg03108697,cg03514770,cg04444027,cg04965671,cg05016201,cg05232628,cg05434287,cg05754939,cg05796838,cg05804846,cg05985070,cg06624731,cg06703803,cg08010619,cg08061524,cg08074555,cg08092966,cg08376310,cg08447992,cg10362613,cg10534659,cg11852646,cg12075498,cg13738327,cg13880539,cg14037652,cg14190522,cg15123742,cg15645287,cg1…	ANAPC7,CARHSP1,DAB2IP,EGFR,EIF2AK3,ELFN1,JAK1,JAK3,KCNQ1,MET,MYOZ2,PARD3,PPARA,PPP1R21,PPP1R3C,PPP6R3,SBF2,SFI1,SH2D4A,SHOC2,SLC9A3R2,SYTL2,TSC2
GO Molecular Function	GO:0016301	kinase activity	118	0.000116134	0.428302	0.00362968	1.27511	178.808	228	0.0871806	0.111165	49	0.00056924	1	0.0428441	1.30749	103.252	135	829	0.0600801	0.162847	cg00373371,cg00409434,cg00542261,cg00795205,cg01245667,cg01461514,cg01465769,cg01477379,cg01603234,cg01636354,cg02699518,cg02926307,cg02974898,cg03124510,cg03251111,cg03290871,cg03534504,cg03548062,cg03723716,cg03771739,cg03795574,cg03876150,cg03917138,cg04820159,cg04867423,cg05031931,cg05232628,cg05352016,cg05461734,cg05527856,cg05678462,cg05796838,cg05917797,cg06089606,cg06098276,cg06127202,cg0…	AATK,ABL2,AGK,AK2,AKAP13,AKAP7,AKT1,AKT3,ALDH18A1,ALPK2,ALPK3,AMHR2,BEGAIN,BMPR1B,BMPR2,CALM1,CALM2,CAMK2B,CAMK2D,CCND1,CDC42BPB,CDC42BPG,CDC7,CDK14,CDK15,CDK17,CDK6,CDKN1C,CDKN3,CNKSR1,CRIM1,CSNK1G1,CSNK2A3,DCAKD,DCLK1,DDR2,EFEMP1,EGFR,EIF2AK3,ENG,ENSG00000091436,EPHA2,EPHA3,EPHB1,EPHB2,EPHB3,ERN1,FAM20C,FGFR2,FGFR3,FGFRL1,FGGY,FRK,GK2,GRK5,HK1,HMGA2,IGF1R,IPPK,JAK1,JAK2,JAK3,KALRN,KCNH1,KIDINS2…
GO Molecular Function	GO:0050308	sugar-phosphatase activity	119	0.000118274	0.436194	0.00366549	6.60116	1.06042	7	0.000517025	0.00341297	985	0.359374	1	1	1.60579	1.2455	2	10	0.000890076	0.2	cg00373371,cg00417288,cg03124510,cg07102808,cg08243626,cg09043941,cg19084628	C12orf5,PFKFB3
GO Molecular Function	GO:0016773	phosphotransferase activity, alcohol group as acceptor	120	0.000128604	0.474292	0.00395244	1.29343	157.72	204	0.076899	0.0994637	43	0.000351592	1	0.0301551	1.34949	88.1811	119	708	0.0529595	0.168079	cg00373371,cg00409434,cg00542261,cg00795205,cg01245667,cg01461514,cg01465769,cg01477379,cg01603234,cg01636354,cg02699518,cg02926307,cg02974898,cg03124510,cg03251111,cg03290871,cg03534504,cg03723716,cg03771739,cg03795574,cg03876150,cg03917138,cg04820159,cg04867423,cg05031931,cg05232628,cg05352016,cg05461734,cg05527856,cg05678462,cg05796838,cg05917797,cg06089606,cg06127202,cg06129556,cg06154903,cg0…	AATK,ABL2,AGK,AKAP13,AKT1,AKT3,ALPK2,ALPK3,AMHR2,BMPR1B,BMPR2,CAMK2B,CAMK2D,CCND1,CDC42BPB,CDC42BPG,CDC7,CDK14,CDK15,CDK17,CDK6,CRIM1,CSNK1G1,CSNK2A3,DCAKD,DCLK1,DDR2,EFEMP1,EGFR,EIF2AK3,ENG,ENSG00000091436,EPHA2,EPHA3,EPHB1,EPHB2,EPHB3,ERN1,FAM20C,FGFR2,FGFR3,FGFRL1,FGGY,FRK,GK2,GRK5,HK1,HMGA2,IGF1R,IPPK,JAK1,JAK2,JAK3,KALRN,KCNH1,LIMK1,LRRK1,LYN,MAP2K6,MAP3K1,MAP4K4,MAPK13,MAPK14,MAPKAPK2,MARK2…
GO Molecular Function	GO:0047238	glucuronosyl-N-acetylgalactosaminyl-proteoglycan 4-beta-N-acetylgalactosaminyltransferase activity	121	0.00013865	0.511339	0.00422595	5.48831	1.45764	8	0.000710699	0.00390054	274	0.078321	1	1	4.01446	0.498198	2	4	0.000890076	0.5	cg03514770,cg10362613,cg13902101,cg14291878,cg14496909,cg15123742,cg22551145,cg24927646	CHSY1,CSGALNACT1
GO Molecular Function	GO:0042578	phosphoric ester hydrolase activity	122	0.000141499	0.521847	0.00427744	1.42682	79.8982	114	0.0389557	0.0555826	97	0.00783638	1	0.297944	1.36084	44.0906	60	354	0.0267023	0.169491	cg00049892,cg00225067,cg00286119,cg00373371,cg00417288,cg00473045,cg00526835,cg00951204,cg01147727,cg01586432,cg01631277,cg01761552,cg01898377,cg02285003,cg02358362,cg02483043,cg02577963,cg02973057,cg03108697,cg03124510,cg03172765,cg03499943,cg03598074,cg05034374,cg05264214,cg05323683,cg05358946,cg05473387,cg05804846,cg05977072,cg06433801,cg06519061,cg06675417,cg07102808,cg07268431,cg07681799,cg0…	ADORA1,C12orf5,CDC14B,CDKN3,CNP,CTDP1,DUPD1,DUSP1,DUSP10,DUSP4,ENOPH1,ENPP1,ENPP2,ENSG00000105520,EPHX2,EYA1,F2RL2,HTR2B,INPP4A,INPP5A,INPP5J,LHPP,LPIN1,MINPP1,MTMR12,NT5C1B-RDH14,NT5E,PDE10A,PDE11A,PDE3A,PDE4A,PDE7B,PDP1,PFKFB3,PLCD1,PLCE1,PLCG2,PLCL2,PLD4,PLD6,PPAP2B,PPM1H,PPP1R3C,PTPN1,PTPN14,PTPN18,PTPN23,PTPN4,PTPRF,PTPRK,PTPRS,PTPRU,PTRHD1,SACM1L,SBF2,SSH2,SSU72,STYX,SYNJ2,UBASH3B
GO Molecular Function	GO:0016814	hydrolase activity, acting on carbon-nitrogen (but not peptide) bonds, in cyclic amidines	123	0.000158694	0.585263	0.00475823	2.96419	5.39778	16	0.00263178	0.00780107	142	0.016784	1	0.435912	2.18971	4.11014	9	33	0.00400534	0.272727	cg00177431,cg05355067,cg07908223,cg08944086,cg10888242,cg11378001,cg13396821,cg14359798,cg14723284,cg16041798,cg17002156,cg21746339,cg23901920,cg25605307,cg26677675,cg26883161	ADAR,ADARB1,ADARB2,AMPD3,APOBEC4,DCTD,GCH1,MTHFD1,ZBP1
GO Molecular Function	GO:0034185	apolipoprotein binding	124	0.000161974	0.59736	0.00481742	3.65099	3.28678	12	0.00160253	0.0058508	554	0.128782	1	0.85731	2.00723	1.99279	4	16	0.00178015	0.25	cg00420526,cg01817009,cg04483460,cg04658679,cg09789874,cg10996589,cg11950754,cg13075279,cg14192935,cg14846380,cg17534092,cg20494738	LCAT,LRP8,SCARB1,VLDLR
GO Molecular Function	GO:0005035	death receptor activity	125	0.000162679	0.599961	0.00479969	4.27434	2.33954	10	0.00114068	0.00487567	261	0.0681354	1	0.962772	2.47044	1.61915	4	13	0.00178015	0.307692	cg00005740,cg00569500,cg06033579,cg07139350,cg07499259,cg08547922,cg10294363,cg15135803,cg17801840,cg20274267	TNFRSF19,TNFRSF1A,TNFRSF1B,TNFRSF8
GO Molecular Function	GO:0008035	high-density lipoprotein particle binding	126	0.000163991	0.604799	0.00479999	6.25488	1.11913	7	0.000545649	0.00341297	1322	0.605952	1	1	1.14699	0.871847	1	7	0.000445038	0.142857	cg04658679,cg09789874,cg10996589,cg13075279,cg14846380,cg17534092,cg20494738	SCARB1
GO Molecular Function	GO:0004607	phosphatidylcholine-sterol O-acyltransferase activity	127	0.000166326	0.61341	0.00483	108.962	0.018355	2	8.94928e-06	0.000975134	383	0.12455	1	1	8.02893	0.12455	1	1	0.000445038	1	cg00420526,cg01817009	LCAT
GO Molecular Function	GO:0003692	left-handed Z-DNA binding	128	0.000179325	0.66135	0.0051668	28.5057	0.105242	3	5.13125e-05	0.0014627	383	0.12455	1	1	8.02893	0.12455	1	1	0.000445038	1	cg00177431,cg05355067,cg07908223	ZBP1
GO Molecular Function	GO:0022884	macromolecule transmembrane transporter activity	129	0.00018655	0.687997	0.00533331	4.64504	1.93755	9	0.000944686	0.0043881	978	0.35685	1	1	1.41687	2.11734	3	17	0.00133511	0.176471	cg03585720,cg13055709,cg15924102,cg22699768,cg23372723,cg23864514,cg24210280,cg26601431,cg27584255	TIMM22,TOMM20,TOMM7
GO Molecular Function	GO:0004674	protein serine/threonine kinase activity	130	0.000187047	0.689829	0.00530638	1.38349	93.2427	129	0.045462	0.0628961	83	0.00468444	1	0.208147	1.34738	54.1791	73	435	0.0324878	0.167816	cg00373371,cg00409434,cg00795205,cg01461514,cg01465769,cg01477379,cg01603234,cg02699518,cg02926307,cg03290871,cg03534504,cg03723716,cg03876150,cg04820159,cg05031931,cg05352016,cg05527856,cg05678462,cg05917797,cg06129556,cg06154903,cg06162751,cg06193232,cg06270049,cg06690085,cg06982473,cg07102808,cg07508429,cg07537530,cg07909444,cg08243626,cg08262429,cg08471173,cg08616667,cg08708778,cg09034795,cg0…	AATK,AKAP13,AKT1,AKT3,ALPK2,ALPK3,AMHR2,BMPR1B,BMPR2,CAMK2B,CAMK2D,CDC42BPB,CDC42BPG,CDC7,CDK14,CDK15,CDK17,CDK6,CSNK1G1,CSNK2A3,DCLK1,EGFR,EIF2AK3,ENG,ENSG00000091436,ERN1,FAM20C,GRK5,HMGA2,KALRN,LIMK1,LRRK1,MAP2K6,MAP3K1,MAP4K4,MAPK13,MAPK14,MAPKAPK2,MARK2,MAST4,MKNK1,MYLK4,MYO3B,NUAK1,PIK3CG,PRKACB,PRKCA,PRKCB,PRKCD,PRKCE,PRKCH,PRKCQ,PRKCZ,PRKDC,RAF1,RPS6KA5,SGK1,SIK1,SIK2,SRPK2,STK10,STK24,ST…
GO Molecular Function	GO:0004797	thymidine kinase activity	131	0.000190123	0.701175	0.00535248	27.9407	0.10737	3	5.23501e-05	0.0014627	655	0.233593	1	1	4.01446	0.249099	1	2	0.000445038	0.5	cg06098276,cg20740903,cg25069807	TK1
GO Molecular Function	GO:0052658	inositol-1,4,5-trisphosphate 5-phosphatase activity	132	0.000196604	0.725074	0.00549299	9.70563	0.515165	5	0.000251177	0.00243784	274	0.078321	1	1	4.01446	0.498198	2	4	0.000890076	0.5	cg00951204,cg02483043,cg02973057,cg08287211,cg12449716	INPP5A,INPP5J
GO Molecular Function	GO:0005528	FK506 binding	133	0.00022454	0.828103	0.00622634	4.5282	1.98754	9	0.000969061	0.0043881	1296	0.573931	1	1	1.07052	1.86824	2	15	0.000890076	0.133333	cg05264214,cg06675417,cg13580107,cg15517343,cg15532942,cg16536399,cg23240477,cg24386135,cg25546405	FKBP9,NFATC1
GO Molecular Function	GO:0005161	platelet-derived growth factor receptor binding	134	0.000229752	0.847325	0.00632332	3.51173	3.41712	12	0.00166607	0.0058508	799	0.249171	1	1	1.72048	1.74369	3	14	0.00133511	0.214286	cg02272576,cg04191989,cg04666346,cg05031931,cg08616667,cg12748511,cg13475877,cg13644645,cg16581738,cg18234533,cg19619414,cg25929664	LYN,PDGFA,VEGFA
GO Molecular Function	GO:0071820	N-box binding	135	0.00024448	0.901642	0.00667883	9.25335	0.540345	5	0.000263454	0.00243784	383	0.12455	1	1	8.02893	0.12455	1	1	0.000445038	1	cg08507952,cg20219287,cg22150680,cg26345916,cg27423739	HES1
GO Molecular Function	GO:0043184	vascular endothelial growth factor receptor 2 binding	136	0.000264603	0.975854	0.0071754	5.77563	1.21199	7	0.000590926	0.00341297	138	0.0158763	1	0.424288	4.81736	0.622748	3	5	0.00133511	0.6	cg02272576,cg09667289,cg13619277,cg13644645,cg14190522,cg17802486,cg21278889	DAB2IP,GREM1,VEGFA
GO Molecular Function	GO:0051082	unfolded protein binding	137	0.000265293	0.978402	0.00714162	2.36327	9.30916	22	0.00453884	0.0107265	1367	0.634496	1	1	0.939555	11.7077	11	94	0.00489542	0.117021	cg01324702,cg01860693,cg03585720,cg05141341,cg05380921,cg05452066,cg05473387,cg06129556,cg07268431,cg07536018,cg07826642,cg08862742,cg13055709,cg14312661,cg15924102,cg20034856,cg22699768,cg22991039,cg25462751,cg26601431,cg26703511,cg27584255	CRYAA,DNAJA2,HSP90AB1,NAP1L4,PFDN1,PPIA,PPIB,SCAP,SIL1,SLMAP,TOMM20
GO Molecular Function	GO:0005545	1-phosphatidylinositol binding	138	0.000299492	1	0.00800381	2.45994	8.13029	20	0.00396406	0.00975134	74	0.00258874	1	0.129017	3.05864	2.61554	8	21	0.0035603	0.380952	cg00283857,cg04658679,cg05956452,cg07132086,cg09537568,cg09789874,cg10996589,cg13075279,cg14381255,cg14489081,cg14846380,cg16100355,cg16277139,cg17071432,cg17534092,cg17645695,cg20494738,cg24200175,cg25007447,cg25578048	EEA1,MCF2L,PICALM,PLEKHA2,PLEKHA5,SCARB1,SNX9,WDFY3
GO Molecular Function	GO:0042974	retinoic acid receptor binding	139	0.000318734	1	0.00845676	3.19129	4.07359	13	0.00198615	0.00633837	1647	0.916941	1	1	0.560158	5.35563	3	43	0.00133511	0.0697674	cg02470587,cg03406367,cg04029933,cg04658679,cg09789874,cg10849160,cg10996589,cg13075279,cg14846380,cg17534092,cg19341309,cg20494738,cg25024515	ASXL1,NCOR2,VDR
GO Molecular Function	GO:0030172	troponin C binding	140	0.000354402	1	0.00933596	12.3416	0.324107	4	0.000158024	0.00195027	274	0.078321	1	1	4.01446	0.498198	2	4	0.000890076	0.5	cg12030226,cg12038298,cg12448539,cg20741418	CNN3,TNNT3
GO Molecular Function	GO:0046970	NAD-dependent histone deacetylase activity (H4-K16 specific)	141	0.000358257	1	0.00937057	3.86386	2.58809	10	0.00126187	0.00487567	1506	0.768603	1	1	0.729903	1.37005	1	11	0.000445038	0.0909091	cg01641368,cg06855182,cg10071550,cg12595293,cg13214504,cg13270350,cg14755699,cg17410431,cg19770748,cg20924425	HDAC4
GO Molecular Function	GO:0097372	NAD-dependent histone deacetylase activity (H3-K18 specific)	142	0.000366215	1	0.00951128	3.85286	2.59548	10	0.00126547	0.00487567	1526	0.797441	1	1	0.669077	1.4946	1	12	0.000445038	0.0833333	cg01641368,cg06855182,cg10071550,cg12595293,cg13214504,cg13270350,cg14755699,cg17410431,cg19770748,cg20924425	HDAC4
GO Molecular Function	GO:0032041	NAD-dependent histone deacetylase activity (H3-K14 specific)	143	0.000381025	1	0.00982671	3.83307	2.60888	10	0.001272	0.00487567	1526	0.797441	1	1	0.669077	1.4946	1	12	0.000445038	0.0833333	cg01641368,cg06855182,cg10071550,cg12595293,cg13214504,cg13270350,cg14755699,cg17410431,cg19770748,cg20924425	HDAC4
GO Molecular Function	GO:0070491	repressing transcription factor binding	144	0.00041064	1	0.010517	1.99552	15.0337	30	0.00732994	0.014627	344	0.116646	1	1	1.51489	6.60113	10	53	0.00445038	0.188679	cg01641368,cg02148562,cg02360367,cg05156582,cg06855182,cg07168930,cg07188523,cg08061524,cg10071550,cg10948630,cg12483545,cg12595293,cg13214504,cg13270350,cg14755699,cg14774995,cg15833565,cg17342469,cg17410431,cg19048950,cg19764731,cg19770748,cg20098468,cg20242070,cg20847701,cg20924425,cg22280148,cg23488578,cg24377150,cg25276700	DMAP1,GSC,HDAC4,HMGB1,MYC,PPARA,RUNX2,SKI,TCF7L2,ZNF703
GO Molecular Function	GO:0005540	hyaluronic acid binding	145	0.000412923	1	0.0105025	3.28615	3.65169	12	0.00178044	0.0058508	74	0.00258874	1	0.129017	3.05864	2.61554	8	21	0.0035603	0.380952	cg02042623,cg07168930,cg08298091,cg08317426,cg11289777,cg13420004,cg15150652,cg15469655,cg18156471,cg19747990,cg21221557,cg25680629	ACAN,HABP2,HAPLN1,HAPLN3,LYVE1,STAB2,SUSD5,VCAN
GO Molecular Function	GO:0008336	gamma-butyrobetaine dioxygenase activity	146	0.000431673	1	0.0109042	11.7072	0.341672	4	0.000166588	0.00195027	383	0.12455	1	1	8.02893	0.12455	1	1	0.000445038	1	cg03763118,cg07703690,cg08824221,cg16964946	BBOX1
GO Molecular Function	GO:0004047	aminomethyltransferase activity	147	0.000432825	1	0.0108589	8.15668	0.612994	5	0.000298876	0.00243784	1254	0.54987	1	1	1.33815	0.747298	1	6	0.000445038	0.166667	cg13424940,cg13535718,cg13954067,cg14137625,cg14308466	SARDH
GO Molecular Function	GO:0008603	cAMP-dependent protein kinase regulator activity	148	0.000463961	1	0.0115614	5.25228	1.33275	7	0.000649807	0.00341297	146	0.018006	1	0.454836	3.56841	1.12095	4	9	0.00178015	0.444444	cg04191989,cg04666346,cg12079975,cg16581738,cg19579080,cg27308218,cg27577993	PRKAG2,PRKAR1A,PRKAR1B,RAPGEF4
GO Molecular Function	GO:0016788	hydrolase activity, acting on ester bonds	149	0.000488105	1	0.0120814	1.28391	138.639	178	0.0675957	0.0867869	313	0.0886909	1	1	1.13337	94.4086	107	758	0.0476191	0.141161	cg00049892,cg00092551,cg00161770,cg00163089,cg00225067,cg00286119,cg00373371,cg00417288,cg00473045,cg00526835,cg00951204,cg01080424,cg01145245,cg01147727,cg01586432,cg01601926,cg01603234,cg01631277,cg01761552,cg01838596,cg01898377,cg02093902,cg02285003,cg02358362,cg02483043,cg02498120,cg02577963,cg02973057,cg03025413,cg03108697,cg03124510,cg03129774,cg03172765,cg03499943,cg03598074,cg03940407,cg0…	AADAC,ACOT11,ACOT7,ADORA1,AGO2,ARSB,ARSJ,C12orf5,CCRN4L,CDC14B,CDKN3,CEL,CNOT2,CNP,CTDP1,DAGLA,DAGLB,DCP2,DDX1,DFFB,DICER1,DNASE1L3,DNASE2B,DUPD1,DUSP1,DUSP10,DUSP4,ENOPH1,ENPP1,ENPP2,ENSG00000005189,ENSG00000105520,EPHX2,ERI1,ERI3,ERN1,ESD,EYA1,F2RL2,FASN,H6PD,HTR2B,INPP4A,INPP5A,INPP5J,LARS2,LHPP,LIPI,LPIN1,LYPLAL1,MINPP1,MTMR12,NT5C1B-RDH14,NT5E,PAFAH2,PDE10A,PDE11A,PDE3A,PDE4A,PDE7B,PDP1,PELO…
GO Molecular Function	GO:0052743	inositol tetrakisphosphate phosphatase activity	150	0.000518411	1	0.012746	7.83526	0.638141	5	0.000311136	0.00243784	355	0.119951	1	1	3.21157	0.622748	2	5	0.000890076	0.4	cg00951204,cg02483043,cg02973057,cg08287211,cg12449716	INPP5A,INPP5J
GO Molecular Function	GO:0047485	protein N-terminus binding	151	0.000558616	1	0.0136435	1.88856	17.4736	33	0.00851955	0.0160897	969	0.342799	1	1	1.14699	11.334	13	91	0.00578549	0.142857	cg00281273,cg00491577,cg01243773,cg01911440,cg02864619,cg03406367,cg04658679,cg06015439,cg06151171,cg09789874,cg10062874,cg10541663,cg10714160,cg10849160,cg10996589,cg11119301,cg11222440,cg12434898,cg13075279,cg14190522,cg14846380,cg17534092,cg18210128,cg19341309,cg20187173,cg20494738,cg22321808,cg22780675,cg23101632,cg23976221,cg25024515,cg26889659,cg27015161	CALM1,CALM2,CHMP6,DAB2IP,DCN,EXOC2,FEZ1,GLRX,NCOA1,NCOR2,PDLIM5,SLC6A3,TBL1XR1
GO Molecular Function	GO:0070051	fibrinogen binding	152	0.000663333	1	0.0160945	5.86742	1.0226	6	0.000498584	0.0029254	118	0.0155066	1	0.484646	8.02893	0.249099	2	2	0.000890076	1	cg01637789,cg07307830,cg07632068,cg14973240,cg18234606,cg21742975	MFAP2,THBS1
GO Molecular Function	GO:0003997	acyl-CoA oxidase activity	153	0.000671894	1	0.0161957	7.39292	0.676323	5	0.000329753	0.00243784	1254	0.54987	1	1	1.33815	0.747298	1	6	0.000445038	0.166667	cg09133485,cg15984712,cg17949316,cg21224972,cg26869512	ACOX3
GO Molecular Function	GO:0072341	modified amino acid binding	154	0.000731699	1	0.0175228	2.41098	7.46586	18	0.00364011	0.00877621	1366	0.634495	1	1	0.933596	5.35563	5	43	0.00222519	0.116279	cg00502575,cg01637789,cg04658679,cg05187651,cg07307830,cg07632068,cg09789874,cg10996589,cg13075279,cg14846380,cg17534092,cg18013730,cg18234606,cg20494738,cg21742975,cg22247792,cg24200175,cg25726756	FTCD,GAS6,SCARB1,SYTL2,THBS1
GO Molecular Function	GO:0019200	carbohydrate kinase activity	155	0.000734432	1	0.0174747	3.51569	2.84439	10	0.00138683	0.00487567	1129	0.427808	1	1	1.26772	2.36644	3	19	0.00133511	0.157895	cg00373371,cg00542261,cg03124510,cg07102808,cg08243626,cg09043941,cg15087907,cg16963373,cg18166150,cg19084628	HK1,PFKFB3,PFKP
GO Molecular Function	GO:0003779	actin binding	156	0.000741144	1	0.0175214	1.37291	79.3935	109	0.0387096	0.0531448	15	5.8173e-06	0.0214542	0.00143028	1.65887	45.2115	75	363	0.0333778	0.206612	cg00019678,cg00147286,cg00409434,cg00450617,cg01025434,cg01228193,cg01243773,cg01461514,cg02116942,cg02522485,cg02577092,cg02681842,cg02727484,cg02973057,cg02991753,cg03174768,cg03393769,cg03631457,cg03803789,cg03891302,cg03949820,cg04684014,cg04717595,cg05027533,cg05116002,cg05132222,cg05276184,cg05335893,cg05713044,cg06047655,cg06343233,cg06678594,cg06969129,cg07034563,cg07455133,cg07508429,cg0…	ABL2,ABLIM2,ACTR2,AFAP1,ANTXR1,CAMK2B,CAPZB,CLMN,CNN3,CORO2B,CORO6,DAAM1,DAG1,DBN1,DIAPH3,DIXDC1,DST,DSTN,EGFR,ENAH,ENC1,EPB41L1,FLNB,FMN1,FMNL1,FMNL2,FSCN1,HOOK1,INO80,KCNMA1,LCP1,LIMCH1,LSP1,MACF1,MPRIP,MTSS1L,MYO10,MYO1E,MYO3B,MYO9A,MYOZ2,NEBL,PALLD,PARVA,PDLIM5,PHACTR1,PHACTR2,PKNOX2,PLEC,PLEKHH2,PRKCE,RCSD1,SCNN1A,SMTN,SNTB1,SNTG2,SPATA32,SPTB,SPTBN1,SSH2,SVIL,SYNE1,SYNE2,SYNE3,SYNPO,SYNPO2,…
GO Molecular Function	GO:0008270	zinc ion binding	157	0.000822383	1	0.0193181	1.201	233.139	280	0.113671	0.136519	620	0.201876	1	1	1.06513	148.339	158	1191	0.070316	0.132662	cg00061520,cg00061635,cg00225067,cg00283857,cg00369677,cg00473045,cg00637745,cg00795205,cg00850332,cg00912580,cg01093854,cg01190276,cg01206912,cg01230988,cg01246520,cg01254170,cg01263407,cg01361261,cg01477379,cg01641368,cg01791238,cg01854776,cg01898377,cg01942372,cg02030908,cg02244431,cg02283949,cg02358362,cg02360367,cg02470587,cg02572796,cg02577963,cg02699518,cg02767634,cg02795981,cg03099144,cg0…	ABLIM2,ADAM19,ADAMTS6,ADAMTS9,ADAMTSL1,ADAT2,AGAP1,AMZ1,APOBEC4,ASAP1,ASAP2,BBOX1,BIRC5,BRF2,C9orf3,CAPN15,CBLB,CHFR,CNOT4,COMMD3,CPA1,CPA5,CPE,CREBBP,CXXC5,DCTD,DHX58,DNLZ,DPF1,DPF3,DPYS,EEA1,EHMT1,ENPP2,ESR1,ESR2,ESRRG,FASN,GATA3,GCH1,GLI2,GRIN2A,HDAC4,HERC2,KAT6B,KDM4A,KDM4B,KLF4,KLF7,KMT2C,KMT2E,LHX4,LIMCH1,LIMD1,LIMK1,LIMS1,LMCD1,LMO7,LNX1,LPP,MAP3K1,MARCH1,MARCH10,MARCH3,MEX3B,MKRN2,MMP20,M…
GO Molecular Function	GO:0005520	insulin-like growth factor binding	158	0.000837231	1	0.0195424	2.45417	6.92699	17	0.00337737	0.00828864	163	0.0290684	1	0.657695	2.2481	3.11374	7	25	0.00311526	0.28	cg00049892,cg01245667,cg03795574,cg06271720,cg06671623,cg07132086,cg09133485,cg12402183,cg14684434,cg15984712,cg17685004,cg17949316,cg18796704,cg19907293,cg21224972,cg23336143,cg26869512	CRIM1,CTGF,ESM1,HTRA3,HTRA4,IGF1R,IGFBP2
GO Molecular Function	GO:0046969	NAD-dependent histone deacetylase activity (H3-K9 specific)	159	0.000861011	1	0.0199711	3.44159	2.90563	10	0.00141669	0.00487567	1552	0.822686	1	1	0.61761	1.61915	1	13	0.000445038	0.0769231	cg01641368,cg06855182,cg10071550,cg12595293,cg13214504,cg13270350,cg14755699,cg17410431,cg19770748,cg20924425	HDAC4
GO Molecular Function	GO:0003727	single-stranded RNA binding	160	0.000892583	1	0.020574	2.15224	10.2219	22	0.00498387	0.0107265	237	0.0535626	1	0.833497	1.74542	5.72928	10	46	0.00445038	0.217391	cg00983705,cg01418539,cg02030908,cg02767634,cg03582371,cg06443678,cg06856735,cg07159758,cg07849237,cg08147001,cg08788712,cg08944086,cg11002258,cg12314682,cg14829516,cg16213787,cg19516754,cg19919217,cg22149471,cg24975211,cg25912037,cg26843612	ADARB2,ATXN1,CBX4,DDX1,DHX58,DLX2,HNRNPH1,MSI2,PIWIL1,THRA
GO Molecular Function	GO:0015450	P-P-bond-hydrolysis-driven protein transmembrane transporter activity	161	0.0009093	1	0.0208292	5.51666	1.08761	6	0.000530285	0.0029254	1322	0.605952	1	1	1.14699	0.871847	1	7	0.000445038	0.142857	cg03585720,cg13055709,cg15924102,cg22699768,cg26601431,cg27584255	TOMM20
GO Molecular Function	GO:0008092	cytoskeletal protein binding	162	0.000920135	1	0.0209473	1.26008	146.023	184	0.071196	0.0897123	8	1.98356e-06	0.00731538	0.000914422	1.48727	86.0638	128	691	0.0569648	0.185239	cg00019678,cg00061635,cg00147286,cg00409434,cg00450617,cg01025434,cg01228193,cg01243773,cg01394884,cg01433190,cg01461514,cg01760189,cg02116942,cg02459107,cg02522485,cg02572796,cg02577092,cg02681842,cg02727484,cg02735620,cg02973057,cg02991753,cg03174768,cg03393769,cg03631457,cg03705571,cg03803789,cg03891302,cg03949820,cg04684014,cg04717595,cg05027533,cg05116002,cg05132222,cg05196487,cg05276184,cg0…	AATF,ABI1,ABL2,ABLIM2,ACTR2,AFAP1,ANK2,ANKRD2,ANTXR1,ARHGEF10,ARL4C,B4GALT1,BAIAP2,BIRC5,BRCA2,CACNA1D,CALM1,CALM2,CAMK2B,CAMK2D,CAPN2,CAPZB,CCDC64,CDC42EP3,CETN3,CLMN,CNN3,CORO2B,CORO6,CROCC,DAAM1,DAG1,DBN1,DIAPH3,DIXDC1,DST,DSTN,DYNC1I1,EGFR,ENAH,ENC1,EPB41L1,EPB41L5,FAM101B,FEZ1,FLNB,FMN1,FMNL1,FMNL2,FSCN1,GPR98,HOOK1,INO80,JAKMIP3,KCNMA1,KIF13B,KIF1A,KIF1B,KIF2A,KIF5B,LCP1,LIMCH1,LIN7C,LSP1,M…
GO Molecular Function	GO:0035325	Toll-like receptor binding	163	0.000932874	1	0.021107	16.1253	0.186043	3	9.07083e-05	0.0014627	1036	0.412638	1	1	2.00723	0.498198	1	4	0.000445038	0.25	cg03044471,cg03466237,cg17415355	TOLLIP
GO Molecular Function	GO:0003705	RNA polymerase II distal enhancer sequence-specific DNA binding transcription factor activity	164	0.000954172	1	0.0214572	1.62034	30.2406	49	0.0147443	0.0238908	136	0.0156401	1	0.424124	1.67637	11.334	19	91	0.00845572	0.208791	cg01021196,cg01803461,cg01898377,cg02783314,cg02857325,cg03251111,cg03583746,cg03917138,cg04130549,cg04316526,cg05264214,cg05917797,cg06007850,cg06234051,cg06653292,cg06675417,cg06872115,cg07714812,cg09077862,cg09256716,cg09767588,cg09937500,cg09941601,cg10707788,cg11883009,cg11912202,cg12522311,cg13394216,cg13580107,cg14358088,cg15517343,cg15532942,cg15783941,cg16401668,cg16536399,cg16762849,cg1…	CEBPB,CREB1,FOXA1,FOXC1,FOXC2,FOXD2,FOXF1,FOXN1,FOXP1,HIF1A,IRF8,JUN,MEF2C,MEIS1,NFATC1,NFIX,OLIG2,POU4F1,SOX9
GO Molecular Function	GO:0017136	NAD-dependent histone deacetylase activity	165	0.000961661	1	0.0214946	3.39069	2.94925	10	0.00143796	0.00487567	1612	0.881069	1	1	0.501808	1.99279	1	16	0.000445038	0.0625	cg01641368,cg06855182,cg10071550,cg12595293,cg13214504,cg13270350,cg14755699,cg17410431,cg19770748,cg20924425	HDAC4
GO Molecular Function	GO:0005175	CD27 receptor binding	166	0.000970242	1	0.0215557	44.7212	0.0447215	2	2.18048e-05	0.000975134	383	0.12455	1	1	8.02893	0.12455	1	1	0.000445038	1	cg04820159,cg14274357	SIVA1
GO Molecular Function	GO:0004445	inositol-polyphosphate 5-phosphatase activity	167	0.00103228	1	0.0227967	6.70844	0.74533	5	0.000363398	0.00243784	626	0.213377	1	1	2.29398	0.871847	2	7	0.000890076	0.285714	cg00951204,cg02483043,cg02973057,cg08287211,cg12449716	INPP5A,INPP5J
GO Molecular Function	GO:0048037	cofactor binding	168	0.00109494	1	0.0240364	1.49137	44.925	67	0.021904	0.032667	583	0.154094	1	0.974784	1.18256	32.1338	38	258	0.0169114	0.147287	cg01087463,cg01123449,cg01465769,cg01911077,cg02413187,cg02783314,cg02868790,cg02974898,cg03155825,cg03832197,cg04566694,cg04589649,cg04809712,cg05380921,cg05382185,cg05678462,cg05881698,cg06007850,cg06270049,cg07714812,cg08057869,cg08930131,cg09133485,cg09560533,cg10460643,cg10631356,cg10707788,cg10888242,cg12603671,cg12641024,cg12879038,cg13394216,cg13651876,cg14358088,cg14659129,cg14906976,cg1…	ACAT1,ACBD6,ACLY,ACOT7,ACOX3,AGXT,AOX1,BIRC5,CAT,CBR4,CHDH,CTH,DBI,DDC,DPYD,DUS3L,ECI2,ETNPPL,FASN,GADL1,GCH1,GCLC,GMDS,GPD1L,GPT2,GRHPR,H6PD,HACL1,HHIPL1,KDM1A,KYNU,NDUFS7,OGDH,PDXK,PHYKPL,PYGM,TKT,XDH
GO Molecular Function	GO:0005172	vascular endothelial growth factor receptor binding	169	0.00111418	1	0.0243142	3.98507	2.00749	8	0.000978788	0.00390054	105	0.0110853	1	0.389359	4.01446	0.996397	4	8	0.00178015	0.5	cg02272576,cg09667289,cg13619277,cg13644645,cg14190522,cg17802486,cg21278889,cg22658311	DAB2IP,GREM1,VEGFA,VEGFC
GO Molecular Function	GO:0008641	small protein activating enzyme activity	170	0.00111822	1	0.0242587	6.58725	0.759042	5	0.000370084	0.00243784	1475	0.735661	1	1	0.802893	1.2455	1	10	0.000445038	0.1	cg10960266,cg15876825,cg19880542,cg22841079,cg26015019	ATG7
GO Molecular Function	GO:0019208	phosphatase regulator activity	171	0.00112508	1	0.0242648	1.828	17.5055	32	0.00853511	0.0156022	247	0.0587722	1	0.877538	1.56118	8.96757	14	72	0.00623053	0.194444	cg00749118,cg00860321,cg01081168,cg02365648,cg02421172,cg02480675,cg03108697,cg03891302,cg05016201,cg05434287,cg05804846,cg05985070,cg06147895,cg06624731,cg06832272,cg08010619,cg08482167,cg09510202,cg10062874,cg10534659,cg11222440,cg11852646,cg12069151,cg13050115,cg15210622,cg17586302,cg19624444,cg22321808,cg23101632,cg24296187,cg25247837,cg26462130	BMP2,CALM1,CALM2,ELFN1,PHACTR1,PHACTR2,PPP1R10,PPP2R2B,PPP2R2D,PPP2R3A,PPP2R5A,PPP4R2,SBF2,SHOC2
GO Molecular Function	GO:0035673	oligopeptide transmembrane transporter activity	172	0.00113091	1	0.0242489	6.57029	0.761001	5	0.000371039	0.00243784	160	0.0288308	1	0.664549	4.01446	0.747298	3	6	0.00133511	0.5	cg05323683,cg07681799,cg13037550,cg16711597,cg27415425	ABCB9,CDH17,SLC15A1
GO Molecular Function	GO:0005150	interleukin-1, Type I receptor binding	173	0.00113209	1	0.0241338	15.0692	0.199082	3	9.70658e-05	0.0014627	655	0.233593	1	1	4.01446	0.249099	1	2	0.000445038	0.5	cg03044471,cg03466237,cg17415355	TOLLIP
GO Molecular Function	GO:0019888	protein phosphatase regulator activity	174	0.0011348	1	0.0240525	1.94259	13.899	27	0.0067767	0.0131643	310	0.0864967	1	1	1.52932	7.84663	12	63	0.00534045	0.190476	cg00749118,cg00860321,cg01081168,cg02365648,cg02421172,cg03891302,cg05016201,cg05434287,cg05985070,cg06147895,cg06624731,cg06832272,cg08482167,cg09510202,cg10062874,cg10534659,cg11222440,cg11852646,cg12069151,cg13050115,cg15210622,cg17586302,cg19624444,cg22321808,cg23101632,cg24296187,cg26462130	CALM1,CALM2,ELFN1,PHACTR1,PHACTR2,PPP1R10,PPP2R2B,PPP2R2D,PPP2R3A,PPP2R5A,PPP4R2,SHOC2
GO Molecular Function	GO:0051015	actin filament binding	175	0.00116343	1	0.0245184	1.88839	15.357	29	0.00748755	0.0141394	86	0.00488981	1	0.209693	1.90159	9.46577	18	76	0.00801068	0.236842	cg00019678,cg01243773,cg01461514,cg02116942,cg03631457,cg04717595,cg05713044,cg06969129,cg07942500,cg09188385,cg09230154,cg10823566,cg11546777,cg12063688,cg12416830,cg12449974,cg12763668,cg13087761,cg13887966,cg14338936,cg14388055,cg16068038,cg17591574,cg17920789,cg19735250,cg20836795,cg24370375,cg24823222,cg26348847	ABL2,ANTXR1,CAPZB,CORO2B,CORO6,EGFR,FMNL1,FSCN1,LCP1,MACF1,MYO10,MYO1E,NEBL,PKNOX2,RCSD1,SPTB,SVIL,TRPV4
GO Molecular Function	GO:0070052	collagen V binding	176	0.00130034	1	0.027248	5.13997	1.16732	6	0.000569148	0.0029254	189	0.04266	1	0.832435	5.35262	0.373649	2	3	0.000890076	0.666667	cg01637789,cg07307830,cg07632068,cg14255700,cg18234606,cg21742975	ECM2,THBS1
GO Molecular Function	GO:0042803	protein homodimerization activity	177	0.00135066	1	0.0281425	1.27103	126.669	161	0.0617596	0.0784983	242	0.0551408	1	0.840327	1.18277	71.8651	85	577	0.0378282	0.147314	cg00049892,cg00283857,cg00332126,cg00491064,cg00637745,cg01170069,cg01234251,cg01417313,cg01465769,cg01603234,cg01898377,cg02134720,cg02272576,cg02365648,cg02735620,cg03099144,cg03108697,cg03369906,cg03499943,cg03534504,cg03599855,cg04026948,cg04191989,cg04589649,cg04658679,cg04666346,cg05031931,cg05073044,cg05098589,cg05461734,cg05804846,cg05902522,cg05956452,cg06035200,cg06147895,cg06857473,cg0…	ABCB9,ABCG2,ACAT1,AGXT,ATG7,B4GALT1,BIRC5,BNIP3,CADM1,CARS,CAT,CDH13,CEBPB,CPQ,CUBN,DAB2IP,DPYD,DST,E2F8,EEA1,ENG,ENPP1,EPHX2,EXT1,EXT2,FASN,FGFR2,FOXP1,FOXP4,FZD4,GCH1,GPD1L,GRHPR,GSTZ1,HES1,HLCS,IL6R,IL6ST,INHBB,KCNK3,KYNU,LHPP,MAFA,MASP1,MTHFD1L,MTPAP,MTUS2,NPR3,OLIG2,PDGFA,PDXK,PKD2,PLD6,PRDM6,PRMT8,RAB11FIP2,RAB11FIP3,RAB11FIP4,S100A1,S100B,SBF2,SCARB1,SETMAR,SLIT2,SNX9,STAT1,STK10,SUMF1,SYN…
GO Molecular Function	GO:0047066	phospholipid-hydroperoxide glutathione peroxidase activity	178	0.00136992	1	0.0283835	37.5294	0.0532915	2	2.59832e-05	0.000975134	383	0.12455	1	1	8.02893	0.12455	1	1	0.000445038	1	cg18693051,cg26019472	GPX4
GO Molecular Function	GO:0070851	growth factor receptor binding	179	0.00139606	1	0.0287636	1.64689	26.1098	43	0.0127303	0.0209654	116	0.0144778	1	0.460295	1.62052	13.5759	22	109	0.00979083	0.201835	cg01263407,cg02272576,cg02451502,cg02732915,cg03044471,cg03466237,cg04191989,cg04666346,cg05031931,cg05522011,cg08616667,cg09667289,cg12748511,cg13424940,cg13471374,cg13475877,cg13535718,cg13619277,cg13644645,cg13860360,cg13954067,cg14137625,cg14185860,cg14190522,cg14308466,cg14703482,cg15096505,cg16469894,cg16501561,cg16581738,cg17363943,cg17415355,cg17488500,cg17802486,cg18234533,cg19576738,cg1…	DAB2IP,EFEMP1,EGF,FGF2,FGF5,FGF7,FGF9,GATA3,GREM1,IL10,IL6R,IL6ST,JAK2,KL,LINGO1,LYN,PDGFA,TOLLIP,VAV2,VAV3,VEGFA,VEGFC
GO Molecular Function	GO:0034236	protein kinase A catalytic subunit binding	180	0.00145509	1	0.0298131	2.69633	4.82136	13	0.00235074	0.00633837	179	0.0384656	1	0.79252	2.91961	1.37005	4	11	0.00178015	0.363636	cg03251111,cg03917138,cg04191989,cg04666346,cg06234051,cg08376310,cg09256716,cg13880539,cg16581738,cg19298400,cg19579080,cg24393783,cg26848957	KCNQ1,PRKAR1A,PRKAR1B,SOX9
GO Molecular Function	GO:0000980	RNA polymerase II distal enhancer sequence-specific DNA binding	181	0.00156418	1	0.0318712	2.80773	4.27392	12	0.00208382	0.0058508	577	0.15269	1	0.975947	1.88916	2.11734	4	17	0.00178015	0.235294	cg04316526,cg05264214,cg06653292,cg06675417,cg09767588,cg09937500,cg13580107,cg15517343,cg15532942,cg16536399,cg23240477,cg25546405	CREB1,JUN,NFATC1,POU4F1
GO Molecular Function	GO:0016538	cyclin-dependent protein serine/threonine kinase regulator activity	182	0.0015764	1	0.0319437	2.96737	3.70698	11	0.0018074	0.00536324	841	0.290393	1	1	1.45981	2.74009	4	22	0.00178015	0.181818	cg02950701,cg08376310,cg08847919,cg10256045,cg12263469,cg13880539,cg14574066,cg16206090,cg18053228,cg18793086,cg24964110	CABLES1,CCND1,CCNY,CDKN1C
GO Molecular Function	GO:0003714	transcription corepressor activity	183	0.00160105	1	0.0322659	1.40936	58.1823	82	0.0283678	0.0399805	213	0.0434542	1	0.752391	1.35181	24.4117	33	196	0.0146862	0.168367	cg00225067,cg00418613,cg00491064,cg01190276,cg01641368,cg01791238,cg01838596,cg02030908,cg02360367,cg02732915,cg03369906,cg03406367,cg03582371,cg04029933,cg04339553,cg04658679,cg05156582,cg05334416,cg05380759,cg05522011,cg05902522,cg06002476,cg06035200,cg06643882,cg06768079,cg06855182,cg06856735,cg06982473,cg07784293,cg09034795,cg09789874,cg10071550,cg10541663,cg10689689,cg10714160,cg10849160,cg1…	AEBP2,ASXL1,CBX4,CDYL,DMAP1,E2F8,ELK3,HDAC4,HR,ID4,JAZF1,LIMD1,LMCD1,LOXL2,MEIS2,MNT,MSC,NCOR2,NR1D1,PRDM8,RCOR2,SETD8,SKI,SKIL,SUFU,TBL1XR1,TBX18,TFCP2L1,TGIF1,THRB,TLE1,WWTR1,ZHX2
GO Molecular Function	GO:0019955	cytokine binding	184	0.00162556	1	0.0325818	1.89303	14.2628	27	0.00695408	0.0131643	243	0.0553374	1	0.839853	1.60579	8.09573	13	65	0.00578549	0.2	cg01234251,cg01637789,cg01910478,cg06270049,cg07307830,cg07632068,cg09667289,cg10294363,cg13619277,cg14055970,cg15065627,cg15171154,cg15645287,cg16501561,cg17488500,cg17802486,cg18234606,cg19990373,cg21278889,cg21742975,cg21814995,cg22494026,cg22908000,cg24006770,cg24167667,cg24335092,cg24719910	ACKR3,ENG,FZD4,GREM1,IL6R,IL6ST,NRP1,NRP2,TGFB3,TGFBR2,TGFBR3,THBS1,TNFRSF1A
GO Molecular Function	GO:0016787	hydrolase activity	185	0.00171571	1	0.034203	1.13372	403.098	457	0.196537	0.222818	1143	0.439431	1	1	1.00904	299.293	302	2403	0.134401	0.125676	cg00049892,cg00061635,cg00092551,cg00161770,cg00163089,cg00168191,cg00177431,cg00204249,cg00225067,cg00245075,cg00286119,cg00316508,cg00373371,cg00417288,cg00473045,cg00491064,cg00526835,cg00746446,cg00927503,cg00951204,cg01080424,cg01101020,cg01128042,cg01145245,cg01147727,cg01230988,cg01234251,cg01320579,cg01550348,cg01581326,cg01586432,cg01601926,cg01603234,cg01631277,cg01641368,cg01653532,cg0…	AADAC,ABCA13,ABCA4,ABCB9,ABCC1,ABCC2,ABCC6,ABCG2,ABHD17C,ACOT11,ACOT7,ACYP2,ADAM19,ADAMTS6,ADAMTS9,ADAMTSL1,ADAR,ADARB1,ADARB2,ADAT2,ADORA1,ADPRHL1,AGO2,AMPD3,AMZ1,APOBEC4,ARG1,ARL4C,ARSB,ARSJ,ASAH2,ATAD2B,ATL2,ATP10A,ATP10D,ATP11A,ATP1B1,ATP2A2,ATP2A3,ATP2B4,ATP2C2,ATP8B2,ATP8B4,ATP9A,BACE1,BTAF1,C12orf5,C9orf3,CAPN13,CAPN15,CAPN2,CAPN8,CAPN9,CASP7,CAT,CCRN4L,CDC14B,CDKN3,CEL,CELA1,CGNL1,CHD2,CN…
GO Molecular Function	GO:0036122	BMP binding	186	0.00175211	1	0.0347407	7.99451	0.500344	4	0.000243951	0.00195027	875	0.329059	1	1	2.67631	0.373649	1	3	0.000445038	0.333333	cg09667289,cg13619277,cg17802486,cg21278889	GREM1
GO Molecular Function	GO:0030409	glutamate formimidoyltransferase activity	187	0.00175552	1	0.0346222	33.0737	0.060471	2	2.94836e-05	0.000975134	383	0.12455	1	1	8.02893	0.12455	1	1	0.000445038	1	cg22247792,cg25726756	FTCD
GO Molecular Function	GO:0030412	formimidoyltetrahydrofolate cyclodeaminase activity	187	0.00175552	1	0.0346222	33.0737	0.060471	2	2.94836e-05	0.000975134	383	0.12455	1	1	8.02893	0.12455	1	1	0.000445038	1	cg22247792,cg25726756	FTCD
GO Molecular Function	GO:0030165	PDZ domain binding	189	0.00176139	1	0.0343704	1.64755	24.8854	41	0.0121333	0.0199903	19	1.00011e-05	0.036884	0.00194126	2.47806	10.0885	25	81	0.011126	0.308642	cg00450617,cg01234251,cg02015823,cg02433979,cg02906915,cg04879750,cg05352016,cg05779675,cg06911744,cg07132086,cg08971940,cg09428340,cg11152829,cg12190613,cg12828294,cg13603436,cg13917002,cg14139051,cg14161107,cg14649262,cg14833626,cg14914552,cg15619820,cg16797901,cg16922523,cg16962683,cg18095824,cg21660452,cg21845400,cg22720392,cg23197236,cg23653492,cg23977002,cg24006770,cg25029529,cg25153629,cg2…	APBA1,ARHGEF16,CADM1,DOCK4,FZD1,FZD10,FZD4,FZD5,FZD6,FZD7,FZD8,KIDINS220,LIN7C,LNX1,LPAR1,NKD1,PARK2,PLEKHA2,RAPGEF2,SDC2,SLC22A12,SMO,SNTB1,SNTG2,TGFBR3
GO Molecular Function	GO:0005160	transforming growth factor beta receptor binding	190	0.00177466	1	0.0344471	2.52626	5.54178	14	0.00270199	0.00682594	168	0.0305987	1	0.671714	2.40868	2.49099	6	20	0.00267023	0.3	cg01603234,cg01910478,cg06270049,cg09000257,cg10484693,cg14055970,cg15171154,cg16967578,cg21814995,cg22494026,cg24006770,cg24167667,cg24335092,cg24719910	BAMBI,ENG,TGFB2,TGFB3,TGFBR2,TGFBR3
GO Molecular Function	GO:0015020	glucuronosyltransferase activity	191	0.00183462	1	0.0354245	2.62481	4.95275	13	0.0024148	0.00633837	1306	0.576797	1	1	1.00362	3.98559	4	32	0.00178015	0.125	cg00332126,cg02134720,cg03514770,cg03599855,cg10362613,cg13902101,cg14291878,cg14496909,cg15123742,cg22551145,cg23264547,cg24892992,cg24927646	CHSY1,CSGALNACT1,EXT1,EXT2
GO Molecular Function	GO:0051525	NFAT protein binding	192	0.00197455	1	0.0379279	7.73351	0.51723	4	0.000252184	0.00195027	355	0.119951	1	1	3.21157	0.622748	2	5	0.000890076	0.4	cg08061524,cg16145324,cg17342469,cg19764731	MAPK14,PPARA
GO Molecular Function	GO:0031435	mitogen-activated protein kinase kinase kinase binding	193	0.00198905	1	0.0380083	3.3097	2.71928	9	0.00132583	0.0043881	1013	0.392598	1	1	1.33815	2.24189	3	18	0.00133511	0.166667	cg03803789,cg06270049,cg14190522,cg15171154,cg21814995,cg22494026,cg24167667,cg24335092,cg24719910	DAB2IP,DIXDC1,TGFBR2
GO Molecular Function	GO:0035173	histone kinase activity	194	0.00205911	1	0.0391443	3.60812	2.21722	8	0.00108105	0.00390054	603	0.180551	1	1	2.00723	1.4946	3	12	0.00133511	0.25	cg00795205,cg01477379,cg02699518,cg13471374,cg18373158,cg18950779,cg19325477,cg19474267	JAK2,PRKCA,PRKCB
GO Molecular Function	GO:0035035	histone acetyltransferase binding	195	0.00206601	1	0.039074	2.71321	4.4228	12	0.00215641	0.0058508	577	0.15269	1	0.975947	1.88916	2.11734	4	17	0.00178015	0.235294	cg00097800,cg00409434,cg04852893,cg05917797,cg09008589,cg10120778,cg10507988,cg13997788,cg16848937,cg22411165,cg23636406,cg24545602	EPAS1,GLI3,HIF1A,MYOCD
GO Molecular Function	GO:0030374	ligand-dependent nuclear receptor transcription coactivator activity	196	0.00210188	1	0.0395497	2.18719	8.22974	18	0.00401255	0.00877621	224	0.0469532	1	0.77305	1.78421	5.60473	10	45	0.00445038	0.222222	cg00491577,cg00795205,cg01093854,cg02974898,cg03155825,cg03599855,cg04809712,cg05141341,cg06151171,cg07522639,cg13335567,cg14703482,cg15260428,cg18156963,cg19576738,cg23271558,cg24892992,cg27015161	CCAR1,FGF2,KDM1A,MED30,NCOA1,NCOA2,PPARGC1A,PRKCB,PUS1,ZMIZ2
GO Molecular Function	GO:0015198	oligopeptide transporter activity	197	0.00223654	1	0.0418699	5.61274	0.89083	5	0.00043434	0.00243784	216	0.0458447	1	0.782756	3.44097	0.871847	3	7	0.00133511	0.428571	cg05323683,cg07681799,cg13037550,cg16711597,cg27415425	ABCB9,CDH17,SLC15A1
GO Molecular Function	GO:0046030	inositol trisphosphate phosphatase activity	198	0.00224133	1	0.0417476	5.60993	0.891276	5	0.000434557	0.00243784	852	0.31119	1	1	1.78421	1.12095	2	9	0.000890076	0.222222	cg00951204,cg02483043,cg02973057,cg08287211,cg12449716	INPP5A,INPP5J
GO Molecular Function	GO:0042577	lipid phosphatase activity	199	0.00232786	1	0.0431414	5.56042	0.899213	5	0.000438427	0.00243784	189	0.04266	1	0.832435	5.35262	0.373649	2	3	0.000890076	0.666667	cg03598074,cg07766743,cg11682697,cg14377849,cg22303758	EPHX2,PPAP2B
GO Molecular Function	GO:0072345	NAADP-sensitive calcium-release channel activity	200	0.00236149	1	0.0435459	7.35688	0.543709	4	0.000265095	0.00195027	655	0.233593	1	1	4.01446	0.249099	1	2	0.000445038	0.5	cg08847919,cg10256045,cg14574066,cg18053228	TPCN2
GO Molecular Function	GO:0001965	G-protein alpha-subunit binding	201	0.00236481	1	0.0433902	2.81378	3.90933	11	0.00190606	0.00536324	55	0.000979265	1	0.0656642	4.37941	1.37005	6	11	0.00267023	0.545454	cg01245667,cg03172765,cg03795574,cg06671623,cg12402183,cg14161107,cg16773162,cg18459152,cg20267580,cg21663666,cg22374586	F2R,HTR2B,IGF1R,LPAR1,LPAR3,RIC8B
GO Molecular Function	GO:0001228	RNA polymerase II transcription regulatory region sequence-specific DNA binding transcription factor activity involved in positive regulation of transcription	202	0.00240789	1	0.0439618	1.52434	34.1131	52	0.0166324	0.0253535	64	0.00183867	1	0.105953	1.98245	10.0885	20	81	0.00890076	0.246914	cg00097800,cg00409434,cg01021196,cg01263407,cg01385708,cg01771850,cg01803461,cg01898377,cg02395171,cg03251111,cg03917138,cg04316526,cg04852893,cg05264214,cg05398905,cg05416180,cg05917797,cg06234051,cg06675417,cg09077862,cg09256716,cg09450153,cg09767588,cg09941601,cg10507988,cg10820736,cg11142556,cg12141052,cg12199651,cg13469457,cg13580107,cg13997788,cg15517343,cg15532942,cg16536399,cg19298400,cg1…	BCL11B,CEBPB,CREB5,EPAS1,FOXA1,FOXC2,GATA3,GLIS2,HIF1A,HMGA2,JUN,KLF4,MEF2C,MYOCD,NFATC1,POU4F1,SOX4,SOX9,TP63,ZNF750
GO Molecular Function	GO:0004864	protein phosphatase inhibitor activity	203	0.0024224	1	0.044009	2.3539	6.37241	15	0.00310698	0.00731351	1321	0.602029	1	1	0.973203	4.11014	4	33	0.00178015	0.121212	cg00749118,cg00860321,cg02421172,cg03891302,cg05434287,cg05985070,cg06624731,cg08482167,cg09510202,cg10534659,cg11852646,cg12069151,cg17586302,cg19624444,cg26462130	ELFN1,PHACTR1,PHACTR2,PPP1R10
GO Molecular Function	GO:0035033	histone deacetylase regulator activity	204	0.00260051	1	0.0470131	7.16076	0.5586	4	0.000272355	0.00195027	1159	0.48581	1	1	1.60579	0.622748	1	5	0.000445038	0.2	cg02360367,cg05156582,cg12483545,cg24377150	SKI
GO Molecular Function	GO:0005427	proton-dependent oligopeptide secondary active transmembrane transporter activity	205	0.00277172	1	0.049864	7.0336	0.568698	4	0.000277279	0.00195027	118	0.0155066	1	0.484646	8.02893	0.249099	2	2	0.000890076	1	cg05323683,cg07681799,cg16711597,cg27415425	CDH17,SLC15A1
GO Molecular Function	GO:0004699	calcium-independent protein kinase C activity	206	0.00280025	1	0.0501327	7.01337	0.570339	4	0.000278079	0.00195027	118	0.0155066	1	0.484646	8.02893	0.249099	2	2	0.000890076	1	cg00409434,cg01465769,cg10460643,cg24545602	PRKCD,PRKCE
GO Molecular Function	GO:0016922	ligand-dependent nuclear receptor binding	207	0.0028507	1	0.0507893	2.24133	7.13863	16	0.00348056	0.00780107	810	0.26118	1	1	1.52932	2.61554	4	21	0.00178015	0.190476	cg00491577,cg03406367,cg04658679,cg06151171,cg07522639,cg09789874,cg10849160,cg10996589,cg13075279,cg13335567,cg14846380,cg17534092,cg19341309,cg20494738,cg25024515,cg27015161	NCOA1,NCOA2,NCOR2,PPARGC1A
GO Molecular Function	GO:0008307	structural constituent of muscle	208	0.00309967	1	0.0549595	2.05865	9.22935	19	0.00449992	0.00926377	237	0.0535626	1	0.833497	1.74542	5.72928	10	46	0.00445038	0.217391	cg01394884,cg02522485,cg02572796,cg02681842,cg02973057,cg03631457,cg03705571,cg05276184,cg07694735,cg11492536,cg11546777,cg12934366,cg17082405,cg19678564,cg19979590,cg20690085,cg20761840,cg22840650,cg24194124	ANKRD2,DAG1,MYBPH,MYOM2,NEBL,PDLIM3,PLEC,SMTN,SORBS2,TPM1
GO Molecular Function	GO:0046914	transition metal ion binding	209	0.0032418	1	0.0572045	1.15872	270.989	314	0.132125	0.153096	965	0.331032	1	1	1.03181	177.359	183	1424	0.0814419	0.128511	cg00061520,cg00061635,cg00225067,cg00283857,cg00369677,cg00473045,cg00477086,cg00637745,cg00795205,cg00850332,cg00912580,cg00992348,cg01093854,cg01123449,cg01190276,cg01206912,cg01230988,cg01246520,cg01254170,cg01263407,cg01361261,cg01477379,cg01641368,cg01791238,cg01854776,cg01898377,cg01942372,cg02030908,cg02094363,cg02244431,cg02283949,cg02358362,cg02360367,cg02470587,cg02572796,cg02577963,cg0…	ABL2,ABLIM2,ADAM19,ADAMTS6,ADAMTS9,ADAMTSL1,ADAT2,AGAP1,ALOX15,AMZ1,AOX1,APOBEC4,ARG1,ASAP1,ASAP2,BBOX1,BIRC5,BRF2,C9orf3,CAPN15,CBLB,CHFR,CNOT4,COMMD3,CP,CPA1,CPA5,CPE,CREBBP,CXXC5,CYP11A1,CYP1B1,CYP26A1,CYP26B1,CYP46A1,DCP2,DCT,DCTD,DHX58,DNLZ,DPF1,DPF3,DPYS,EEA1,EGLN3,EHMT1,ENPP2,ENSG00000269383,ESR1,ESR2,ESRRG,FASN,FDX1,GALNT2,GATA3,GCH1,GLI2,GRIN2A,HDAC4,HERC2,IDI1,KAT6B,KDM4A,KDM4B,KLF4,KLF…
GO Molecular Function	GO:0005126	cytokine receptor binding	210	0.00328955	1	0.0577708	1.50015	34.6633	52	0.0169007	0.0253535	1012	0.391514	1	1	1.06319	27.2764	29	219	0.0129061	0.13242	cg00147286,cg01263407,cg01450803,cg01603234,cg01910478,cg02272576,cg03044471,cg03466237,cg03852659,cg04146573,cg04820159,cg04867423,cg06270049,cg06941869,cg08651590,cg09000257,cg09667289,cg10484693,cg12075498,cg13471374,cg13619277,cg13644645,cg14055970,cg14190522,cg14274357,cg14435997,cg14868128,cg15096505,cg15171154,cg15914335,cg16501561,cg16967578,cg17010895,cg17415355,cg17488500,cg17802486,cg1…	BAMBI,DAB2IP,ENG,FADD,GATA3,GREM1,HSD17B7,IL10,IL34,IL6R,IL6ST,JAK1,JAK2,LIFR,PF4,PRL,PXDN,SIVA1,SPRED2,STAT1,TGFB2,TGFB3,TGFBR2,TGFBR3,TNFSF10,TOLLIP,VEGFA,VEGFC,XCL2
GO Molecular Function	GO:0005245	voltage-gated calcium channel activity	211	0.00347535	1	0.0607444	1.89092	12.1634	23	0.00593048	0.011214	77	0.00261131	1	0.125071	2.52338	4.35924	11	35	0.00489542	0.314286	cg00502575,cg00795205,cg00847221,cg01477379,cg02699518,cg02735620,cg05187651,cg08847919,cg09807446,cg10256045,cg13393408,cg13463203,cg13628057,cg14574066,cg14585054,cg18013730,cg18053228,cg18373158,cg18950779,cg19325477,cg19474267,cg27292417,cg27456951	CACNA1B,CACNA1D,CACNA1H,CACNB1,CACNG3,CACNG4,CACNG5,GAS6,NCS1,PKD2,TPCN2
GO Molecular Function	GO:0034713	type I transforming growth factor beta receptor binding	212	0.00347609	1	0.0604708	3.03863	2.96186	9	0.0014441	0.0043881	216	0.0458447	1	0.782756	3.44097	0.871847	3	7	0.00133511	0.428571	cg01910478,cg06270049,cg14055970,cg15171154,cg21814995,cg22494026,cg24167667,cg24335092,cg24719910	ENG,TGFB3,TGFBR2
GO Molecular Function	GO:0008401	retinoic acid 4-hydroxylase activity	213	0.00348023	1	0.0602586	4.20841	1.42572	6	0.000695132	0.0029254	189	0.04266	1	0.832435	5.35262	0.373649	2	3	0.000890076	0.666667	cg00477086,cg00992348,cg11309785,cg12245706,cg14196395,cg27338466	CYP26A1,CYP26B1
GO Molecular Function	GO:0030228	lipoprotein particle receptor activity	214	0.00353809	1	0.0609741	2.66571	4.12648	11	0.00201194	0.00536324	261	0.0681354	1	0.962772	2.47044	1.61915	4	13	0.00178015	0.307692	cg02042623,cg04483460,cg04658679,cg09789874,cg10996589,cg11950754,cg13075279,cg14192935,cg14846380,cg17534092,cg20494738	LRP8,SCARB1,STAB2,VLDLR
GO Molecular Function	GO:0019212	phosphatase inhibitor activity	215	0.00354632	1	0.0608318	2.25768	6.644	15	0.00323939	0.00731351	1381	0.649657	1	1	0.917592	4.35924	4	35	0.00178015	0.114286	cg00749118,cg00860321,cg02421172,cg03891302,cg05434287,cg05985070,cg06624731,cg08482167,cg09510202,cg10534659,cg11852646,cg12069151,cg17586302,cg19624444,cg26462130	ELFN1,PHACTR1,PHACTR2,PPP1R10
GO Molecular Function	GO:0046982	protein heterodimerization activity	216	0.0036231	1	0.0618611	1.29617	87.9512	114	0.0428821	0.0555826	154	0.0261938	1	0.627291	1.26877	50.4426	64	405	0.0284824	0.158025	cg00097800,cg00332126,cg00409434,cg01234251,cg01417313,cg01461514,cg01603234,cg01807748,cg01898377,cg01910478,cg02134720,cg02272576,cg02365648,cg02480675,cg02868790,cg03099144,cg03599855,cg04191989,cg04666346,cg04954111,cg05031931,cg05073044,cg05156566,cg05382185,cg05401069,cg05516295,cg05709468,cg05885137,cg05917797,cg06035200,cg06147895,cg06205574,cg06630771,cg07588430,cg07942500,cg08074555,cg0…	ABTB2,ADORA1,ALX4,ARNT2,BIRC5,BMP2,BMP6,BNIP3,BOK,BTBD11,CABYR,CAPN2,CEBPB,CENPW,CHRAC1,EGFR,EPAS1,EXT1,EXT2,FOXP1,FOXP4,FZD4,GCLC,GCLM,GTF2A1,H2AFY,HIF1A,HIST1H2AL,HIST1H2BN,HMG20A,INHBA,KCNK3,LIMK1,MAFA,MEF2C,MEIS1,NR4A2,P2RY1,PDGFA,PDSS1,PRMT8,RAF1,ROBO1,RXRA,SCUBE1,SIM2,SMC3,SOX5,SOX6,SPTB,SUPT3H,SYT14,SYT16,TAF4,TBX18,TENM2,TENM3,TGFB2,TGFB3,TLR2,TPD52L1,TSC2,VEGFA,ZHX2
GO Molecular Function	GO:0070573	metallodipeptidase activity	217	0.0036656	1	0.0622984	6.49917	0.615463	4	0.000300079	0.00195027	655	0.233593	1	1	4.01446	0.249099	1	2	0.000445038	0.5	cg04026948,cg12190613,cg16962683,cg26842303	CPQ
GO Molecular Function	GO:0030169	low-density lipoprotein particle binding	218	0.00372295	1	0.0629828	2.3224	6.02825	14	0.00293918	0.00682594	336	0.106597	1	1	2.14105	1.86824	4	15	0.00178015	0.266667	cg01637789,cg02042623,cg04658679,cg07307830,cg07632068,cg08271366,cg09789874,cg10996589,cg13075279,cg14846380,cg17534092,cg18234606,cg20494738,cg21742975	CDH13,SCARB1,STAB2,THBS1
GO Molecular Function	GO:0008329	signaling pattern recognition receptor activity	219	0.00378326	1	0.0637108	2.99878	3.00122	9	0.0014633	0.0043881	1351	0.61009	1	1	1.00362	1.99279	2	16	0.000890076	0.125	cg04658679,cg09789874,cg10996589,cg13075279,cg14846380,cg17226446,cg17534092,cg20494738,cg26103306	SCARB1,TLR2
GO Molecular Function	GO:0033218	amide binding	220	0.00391587	1	0.0656443	1.49954	33.3435	50	0.0162572	0.0243784	809	0.252191	1	1	1.16142	19.8034	23	159	0.0102359	0.144654	cg00165994,cg01080424,cg01170069,cg01245667,cg01603234,cg02795981,cg03795574,cg04171052,cg04256907,cg04316526,cg04920385,cg05141341,cg05400075,cg05885137,cg06129556,cg06671623,cg09008589,cg10093067,cg10120778,cg10538440,cg10781087,cg12202228,cg12402183,cg13037550,cg13075537,cg13676902,cg13917002,cg14841514,cg15108490,cg16112766,cg16848937,cg16967578,cg17226446,cg17823346,cg19002462,cg19666787,cg2…	ABCB9,APBA1,APBB2,CSNK1G1,EDNRB,GCGR,GHSR,HLCS,IGF1R,INHBA,KDELR2,LDLRAD3,LDLRAP1,NPR3,NUP98,PPIA,PPIB,PPIF,RXFP2,SLC7A5,TGFB2,TLR2,TM2D1
GO Molecular Function	GO:0033885	10-hydroxy-9-(phosphonooxy)octadecanoate phosphatase activity	221	0.0040632	1	0.0678058	21.5069	0.0929934	2	4.53405e-05	0.000975134	383	0.12455	1	1	8.02893	0.12455	1	1	0.000445038	1	cg07766743,cg22303758	EPHX2
GO Molecular Function	GO:0000981	sequence-specific DNA binding RNA polymerase II transcription factor activity	222	0.0042084	1	0.0699125	1.28651	90.1662	116	0.0439621	0.0565578	30	0.00010329	0.380933	0.0126978	1.64696	34.002	56	273	0.0249221	0.205128	cg00061520,cg00097800,cg00409434,cg00850332,cg01021196,cg01190276,cg01263407,cg01385708,cg01771850,cg01803461,cg01817364,cg01898377,cg02030908,cg02395171,cg02470587,cg02783314,cg02857325,cg03251111,cg03501387,cg03583746,cg03917138,cg04130549,cg04316526,cg04852893,cg05264214,cg05398905,cg05416180,cg05917797,cg06007850,cg06234051,cg06367149,cg06653292,cg06675417,cg06872115,cg07095818,cg07165288,cg0…	BCL11B,CEBPB,CREB1,CREB5,CREBBP,EPAS1,ESR1,ESR2,ESRRG,FOXA1,FOXC1,FOXC2,FOXD2,FOXF1,FOXN1,FOXP1,GATA3,GLIS2,GPER,HES1,HIF1A,HMGA2,IRF8,JUN,KLF4,MEF2C,MEIS1,MYOCD,NFATC1,NFIX,NR1D1,NR1D2,NR2F1,NR4A2,OLIG2,POU4F1,PPARA,PTGER3,RBPJL,RORA,RORB,RXRA,SCAND1,SNAI1,SOX30,SOX4,SOX9,SP3,STAT1,THRA,THRB,TP63,VDR,ZBTB20,ZNF131,ZNF750
GO Molecular Function	GO:0000287	magnesium ion binding	223	0.00428894	1	0.070931	1.46177	37.6257	55	0.018345	0.0268162	117	0.0146693	1	0.462397	1.45981	23.2908	34	187	0.0151313	0.181818	cg01087463,cg01649623,cg02868790,cg03499943,cg03723716,cg05098589,cg05382185,cg06129556,cg06154903,cg06193232,cg06433801,cg06982473,cg07404106,cg07565018,cg07766743,cg08507952,cg08944086,cg09034795,cg09501314,cg09936919,cg10062874,cg10689689,cg12315995,cg13518270,cg14003974,cg14381255,cg14906976,cg15676677,cg16469894,cg17462107,cg17488500,cg17587492,cg17591574,cg17882587,cg17995557,cg18256640,cg1…	ABL2,ADPRHL1,ATP10A,ATP10D,ATP11A,ATP8B2,ATP8B4,ATP9A,CDC42BPB,CDC42BPG,CSNK1G1,ENOPH1,ENSG00000091436,EPHX2,ERN1,GCLC,HACL1,IDI1,LHPP,MARK2,MAST4,MTPAP,NT5C1B-RDH14,NUDT18,OPA1,PDXK,PKM,PRKACB,REV1,RPS6KA5,SIK1,SIK2,SRPK2,TSSK1B
GO Molecular Function	GO:0019199	transmembrane receptor protein kinase activity	224	0.00438821	1	0.0722488	1.52656	29.478	45	0.0143725	0.0219405	20	1.27016e-05	0.0468437	0.00234218	2.44784	10.2131	25	82	0.011126	0.304878	cg01245667,cg01461514,cg01636354,cg02974898,cg03795574,cg04867423,cg05232628,cg05461734,cg06089606,cg06270049,cg06671623,cg07467854,cg07727358,cg08173606,cg08521859,cg11411884,cg12226006,cg12402183,cg13460850,cg14055970,cg14161107,cg14185860,cg14216252,cg15171154,cg15645287,cg16893634,cg17156402,cg18156963,cg18483459,cg18699025,cg19267457,cg19990373,cg20406747,cg21140079,cg21311834,cg21658225,cg2…	AMHR2,BMPR1B,BMPR2,CRIM1,DDR2,EFEMP1,EGFR,ENG,EPHA2,EPHA3,EPHB1,EPHB2,EPHB3,FGFR2,FGFR3,FGFRL1,IGF1R,MET,MUSK,NRP1,NRP2,ROR1,RYK,TGFBR2,TGFBR3
GO Molecular Function	GO:0016209	antioxidant activity	225	0.00445523	1	0.0730261	2.08152	8.16709	17	0.00398201	0.00828864	967	0.33795	1	1	1.18073	8.46937	10	68	0.00445038	0.147059	cg00450617,cg03852659,cg04110750,cg06857473,cg10631356,cg14435997,cg15914335,cg16175941,cg18513062,cg18693051,cg20311673,cg22183373,cg22421579,cg23321140,cg23768572,cg24935217,cg26019472	CAT,GPX3,GPX4,GSTZ1,IPCEF1,NQO1,NXN,PXDN,SOD3,TPO
GO Molecular Function	GO:0030158	protein xylosyltransferase activity	226	0.00446992	1	0.0729429	3.99396	1.50227	6	0.000732457	0.0029254	655	0.233593	1	1	4.01446	0.249099	1	2	0.000445038	0.5	cg04986899,cg06066697,cg06635133,cg07248440,cg07896448,cg16546017	XYLT1
GO Molecular Function	GO:0016859	cis-trans isomerase activity	227	0.00455154	1	0.0739475	2.13229	7.50366	16	0.00365854	0.00780107	1156	0.473188	1	1	1.09485	5.48018	6	44	0.00267023	0.136364	cg02795981,cg04256907,cg04920385,cg05141341,cg06129556,cg06857473,cg13676902,cg14841514,cg16112766,cg17823346,cg19666787,cg20679052,cg21123686,cg24386135,cg24752964,cg25365214	CWC27,FKBP9,GSTZ1,PPIA,PPIB,PPIF
GO Molecular Function	GO:0003943	N-acetylgalactosamine-4-sulfatase activity	228	0.0045565	1	0.0737034	9.18004	0.326796	3	0.000159335	0.0014627	655	0.233593	1	1	4.01446	0.249099	1	2	0.000445038	0.5	cg17456851,cg22052143,cg27361227	ARSB
GO Molecular Function	GO:0001530	lipopolysaccharide binding	229	0.00460156	1	0.0741072	3.48683	2.00756	7	0.000978818	0.00341297	1578	0.844786	1	1	0.573495	1.74369	1	14	0.000445038	0.0714286	cg04658679,cg09789874,cg10996589,cg13075279,cg14846380,cg17534092,cg20494738	SCARB1
GO Molecular Function	GO:0000213	tRNA-intron endonuclease activity	230	0.00468159	1	0.0750682	6.06068	0.659992	4	0.00032179	0.00195027	875	0.329059	1	1	2.67631	0.373649	1	3	0.000445038	0.333333	cg00163089,cg07582892,cg11201256,cg21777154	TSEN15
GO Molecular Function	GO:0003908	methylated-DNA-[protein]-cysteine S-methyltransferase activity	231	0.00487452	1	0.0778234	4.66383	1.07208	5	0.000522711	0.00243784	383	0.12455	1	1	8.02893	0.12455	1	1	0.000445038	1	cg13171643,cg18064754,cg25860465,cg25974017,cg27596297	MGMT
GO Molecular Function	GO:0008194	UDP-glycosyltransferase activity	232	0.00489223	1	0.0777696	1.48804	32.9292	49	0.0160552	0.0238908	332	0.0998119	1	1	1.32809	16.5651	22	133	0.00979083	0.165413	cg00245075,cg00332126,cg00804525,cg00912580,cg01369479,cg02134720,cg03514770,cg03599855,cg03624438,cg04986899,cg05253327,cg05410536,cg05502478,cg05527856,cg06066697,cg06635133,cg07248440,cg07367144,cg07896448,cg09537568,cg10362613,cg11804725,cg11872373,cg12828294,cg13345122,cg13431028,cg13858803,cg13902101,cg14291878,cg14496909,cg15094908,cg15123742,cg15817769,cg16246661,cg16546017,cg16926712,cg1…	B3GALT1,B3GNT2,B3GNT5,B4GALT1,CHSY1,COLGALT2,CSGALNACT1,EXT1,EXT2,EXTL3,GALNT11,GALNT15,GALNT16,GALNT18,GALNT2,GALNT6,HAS2,HAS3,MGAT5,WBSCR17,WDFY3,XYLT1
GO Molecular Function	GO:0010314	phosphatidylinositol-5-phosphate binding	233	0.00490793	1	0.0776843	3.916	1.53218	6	0.000747038	0.0029254	586	0.165511	1	1	2.67631	0.747298	2	6	0.000890076	0.333333	cg01461514,cg03868944,cg07459478,cg13022534,cg15678744,cg25693317	LANCL2,SH3PXD2B
GO Molecular Function	GO:0038024	cargo receptor activity	234	0.00492284	1	0.0775873	1.78424	14.0116	25	0.0068316	0.0121892	152	0.0210887	1	0.511678	1.78421	7.84663	14	63	0.00623053	0.222222	cg00049892,cg00473045,cg00839333,cg01123449,cg02042623,cg03871354,cg03891268,cg04483460,cg04658679,cg06768079,cg09789874,cg10996589,cg11950754,cg13075279,cg14192935,cg14846380,cg15065627,cg17534092,cg18796704,cg18957463,cg20494738,cg20781847,cg21879236,cg21929472,cg22908000	ACKR3,CORIN,DAB2,ENPP1,ENPP2,HHIPL1,LOXL2,LRP8,SCARA3,SCARA5,SCARB1,STAB2,TFRC,VLDLR
GO Molecular Function	GO:0005114	type II transforming growth factor beta receptor binding	235	0.00493353	1	0.077425	3.44124	2.03415	7	0.000991783	0.00341297	48	0.000503983	1	0.0387227	5.73495	0.871847	5	7	0.00222519	0.714286	cg01603234,cg01910478,cg09000257,cg10484693,cg14055970,cg16967578,cg24006770	BAMBI,ENG,TGFB2,TGFB3,TGFBR3
GO Molecular Function	GO:0031624	ubiquitin conjugating enzyme binding	236	0.00506348	1	0.0791277	3.89023	1.54232	6	0.000751987	0.0029254	812	0.262269	1	1	2.00723	0.996397	2	8	0.000890076	0.25	cg03044471,cg03466237,cg08061524,cg17342469,cg17415355,cg19764731	PPARA,TOLLIP
GO Molecular Function	GO:0070976	TIR domain binding	237	0.00514612	1	0.0800797	19.0344	0.105073	2	5.123e-05	0.000975134	655	0.233593	1	1	4.01446	0.249099	1	2	0.000445038	0.5	cg01465769,cg10460643	PRKCD
GO Molecular Function	GO:0004096	catalase activity	238	0.00522802	1	0.0810124	18.8794	0.105936	2	5.16508e-05	0.000975134	383	0.12455	1	1	8.02893	0.12455	1	1	0.000445038	1	cg10631356,cg24935217	CAT
GO Molecular Function	GO:0031995	insulin-like growth factor II binding	239	0.00536267	1	0.0827512	8.65242	0.346724	3	0.000169051	0.0014627	655	0.233593	1	1	4.01446	0.249099	1	2	0.000445038	0.5	cg06271720,cg17685004,cg19907293	IGFBP2
GO Molecular Function	GO:0043812	phosphatidylinositol-4-phosphate phosphatase activity	240	0.0054774	1	0.0841694	8.58593	0.349409	3	0.00017036	0.0014627	655	0.233593	1	1	4.01446	0.249099	1	2	0.000445038	0.5	cg00225067,cg13745489,cg23825522	SACM1L
GO Molecular Function	GO:0005179	hormone activity	241	0.00551537	1	0.0844012	1.68821	17.1779	29	0.00837539	0.0141394	808	0.249859	1	1	1.1973	14.1987	17	114	0.00756564	0.149123	cg00637745,cg02459107,cg05796838,cg05885137,cg05896193,cg06442684,cg08371532,cg09008589,cg09327610,cg10120778,cg10442549,cg13860360,cg14359798,cg14868128,cg16848937,cg17086139,cg18097872,cg18335233,cg19507160,cg20683802,cg22411165,cg22800743,cg24676120,cg24720604,cg25104266,cg25714526,cg26926497,cg27169610,cg27460824	ADM,AGT,C1QTNF9,EDN2,IGF1,INHBA,INHBB,INSL3,INSL5,KL,PMCH,PNOC,POMC,PRL,STC2,TG,UTS2
GO Molecular Function	GO:0004301	epoxide hydrolase activity	242	0.00554484	1	0.0845015	8.54771	0.350971	3	0.000171122	0.0014627	355	0.119951	1	1	3.21157	0.622748	2	5	0.000890076	0.4	cg07766743,cg20240791,cg22303758	EPHX1,EPHX2
GO Molecular Function	GO:0043199	sulfate binding	243	0.00556423	1	0.0844481	8.53683	0.351419	3	0.00017134	0.0014627	383	0.12455	1	1	8.02893	0.12455	1	1	0.000445038	1	cg12277870,cg19257274,cg27526649	CD34
GO Molecular Function	GO:0050661	NADP binding	244	0.00562974	1	0.0850921	1.94318	9.77781	19	0.00476734	0.00926377	1006	0.368318	1	1	1.1958	5.85383	7	47	0.00311526	0.148936	cg02783314,cg04566694,cg05678462,cg06007850,cg07714812,cg10631356,cg10707788,cg12879038,cg13394216,cg13651876,cg14358088,cg16373817,cg16762849,cg19007948,cg20586750,cg21250061,cg23057232,cg24935217,cg26546884	CAT,CBR4,DPYD,FASN,GMDS,GRHPR,H6PD
GO Molecular Function	GO:0050510	N-acetylgalactosaminyl-proteoglycan 3-beta-glucuronosyltransferase activity	245	0.00574414	1	0.0864668	4.4815	1.1157	5	0.000543978	0.00243784	1036	0.412638	1	1	2.00723	0.498198	1	4	0.000445038	0.25	cg13902101,cg14291878,cg14496909,cg22551145,cg24927646	CHSY1
GO Molecular Function	GO:0008955	peptidoglycan glycosyltransferase activity	246	0.00579286	1	0.0868458	8.41227	0.356622	3	0.000173877	0.0014627	383	0.12455	1	1	8.02893	0.12455	1	1	0.000445038	1	cg03514770,cg10362613,cg15123742	CSGALNACT1
GO Molecular Function	GO:0016894	endonuclease activity, active with either ribo- or deoxyribonucleic acids and producing 3'-phosphomonoesters	247	0.00584307	1	0.0872439	3.77357	1.59001	6	0.000775236	0.0029254	1311	0.589373	1	1	1.00362	2.98919	3	24	0.00133511	0.125	cg00163089,cg03129774,cg07582892,cg11201256,cg17587492,cg21777154	DNASE2B,SLX4,TSEN15
GO Molecular Function	GO:0034602	oxoglutarate dehydrogenase (NAD+) activity	248	0.00585052	1	0.0870029	17.8093	0.112301	2	5.47542e-05	0.000975134	383	0.12455	1	1	8.02893	0.12455	1	1	0.000445038	1	cg03155825,cg04809712	OGDH
GO Molecular Function	GO:0005024	transforming growth factor beta-activated receptor activity	249	0.00587492	1	0.0870149	2.37294	5.05702	12	0.00246564	0.0058508	113	0.0135364	1	0.44179	2.83374	2.11734	6	17	0.00267023	0.352941	cg06270049,cg14055970,cg15171154,cg18483459,cg20406747,cg21814995,cg22494026,cg23976221,cg24006770,cg24167667,cg24335092,cg24719910	AMHR2,BMPR1B,BMPR2,ENG,TGFBR2,TGFBR3
GO Molecular Function	GO:0042277	peptide binding	250	0.00594629	1	0.0877197	1.47837	32.4681	48	0.0158304	0.0234032	837	0.288615	1	1	1.13959	19.3052	22	155	0.00979083	0.141935	cg00165994,cg01080424,cg01170069,cg01245667,cg01603234,cg02795981,cg03795574,cg04171052,cg04256907,cg04316526,cg04920385,cg05141341,cg05400075,cg05885137,cg06129556,cg06671623,cg09008589,cg10093067,cg10120778,cg10781087,cg12202228,cg12402183,cg13037550,cg13075537,cg13676902,cg13917002,cg14841514,cg15108490,cg16112766,cg16848937,cg16967578,cg17226446,cg17823346,cg19002462,cg19666787,cg20219172,cg2…	ABCB9,APBA1,APBB2,CSNK1G1,EDNRB,GCGR,GHSR,IGF1R,INHBA,KDELR2,LDLRAD3,LDLRAP1,NPR3,NUP98,PPIA,PPIB,PPIF,RXFP2,SLC7A5,TGFB2,TLR2,TM2D1
GO Molecular Function	GO:0001046	core promoter sequence-specific DNA binding	251	0.00596957	1	0.0877123	1.7141	15.7517	27	0.00768	0.0131643	91	0.00656391	1	0.266019	2.26457	4.85744	11	39	0.00489542	0.282051	cg01263407,cg01771850,cg02395171,cg03251111,cg03917138,cg04852893,cg05398905,cg06234051,cg07455133,cg08992854,cg09077862,cg09256716,cg10820736,cg11142556,cg11318342,cg18736835,cg19298400,cg19467964,cg19987354,cg20173260,cg21498062,cg22800743,cg23636406,cg24393783,cg24652205,cg26848957,cg26926497	ESR1,ESR2,GATA3,MEF2C,MYOCD,SOX4,SOX8,SOX9,SP3,STAT1,ZNF750
GO Molecular Function	GO:0008242	omega peptidase activity	252	0.00606397	1	0.0887457	3.00579	2.66153	8	0.00129768	0.00390054	1129	0.427808	1	1	1.26772	2.36644	3	19	0.00133511	0.157895	cg02374207,cg04492459,cg04683210,cg09705456,cg11523350,cg15769472,cg16519399,cg19324462	BACE1,GGT6,OTUB1
GO Molecular Function	GO:0008376	acetylgalactosaminyltransferase activity	253	0.00607687	1	0.088583	1.859	11.2964	21	0.00550775	0.0102389	142	0.016784	1	0.435912	2.18971	4.11014	9	33	0.00400534	0.272727	cg00245075,cg03514770,cg03624438,cg05410536,cg05527856,cg07367144,cg10362613,cg11804725,cg11872373,cg13902101,cg14291878,cg14496909,cg15094908,cg15123742,cg15817769,cg16246661,cg17929042,cg22551145,cg23678274,cg24927646,cg26525772	CHSY1,CSGALNACT1,GALNT11,GALNT15,GALNT16,GALNT18,GALNT2,GALNT6,WBSCR17
GO Molecular Function	GO:0005096	GTPase activator activity	254	0.00613275	1	0.0890455	1.33078	63.1208	84	0.0307756	0.0409556	37	0.000208668	0.769566	0.0207991	1.63727	31.7602	52	255	0.023142	0.203922	cg00369677,cg00424354,cg00502575,cg00594191,cg01123186,cg01254170,cg01399475,cg01854776,cg02244431,cg03025413,cg03172765,cg03582371,cg03891302,cg04852893,cg04938109,cg05187651,cg05200313,cg05265574,cg06224178,cg06486088,cg06776201,cg06856735,cg06934572,cg07397612,cg07404106,cg07783183,cg08074555,cg08113628,cg08373323,cg09042791,cg09350880,cg09450153,cg09510202,cg09692364,cg09721078,cg09767588,cg1…	ABR,AGAP1,ARHGAP10,ARHGAP15,ARHGAP18,ARHGAP20,ARHGAP23,ARHGAP32,ARHGAP42,ARHGAP44,ASAP1,ASAP2,CHN2,DAB2IP,DLC1,DOCK4,ERRFI1,FAM13A,GAPVD1,GDI2,GRTP1,HTR2B,JUN,LLGL1,MYO9A,PREX2,RAPGEF2,RASA3,RASGRP3,RGS10,RGS16,RGS6,RGS8,RIN3,SIPA1L2,SIPA1L3,SRGAP1,SRGAP3,STARD13,TBC1D14,TBC1D16,TBC1D19,TBC1D22A,TBC1D29,TBC1D4,TBC1D7,TBCD,TIAM2,TSC2,USP6NL,VAV3,WNT11
GO Molecular Function	GO:0019239	deaminase activity	255	0.00625584	1	0.0904766	2.35316	5.09952	12	0.00248636	0.0058508	231	0.0515123	1	0.822412	2.00723	3.48739	7	28	0.00311526	0.25	cg00177431,cg05355067,cg07908223,cg08944086,cg11378001,cg13396821,cg14359798,cg14723284,cg21746339,cg22247792,cg25726756,cg26677675	ADAR,ADARB1,ADARB2,AMPD3,DCTD,FTCD,ZBP1
GO Molecular Function	GO:0030235	nitric-oxide synthase regulator activity	256	0.00629301	1	0.0906586	3.71414	1.61545	6	0.000787638	0.0029254	78	0.00292177	1	0.138147	5.35262	0.747298	4	6	0.00178015	0.666667	cg01461514,cg04820159,cg07455133,cg07826642,cg11318342,cg14274357	AKT1,EGFR,ESR1,HSP90AB1
GO Molecular Function	GO:0009008	DNA-methyltransferase activity	257	0.00629787	1	0.0903756	3.71353	1.61571	6	0.000787769	0.0029254	355	0.119951	1	1	3.21157	0.622748	2	5	0.000890076	0.4	cg05896193,cg13171643,cg18064754,cg25860465,cg25974017,cg27596297	DNMT3A,MGMT
GO Molecular Function	GO:0031994	insulin-like growth factor I binding	258	0.00630131	1	0.0900745	3.28436	2.13131	7	0.00103916	0.00341297	626	0.213377	1	1	2.29398	0.871847	2	7	0.000890076	0.285714	cg01245667,cg03795574,cg06271720,cg06671623,cg12402183,cg17685004,cg19907293	IGF1R,IGFBP2
GO Molecular Function	GO:0032183	SUMO binding	259	0.00634781	1	0.0903889	2.98183	2.68291	8	0.0013081	0.00390054	179	0.0384656	1	0.79252	2.91961	1.37005	4	11	0.00178015	0.363636	cg03044471,cg03466237,cg03582371,cg06856735,cg07944936,cg12314682,cg13166748,cg17415355	CBX4,HERC2,SOBP,TOLLIP
GO Molecular Function	GO:0004741	[pyruvate dehydrogenase (lipoamide)] phosphatase activity	260	0.00668576	1	0.094835	7.98208	0.375842	3	0.000183248	0.0014627	655	0.233593	1	1	4.01446	0.249099	1	2	0.000445038	0.5	cg05323683,cg07681799,cg27415425	PDP1
GO Molecular Function	GO:0005152	interleukin-1 receptor antagonist activity	261	0.00677229	1	0.0956942	5.44685	0.73437	4	0.000358055	0.00195027	875	0.329059	1	1	2.67631	0.373649	1	3	0.000445038	0.333333	cg03852659,cg14435997,cg15914335,cg20311673	PXDN
GO Molecular Function	GO:0015278	calcium-release channel activity	262	0.00684406	1	0.0963393	2.56349	3.90094	10	0.00190197	0.00487567	306	0.0863259	1	1	2.29398	1.74369	4	14	0.00178015	0.285714	cg00502575,cg02735620,cg05187651,cg06672008,cg08847919,cg10256045,cg14574066,cg16668397,cg18013730,cg18053228	JPH3,PKD2,RASA3,TPCN2
GO Molecular Function	GO:0005068	transmembrane receptor protein tyrosine kinase adaptor activity	263	0.00703342	1	0.0986283	2.71642	3.31318	9	0.0016154	0.0043881	852	0.31119	1	1	1.78421	1.12095	2	9	0.000890076	0.222222	cg00305996,cg07266412,cg12349350,cg14203426,cg14466759,cg17713751,cg24183566,cg24420432,cg26570844	IRS1,SH2B2
GO Molecular Function	GO:0071813	lipoprotein particle binding	264	0.00713461	1	0.0996684	2.08495	7.1944	15	0.00350775	0.00731351	573	0.14972	1	0.963642	1.74542	2.86464	5	23	0.00222519	0.217391	cg01637789,cg02042623,cg04658679,cg07307830,cg07632068,cg08271366,cg09789874,cg10996589,cg13075279,cg14192935,cg14846380,cg17534092,cg18234606,cg20494738,cg21742975	CDH13,SCARB1,STAB2,THBS1,VLDLR
GO Molecular Function	GO:0004357	glutamate-cysteine ligase activity	265	0.00748895	1	0.104224	7.65579	0.39186	3	0.000191058	0.0014627	118	0.0155066	1	0.484646	8.02893	0.249099	2	2	0.000890076	1	cg01807748,cg02868790,cg05382185	GCLC,GCLM
GO Molecular Function	GO:0042328	heparan sulfate N-acetylglucosaminyltransferase activity	266	0.00767374	1	0.106394	4.17348	1.19804	5	0.000584125	0.00243784	118	0.0155066	1	0.484646	8.02893	0.249099	2	2	0.000890076	1	cg00332126,cg02134720,cg03599855,cg23264547,cg24892992	EXT1,EXT2
GO Molecular Function	GO:0050509	N-acetylglucosaminyl-proteoglycan 4-beta-glucuronosyltransferase activity	266	0.00767374	1	0.106394	4.17348	1.19804	5	0.000584125	0.00243784	118	0.0155066	1	0.484646	8.02893	0.249099	2	2	0.000890076	1	cg00332126,cg02134720,cg03599855,cg23264547,cg24892992	EXT1,EXT2
GO Molecular Function	GO:0008266	poly(U) RNA binding	268	0.0077663	1	0.106873	2.8776	2.78009	8	0.00135548	0.00390054	256	0.0667004	1	0.960902	3.01085	0.996397	3	8	0.00133511	0.375	cg00983705,cg02767634,cg06443678,cg07159758,cg08788712,cg19516754,cg22149471,cg26843612	ATXN1,HNRNPH1,MSI2
GO Molecular Function	GO:0015197	peptide transporter activity	269	0.00776967	1	0.106523	4.16064	1.20174	5	0.000585927	0.00243784	345	0.118456	1	1	2.40868	1.2455	3	10	0.00133511	0.3	cg05323683,cg07681799,cg13037550,cg16711597,cg27415425	ABCB9,CDH17,SLC15A1
GO Molecular Function	GO:0070273	phosphatidylinositol-4-phosphate binding	270	0.00779834	1	0.10652	2.8755	2.78213	8	0.00135647	0.00390054	156	0.0270957	1	0.640569	3.21157	1.2455	4	10	0.00178015	0.4	cg01461514,cg02285003,cg03868944,cg07459478,cg13022534,cg14190522,cg15678744,cg25693317	DAB2IP,GOLPH3,LANCL2,SH3PXD2B
GO Molecular Function	GO:0050662	coenzyme binding	271	0.00782399	1	0.106476	1.47495	30.5095	45	0.0148754	0.0219405	1233	0.504019	1	1	1.01465	22.668	23	182	0.0102359	0.126374	cg01087463,cg02783314,cg02868790,cg02974898,cg03155825,cg03832197,cg04566694,cg04589649,cg04809712,cg05382185,cg05678462,cg05881698,cg06007850,cg07714812,cg09133485,cg10631356,cg10707788,cg10888242,cg12879038,cg13394216,cg13651876,cg14358088,cg14659129,cg15318697,cg15984712,cg16373817,cg16762849,cg17475583,cg17729072,cg17949316,cg18156963,cg19007948,cg20080282,cg20586750,cg21224972,cg21250061,cg2…	ACAT1,ACBD6,ACOT7,ACOX3,AOX1,CAT,CBR4,CHDH,DBI,DPYD,DUS3L,ECI2,FASN,GCH1,GCLC,GMDS,GPD1L,GRHPR,H6PD,HACL1,KDM1A,OGDH,XDH
GO Molecular Function	GO:0003755	peptidyl-prolyl cis-trans isomerase activity	272	0.0079422	1	0.107687	2.05884	7.28566	15	0.00355224	0.00731351	1358	0.613069	1	1	0.955825	5.23109	5	42	0.00222519	0.119048	cg02795981,cg04256907,cg04920385,cg05141341,cg06129556,cg13676902,cg14841514,cg16112766,cg17823346,cg19666787,cg20679052,cg21123686,cg24386135,cg24752964,cg25365214	CWC27,FKBP9,PPIA,PPIB,PPIF
GO Molecular Function	GO:0030899	calcium-dependent ATPase activity	273	0.00803736	1	0.108578	7.45863	0.402219	3	0.000196108	0.0014627	655	0.233593	1	1	4.01446	0.249099	1	2	0.000445038	0.5	cg12030226,cg12038298,cg20741418	TNNT3
GO Molecular Function	GO:0031369	translation initiation factor binding	274	0.00806103	1	0.1085	2.65646	3.38797	9	0.00165186	0.0043881	868	0.320821	1	1	1.50542	1.99279	3	16	0.00133511	0.1875	cg05181927,cg08326300,cg09329936,cg11596479,cg13792444,cg17028595,cg17887364,cg18436008,cg22890825	EIF4EBP1,RPS24,TRIM32
GO Molecular Function	GO:0008047	enzyme activator activity	275	0.0081368	1	0.109122	1.25082	96.7368	121	0.0471657	0.0589956	50	0.000622081	1	0.0458847	1.44405	51.9372	75	417	0.0333778	0.179856	cg00369677,cg00409434,cg00424354,cg00502575,cg00594191,cg01123186,cg01254170,cg01399475,cg01465769,cg01550348,cg01854776,cg02244431,cg02359746,cg02480675,cg03025413,cg03099144,cg03129774,cg03172765,cg03582371,cg03891302,cg04852893,cg04938109,cg05187651,cg05200313,cg05232628,cg05265574,cg06224178,cg06486088,cg06776201,cg06856735,cg06934572,cg07397612,cg07404106,cg07783183,cg08074555,cg08113628,cg0…	ABI1,ABR,AGAP1,AGT,ARHGAP10,ARHGAP15,ARHGAP18,ARHGAP20,ARHGAP23,ARHGAP32,ARHGAP42,ARHGAP44,ASAP1,ASAP2,BCL10,BMP2,CALM1,CALM2,CAV1,CHN2,DAB2IP,DAOA,DLC1,DNAJC1,DOCK4,EGF,ERRFI1,FAM13A,GAPVD1,GAS6,GDI2,GM2A,GREM1,GRTP1,HTR2B,JUN,LLGL1,MYO9A,NRG1,PITRM1,PPP1R12B,PREX2,PRKAG2,PRKCD,PRKCE,PSME4,RAPGEF2,RASA3,RASGRP3,RGS10,RGS16,RGS6,RGS8,RIN3,SIPA1L2,SIPA1L3,SLX4,SRGAP1,SRGAP3,STARD13,TBC1D14,TBC1D16…
GO Molecular Function	GO:0030971	receptor tyrosine kinase binding	276	0.00823466	1	0.110034	1.83658	10.8898	20	0.00530953	0.00975134	300	0.0815512	1	1	1.73598	4.60834	8	37	0.0035603	0.216216	cg00305996,cg00502575,cg01898377,cg02359746,cg05187651,cg06519061,cg06911744,cg07266412,cg12349350,cg14203426,cg14466759,cg15619820,cg16797901,cg17713751,cg18013730,cg22720392,cg24183566,cg24420432,cg25153629,cg26570844	ARHGEF16,DOCK4,GAS6,IRS1,NRG1,PTPN1,PTPN14,SH2B2
GO Molecular Function	GO:0001158	enhancer sequence-specific DNA binding	277	0.00837442	1	0.111498	1.80319	11.6461	21	0.00567823	0.0102389	251	0.0608856	1	0.894606	1.93802	3.61194	7	29	0.00311526	0.241379	cg01263407,cg03251111,cg03917138,cg04316526,cg05264214,cg06234051,cg06653292,cg06675417,cg06941869,cg09256716,cg09767588,cg09937500,cg13580107,cg15517343,cg15532942,cg16536399,cg19298400,cg23240477,cg24393783,cg25546405,cg26848957	CREB1,GATA3,JUN,NFATC1,POU4F1,SOX9,TBX19
GO Molecular Function	GO:0050508	glucuronosyl-N-acetylglucosaminyl-proteoglycan 4-alpha-N-acetylglucosaminyltransferase activity	278	0.00847906	1	0.112485	4.07123	1.22813	5	0.000598796	0.00243784	189	0.04266	1	0.832435	5.35262	0.373649	2	3	0.000890076	0.666667	cg00332126,cg02134720,cg03599855,cg23264547,cg24892992	EXT1,EXT2
GO Molecular Function	GO:0050211	procollagen galactosyltransferase activity	279	0.00848115	1	0.112109	7.31174	0.410299	3	0.000200048	0.0014627	875	0.329059	1	1	2.67631	0.373649	1	3	0.000445038	0.333333	cg17002156,cg25605307,cg26883161	COLGALT2
GO Molecular Function	GO:0047522	15-oxoprostaglandin 13-oxidase activity	280	0.00850056	1	0.111964	14.6576	0.136448	2	6.65274e-05	0.000975134	655	0.233593	1	1	4.01446	0.249099	1	2	0.000445038	0.5	cg08258506,cg19860245	PTGR2
GO Molecular Function	GO:0036132	13-prostaglandin reductase activity	280	0.00850056	1	0.111964	14.6576	0.136448	2	6.65274e-05	0.000975134	655	0.233593	1	1	4.01446	0.249099	1	2	0.000445038	0.5	cg08258506,cg19860245	PTGR2
GO Molecular Function	GO:0019136	deoxynucleoside kinase activity	282	0.00862613	1	0.112813	7.26595	0.412884	3	0.000201309	0.0014627	1036	0.412638	1	1	2.00723	0.498198	1	4	0.000445038	0.25	cg06098276,cg20740903,cg25069807	TK1
GO Molecular Function	GO:0035755	cardiolipin hydrolase activity	283	0.00867382	1	0.113036	14.5036	0.137897	2	6.7234e-05	0.000975134	383	0.12455	1	1	8.02893	0.12455	1	1	0.000445038	1	cg18713166,cg26455386	PLD6
GO Molecular Function	GO:0001156	TFIIIC-class transcription factor binding	284	0.00891516	1	0.115771	7.17766	0.417964	3	0.000203785	0.0014627	655	0.233593	1	1	4.01446	0.249099	1	2	0.000445038	0.5	cg01911440,cg02864619,cg12434898	RPTOR
GO Molecular Function	GO:0008565	protein transporter activity	285	0.00900256	1	0.116496	1.79061	11.7278	21	0.00571811	0.0102389	966	0.336467	1	1	1.16081	10.3376	12	83	0.00534045	0.144578	cg02767634,cg03064626,cg03585720,cg04892437,cg05695876,cg06934572,cg09795973,cg10442549,cg10846682,cg13055709,cg13258774,cg14192935,cg14282634,cg15924102,cg22699768,cg22872857,cg23372723,cg23864514,cg24210280,cg26601431,cg27584255	COG2,IPO9,ITGB1BP1,RAMP1,RUFY1,TIMM22,TOMM20,TOMM7,TSNAX,VLDLR,XPO1,XPO7
GO Molecular Function	GO:0001047	core promoter binding	286	0.00928632	1	0.119748	1.57923	20.263	32	0.00987956	0.0156022	148	0.018454	1	0.459854	1.81298	7.72208	14	62	0.00623053	0.225806	cg00491064,cg01263407,cg01771850,cg02395171,cg03251111,cg03917138,cg04852893,cg05398905,cg06234051,cg07455133,cg08992854,cg09077862,cg09256716,cg10820736,cg11142556,cg11318342,cg12141052,cg13534503,cg14494733,cg14969261,cg18736835,cg19298400,cg19467964,cg19987354,cg20173260,cg21498062,cg22800743,cg23636406,cg24393783,cg24652205,cg26848957,cg26926497	E2F8,ESR1,ESR2,GATA3,HMGA2,MEF2C,MYOCD,NOTCH1,SOX4,SOX8,SOX9,SP3,STAT1,ZNF750
GO Molecular Function	GO:0004521	endoribonuclease activity	287	0.00945329	1	0.121476	2.43958	4.09907	10	0.00199857	0.00487567	1250	0.540121	1	1	1.02497	5.85383	6	47	0.00267023	0.12766	cg00163089,cg01838596,cg06193232,cg07582892,cg08113628,cg10948630,cg11201256,cg18999451,cg21777154,cg23488578	AGO2,DICER1,ERN1,RNASEL,RPP40,TSEN15
GO Molecular Function	GO:0097371	MDM2/MDM4 family protein binding	288	0.00952108	1	0.121923	7.00433	0.428306	3	0.000208828	0.0014627	1159	0.48581	1	1	1.60579	0.622748	1	5	0.000445038	0.2	cg08061524,cg17342469,cg19764731	PPARA
GO Molecular Function	GO:0016836	hydro-lyase activity	289	0.00982274	1	0.12535	2.06569	6.77741	14	0.00330444	0.00682594	1521	0.784999	1	1	0.76466	5.23109	4	42	0.00178015	0.0952381	cg02783314,cg05678462,cg06007850,cg06258529,cg07714812,cg10707788,cg12879038,cg13394216,cg14358088,cg15260428,cg16762849,cg19007948,cg20586750,cg26546884	CARKD,FASN,GMDS,PUS1
GO Molecular Function	GO:0001030	RNA polymerase III type 1 promoter DNA binding	290	0.0103476	1	0.131593	6.79023	0.441812	3	0.000215413	0.0014627	875	0.329059	1	1	2.67631	0.373649	1	3	0.000445038	0.333333	cg01911440,cg02864619,cg12434898	RPTOR
GO Molecular Function	GO:0001032	RNA polymerase III type 3 promoter DNA binding	290	0.0103476	1	0.131593	6.79023	0.441812	3	0.000215413	0.0014627	875	0.329059	1	1	2.67631	0.373649	1	3	0.000445038	0.333333	cg01911440,cg02864619,cg12434898	RPTOR
GO Molecular Function	GO:0001031	RNA polymerase III type 2 promoter DNA binding	290	0.0103476	1	0.131593	6.79023	0.441812	3	0.000215413	0.0014627	875	0.329059	1	1	2.67631	0.373649	1	3	0.000445038	0.333333	cg01911440,cg02864619,cg12434898	RPTOR
GO Molecular Function	GO:0031997	N-terminal myristoylation domain binding	293	0.0106938	1	0.134603	4.7601	0.840318	4	0.000409712	0.00195027	189	0.04266	1	0.832435	5.35262	0.373649	2	3	0.000890076	0.666667	cg10062874,cg11222440,cg22321808,cg23101632	CALM1,CALM2
GO Molecular Function	GO:0047237	glucuronylgalactosylproteoglycan 4-beta-N-acetylgalactosaminyltransferase activity	294	0.0108631	1	0.136269	6.66788	0.449918	3	0.000219365	0.0014627	655	0.233593	1	1	4.01446	0.249099	1	2	0.000445038	0.5	cg03514770,cg10362613,cg15123742	CSGALNACT1
GO Molecular Function	GO:0002020	protease binding	295	0.0114773	1	0.143486	1.84074	9.77869	18	0.00476777	0.00877621	568	0.142837	1	0.927437	1.42449	7.72208	11	62	0.00489542	0.177419	cg00281273,cg00569500,cg01550348,cg02413187,cg04146573,cg05796838,cg06871529,cg07499259,cg08547922,cg10294363,cg11420771,cg14906976,cg15765889,cg17801840,cg20274267,cg23674169,cg25274185,cg25743490	BCL10,BRCA2,CD28,CSTB,FADD,INSL3,MBP,NDUFS7,SLC6A3,TNFRSF1A,TNFRSF8
GO Molecular Function	GO:0036094	small molecule binding	296	0.0116536	1	0.145198	1.09383	468.992	513	0.228665	0.250122	315	0.0906444	1	1	1.06656	319.719	341	2567	0.151758	0.13284	cg00005740,cg00019678,cg00049892,cg00061520,cg00168191,cg00204249,cg00316508,cg00369677,cg00373371,cg00409434,cg00477086,cg00491064,cg00502575,cg00542261,cg00600617,cg00746446,cg00795205,cg00927503,cg00992348,cg01087463,cg01101020,cg01145245,cg01230988,cg01245667,cg01254170,cg01320579,cg01417313,cg01422249,cg01461514,cg01465769,cg01477379,cg01540911,cg01550348,cg01586432,cg01589353,cg01636354,cg0…	AACS,AATK,ABCA13,ABCA4,ABCB9,ABCC1,ABCC2,ABCC6,ABCG2,ABL2,ACLY,ACOX3,ACSL1,ACTG1,ACTR2,ADCY3,ADCY9,ADORA1,AGAP1,AGK,AGXT,AK2,AKAP7,AKT1,AKT3,ALDH18A1,ALKBH8,ALPK2,ALPK3,AMHR2,AOX1,ARL10,ARL4C,ARL5C,ASS1,ATAD2B,ATL2,ATP10A,ATP10D,ATP11A,ATP2A2,ATP2A3,ATP2B4,ATP2C2,ATP8B2,ATP8B4,ATP9A,BMPR1B,BMPR2,BTAF1,CACNA1B,CAMK2B,CAMK2D,CARKD,CARS,CARS2,CAT,CAV1,CBR4,CD320,CDC42BPB,CDC42BPG,CDC7,CDK14,CDK15,CD…
GO Molecular Function	GO:0031013	troponin I binding	297	0.0118589	1	0.147258	6.45203	0.46497	3	0.000226704	0.0014627	1159	0.48581	1	1	1.60579	0.622748	1	5	0.000445038	0.2	cg12030226,cg12038298,cg20741418	TNNT3
GO Molecular Function	GO:0070012	oligopeptidase activity	298	0.0118746	1	0.146958	12.2951	0.162666	2	7.93105e-05	0.000975134	383	0.12455	1	1	8.02893	0.12455	1	1	0.000445038	1	cg00061635,cg14191955	NDEL1
GO Molecular Function	GO:0003995	acyl-CoA dehydrogenase activity	299	0.0119156	1	0.146972	3.73681	1.33804	5	0.000652384	0.00243784	1593	0.864133	1	1	0.535262	1.86824	1	15	0.000445038	0.0666667	cg09133485,cg15984712,cg17949316,cg21224972,cg26869512	ACOX3
GO Molecular Function	GO:0001532	interleukin-21 receptor activity	300	0.0122039	1	0.150027	12.1187	0.165034	2	8.04652e-05	0.000975134	383	0.12455	1	1	8.02893	0.12455	1	1	0.000445038	1	cg03598457,cg27372015	IL21R
GO Molecular Function	GO:0004601	peroxidase activity	301	0.012213	1	0.149639	2.14676	5.58981	12	0.00272541	0.0058508	795	0.24398	1	1	1.37079	5.10654	7	41	0.00311526	0.170732	cg00450617,cg03852659,cg06857473,cg10631356,cg14435997,cg15914335,cg16175941,cg18693051,cg20311673,cg23321140,cg24935217,cg26019472	CAT,GPX3,GPX4,GSTZ1,IPCEF1,PXDN,TPO
GO Molecular Function	GO:0001016	RNA polymerase III regulatory region DNA binding	302	0.0122901	1	0.150086	6.36592	0.47126	3	0.000229771	0.0014627	1036	0.412638	1	1	2.00723	0.498198	1	4	0.000445038	0.25	cg01911440,cg02864619,cg12434898	RPTOR
GO Molecular Function	GO:0016741	transferase activity, transferring one-carbon groups	303	0.0128153	1	0.155983	1.4014	35.6787	50	0.0173958	0.0243784	159	0.0285734	1	0.662759	1.37639	26.1554	36	210	0.0160214	0.171429	cg02732915,cg03622664,cg04332442,cg05522011,cg05896193,cg06005199,cg06519061,cg06535003,cg07367144,cg07631435,cg09858767,cg10082398,cg11872373,cg12121765,cg13171643,cg13335567,cg13424940,cg13535718,cg13628057,cg13954067,cg14137625,cg14308466,cg14525886,cg15833565,cg16424082,cg17369406,cg17887364,cg18064754,cg18603577,cg18931398,cg19437325,cg19644991,cg21903122,cg22147546,cg22247792,cg22633932,cg2…	ALKBH8,ASH2L,DIMT1,DMAP1,DNMT3A,EHMT1,FTCD,GART,HENMT1,KIAA1456,KMT2C,KMT2E,METTL16,METTL7A,MGMT,N6AMT2,NNMT,NSUN7,PEMT,PRDM1,PRDM14,PRDM2,PRDM6,PRDM8,PRMT8,SARDH,SETD3,SETD7,SETD8,SETMAR,SMYD2,TFB1M,TRMT44,TRMT5,TRMU,TYW3
GO Molecular Function	GO:0004000	adenosine deaminase activity	304	0.0128847	1	0.156312	2.85283	2.4537	7	0.00119634	0.00341297	156	0.0270957	1	0.640569	3.21157	1.2455	4	10	0.00178015	0.4	cg00177431,cg05355067,cg07908223,cg08944086,cg11378001,cg13396821,cg14723284	ADAR,ADARB1,ADARB2,ZBP1
GO Molecular Function	GO:0043560	insulin receptor substrate binding	305	0.0129874	1	0.157041	2.45232	3.67	9	0.00178937	0.0043881	261	0.0681354	1	0.962772	2.47044	1.61915	4	13	0.00178015	0.307692	cg01245667,cg01465769,cg03795574,cg06671623,cg09179248,cg10460643,cg12402183,cg13471374,cg19928739	IGF1R,JAK2,PRKCD,PRKCZ
GO Molecular Function	GO:0004808	tRNA (5-methylaminomethyl-2-thiouridylate)-methyltransferase activity	306	0.0130373	1	0.15713	11.7024	0.170905	2	8.33278e-05	0.000975134	383	0.12455	1	1	8.02893	0.12455	1	1	0.000445038	1	cg04332442,cg19437325	TRMU
GO Molecular Function	GO:0019887	protein kinase regulator activity	307	0.0132954	1	0.159718	1.47714	25.7253	38	0.0125428	0.0185276	582	0.153915	1	0.975324	1.29036	13.9496	18	112	0.00801068	0.160714	cg00502575,cg02359746,cg02950701,cg04191989,cg04666346,cg05187651,cg07783183,cg08082763,cg08376310,cg08651590,cg08847919,cg09667289,cg10256045,cg10311020,cg10379077,cg12079975,cg12263469,cg13619277,cg13880539,cg14574066,cg15574321,cg16206090,cg16581738,cg17010895,cg17363943,cg17802486,cg18013730,cg18053228,cg18793086,cg19072083,cg19579080,cg21278889,cg22405226,cg22854448,cg24964110,cg26597734,cg2…	ABI1,CABLES1,CCND1,CCNY,CDKN1C,EGF,GAS6,GREM1,IBTK,NRG1,PRKAG2,PRKAR1A,PRKAR1B,RAPGEF4,SOCS1,SPRED2,TRIB2,WNT11
GO Molecular Function	GO:0016409	palmitoyltransferase activity	308	0.0135314	1	0.162025	2.04407	6.35986	13	0.00310086	0.00633837	1144	0.445519	1	1	1.14699	4.35924	5	35	0.00222519	0.142857	cg00283857,cg01417313,cg03891268,cg04704487,cg05956452,cg08240383,cg10717691,cg15211864,cg15926004,cg17071432,cg18234296,cg25578048,cg26906629	CPT1A,HHAT,ZDHHC14,ZDHHC19,ZDHHC7
GO Molecular Function	GO:0030160	GKAP/Homer scaffold activity	309	0.0136756	1	0.163223	4.42071	0.904832	4	0.000441166	0.00195027	1036	0.412638	1	1	2.00723	0.498198	1	4	0.000445038	0.25	cg02011981,cg07110405,cg14041701,cg14498227	SHANK2
GO Molecular Function	GO:0035326	enhancer binding	310	0.0137674	1	0.163788	1.71676	12.2323	21	0.00596408	0.0102389	339	0.108114	1	1	1.70311	4.11014	7	33	0.00311526	0.212121	cg01263407,cg03251111,cg03917138,cg04316526,cg05264214,cg06234051,cg06653292,cg06675417,cg06941869,cg09256716,cg09767588,cg09937500,cg13580107,cg15517343,cg15532942,cg16536399,cg19298400,cg23240477,cg24393783,cg25546405,cg26848957	CREB1,GATA3,JUN,NFATC1,POU4F1,SOX9,TBX19
GO Molecular Function	GO:0004862	cAMP-dependent protein kinase inhibitor activity	311	0.0139958	1	0.165969	3.11509	1.92611	6	0.000939107	0.0029254	256	0.0667004	1	0.960902	3.01085	0.996397	3	8	0.00133511	0.375	cg04191989,cg04666346,cg12079975,cg16581738,cg19579080,cg27577993	PRKAG2,PRKAR1A,PRKAR1B
GO Molecular Function	GO:0005337	nucleoside transmembrane transporter activity	312	0.0146	1	0.172579	3.08539	1.94465	6	0.000948148	0.0029254	232	0.0521544	1	0.829075	2.67631	1.4946	4	12	0.00178015	0.333333	cg05543520,cg06947694,cg07826642,cg13714026,cg16759416,cg18645316	SLC25A26,SLC29A1,SLC29A3,SLC29A4
GO Molecular Function	GO:0016803	ether hydrolase activity	313	0.0147174	1	0.173411	5.94643	0.504505	3	0.00024598	0.0014627	626	0.213377	1	1	2.29398	0.871847	2	7	0.000890076	0.285714	cg07766743,cg20240791,cg22303758	EPHX1,EPHX2
GO Molecular Function	GO:0016746	transferase activity, transferring acyl groups	314	0.0147699	1	0.173476	1.37047	39.4027	54	0.0192115	0.0263286	794	0.239616	1	1	1.13714	29.0201	33	233	0.0146862	0.141631	cg00017826,cg00061520,cg00281273,cg00283857,cg00418613,cg00420526,cg00491577,cg00839333,cg01417313,cg01631277,cg01817009,cg01838596,cg02868790,cg03215416,cg03803789,cg03891268,cg04492459,cg04704487,cg04954111,cg05382185,cg05956452,cg06151171,cg06871529,cg08240383,cg09894683,cg10717691,cg11849327,cg12019475,cg12641024,cg12879038,cg13335567,cg15211864,cg15926004,cg16177647,cg16681436,cg17071432,cg1…	ACAT1,ACLY,AGPAT1,ATE1,BRCA2,CDYL,CERS6,CPT1A,CREBBP,DLAT,ELOVL5,ELOVL6,EPC1,ESCO2,FASN,GGT6,GNPNAT1,HHAT,KAT6B,LCAT,LCLAT1,LPCAT1,MBOAT1,NAT10,NAT2,NCOA1,NCOA2,NMT1,QPCT,SUPT3H,ZDHHC14,ZDHHC19,ZDHHC7
GO Molecular Function	GO:0032559	adenyl ribonucleotide binding	315	0.0148637	1	0.174024	1.12084	292.638	328	0.142681	0.159922	63	0.00179734	1	0.105216	1.19739	187.074	224	1502	0.0996885	0.149135	cg00005740,cg00019678,cg00049892,cg00061520,cg00204249,cg00373371,cg00409434,cg00491064,cg00542261,cg00600617,cg00746446,cg00795205,cg01101020,cg01245667,cg01461514,cg01465769,cg01477379,cg01540911,cg01586432,cg01589353,cg01636354,cg01653532,cg01807748,cg02699518,cg02735620,cg02857325,cg02868790,cg02926307,cg02974898,cg03108697,cg03124510,cg03290871,cg03445244,cg03534504,cg03723716,cg03771739,cg0…	AACS,AATK,ABCA13,ABCA4,ABCB9,ABCC1,ABCC2,ABCC6,ABCG2,ABL2,ACLY,ACSL1,ACTG1,ACTR2,ADCY3,ADCY9,AGK,AK2,AKAP7,AKT1,AKT3,ALDH18A1,ALPK2,ALPK3,AMHR2,ASS1,ATAD2B,ATP10A,ATP10D,ATP11A,ATP2A2,ATP2A3,ATP2B4,ATP2C2,ATP8B2,ATP8B4,ATP9A,BMPR1B,BMPR2,BTAF1,CACNA1B,CAMK2B,CAMK2D,CARKD,CARS,CARS2,CDC42BPB,CDC42BPG,CDC7,CDK14,CDK15,CDK17,CDK6,CHD2,CIITA,CSNK1G1,CSNK2A3,DCAKD,DCLK1,DDR2,DDX1,DDX10,DDX25,DDX46,DDX…
GO Molecular Function	GO:0001540	beta-amyloid binding	316	0.0149592	1	0.174587	2.01632	6.44738	13	0.00314353	0.00633837	301	0.0818269	1	1	1.92694	3.11374	6	25	0.00267023	0.24	cg00165994,cg01603234,cg05400075,cg10781087,cg13075537,cg13917002,cg15108490,cg16967578,cg19002462,cg20735242,cg23877017,cg25910494,cg26597485	APBA1,APBB2,LDLRAD3,LDLRAP1,TGFB2,TM2D1
GO Molecular Function	GO:0005524	ATP binding	317	0.0151193	1	0.175898	1.12309	282.257	317	0.137619	0.154559	89	0.00548956	1	0.227477	1.1743	183.088	215	1470	0.0956831	0.146259	cg00005740,cg00019678,cg00049892,cg00061520,cg00204249,cg00373371,cg00409434,cg00491064,cg00542261,cg00600617,cg00746446,cg00795205,cg01101020,cg01245667,cg01461514,cg01465769,cg01477379,cg01540911,cg01589353,cg01636354,cg01653532,cg01807748,cg02699518,cg02735620,cg02857325,cg02868790,cg02926307,cg02974898,cg03108697,cg03124510,cg03290871,cg03445244,cg03534504,cg03723716,cg03771739,cg03795574,cg0…	AACS,AATK,ABCA13,ABCA4,ABCB9,ABCC1,ABCC2,ABCC6,ABCG2,ABL2,ACLY,ACSL1,ACTG1,ACTR2,ADCY3,ADCY9,AGK,AK2,AKT1,AKT3,ALDH18A1,ALPK2,ALPK3,AMHR2,ASS1,ATAD2B,ATP10A,ATP10D,ATP11A,ATP2A2,ATP2A3,ATP2B4,ATP2C2,ATP8B2,ATP8B4,ATP9A,BMPR1B,BMPR2,BTAF1,CACNA1B,CAMK2B,CAMK2D,CARKD,CARS,CARS2,CDC42BPB,CDC42BPG,CDC7,CDK14,CDK15,CDK17,CDK6,CHD2,CIITA,CSNK1G1,CSNK2A3,DCAKD,DCLK1,DDR2,DDX1,DDX10,DDX25,DDX46,DDX51,DHX…
GO Molecular Function	GO:0017016	Ras GTPase binding	318	0.0152548	1	0.176917	1.41384	31.8281	45	0.0155184	0.0219405	36	0.000200717	0.740245	0.0205624	1.86975	18.1842	34	146	0.0151313	0.232877	cg00711291,cg01854776,cg03064626,cg04938109,cg05027533,cg05200313,cg05695876,cg06154903,cg06343233,cg06378010,cg06911744,cg07508429,cg08675117,cg09042791,cg09795973,cg09856107,cg09962377,cg10406264,cg11014073,cg11677744,cg13412754,cg13506485,cg14003974,cg14282634,cg15260428,cg15270350,cg15619820,cg15705810,cg16779580,cg16797901,cg18121989,cg19735250,cg21679391,cg22720392,cg22780675,cg22872857,cg2…	ARHGEF16,BIRC5,CCDC64,CDC42BPB,CDC42EP4,DAAM1,DIAPH3,DOCK4,DVL1,EHD1,ERC1,EXOC2,FMNL1,FMNL2,IPO9,MAPKAP1,NDRG1,NPC1L1,PLCE1,RAB11FIP3,RAB11FIP4,RAF1,RANBP3,RAPGEF4,RASGRP3,RHOBTB3,RIN3,SH3BP4,SRGAP1,SYTL2,ULK1,XPO1,XPO7,XPOT
GO Molecular Function	GO:0003899	DNA-directed RNA polymerase activity	319	0.015255	1	0.176365	2.2613	4.42224	10	0.00215614	0.00487567	1647	0.916941	1	1	0.560158	5.35563	3	43	0.00133511	0.0697674	cg05264214,cg06675417,cg13580107,cg14833024,cg15517343,cg15532942,cg16536399,cg20743628,cg23240477,cg25546405	CRCP,CTDP1,POLR3B
GO Molecular Function	GO:0004802	transketolase activity	320	0.0152728	1	0.176019	4.27473	0.935732	4	0.000456232	0.00195027	189	0.04266	1	0.832435	5.35262	0.373649	2	3	0.000890076	0.666667	cg01465769,cg10460643,cg22806908,cg24466738	TKT,TKTL2
GO Molecular Function	GO:0016757	transferase activity, transferring glycosyl groups	321	0.0153434	1	0.176281	1.28033	64.8272	83	0.0316076	0.0404681	155	0.0265208	1	0.631023	1.33322	33.7529	45	271	0.0200267	0.166052	cg00245075,cg00332126,cg00804525,cg00912580,cg01369479,cg01771850,cg01911077,cg02134720,cg02359746,cg02395171,cg02681842,cg03172765,cg03290871,cg03514770,cg03599855,cg03624438,cg03742250,cg04986899,cg05253327,cg05398905,cg05410536,cg05502478,cg05527856,cg06066697,cg06635133,cg06690085,cg07248440,cg07367144,cg07896448,cg08057869,cg08971940,cg09537568,cg10362613,cg10637453,cg10820736,cg11020894,cg1…	A3GALT2,B3GALT1,B3GNT2,B3GNT5,B3GNT7,B3GNTL1,B4GALT1,CHSY1,COLGALT2,CSGALNACT1,DFFB,EXT1,EXT2,EXTL3,FUT10,GALNT11,GALNT15,GALNT16,GALNT18,GALNT2,GALNT6,GBE1,GLT1D1,GYLTL1B,HAS2,HAS3,MGAT5,NAMPT,NAMPTL,OSTC,PARP10,POFUT2,PYGM,ST3GAL1,ST3GAL3,ST3GAL5,ST6GAL1,ST6GALNAC2,ST8SIA2,TNKS,UMPS,WBSCR17,WDFY3,XXYLT1,XYLT1
GO Molecular Function	GO:0031432	titin binding	322	0.0156626	1	0.179391	2.74155	2.5533	7	0.0012449	0.00341297	306	0.0863259	1	1	2.29398	1.74369	4	14	0.00178015	0.285714	cg10062874,cg11222440,cg15922611,cg17665652,cg22321808,cg22840650,cg23101632	ANKRD2,CALM1,CALM2,CAMK2D
GO Molecular Function	GO:0004871	signal transducer activity	323	0.0160402	1	0.183146	1.11502	310.309	346	0.151296	0.168698	601	0.170174	1	1	1.0631	197.536	210	1586	0.0934579	0.132409	cg00005740,cg00019678,cg00050792,cg00061520,cg00097800,cg00165994,cg00168191,cg00237268,cg00305996,cg00409434,cg00491577,cg00542261,cg00569500,cg00850332,cg01021196,cg01056242,cg01170069,cg01190276,cg01194674,cg01234251,cg01245667,cg01394884,cg01461514,cg01603234,cg01636354,cg01637789,cg01761552,cg01880399,cg01891736,cg01894366,cg02030908,cg02094363,cg02116942,cg02197634,cg02374207,cg02400942,cg0…	ACKR3,ADORA1,AKAP13,AMHR2,ANTXR1,ARNT2,B9D1,BMPR1B,BMPR2,CBLB,CD28,CD47,CELSR1,CLDN3,CLDN4,CRCP,CREBBP,CRIM1,CSPG4,CXXC5,DAPL1,DCLK1,DDR2,DIXDC1,DNER,DVL1,EDAR,EDNRB,EFEMP1,EGFR,ENG,ENSG00000091436,EPAS1,EPHA2,EPHA3,EPHB1,EPHB2,EPHB3,ESR1,ESR2,ESRRG,F2R,F2RL2,FAM126A,FGFR2,FGFR3,FGFRL1,FLRT1,FLRT2,FZD1,FZD10,FZD4,FZD5,FZD6,FZD7,FZD8,GAB1,GCGR,GHSR,GNA11,GNA12,GNA15,GNAI2,GNG13,GPER,GPR124,GPR126,…
GO Molecular Function	GO:0004549	tRNA-specific ribonuclease activity	324	0.0161858	1	0.184238	3.45353	1.44779	5	0.000705897	0.00243784	1213	0.494495	1	1	1.23522	1.61915	2	13	0.000890076	0.153846	cg00163089,cg01838596,cg07582892,cg11201256,cg21777154	RPP40,TSEN15
GO Molecular Function	GO:0004367	glycerol-3-phosphate dehydrogenase [NAD+] activity	325	0.0162878	1	0.184828	10.3963	0.192376	2	9.3796e-05	0.000975134	655	0.233593	1	1	4.01446	0.249099	1	2	0.000445038	0.5	cg15318697,cg25679431	GPD1L
GO Molecular Function	GO:0015266	protein channel activity	326	0.0167373	1	0.189348	10.2463	0.195192	2	9.51694e-05	0.000975134	655	0.233593	1	1	4.01446	0.249099	1	2	0.000445038	0.5	cg23372723,cg24210280	TIMM22
GO Molecular Function	GO:0034648	histone demethylase activity (H3-dimethyl-K4 specific)	327	0.0170838	1	0.192676	5.61768	0.534029	3	0.000260375	0.0014627	875	0.329059	1	1	2.67631	0.373649	1	3	0.000445038	0.333333	cg02974898,cg18156963,cg23271558	KDM1A
GO Molecular Function	GO:0004407	histone deacetylase activity	328	0.0171738	1	0.1931	2.21806	4.50844	10	0.00219817	0.00487567	1658	0.93018	1	1	0.401446	2.49099	1	20	0.000445038	0.05	cg01641368,cg06855182,cg10071550,cg12595293,cg13214504,cg13270350,cg14755699,cg17410431,cg19770748,cg20924425	HDAC4
GO Molecular Function	GO:0070644	vitamin D response element binding	329	0.0172105	1	0.192925	5.6018	0.535542	3	0.000261113	0.0014627	189	0.04266	1	0.832435	5.35262	0.373649	2	3	0.000890076	0.666667	cg02470587,cg14344989,cg24164254	RXRA,VDR
GO Molecular Function	GO:0001085	RNA polymerase II transcription factor binding	330	0.0172846	1	0.193169	1.44169	27.0517	39	0.0131895	0.0190151	269	0.0759834	1	1	1.45981	10.9604	16	88	0.00712061	0.181818	cg00061520,cg00418613,cg00549064,cg01158469,cg01171429,cg02974898,cg05264214,cg06653292,cg06675417,cg07168930,cg08061524,cg09036558,cg09053536,cg09413529,cg09767588,cg09937500,cg10948630,cg11246938,cg13030332,cg13469457,cg13580107,cg15517343,cg15532942,cg15833565,cg16536399,cg16637690,cg17342469,cg18156963,cg19072083,cg19764731,cg22635491,cg23240477,cg23271558,cg23488578,cg24180006,cg25546405,cg2…	CREB1,CREBBP,DMAP1,GSC,ID4,JUN,KDM1A,KLF4,LPIN1,MTDH,NFATC1,PPARA,SETD3,TBX3,TCF7L2,WWP2
GO Molecular Function	GO:0030554	adenyl nucleotide binding	331	0.0173551	1	0.19337	1.11715	293.605	328	0.143152	0.159922	72	0.00231406	1	0.118531	1.19084	188.942	225	1517	0.100134	0.148319	cg00005740,cg00019678,cg00049892,cg00061520,cg00204249,cg00373371,cg00409434,cg00491064,cg00542261,cg00600617,cg00746446,cg00795205,cg01101020,cg01245667,cg01461514,cg01465769,cg01477379,cg01540911,cg01586432,cg01589353,cg01636354,cg01653532,cg01807748,cg02699518,cg02735620,cg02857325,cg02868790,cg02926307,cg02974898,cg03108697,cg03124510,cg03290871,cg03445244,cg03534504,cg03723716,cg03771739,cg0…	AACS,AATK,ABCA13,ABCA4,ABCB9,ABCC1,ABCC2,ABCC6,ABCG2,ABL2,ACLY,ACSL1,ACTG1,ACTR2,ADCY3,ADCY9,AGK,AK2,AKAP7,AKT1,AKT3,ALDH18A1,ALPK2,ALPK3,AMHR2,ASS1,ATAD2B,ATP10A,ATP10D,ATP11A,ATP2A2,ATP2A3,ATP2B4,ATP2C2,ATP8B2,ATP8B4,ATP9A,BMPR1B,BMPR2,BTAF1,CACNA1B,CAMK2B,CAMK2D,CARKD,CARS,CARS2,CDC42BPB,CDC42BPG,CDC7,CDK14,CDK15,CDK17,CDK6,CHD2,CIITA,CLCNKB,CSNK1G1,CSNK2A3,DCAKD,DCLK1,DDR2,DDX1,DDX10,DDX25,DD…
GO Molecular Function	GO:0008172	S-methyltransferase activity	332	0.0174071	1	0.193365	3.38859	1.47554	5	0.000719425	0.00243784	1254	0.54987	1	1	1.33815	0.747298	1	6	0.000445038	0.166667	cg13171643,cg18064754,cg25860465,cg25974017,cg27596297	MGMT
GO Molecular Function	GO:0016151	nickel cation binding	333	0.0174326	1	0.193067	10.0258	0.199485	2	9.72625e-05	0.000975134	655	0.233593	1	1	4.01446	0.249099	1	2	0.000445038	0.5	cg24621258,cg25750363	P2RX2
GO Molecular Function	GO:0035639	purine ribonucleoside triphosphate binding	334	0.0176985	1	0.195426	1.10739	336.828	373	0.164226	0.181863	241	0.0549378	1	0.840707	1.09748	225.061	247	1807	0.109924	0.136691	cg00005740,cg00019678,cg00049892,cg00061520,cg00168191,cg00204249,cg00316508,cg00369677,cg00373371,cg00409434,cg00491064,cg00542261,cg00600617,cg00746446,cg00795205,cg00927503,cg01101020,cg01230988,cg01245667,cg01254170,cg01320579,cg01417313,cg01422249,cg01461514,cg01465769,cg01477379,cg01540911,cg01589353,cg01636354,cg01653532,cg01807748,cg01854776,cg02037681,cg02244431,cg02699518,cg02735620,cg0…	AACS,AATK,ABCA13,ABCA4,ABCB9,ABCC1,ABCC2,ABCC6,ABCG2,ABL2,ACLY,ACSL1,ACTG1,ACTR2,ADCY3,ADCY9,AGAP1,AGK,AK2,AKT1,AKT3,ALDH18A1,ALPK2,ALPK3,AMHR2,ARL10,ARL4C,ARL5C,ASS1,ATAD2B,ATL2,ATP10A,ATP10D,ATP11A,ATP2A2,ATP2A3,ATP2B4,ATP2C2,ATP8B2,ATP8B4,ATP9A,BMPR1B,BMPR2,BTAF1,CACNA1B,CAMK2B,CAMK2D,CARKD,CARS,CARS2,CDC42BPB,CDC42BPG,CDC7,CDK14,CDK15,CDK17,CDK6,CHD2,CIITA,CSNK1G1,CSNK2A3,DCAKD,DCLK1,DDR2,DDX…
GO Molecular Function	GO:0032555	purine ribonucleotide binding	335	0.0178033	1	0.195996	1.10524	347.435	384	0.169398	0.187226	164	0.0290979	1	0.654348	1.11404	229.794	256	1845	0.11393	0.138753	cg00005740,cg00019678,cg00049892,cg00061520,cg00168191,cg00204249,cg00316508,cg00369677,cg00373371,cg00409434,cg00491064,cg00542261,cg00600617,cg00746446,cg00795205,cg00927503,cg01101020,cg01230988,cg01245667,cg01254170,cg01320579,cg01417313,cg01422249,cg01461514,cg01465769,cg01477379,cg01540911,cg01586432,cg01589353,cg01636354,cg01653532,cg01807748,cg01854776,cg02037681,cg02244431,cg02699518,cg0…	AACS,AATK,ABCA13,ABCA4,ABCB9,ABCC1,ABCC2,ABCC6,ABCG2,ABL2,ACLY,ACSL1,ACTG1,ACTR2,ADCY3,ADCY9,AGAP1,AGK,AK2,AKAP7,AKT1,AKT3,ALDH18A1,ALPK2,ALPK3,AMHR2,ARL10,ARL4C,ARL5C,ASS1,ATAD2B,ATL2,ATP10A,ATP10D,ATP11A,ATP2A2,ATP2A3,ATP2B4,ATP2C2,ATP8B2,ATP8B4,ATP9A,BMPR1B,BMPR2,BTAF1,CACNA1B,CAMK2B,CAMK2D,CARKD,CARS,CARS2,CDC42BPB,CDC42BPG,CDC7,CDK14,CDK15,CDK17,CDK6,CHD2,CIITA,CSNK1G1,CSNK2A3,DCAKD,DCLK1,DD…
GO Molecular Function	GO:0001883	purine nucleoside binding	336	0.0178525	1	0.195952	1.10682	338.807	375	0.165191	0.182838	230	0.0514281	1	0.824638	1.09907	226.556	249	1819	0.110814	0.136888	cg00005740,cg00019678,cg00049892,cg00061520,cg00168191,cg00204249,cg00316508,cg00369677,cg00373371,cg00409434,cg00491064,cg00542261,cg00600617,cg00746446,cg00795205,cg00927503,cg01101020,cg01230988,cg01245667,cg01254170,cg01320579,cg01417313,cg01422249,cg01461514,cg01465769,cg01477379,cg01540911,cg01589353,cg01636354,cg01653532,cg01807748,cg01854776,cg02037681,cg02244431,cg02699518,cg02735620,cg0…	AACS,AATK,ABCA13,ABCA4,ABCB9,ABCC1,ABCC2,ABCC6,ABCG2,ABL2,ACLY,ACSL1,ACTG1,ACTR2,ADCY3,ADCY9,ADORA1,AGAP1,AGK,AK2,AKAP7,AKT1,AKT3,ALDH18A1,ALPK2,ALPK3,AMHR2,ARL10,ARL4C,ARL5C,ASS1,ATAD2B,ATL2,ATP10A,ATP10D,ATP11A,ATP2A2,ATP2A3,ATP2B4,ATP2C2,ATP8B2,ATP8B4,ATP9A,BMPR1B,BMPR2,BTAF1,CACNA1B,CAMK2B,CAMK2D,CARKD,CARS,CARS2,CDC42BPB,CDC42BPG,CDC7,CDK14,CDK15,CDK17,CDK6,CHD2,CIITA,CSNK1G1,CSNK2A3,DCAKD,D…
GO Molecular Function	GO:0046974	histone methyltransferase activity (H3-K9 specific)	337	0.0179927	1	0.196906	5.50709	0.544752	3	0.000265603	0.0014627	586	0.165511	1	1	2.67631	0.747298	2	6	0.000890076	0.333333	cg02732915,cg05522011,cg13628057	EHMT1,PRDM8
GO Molecular Function	GO:0034596	phosphatidylinositol phosphate 4-phosphatase activity	338	0.0180286	1	0.196714	3.35758	1.48917	5	0.000726069	0.00243784	274	0.078321	1	1	4.01446	0.498198	2	4	0.000890076	0.5	cg00225067,cg05358946,cg13745489,cg16469046,cg23825522	INPP4A,SACM1L
GO Molecular Function	GO:0016744	transferase activity, transferring aldehyde or ketonic groups	339	0.0180804	1	0.196698	4.05904	0.985454	4	0.000480475	0.00195027	274	0.078321	1	1	4.01446	0.498198	2	4	0.000890076	0.5	cg01465769,cg10460643,cg22806908,cg24466738	TKT,TKTL2
GO Molecular Function	GO:0047134	protein-disulfide reductase activity	340	0.0182289	1	0.19773	9.78887	0.204314	2	9.96166e-05	0.000975134	655	0.233593	1	1	4.01446	0.249099	1	2	0.000445038	0.5	cg18513062,cg23768572	NXN
GO Molecular Function	GO:0032549	ribonucleoside binding	341	0.0183786	1	0.198769	1.10618	339.003	375	0.165287	0.182838	236	0.0524374	1	0.819446	1.09846	226.68	249	1820	0.110814	0.136813	cg00005740,cg00019678,cg00049892,cg00061520,cg00168191,cg00204249,cg00316508,cg00369677,cg00373371,cg00409434,cg00491064,cg00542261,cg00600617,cg00746446,cg00795205,cg00927503,cg01101020,cg01230988,cg01245667,cg01254170,cg01320579,cg01417313,cg01422249,cg01461514,cg01465769,cg01477379,cg01540911,cg01589353,cg01636354,cg01653532,cg01807748,cg01854776,cg02037681,cg02244431,cg02699518,cg02735620,cg0…	AACS,AATK,ABCA13,ABCA4,ABCB9,ABCC1,ABCC2,ABCC6,ABCG2,ABL2,ACLY,ACSL1,ACTG1,ACTR2,ADCY3,ADCY9,AGAP1,AGK,AK2,AKAP7,AKT1,AKT3,ALDH18A1,ALPK2,ALPK3,AMHR2,ARL10,ARL4C,ARL5C,ASS1,ATAD2B,ATL2,ATP10A,ATP10D,ATP11A,ATP2A2,ATP2A3,ATP2B4,ATP2C2,ATP8B2,ATP8B4,ATP9A,BMPR1B,BMPR2,BTAF1,CACNA1B,CAMK2B,CAMK2D,CARKD,CARS,CARS2,CDC42BPB,CDC42BPG,CDC7,CDK14,CDK15,CDK17,CDK6,CHD2,CIITA,CSNK1G1,CSNK2A3,DCAKD,DCLK1,DD…
GO Molecular Function	GO:0043015	gamma-tubulin binding	342	0.0186465	1	0.201077	2.64434	2.64716	7	0.00129067	0.00341297	271	0.0779622	1	1	2.11288	2.36644	5	19	0.00222519	0.263158	cg01243773,cg01433190,cg03803789,cg06871529,cg16936561,cg18121989,cg25274185	BRCA2,DIXDC1,FEZ1,NDRG1,RAB11FIP5
GO Molecular Function	GO:0001882	nucleoside binding	343	0.018717	1	0.201249	1.1056	340.088	376	0.165816	0.183325	240	0.0548085	1	0.842224	1.09685	227.926	250	1830	0.111259	0.136612	cg00005740,cg00019678,cg00049892,cg00061520,cg00168191,cg00204249,cg00316508,cg00369677,cg00373371,cg00409434,cg00491064,cg00542261,cg00600617,cg00746446,cg00795205,cg00927503,cg01101020,cg01230988,cg01245667,cg01254170,cg01320579,cg01417313,cg01422249,cg01461514,cg01465769,cg01477379,cg01540911,cg01589353,cg01636354,cg01653532,cg01807748,cg01854776,cg02037681,cg02244431,cg02699518,cg02735620,cg0…	AACS,AATK,ABCA13,ABCA4,ABCB9,ABCC1,ABCC2,ABCC6,ABCG2,ABL2,ACLY,ACSL1,ACTG1,ACTR2,ADCY3,ADCY9,ADORA1,AGAP1,AGK,AK2,AKAP7,AKT1,AKT3,ALDH18A1,ALPK2,ALPK3,AMHR2,ARL10,ARL4C,ARL5C,ASS1,ATAD2B,ATL2,ATP10A,ATP10D,ATP11A,ATP2A2,ATP2A3,ATP2B4,ATP2C2,ATP8B2,ATP8B4,ATP9A,BMPR1B,BMPR2,BTAF1,CACNA1B,CAMK2B,CAMK2D,CARKD,CARS,CARS2,CDC42BPB,CDC42BPG,CDC7,CDK14,CDK15,CDK17,CDK6,CHD2,CIITA,CSNK1G1,CSNK2A3,DCAKD,D…
GO Molecular Function	GO:0042497	triacyl lipopeptide binding	344	0.0190542	1	0.204278	9.55918	0.209223	2	0.00010201	0.000975134	383	0.12455	1	1	8.02893	0.12455	1	1	0.000445038	1	cg17226446,cg26103306	TLR2
GO Molecular Function	GO:0030296	protein tyrosine kinase activator activity	345	0.0191438	1	0.204645	2.17873	4.58983	10	0.00223785	0.00487567	109	0.0110881	1	0.375163	3.34539	1.4946	5	12	0.00222519	0.416667	cg00502575,cg02359746,cg05187651,cg09667289,cg10311020,cg13619277,cg17363943,cg17802486,cg18013730,cg21278889	ABI1,EGF,GAS6,GREM1,NRG1
GO Molecular Function	GO:0003735	structural constituent of ribosome	346	0.0194727	1	0.207559	1.5643	16.6208	26	0.00810376	0.0126767	1520	0.784102	1	1	0.858439	19.8034	17	159	0.00756564	0.106918	cg05181927,cg05202347,cg06271720,cg07992457,cg08326300,cg09329936,cg10147348,cg11020894,cg11596479,cg12038298,cg12069151,cg13475877,cg17028595,cg17554647,cg17685004,cg17710536,cg18436008,cg19595295,cg19907293,cg20219172,cg20778600,cg22890825,cg25249728,cg25605313,cg26047938,cg27456951	MRPL23,MRPL34,MRPS18B,MRPS23,MRPS24,RPL19,RPL31,RPL32,RPL37A,RPL38,RPL39L,RPLP1,RPS20,RPS24,RPS27A,RPS3A,SLC25A10
GO Molecular Function	GO:0005262	calcium channel activity	347	0.0197806	1	0.210233	1.40732	29.8439	42	0.0145509	0.0204778	57	0.00104788	1	0.0677999	1.92694	12.455	24	100	0.0106809	0.24	cg00019678,cg00286119,cg00502575,cg00795205,cg00847221,cg01399475,cg01477379,cg02699518,cg02735620,cg03172765,cg04717595,cg05187651,cg05977072,cg06672008,cg08847919,cg09554406,cg09807446,cg10093067,cg10256045,cg11046030,cg13393408,cg13463203,cg13628057,cg13897388,cg14574066,cg14585054,cg16668397,cg16669395,cg18013730,cg18053228,cg18225577,cg18373158,cg18950779,cg19325477,cg19474267,cg20080282,cg2…	CACNA1B,CACNA1D,CACNA1H,CACNA2D4,CACNB1,CACNG3,CACNG4,CACNG5,CHRNA10,CUL5,GAS6,GRIN2A,HTR2B,JPH3,NCS1,PKD1L1,PKD2,RASA3,STIM2,TMEM66,TPCN2,TRPM4,TRPM6,TRPV4
GO Molecular Function	GO:0032550	purine ribonucleoside binding	348	0.0199576	1	0.211504	1.10454	338.603	374	0.165092	0.18235	244	0.0563171	1	0.851218	1.09646	226.182	248	1816	0.110369	0.136564	cg00005740,cg00019678,cg00049892,cg00061520,cg00168191,cg00204249,cg00316508,cg00369677,cg00373371,cg00409434,cg00491064,cg00542261,cg00600617,cg00746446,cg00795205,cg00927503,cg01101020,cg01230988,cg01245667,cg01254170,cg01320579,cg01417313,cg01422249,cg01461514,cg01465769,cg01477379,cg01540911,cg01589353,cg01636354,cg01653532,cg01807748,cg01854776,cg02037681,cg02244431,cg02699518,cg02735620,cg0…	AACS,AATK,ABCA13,ABCA4,ABCB9,ABCC1,ABCC2,ABCC6,ABCG2,ABL2,ACLY,ACSL1,ACTG1,ACTR2,ADCY3,ADCY9,AGAP1,AGK,AK2,AKAP7,AKT1,AKT3,ALDH18A1,ALPK2,ALPK3,AMHR2,ARL10,ARL4C,ARL5C,ASS1,ATAD2B,ATL2,ATP10A,ATP10D,ATP11A,ATP2A2,ATP2A3,ATP2B4,ATP2C2,ATP8B2,ATP8B4,ATP9A,BMPR1B,BMPR2,BTAF1,CACNA1B,CAMK2B,CAMK2D,CARKD,CARS,CARS2,CDC42BPB,CDC42BPG,CDC7,CDK14,CDK15,CDK17,CDK6,CHD2,CIITA,CSNK1G1,CSNK2A3,DCAKD,DCLK1,DD…
GO Molecular Function	GO:0005034	osmosensor activity	349	0.020128	1	0.2127	9.28167	0.215478	2	0.00010506	0.000975134	383	0.12455	1	1	8.02893	0.12455	1	1	0.000445038	1	cg00019678,cg04717595	TRPV4
GO Molecular Function	GO:0018024	histone-lysine N-methyltransferase activity	350	0.0201448	1	0.212269	1.83545	8.17236	15	0.00398457	0.00731351	80	0.00330462	1	0.152343	2.34993	5.10654	12	41	0.00534045	0.292683	cg02732915,cg05522011,cg06519061,cg07367144,cg09858767,cg11872373,cg13628057,cg14525886,cg17887364,cg18603577,cg19644991,cg22147546,cg22633932,cg24180006,cg25076197	ASH2L,EHMT1,KMT2C,KMT2E,PRDM2,PRDM6,PRDM8,SETD3,SETD7,SETD8,SETMAR,SMYD2
GO Molecular Function	GO:0004078	biotin-[methylcrotonoyl-CoA-carboxylase] ligase activity	351	0.0202296	1	0.212555	9.25657	0.216063	2	0.000105345	0.000975134	383	0.12455	1	1	8.02893	0.12455	1	1	0.000445038	1	cg10538440,cg27159583	HLCS
GO Molecular Function	GO:0004080	biotin-[propionyl-CoA-carboxylase (ATP-hydrolyzing)] ligase activity	351	0.0202296	1	0.212555	9.25657	0.216063	2	0.000105345	0.000975134	383	0.12455	1	1	8.02893	0.12455	1	1	0.000445038	1	cg10538440,cg27159583	HLCS
GO Molecular Function	GO:0004079	biotin-[methylmalonyl-CoA-carboxytransferase] ligase activity	351	0.0202296	1	0.212555	9.25657	0.216063	2	0.000105345	0.000975134	383	0.12455	1	1	8.02893	0.12455	1	1	0.000445038	1	cg10538440,cg27159583	HLCS
GO Molecular Function	GO:0004077	biotin-[acetyl-CoA-carboxylase] ligase activity	351	0.0202296	1	0.212555	9.25657	0.216063	2	0.000105345	0.000975134	383	0.12455	1	1	8.02893	0.12455	1	1	0.000445038	1	cg10538440,cg27159583	HLCS
GO Molecular Function	GO:0016418	S-acetyltransferase activity	355	0.0202648	1	0.210526	9.24792	0.216265	2	0.000105444	0.000975134	118	0.0155066	1	0.484646	8.02893	0.249099	2	2	0.000890076	1	cg03803789,cg12879038	DLAT,FASN
GO Molecular Function	GO:0016403	dimethylargininase activity	356	0.0202814	1	0.210106	9.24385	0.21636	2	0.00010549	0.000975134	655	0.233593	1	1	4.01446	0.249099	1	2	0.000445038	0.5	cg01550348,cg11420771	DDAH1
GO Molecular Function	GO:0050897	cobalt ion binding	357	0.0205629	1	0.212426	5.23074	0.573533	3	0.000279636	0.0014627	274	0.078321	1	1	4.01446	0.498198	2	4	0.000890076	0.5	cg15270350,cg24621258,cg25750363	BIRC5,P2RX2
GO Molecular Function	GO:0004095	carnitine O-palmitoyltransferase activity	358	0.0208154	1	0.214434	9.11541	0.219409	2	0.000106976	0.000975134	1036	0.412638	1	1	2.00723	0.498198	1	4	0.000445038	0.25	cg15211864,cg26906629	CPT1A
GO Molecular Function	GO:0033558	protein deacetylase activity	359	0.0208411	1	0.2141	2.14815	4.65516	10	0.0022697	0.00487567	1664	0.938886	1	1	0.38233	2.61554	1	21	0.000445038	0.0476191	cg01641368,cg06855182,cg10071550,cg12595293,cg13214504,cg13270350,cg14755699,cg17410431,cg19770748,cg20924425	HDAC4
GO Molecular Function	GO:0042887	amide transmembrane transporter activity	360	0.0208812	1	0.213916	2.8412	2.11178	6	0.00102964	0.0029254	261	0.0681354	1	0.962772	2.47044	1.61915	4	13	0.00178015	0.307692	cg05323683,cg07681799,cg13037550,cg16711597,cg26803305,cg27415425	ABCB9,CDH17,SLC14A1,SLC15A1
GO Molecular Function	GO:0008168	methyltransferase activity	361	0.0209613	1	0.214142	1.36842	35.0771	48	0.0171024	0.0234032	167	0.0301922	1	0.666759	1.37751	25.4081	35	204	0.0155763	0.171569	cg02732915,cg03622664,cg04332442,cg05522011,cg05896193,cg06005199,cg06519061,cg06535003,cg07367144,cg07631435,cg09858767,cg10082398,cg11872373,cg12121765,cg13171643,cg13335567,cg13424940,cg13535718,cg13628057,cg13954067,cg14137625,cg14308466,cg14525886,cg15833565,cg16424082,cg17369406,cg17887364,cg18064754,cg18603577,cg18931398,cg19437325,cg19644991,cg21903122,cg22147546,cg22633932,cg23877017,cg2…	ALKBH8,ASH2L,DIMT1,DMAP1,DNMT3A,EHMT1,GART,HENMT1,KIAA1456,KMT2C,KMT2E,METTL16,METTL7A,MGMT,N6AMT2,NNMT,NSUN7,PEMT,PRDM1,PRDM14,PRDM2,PRDM6,PRDM8,PRMT8,SARDH,SETD3,SETD7,SETD8,SETMAR,SMYD2,TFB1M,TRMT44,TRMT5,TRMU,TYW3
GO Molecular Function	GO:0008140	cAMP response element binding protein binding	362	0.0212207	1	0.216194	3.86225	1.03567	4	0.000504956	0.00195027	812	0.262269	1	1	2.00723	0.996397	2	8	0.000890076	0.25	cg01874562,cg02961385,cg22991039,cg26703511	CRTC1,SIK1
GO Molecular Function	GO:0047429	nucleoside-triphosphate diphosphatase activity	363	0.0215736	1	0.219183	3.84241	1.04101	4	0.000507563	0.00195027	256	0.0667004	1	0.960902	3.01085	0.996397	3	8	0.00133511	0.375	cg00049892,cg13641082,cg14549078,cg18796704	DUT,ENPP1,NUDT1
GO Molecular Function	GO:0051018	protein kinase A binding	364	0.0218095	1	0.220971	1.71205	10.5137	18	0.00512615	0.00877621	114	0.0136813	1	0.442603	2.25814	3.98559	9	32	0.00400534	0.28125	cg03251111,cg03917138,cg04191989,cg04666346,cg06234051,cg08376310,cg09256716,cg13880539,cg16041798,cg16581738,cg18920088,cg19298400,cg19579080,cg24393783,cg25862117,cg26333454,cg26752576,cg26848957	AKAP12,AKAP5,AKAP7,DACT1,DACT2,KCNQ1,PRKAR1A,PRKAR1B,SOX9
GO Molecular Function	GO:0017076	purine nucleotide binding	365	0.022047	1	0.222766	1.10055	348.915	384	0.17012	0.187226	174	0.0354511	1	0.7514	1.10818	231.911	257	1862	0.114375	0.138024	cg00005740,cg00019678,cg00049892,cg00061520,cg00168191,cg00204249,cg00316508,cg00369677,cg00373371,cg00409434,cg00491064,cg00542261,cg00600617,cg00746446,cg00795205,cg00927503,cg01101020,cg01230988,cg01245667,cg01254170,cg01320579,cg01417313,cg01422249,cg01461514,cg01465769,cg01477379,cg01540911,cg01586432,cg01589353,cg01636354,cg01653532,cg01807748,cg01854776,cg02037681,cg02244431,cg02699518,cg0…	AACS,AATK,ABCA13,ABCA4,ABCB9,ABCC1,ABCC2,ABCC6,ABCG2,ABL2,ACLY,ACSL1,ACTG1,ACTR2,ADCY3,ADCY9,AGAP1,AGK,AK2,AKAP7,AKT1,AKT3,ALDH18A1,ALPK2,ALPK3,AMHR2,ARL10,ARL4C,ARL5C,ASS1,ATAD2B,ATL2,ATP10A,ATP10D,ATP11A,ATP2A2,ATP2A3,ATP2B4,ATP2C2,ATP8B2,ATP8B4,ATP9A,BMPR1B,BMPR2,BTAF1,CACNA1B,CAMK2B,CAMK2D,CARKD,CARS,CARS2,CDC42BPB,CDC42BPG,CDC7,CDK14,CDK15,CDK17,CDK6,CHD2,CIITA,CLCNKB,CSNK1G1,CSNK2A3,DCAKD,D…
GO Molecular Function	GO:0000182	rDNA binding	366	0.0224919	1	0.226639	5.05182	0.593846	3	0.00028954	0.0014627	1159	0.48581	1	1	1.60579	0.622748	1	5	0.000445038	0.2	cg01911440,cg02864619,cg12434898	RPTOR
GO Molecular Function	GO:0001968	fibronectin binding	367	0.0234036	1	0.235184	2.02225	5.4395	11	0.00265212	0.00536324	227	0.0510827	1	0.829924	2.36145	2.11734	5	17	0.00222519	0.294118	cg00049892,cg01637789,cg02272576,cg07132086,cg07307830,cg07632068,cg13644645,cg14973240,cg18234606,cg18796704,cg21742975	CTGF,MFAP2,PLEKHA2,THBS1,VEGFA
GO Molecular Function	GO:0070324	thyroid hormone binding	368	0.0235338	1	0.23585	3.12845	1.59824	5	0.000779248	0.00243784	355	0.119951	1	1	3.21157	0.622748	2	5	0.000890076	0.4	cg01190276,cg02030908,cg14829516,cg19919217,cg24975211	THRA,THRB
GO Molecular Function	GO:0016747	transferase activity, transferring acyl groups other than amino-acyl groups	369	0.0240875	1	0.240745	1.3656	33.6848	46	0.0164236	0.0224281	652	0.228979	1	1	1.15881	24.1626	28	194	0.0124611	0.14433	cg00017826,cg00061520,cg00281273,cg00283857,cg00418613,cg00420526,cg00491577,cg01417313,cg01631277,cg01817009,cg01838596,cg02868790,cg03215416,cg03803789,cg03891268,cg04704487,cg04954111,cg05382185,cg05956452,cg06151171,cg06871529,cg08240383,cg09894683,cg10717691,cg11849327,cg12019475,cg12879038,cg13335567,cg15211864,cg15926004,cg16177647,cg16681436,cg17071432,cg17363943,cg17701159,cg17729072,cg1…	ACAT1,AGPAT1,BRCA2,CDYL,CERS6,CPT1A,CREBBP,DLAT,ELOVL5,ELOVL6,EPC1,FASN,GNPNAT1,HHAT,KAT6B,LCAT,LCLAT1,LPCAT1,MBOAT1,NAT10,NAT2,NCOA1,NCOA2,NMT1,SUPT3H,ZDHHC14,ZDHHC19,ZDHHC7
GO Molecular Function	GO:0050786	RAGE receptor binding	370	0.0241921	1	0.241136	4.91021	0.610972	3	0.00029789	0.0014627	852	0.31119	1	1	1.78421	1.12095	2	9	0.000890076	0.222222	cg07152925,cg11064537,cg19048950	HMGB1,S100B
GO Molecular Function	GO:0008378	galactosyltransferase activity	371	0.0244701	1	0.24325	1.83215	7.64128	14	0.00372563	0.00682594	323	0.0948602	1	1	1.75633	3.98559	7	32	0.00311526	0.21875	cg03172765,cg05253327,cg05502478,cg09537568,cg13345122,cg13431028,cg13858803,cg17002156,cg19848140,cg21663666,cg21899461,cg22374586,cg25605307,cg26883161	B3GALT1,B3GNT2,B3GNT5,B3GNT7,B4GALT1,COLGALT2,WDFY3
GO Molecular Function	GO:0019207	kinase regulator activity	372	0.0246035	1	0.243918	1.38548	30.3143	42	0.0147803	0.0204778	576	0.149988	1	0.960342	1.26772	16.5651	21	133	0.00934579	0.157895	cg00502575,cg01550348,cg02359746,cg02950701,cg04191989,cg04666346,cg05187651,cg07783183,cg08082763,cg08201451,cg08376310,cg08651590,cg08847919,cg09667289,cg10256045,cg10311020,cg10379077,cg11420771,cg12079975,cg12263469,cg13469457,cg13619277,cg13880539,cg14574066,cg15574321,cg16206090,cg16581738,cg17010895,cg17363943,cg17802486,cg18013730,cg18053228,cg18793086,cg19072083,cg19579080,cg21278889,cg2…	ABI1,BCL10,CABLES1,CCND1,CCNY,CDKN1C,EGF,GAS6,GREM1,IBTK,KLF4,NRG1,PRKAG2,PRKAR1A,PRKAR1B,RAPGEF4,SOCS1,SPRED2,TRIB2,VAC14,WNT11
GO Molecular Function	GO:0016634	oxidoreductase activity, acting on the CH-CH group of donors, oxygen as acceptor	373	0.0249858	1	0.247045	2.72343	2.2031	6	0.00107416	0.0029254	1020	0.406245	1	1	1.45981	1.37005	2	11	0.000890076	0.181818	cg09133485,cg15984712,cg17949316,cg21224972,cg23057232,cg26869512	ACOX3,DPYD
GO Molecular Function	GO:0016874	ligase activity	374	0.0250682	1	0.247197	1.20649	94.4892	114	0.0460698	0.0555826	354	0.119243	1	1	1.14699	61.9012	71	497	0.0315977	0.142857	cg00373371,cg00526835,cg00549064,cg00600617,cg01081168,cg01158469,cg01171429,cg01540911,cg01589353,cg01807748,cg01910478,cg02358362,cg02857325,cg02868790,cg03099144,cg03369906,cg03501387,cg03534504,cg03582371,cg03989273,cg05380759,cg05382185,cg05765734,cg06258529,cg06270779,cg06378010,cg06720014,cg06856735,cg06969129,cg07102808,cg07727358,cg08243626,cg08447992,cg08471173,cg08472449,cg08521859,cg0…	AACS,ACLY,ACSL1,ASS1,ATG10,CARS,CARS2,CBLB,CBX4,CHFR,CNOT4,DPH6,DTL,FBXL14,FBXW11,FPGS,GART,GCLC,GCLM,HECTD2,HECTD4,HERC2,HLCS,LARS2,LMO7,LNX1,LRRC47,MARCH1,MARCH10,MARCH3,MKRN2,MSL2,MTHFD1,MTHFD1L,MTHFSD,NEURL,NEURL1B,PARK2,PDZRN3,PET112,PRKCQ,QRSL1,RAD18,RARS,RCL1,RNF19B,RNF212,RNF216,RNF217,SKP1,SUMO1,TRAF3,TRIM2,TRIM32,TRIM8,TRIP12,TTLL11,TTLL5,UBE2F,UBE2H,UBE2L3,UBE2U,UBE2V1,UBE2V2,UBE3A,UBE…
GO Molecular Function	GO:0008465	glycerate dehydrogenase activity	375	0.0256703	1	0.252458	8.13799	0.245761	2	0.000119825	0.000975134	383	0.12455	1	1	8.02893	0.12455	1	1	0.000445038	1	cg13651876,cg21250061	GRHPR
GO Molecular Function	GO:0016618	hydroxypyruvate reductase activity	375	0.0256703	1	0.252458	8.13799	0.245761	2	0.000119825	0.000975134	383	0.12455	1	1	8.02893	0.12455	1	1	0.000445038	1	cg13651876,cg21250061	GRHPR
GO Molecular Function	GO:0030267	glyoxylate reductase (NADP) activity	375	0.0256703	1	0.252458	8.13799	0.245761	2	0.000119825	0.000975134	383	0.12455	1	1	8.02893	0.12455	1	1	0.000445038	1	cg13651876,cg21250061	GRHPR
GO Molecular Function	GO:0042498	diacyl lipopeptide binding	378	0.0259533	1	0.253216	8.08962	0.24723	2	0.000120541	0.000975134	655	0.233593	1	1	4.01446	0.249099	1	2	0.000445038	0.5	cg17226446,cg26103306	TLR2
GO Molecular Function	GO:0008301	DNA binding, bending	379	0.0261136	1	0.254108	1.52146	17.0889	26	0.00833197	0.0126767	176	0.035675	1	0.747553	1.75177	6.85023	12	55	0.00534045	0.218182	cg01021196,cg01803461,cg02783314,cg02857325,cg03583746,cg04130549,cg06007850,cg06872115,cg07478240,cg07714812,cg07950220,cg09941601,cg10707788,cg11423680,cg12141052,cg13394216,cg14358088,cg16401668,cg16762849,cg16802159,cg17117243,cg19048950,cg19484481,cg23199517,cg23906454,cg26546884	FOXA1,FOXC1,FOXC2,FOXD1,FOXD2,FOXF1,FOXL1,FOXN1,FOXO3,FOXP1,HMGA2,HMGB1
GO Molecular Function	GO:0015117	thiosulfate transmembrane transporter activity	380	0.0266259	1	0.258411	37.0554	0.0269866	1	1.31578e-05	0.000487567	383	0.12455	1	1	8.02893	0.12455	1	1	0.000445038	1	cg20219172	SLC25A10
GO Molecular Function	GO:0000166	nucleotide binding	381	0.0267622	1	0.259052	1.08495	426.749	463	0.208069	0.225744	311	0.0877839	1	1	1.07168	288.332	309	2315	0.137517	0.133477	cg00005740,cg00019678,cg00049892,cg00061520,cg00168191,cg00204249,cg00316508,cg00369677,cg00373371,cg00409434,cg00491064,cg00542261,cg00600617,cg00746446,cg00795205,cg00927503,cg01101020,cg01145245,cg01230988,cg01245667,cg01254170,cg01320579,cg01417313,cg01422249,cg01461514,cg01465769,cg01477379,cg01540911,cg01586432,cg01589353,cg01636354,cg01653532,cg01807748,cg01854776,cg01911077,cg02037681,cg0…	AACS,AATK,ABCA13,ABCA4,ABCB9,ABCC1,ABCC2,ABCC6,ABCG2,ABL2,ACLY,ACOX3,ACSL1,ACTG1,ACTR2,ADCY3,ADCY9,AGAP1,AGK,AK2,AKAP7,AKT1,AKT3,ALDH18A1,ALKBH8,ALPK2,ALPK3,AMHR2,AOX1,ARL10,ARL4C,ARL5C,ASS1,ATAD2B,ATL2,ATP10A,ATP10D,ATP11A,ATP2A2,ATP2A3,ATP2B4,ATP2C2,ATP8B2,ATP8B4,ATP9A,BMPR1B,BMPR2,BTAF1,CACNA1B,CAMK2B,CAMK2D,CARKD,CARS,CARS2,CAT,CBR4,CDC42BPB,CDC42BPG,CDC7,CDK14,CDK15,CDK17,CDK6,CELF2,CHD2,CHD…
GO Molecular Function	GO:0016840	carbon-nitrogen lyase activity	382	0.0271082	1	0.261715	3.57548	1.11873	4	0.000545456	0.00195027	852	0.31119	1	1	1.78421	1.12095	2	9	0.000890076	0.222222	cg15337521,cg22247792,cg22911687,cg25726756	FTCD,PAM
GO Molecular Function	GO:0016892	endoribonuclease activity, producing 3'-phosphomonoesters	383	0.0271494	1	0.261428	3.57376	1.11927	4	0.00054572	0.00195027	1630	0.895895	1	1	0.47229	2.11734	1	17	0.000445038	0.0588235	cg00163089,cg07582892,cg11201256,cg21777154	TSEN15
GO Molecular Function	GO:0016597	amino acid binding	384	0.0272205	1	0.261431	1.46784	20.4382	30	0.00996499	0.014627	846	0.292014	1	1	1.18321	11.8322	14	95	0.00623053	0.147368	cg00502575,cg01550348,cg01637789,cg02116942,cg02868790,cg04658679,cg05187651,cg05382185,cg07307830,cg07632068,cg08787664,cg09560533,cg09789874,cg10996589,cg11420771,cg13075279,cg14846380,cg17086139,cg17534092,cg18013730,cg18047172,cg18234606,cg20494738,cg20836795,cg21038780,cg21228424,cg21742975,cg22247792,cg24200175,cg25726756	AGXT,DDAH1,DDC,DPYS,FTCD,GAS6,GCLC,GFPT1,PAH,RARS,SCARB1,SYTL2,THBS1,UBR2
GO Molecular Function	GO:0032553	ribonucleotide binding	385	0.027295	1	0.261465	1.09574	350.447	384	0.170866	0.187226	184	0.0390298	1	0.782293	1.10565	231.538	256	1859	0.11393	0.137708	cg00005740,cg00019678,cg00049892,cg00061520,cg00168191,cg00204249,cg00316508,cg00369677,cg00373371,cg00409434,cg00491064,cg00542261,cg00600617,cg00746446,cg00795205,cg00927503,cg01101020,cg01230988,cg01245667,cg01254170,cg01320579,cg01417313,cg01422249,cg01461514,cg01465769,cg01477379,cg01540911,cg01586432,cg01589353,cg01636354,cg01653532,cg01807748,cg01854776,cg02037681,cg02244431,cg02699518,cg0…	AACS,AATK,ABCA13,ABCA4,ABCB9,ABCC1,ABCC2,ABCC6,ABCG2,ABL2,ACLY,ACSL1,ACTG1,ACTR2,ADCY3,ADCY9,AGAP1,AGK,AK2,AKAP7,AKT1,AKT3,ALDH18A1,ALPK2,ALPK3,AMHR2,ARL10,ARL4C,ARL5C,ASS1,ATAD2B,ATL2,ATP10A,ATP10D,ATP11A,ATP2A2,ATP2A3,ATP2B4,ATP2C2,ATP8B2,ATP8B4,ATP9A,BMPR1B,BMPR2,BTAF1,CACNA1B,CAMK2B,CAMK2D,CARKD,CARS,CARS2,CDC42BPB,CDC42BPG,CDC7,CDK14,CDK15,CDK17,CDK6,CHD2,CIITA,CSNK1G1,CSNK2A3,DCAKD,DCLK1,DD…
GO Molecular Function	GO:1901265	nucleoside phosphate binding	386	0.0274429	1	0.262201	1.08444	426.947	463	0.208165	0.225744	314	0.0891472	1	1	1.07122	288.457	309	2316	0.137517	0.13342	cg00005740,cg00019678,cg00049892,cg00061520,cg00168191,cg00204249,cg00316508,cg00369677,cg00373371,cg00409434,cg00491064,cg00542261,cg00600617,cg00746446,cg00795205,cg00927503,cg01101020,cg01145245,cg01230988,cg01245667,cg01254170,cg01320579,cg01417313,cg01422249,cg01461514,cg01465769,cg01477379,cg01540911,cg01586432,cg01589353,cg01636354,cg01653532,cg01807748,cg01854776,cg01911077,cg02037681,cg0…	AACS,AATK,ABCA13,ABCA4,ABCB9,ABCC1,ABCC2,ABCC6,ABCG2,ABL2,ACLY,ACOX3,ACSL1,ACTG1,ACTR2,ADCY3,ADCY9,AGAP1,AGK,AK2,AKAP7,AKT1,AKT3,ALDH18A1,ALKBH8,ALPK2,ALPK3,AMHR2,AOX1,ARL10,ARL4C,ARL5C,ASS1,ATAD2B,ATL2,ATP10A,ATP10D,ATP11A,ATP2A2,ATP2A3,ATP2B4,ATP2C2,ATP8B2,ATP8B4,ATP9A,BMPR1B,BMPR2,BTAF1,CACNA1B,CAMK2B,CAMK2D,CARKD,CARS,CARS2,CAT,CBR4,CDC42BPB,CDC42BPG,CDC7,CDK14,CDK15,CDK17,CDK6,CELF2,CHD2,CHD…
GO Molecular Function	GO:0004518	nuclease activity	387	0.0275187	1	0.262245	1.42925	23.7888	34	0.0115986	0.0165773	1138	0.43623	1	1	1.04923	21.9207	23	176	0.0102359	0.130682	cg00049892,cg00092551,cg00163089,cg00473045,cg01145245,cg01838596,cg03129774,cg03940407,cg05116002,cg05686445,cg06193232,cg07582892,cg08113628,cg08147001,cg10948630,cg11201256,cg11742898,cg14125530,cg14525886,cg14678084,cg15676677,cg15833565,cg17587492,cg18713166,cg18796704,cg18999451,cg21002223,cg21363377,cg21777154,cg23488578,cg24777710,cg26155697,cg26455386,cg27446570	AGO2,CCRN4L,CNOT2,DCP2,DDX1,DFFB,DICER1,DNASE1L3,DNASE2B,ENPP1,ENPP2,ENSG00000005189,ERI1,ERI3,ERN1,PELO,PLD6,RNASEL,RPP40,SETMAR,SLX4,SND1,TSEN15
GO Molecular Function	GO:0030976	thiamine pyrophosphate binding	388	0.0275197	1	0.261579	4.66784	0.642695	3	0.000313357	0.0014627	355	0.119951	1	1	3.21157	0.622748	2	5	0.000890076	0.4	cg01087463,cg03155825,cg04809712	HACL1,OGDH
GO Molecular Function	GO:0016835	carbon-oxygen lyase activity	389	0.0277907	1	0.263476	1.72342	9.28386	16	0.00452651	0.00780107	1493	0.745055	1	1	0.830579	7.22388	6	58	0.00267023	0.103448	cg02783314,cg05678462,cg06007850,cg06258529,cg07714812,cg08057869,cg10707788,cg12141052,cg12879038,cg13394216,cg14358088,cg15260428,cg16762849,cg19007948,cg20586750,cg26546884	CARKD,ETNPPL,FASN,GMDS,HMGA2,PUS1
GO Molecular Function	GO:0016758	transferase activity, transferring hexosyl groups	390	0.0278073	1	0.262957	1.30421	44.4713	58	0.0216827	0.0282789	575	0.149864	1	0.961217	1.21905	23.789	29	191	0.0129061	0.151833	cg00245075,cg00332126,cg00804525,cg00912580,cg01369479,cg01911077,cg02134720,cg02359746,cg03172765,cg03514770,cg03599855,cg03624438,cg04986899,cg05253327,cg05410536,cg05502478,cg05527856,cg06066697,cg06635133,cg07248440,cg07367144,cg07896448,cg08057869,cg09537568,cg10362613,cg11804725,cg11872373,cg12828294,cg13345122,cg13431028,cg13858803,cg13902101,cg14291878,cg14496909,cg14706338,cg15094908,cg1…	A3GALT2,B3GALT1,B3GNT2,B3GNT5,B3GNT7,B4GALT1,CHSY1,COLGALT2,CSGALNACT1,EXT1,EXT2,EXTL3,FUT10,GALNT11,GALNT15,GALNT16,GALNT18,GALNT2,GALNT6,GBE1,HAS2,HAS3,MGAT5,OSTC,POFUT2,PYGM,WBSCR17,WDFY3,XYLT1
GO Molecular Function	GO:0038025	reelin receptor activity	391	0.0278101	1	0.262311	4.64855	0.645363	3	0.000314658	0.0014627	118	0.0155066	1	0.484646	8.02893	0.249099	2	2	0.000890076	1	cg04483460,cg11950754,cg14192935	LRP8,VLDLR
GO Molecular Function	GO:0045340	mercury ion binding	392	0.0279201	1	0.262677	7.774	0.257268	2	0.000125435	0.000975134	655	0.233593	1	1	4.01446	0.249099	1	2	0.000445038	0.5	cg24621258,cg25750363	P2RX2
GO Molecular Function	GO:0043425	bHLH transcription factor binding	393	0.0286478	1	0.268838	1.79235	7.81098	14	0.00380838	0.00682594	975	0.349827	1	1	1.33815	2.98919	4	24	0.00178015	0.166667	cg00061520,cg02974898,cg03251111,cg03917138,cg06234051,cg07188523,cg09256716,cg18156963,cg19298400,cg20242070,cg23271558,cg24393783,cg25276700,cg26848957	CREBBP,KDM1A,RUNX2,SOX9
GO Molecular Function	GO:0005148	prolactin receptor binding	394	0.0286872	1	0.268524	2.96522	1.68622	5	0.000822143	0.00243784	274	0.078321	1	1	4.01446	0.498198	2	4	0.000890076	0.5	cg04867423,cg14868128,cg21140079,cg22800743,cg26926497	HSD17B7,PRL
GO Molecular Function	GO:0004702	receptor signaling protein serine/threonine kinase activity	395	0.0287131	1	0.268086	1.60909	12.4294	20	0.00606017	0.00975134	177	0.035794	1	0.74581	1.80241	6.10293	11	49	0.00489542	0.22449	cg01461514,cg01603234,cg03534504,cg06270049,cg09856107,cg13345122,cg13431028,cg15171154,cg16145324,cg16501561,cg16967578,cg19848140,cg21814995,cg21899461,cg22494026,cg23976221,cg24167667,cg24335092,cg24719910,cg27308218	BMPR1B,EGFR,ENSG00000091436,MAP3K1,MAPK13,MAPK14,RAF1,STK10,STK39,TGFB2,TGFBR2
GO Molecular Function	GO:0043548	phosphatidylinositol 3-kinase binding	396	0.029782	1	0.277363	1.74284	8.60664	15	0.00419631	0.00731351	92	0.00664703	1	0.266459	2.67631	2.98919	8	24	0.0035603	0.333333	cg00050792,cg00305996,cg01245667,cg03564009,cg03795574,cg06671623,cg08234256,cg10062874,cg11222440,cg12402183,cg13471374,cg14190522,cg20160351,cg22321808,cg23101632	CALM1,CALM2,DAB1,DAB2IP,IGF1R,IRS1,IRS2,JAK2
GO Molecular Function	GO:0005509	calcium ion binding	397	0.0297897	1	0.276737	1.14261	171.537	196	0.0836358	0.0955631	33	0.000152641	0.56294	0.0170588	1.38145	84.6937	117	680	0.0520694	0.172059	cg00163089,cg00204249,cg00281273,cg00317585,cg00450617,cg00459898,cg00473045,cg00502575,cg01399475,cg01637789,cg01874562,cg01880399,cg02015823,cg02383285,cg02522485,cg02735620,cg02961385,cg03025413,cg03108697,cg03332546,cg03490766,cg03548062,cg03949820,cg04332442,cg04483460,cg04589649,cg05031931,cg05116002,cg05184395,cg05187651,cg05323683,cg05401069,cg05636047,cg05709468,cg05765734,cg05779675,cg0…	ACAN,ANXA11,ANXA6,CABYR,CACNA1B,CALM1,CALM2,CALML3,CALU,CAPN13,CAPN2,CAPN8,CAPN9,CBLB,CDH13,CDH17,CDH4,CELSR1,CETN3,CIB4,COMP,CUBN,DAG1,DLK1,DLL4,DNASE1L3,DNER,DST,EDEM3,EDIL3,EFCAB1,EFCAB4B,EFCAB6,EFCAB9,EFEMP1,EFHC1,EFHD2,EGF,EGFL7,EGFL8,EHD1,EHD3,ENPP2,EPS15L1,F7,FAM20C,FAT1,FBLN7,FBN1,FKBP9,FSTL1,GAS6,GCH1,GPD2,GPR98,HEG1,HMCN2,IHH,LCP1,LETM1,LPCAT1,LRP8,LTBP2,MACF1,MAN1A2,MAN1C1,MASP1,MCTP2,…
GO Molecular Function	GO:0000179	rRNA (adenine-N6,N6-)-dimethyltransferase activity	398	0.0298169	1	0.276294	7.49965	0.266679	2	0.000130024	0.000975134	274	0.078321	1	1	4.01446	0.498198	2	4	0.000890076	0.5	cg10082398,cg24864203	DIMT1,TFB1M
GO Molecular Function	GO:0005070	SH3/SH2 adaptor activity	399	0.030123	1	0.27843	1.57999	13.2912	21	0.00648037	0.0102389	585	0.163307	1	1	1.44521	6.22748	9	50	0.00400534	0.18	cg07266412,cg09450153,cg12349350,cg14047130,cg14178043,cg14203426,cg14466759,cg15765889,cg17713751,cg18047172,cg18335233,cg19326217,cg19559984,cg19588408,cg20242781,cg24183566,cg24420432,cg24535643,cg25742761,cg26483505,cg26570844	CD28,CHN2,CLNK,GAB1,GRB10,SH2B2,SLA,TP53BP2,VAV3
GO Molecular Function	GO:0043274	phospholipase binding	400	0.0304662	1	0.280898	2.38102	2.93992	7	0.00143341	0.00341297	306	0.0863259	1	1	2.29398	1.74369	4	14	0.00178015	0.285714	cg09179248,cg10062874,cg11222440,cg18640536,cg19928739,cg22321808,cg23101632	CALM1,CALM2,LMNB1,PRKCZ
GO Molecular Function	GO:0038062	protein tyrosine kinase collagen receptor activity	401	0.0305225	1	0.280716	7.40416	0.270118	2	0.000131701	0.000975134	655	0.233593	1	1	4.01446	0.249099	1	2	0.000445038	0.5	cg04867423,cg21140079	DDR2
GO Molecular Function	GO:0008649	rRNA methyltransferase activity	402	0.0311392	1	0.285675	7.32338	0.273098	2	0.000133154	0.000975134	355	0.119951	1	1	3.21157	0.622748	2	5	0.000890076	0.4	cg10082398,cg24864203	DIMT1,TFB1M
GO Molecular Function	GO:0015140	malate transmembrane transporter activity	403	0.0313887	1	0.287249	31.3562	0.0318916	1	1.55493e-05	0.000487567	655	0.233593	1	1	4.01446	0.249099	1	2	0.000445038	0.5	cg20219172	SLC25A10
GO Molecular Function	GO:0016034	maleylacetoacetate isomerase activity	404	0.0321376	1	0.293375	30.6138	0.0326651	1	1.59264e-05	0.000487567	383	0.12455	1	1	8.02893	0.12455	1	1	0.000445038	1	cg06857473	GSTZ1
GO Molecular Function	GO:0004198	calcium-dependent cysteine-type endopeptidase activity	405	0.0322621	1	0.293785	2.5608	2.34302	6	0.00114238	0.0029254	185	0.0400396	1	0.798196	2.50904	1.99279	5	16	0.00222519	0.3125	cg09962377,cg14178043,cg15324917,cg19807694,cg23457506,cg26872588	CAPN13,CAPN15,CAPN2,CAPN8,CAPN9
GO Molecular Function	GO:0048018	receptor agonist activity	406	0.032334	1	0.293714	2.08337	4.31993	9	0.00210626	0.0043881	831	0.284814	1	1	1.60579	1.86824	3	15	0.00133511	0.2	cg00502575,cg02272576,cg05187651,cg09667289,cg13619277,cg13644645,cg17802486,cg18013730,cg21278889	GAS6,GREM1,VEGFA
GO Molecular Function	GO:0004641	phosphoribosylformylglycinamidine cyclo-ligase activity	407	0.0323422	1	0.293066	30.4169	0.0328765	1	1.60295e-05	0.000487567	383	0.12455	1	1	8.02893	0.12455	1	1	0.000445038	1	cg17369406	GART
GO Molecular Function	GO:0004644	phosphoribosylglycinamide formyltransferase activity	407	0.0323422	1	0.293066	30.4169	0.0328765	1	1.60295e-05	0.000487567	383	0.12455	1	1	8.02893	0.12455	1	1	0.000445038	1	cg17369406	GART
GO Molecular Function	GO:0004637	phosphoribosylamine-glycine ligase activity	407	0.0323422	1	0.293066	30.4169	0.0328765	1	1.60295e-05	0.000487567	383	0.12455	1	1	8.02893	0.12455	1	1	0.000445038	1	cg17369406	GART
GO Molecular Function	GO:0008093	cytoskeletal adaptor activity	410	0.0328122	1	0.29515	2.19204	3.64957	8	0.00177941	0.00390054	577	0.15269	1	0.975947	1.88916	2.11734	4	17	0.00178015	0.235294	cg00147286,cg01394884,cg02572796,cg08201451,cg10063663,cg12475142,cg20761840,cg21661768	BAIAP2,MTSS1L,NCK2,SORBS2
GO Molecular Function	GO:0042288	MHC class I protein binding	411	0.0334964	1	0.300571	4.31722	0.694892	3	0.000338806	0.0014627	1242	0.535382	1	1	1.14699	1.74369	2	14	0.000890076	0.142857	cg06035200,cg13037550,cg21926603	ABCB9,DERL1
GO Molecular Function	GO:0004677	DNA-dependent protein kinase activity	412	0.0336395	1	0.301122	2.83808	1.76175	5	0.000858972	0.00243784	95	0.00699909	1	0.271712	6.0217	0.498198	3	4	0.00133511	0.75	cg09041389,cg12141052,cg22338356,cg22459236,cg23000806	HMGA2,PRKDC,XRCC6BP1
GO Molecular Function	GO:0050699	WW domain binding	413	0.0337681	1	0.301542	2.06642	4.35535	9	0.00212353	0.0043881	178	0.0384554	1	0.796761	2.29398	2.61554	6	21	0.00267023	0.285714	cg00177431,cg01891736,cg04723449,cg05355067,cg07908223,cg10294363,cg18095824,cg21845400,cg25552018	ENAH,LITAF,PMEPA1,RAPGEF2,SCNN1A,SCNN1B
GO Molecular Function	GO:0004060	arylamine N-acetyltransferase activity	414	0.0339584	1	0.302509	4.2936	0.698714	3	0.00034067	0.0014627	875	0.329059	1	1	2.67631	0.373649	1	3	0.000445038	0.333333	cg03215416,cg09894683,cg17701159	NAT2
GO Molecular Function	GO:0035252	UDP-xylosyltransferase activity	415	0.034021	1	0.302336	2.52773	2.37367	6	0.00115732	0.0029254	1159	0.48581	1	1	1.60579	0.622748	1	5	0.000445038	0.2	cg04986899,cg06066697,cg06635133,cg07248440,cg07896448,cg16546017	XYLT1
GO Molecular Function	GO:0000982	RNA polymerase II core promoter proximal region sequence-specific DNA binding transcription factor activity	416	0.0344809	1	0.305687	1.29633	42.4275	55	0.0206862	0.0268162	53	0.0008126	1	0.0565447	1.93003	12.9532	25	104	0.011126	0.240385	cg00061520,cg00097800,cg00409434,cg01021196,cg01263407,cg01385708,cg01771850,cg01803461,cg01898377,cg02395171,cg03251111,cg03501387,cg03917138,cg04316526,cg04852893,cg05398905,cg05416180,cg05917797,cg06234051,cg07095818,cg07165288,cg08507952,cg09077862,cg09256716,cg09450153,cg09767588,cg09941601,cg10507988,cg10820736,cg11142556,cg12141052,cg12199651,cg13469457,cg13997788,cg17875356,cg18736835,cg1…	BCL11B,CEBPB,CREB5,CREBBP,EPAS1,FOXA1,FOXC2,GATA3,GLIS2,HES1,HIF1A,HMGA2,JUN,KLF4,MEF2C,MYOCD,POU4F1,RBPJL,SNAI1,SOX4,SOX9,SP3,TP63,ZBTB20,ZNF750
GO Molecular Function	GO:0004730	pseudouridylate synthase activity	417	0.0347295	1	0.307152	28.2913	0.0353466	1	1.72338e-05	0.000487567	383	0.12455	1	1	8.02893	0.12455	1	1	0.000445038	1	cg15260428	PUS1
GO Molecular Function	GO:0015085	calcium ion transmembrane transporter activity	418	0.0351645	1	0.310256	1.32951	34.5993	46	0.0168695	0.0224281	44	0.000380088	1	0.0318582	1.93802	14.4478	28	116	0.0124611	0.241379	cg00019678,cg00286119,cg00502575,cg00795205,cg00847221,cg01399475,cg01477379,cg02699518,cg02735620,cg03172765,cg04717595,cg05187651,cg05977072,cg06672008,cg06703803,cg06878649,cg08847919,cg09554406,cg09807446,cg10093067,cg10256045,cg11046030,cg13235761,cg13393408,cg13463203,cg13628057,cg13897388,cg14574066,cg14585054,cg16668397,cg16669395,cg18013730,cg18053228,cg18225577,cg18373158,cg18590299,cg1…	ATP2A2,ATP2A3,ATP2B4,ATP2C2,CACNA1B,CACNA1D,CACNA1H,CACNA2D4,CACNB1,CACNG3,CACNG4,CACNG5,CHRNA10,CUL5,GAS6,GRIN2A,HTR2B,JPH3,NCS1,PKD1L1,PKD2,RASA3,STIM2,TMEM66,TPCN2,TRPM4,TRPM6,TRPV4
GO Molecular Function	GO:0001077	RNA polymerase II core promoter proximal region sequence-specific DNA binding transcription factor activity involved in positive regulation of transcription	419	0.0352912	1	0.31063	1.33853	32.8718	44	0.0160272	0.0214529	61	0.00144702	1	0.0874854	2.06148	9.21667	19	74	0.00845572	0.256757	cg00097800,cg00409434,cg01021196,cg01263407,cg01385708,cg01771850,cg01803461,cg01898377,cg02395171,cg03251111,cg03917138,cg04316526,cg04852893,cg05398905,cg05416180,cg05917797,cg06234051,cg09077862,cg09256716,cg09450153,cg09767588,cg09941601,cg10507988,cg10820736,cg11142556,cg12141052,cg12199651,cg13469457,cg13997788,cg19298400,cg19467964,cg19559984,cg19588408,cg20242781,cg21498062,cg22800743,cg2…	BCL11B,CEBPB,CREB5,EPAS1,FOXA1,FOXC2,GATA3,GLIS2,HIF1A,HMGA2,JUN,KLF4,MEF2C,MYOCD,POU4F1,SOX4,SOX9,TP63,ZNF750
GO Molecular Function	GO:0016417	S-acyltransferase activity	420	0.0353125	1	0.310077	2.15952	3.70452	8	0.0018062	0.00390054	838	0.290339	1	1	1.3843	3.61194	5	29	0.00222519	0.172414	cg00283857,cg03803789,cg03891268,cg04704487,cg05956452,cg12879038,cg17071432,cg25578048	DLAT,FASN,ZDHHC14,ZDHHC19,ZDHHC7
GO Molecular Function	GO:0005010	insulin-like growth factor-activated receptor activity	421	0.0354022	1	0.310127	2.79806	1.78695	5	0.000871259	0.00243784	189	0.04266	1	0.832435	5.35262	0.373649	2	3	0.000890076	0.666667	cg01245667,cg03795574,cg06671623,cg12402183,cg23336143	CRIM1,IGF1R
GO Molecular Function	GO:0008907	integrase activity	422	0.0356408	1	0.311477	6.79853	0.294181	2	0.000143433	0.000975134	118	0.0155066	1	0.484646	8.02893	0.249099	2	2	0.000890076	1	cg15290965,cg20095669	PPFIBP1,PPFIBP2
GO Molecular Function	GO:0015379	potassium:chloride symporter activity	423	0.0360898	1	0.314655	6.75163	0.296225	2	0.000144429	0.000975134	274	0.078321	1	1	4.01446	0.498198	2	4	0.000890076	0.5	cg00420526,cg18767278	SLC12A4,SLC12A7
GO Molecular Function	GO:0030545	receptor regulator activity	424	0.0362798	1	0.315566	1.58695	11.9727	19	0.00583749	0.00926377	223	0.0467604	1	0.773329	1.85283	4.85744	9	39	0.00400534	0.230769	cg00409434,cg00502575,cg02272576,cg02359746,cg03852659,cg05187651,cg09667289,cg13335567,cg13619277,cg13644645,cg14435997,cg15914335,cg17363943,cg17802486,cg18013730,cg19987354,cg20311673,cg21278889,cg24545602	EGF,ESR2,GAS6,GREM1,NCOA2,NRG1,PRKCE,PXDN,VEGFA
GO Molecular Function	GO:0005344	oxygen transporter activity	425	0.0365954	1	0.317562	4.16649	0.72003	3	0.000351063	0.0014627	799	0.249171	1	1	1.72048	1.74369	3	14	0.00133511	0.214286	cg06857473,cg12429065,cg16175941	IPCEF1,MB,NGB
GO Molecular Function	GO:0015137	citrate transmembrane transporter activity	426	0.0376697	1	0.326117	6.59328	0.303339	2	0.000147898	0.000975134	875	0.329059	1	1	2.67631	0.373649	1	3	0.000445038	0.333333	cg01433190,cg16936561	SFXN5
GO Molecular Function	GO:0004012	phospholipid-translocating ATPase activity	427	0.0381576	1	0.329567	1.8664	5.89369	11	0.00287357	0.00536324	60	0.00119004	1	0.0731479	3.74683	1.86824	7	15	0.00311526	0.466667	cg01807748,cg09501314,cg12315995,cg13518270,cg14381255,cg16469894,cg17488500,cg18256640,cg18957463,cg23067090,cg24985060	ABCA4,ATP10A,ATP10D,ATP11A,ATP8B2,ATP8B4,ATP9A
GO Molecular Function	GO:0051020	GTPase binding	428	0.0388754	1	0.334982	1.31547	35.7287	47	0.0174201	0.0229156	69	0.00196787	1	0.105181	1.64335	21.298	35	171	0.0155763	0.204678	cg00711291,cg01854776,cg02365648,cg03064626,cg04938109,cg05027533,cg05200313,cg05695876,cg06147895,cg06154903,cg06343233,cg06378010,cg06911744,cg07508429,cg08675117,cg09042791,cg09795973,cg09856107,cg09962377,cg10406264,cg11014073,cg11677744,cg13412754,cg13506485,cg14003974,cg14282634,cg15260428,cg15270350,cg15619820,cg15705810,cg16779580,cg16797901,cg18121989,cg19735250,cg21679391,cg22720392,cg2…	ARHGEF16,BIRC5,BNIP3,CCDC64,CDC42BPB,CDC42EP4,DAAM1,DIAPH3,DOCK4,DVL1,EHD1,ERC1,EXOC2,FMNL1,FMNL2,IPO9,MAPKAP1,NDRG1,NPC1L1,PLCE1,RAB11FIP3,RAB11FIP4,RAF1,RANBP3,RAPGEF4,RASGRP3,RHOBTB3,RIN3,SH3BP4,SRGAP1,SYTL2,ULK1,XPO1,XPO7,XPOT
GO Molecular Function	GO:0008187	poly-pyrimidine tract binding	429	0.0391708	1	0.336741	2.11395	3.78438	8	0.00184514	0.00390054	345	0.118456	1	1	2.40868	1.2455	3	10	0.00133511	0.3	cg00983705,cg02767634,cg06443678,cg07159758,cg08788712,cg19516754,cg22149471,cg26843612	ATXN1,HNRNPH1,MSI2
GO Molecular Function	GO:0031267	small GTPase binding	430	0.0392267	1	0.336437	1.32331	34.0056	45	0.01658	0.0219405	56	0.00103959	1	0.0684642	1.71688	19.8034	34	159	0.0151313	0.213837	cg00711291,cg01854776,cg03064626,cg04938109,cg05027533,cg05200313,cg05695876,cg06154903,cg06343233,cg06378010,cg06911744,cg07508429,cg08675117,cg09042791,cg09795973,cg09856107,cg09962377,cg10406264,cg11014073,cg11677744,cg13412754,cg13506485,cg14003974,cg14282634,cg15260428,cg15270350,cg15619820,cg15705810,cg16779580,cg16797901,cg18121989,cg19735250,cg21679391,cg22720392,cg22780675,cg22872857,cg2…	ARHGEF16,BIRC5,CCDC64,CDC42BPB,CDC42EP4,DAAM1,DIAPH3,DOCK4,DVL1,EHD1,ERC1,EXOC2,FMNL1,FMNL2,IPO9,MAPKAP1,NDRG1,NPC1L1,PLCE1,RAB11FIP3,RAB11FIP4,RAF1,RANBP3,RAPGEF4,RASGRP3,RHOBTB3,RIN3,SH3BP4,SRGAP1,SYTL2,ULK1,XPO1,XPO7,XPOT
GO Molecular Function	GO:0043183	vascular endothelial growth factor receptor 1 binding	431	0.0398021	1	0.34058	6.39467	0.31276	2	0.000152492	0.000975134	655	0.233593	1	1	4.01446	0.249099	1	2	0.000445038	0.5	cg02272576,cg13644645	VEGFA
GO Molecular Function	GO:0052650	NADP-retinol dehydrogenase activity	432	0.0400583	1	0.341979	4.01686	0.746853	3	0.000364141	0.0014627	1036	0.412638	1	1	2.00723	0.498198	1	4	0.000445038	0.25	cg06033579,cg07139350,cg15135803	DHRS3
GO Molecular Function	GO:0017091	AU-rich element binding	433	0.0404832	1	0.344808	2.69465	1.85553	5	0.000904694	0.00243784	1351	0.61009	1	1	1.00362	1.99279	2	16	0.000890076	0.125	cg04684014,cg05335893,cg06047655,cg06678594,cg15341575	CPEB3,ZFP36L2
GO Molecular Function	GO:0005057	receptor signaling protein activity	434	0.0408935	1	0.347501	1.36133	27.1793	37	0.0132517	0.01804	249	0.0593145	1	0.878522	1.45285	13.0777	19	105	0.00845572	0.180952	cg01461514,cg01603234,cg02374207,cg03071245,cg03534504,cg04683210,cg06270049,cg07537530,cg09296742,cg09605634,cg09705456,cg09856107,cg11325273,cg13345122,cg13431028,cg13475877,cg13506485,cg14055970,cg15171154,cg15769472,cg16145324,cg16501561,cg16519399,cg16967578,cg19324462,cg19687728,cg19848140,cg21814995,cg21899461,cg22494026,cg23409007,cg23976221,cg24167667,cg24335092,cg24719910,cg27308218,cg2…	BMPR1B,DCLK1,EGFR,ENG,ENSG00000091436,FLRT1,FLRT2,LYN,MAP3K1,MAPK13,MAPK14,PLCE1,RAF1,SMAD9,STK10,STK39,TGFB2,TGFBR2,TIAM2
GO Molecular Function	GO:0050840	extracellular matrix binding	435	0.0414613	1	0.351515	1.6342	9.79071	16	0.00477363	0.00780107	560	0.130386	1	0.858684	1.56662	5.10654	8	41	0.0035603	0.195122	cg01637789,cg02272576,cg02522485,cg06015439,cg07132086,cg07307830,cg07419795,cg07632068,cg11119301,cg13644645,cg15983182,cg18210128,cg18234606,cg19698242,cg21742975,cg25729687	DAG1,DCN,ELN,PLEKHA2,SLIT2,SPOCK2,THBS1,VEGFA
GO Molecular Function	GO:0034593	phosphatidylinositol bisphosphate phosphatase activity	436	0.0418142	1	0.353695	2.40151	2.49843	6	0.00121815	0.0029254	799	0.249171	1	1	1.72048	1.74369	3	14	0.00133511	0.214286	cg00225067,cg05358946,cg13745489,cg14489081,cg16469046,cg23825522	INPP4A,SACM1L,SYNJ2
GO Molecular Function	GO:0008536	Ran GTPase binding	437	0.0419745	1	0.354238	1.98221	4.54038	9	0.00221374	0.0043881	326	0.0956856	1	1	1.85283	3.23829	6	26	0.00267023	0.230769	cg03064626,cg04938109,cg05695876,cg08675117,cg09795973,cg11014073,cg14282634,cg15270350,cg22872857	BIRC5,IPO9,RANBP3,XPO1,XPO7,XPOT
GO Molecular Function	GO:0050321	tau-protein kinase activity	438	0.0438167	1	0.36894	3.05873	1.30773	4	0.000637608	0.00195027	1526	0.797441	1	1	0.669077	1.4946	1	12	0.000445038	0.0833333	cg06982473,cg09034795,cg10689689,cg24769295	MARK2
GO Molecular Function	GO:0033613	activating transcription factor binding	439	0.0445177	1	0.373989	1.454	17.194	25	0.00838321	0.0121892	867	0.318191	1	1	1.23522	6.47658	8	52	0.0035603	0.153846	cg00061520,cg01641368,cg06653292,cg06855182,cg08082763,cg09053536,cg09077862,cg09413529,cg09767588,cg09937500,cg10071550,cg10379077,cg11246938,cg12595293,cg13030332,cg13214504,cg13270350,cg14755699,cg17410431,cg19770748,cg20924425,cg22635491,cg24180006,cg24652205,cg26597734	CIITA,CREB1,CREBBP,HDAC4,JUN,MEF2C,SETD3,TBX3
GO Molecular Function	GO:0016742	hydroxymethyl-, formyl- and related transferase activity	440	0.0445182	1	0.373144	3.84756	0.779716	3	0.000380164	0.0014627	812	0.262269	1	1	2.00723	0.996397	2	8	0.000890076	0.25	cg17369406,cg22247792,cg25726756	FTCD,GART
GO Molecular Function	GO:0015405	P-P-bond-hydrolysis-driven transmembrane transporter activity	441	0.0449628	1	0.376015	1.4197	19.7225	28	0.00961605	0.0136519	299	0.0804142	1	0.991865	1.39954	13.5759	19	109	0.00845572	0.174312	cg01807748,cg02735620,cg03585720,cg06350853,cg06503456,cg06703803,cg06878649,cg09501314,cg10859327,cg12315995,cg13037550,cg13055709,cg13235761,cg13518270,cg14381255,cg14848289,cg15924102,cg16469894,cg17488500,cg18256640,cg18590299,cg18957463,cg22699768,cg23067090,cg24985060,cg26009832,cg26601431,cg27584255	ABCA4,ABCB9,ABCC1,ABCC2,ABCC6,ABCG2,ATP10A,ATP10D,ATP11A,ATP1B1,ATP2A2,ATP2A3,ATP2B4,ATP2C2,ATP8B2,ATP8B4,ATP9A,FXYD2,TOMM20
GO Molecular Function	GO:1902282	voltage-gated potassium channel activity involved in ventricular cardiac muscle cell action potential repolarization	442	0.0455864	1	0.380368	3.81031	0.787337	3	0.00038388	0.0014627	274	0.078321	1	1	4.01446	0.498198	2	4	0.000890076	0.5	cg08376310,cg13880539,cg21291385	KCNE2,KCNQ1
GO Molecular Function	GO:1901505	carbohydrate derivative transporter activity	443	0.0456027	1	0.379645	2.04782	3.9066	8	0.00190473	0.00390054	341	0.11071	1	1	1.78421	3.36284	6	27	0.00267023	0.222222	cg04717595,cg05543520,cg06947694,cg07826642,cg13714026,cg14192935,cg16759416,cg18645316	GLTP,SLC25A26,SLC29A1,SLC29A3,SLC29A4,VLDLR
GO Molecular Function	GO:0042054	histone methyltransferase activity	444	0.0456515	1	0.379196	1.61269	9.92131	16	0.0048373	0.00780107	94	0.00692334	1	0.271631	2.08752	6.22748	13	50	0.00578549	0.26	cg02732915,cg05522011,cg06519061,cg07367144,cg09858767,cg11872373,cg13628057,cg14525886,cg17887364,cg18603577,cg19644991,cg22147546,cg22633932,cg24180006,cg25076197,cg25367559	ASH2L,EHMT1,KMT2C,KMT2E,PRDM2,PRDM6,PRDM8,PRMT8,SETD3,SETD7,SETD8,SETMAR,SMYD2
GO Molecular Function	GO:0004528	phosphodiesterase I activity	445	0.0456557	1	0.378378	3.80793	0.787829	3	0.000384119	0.0014627	355	0.119951	1	1	3.21157	0.622748	2	5	0.000890076	0.4	cg00049892,cg00473045,cg18796704	ENPP1,ENPP2
GO Molecular Function	GO:0030229	very-low-density lipoprotein particle receptor activity	446	0.0456612	1	0.377575	3.80775	0.787868	3	0.000384138	0.0014627	274	0.078321	1	1	4.01446	0.498198	2	4	0.000890076	0.5	cg04483460,cg11950754,cg14192935	LRP8,VLDLR
GO Molecular Function	GO:0005523	tropomyosin binding	447	0.0463524	1	0.382433	2.33975	2.56438	6	0.00125031	0.0029254	831	0.284814	1	1	1.60579	1.86824	3	15	0.00133511	0.2	cg03631457,cg11546777,cg12030226,cg12038298,cg12448539,cg20741418	CNN3,NEBL,TNNT3
GO Molecular Function	GO:0004326	tetrahydrofolylpolyglutamate synthase activity	448	0.0466913	1	0.384369	20.9135	0.0478159	1	2.33135e-05	0.000487567	383	0.12455	1	1	8.02893	0.12455	1	1	0.000445038	1	cg14055970	FPGS
GO Molecular Function	GO:0042800	histone methyltransferase activity (H3-K4 specific)	449	0.0469376	1	0.385537	2.58333	1.93548	5	0.000943678	0.00243784	232	0.0521544	1	0.829075	2.67631	1.4946	4	12	0.00178015	0.333333	cg07367144,cg11872373,cg17887364,cg24180006,cg25076197	ASH2L,KMT2C,KMT2E,SETD3
GO Molecular Function	GO:0043426	MRF binding	450	0.0472111	1	0.386921	2.98345	1.34073	4	0.000653696	0.00195027	355	0.119951	1	1	3.21157	0.622748	2	5	0.000890076	0.4	cg00061520,cg02974898,cg18156963,cg23271558	CREBBP,KDM1A
GO Molecular Function	GO:0030291	protein serine/threonine kinase inhibitor activity	451	0.0473519	1	0.387215	1.79849	6.11625	11	0.00298208	0.00536324	649	0.216407	1	1	1.54402	3.23829	5	26	0.00222519	0.192308	cg04191989,cg04666346,cg08376310,cg08651590,cg12079975,cg13880539,cg16581738,cg17010895,cg19579080,cg22854448,cg27577993	CDKN1C,PRKAG2,PRKAR1A,PRKAR1B,SPRED2
GO Molecular Function	GO:0001616	growth hormone secretagogue receptor activity	452	0.0473679	1	0.386489	5.80138	0.344745	2	0.000168086	0.000975134	383	0.12455	1	1	8.02893	0.12455	1	1	0.000445038	1	cg12202228,cg26334671	GHSR
GO Molecular Function	GO:0043566	structure-specific DNA binding	453	0.0476158	1	0.387654	1.25449	47.8283	60	0.0233195	0.029254	188	0.0412287	1	0.808784	1.34456	26.0309	35	209	0.0155763	0.167464	cg00061520,cg00177431,cg01021196,cg01093854,cg01170069,cg01190276,cg01206912,cg01461514,cg01649623,cg01803461,cg02030908,cg02783314,cg02857325,cg03583746,cg04130549,cg04784499,cg05355067,cg05416180,cg06007850,cg06871529,cg06872115,cg07522639,cg07714812,cg07908223,cg08326019,cg09767588,cg09941601,cg10251446,cg10707788,cg12141052,cg12626957,cg13394216,cg13469457,cg13534503,cg14344989,cg14358088,cg1…	AFF3,BCL6,BRCA2,CREBBP,EGFR,FOS,FOXA1,FOXC1,FOXC2,FOXD2,FOXF1,FOXN1,HMGA2,HMGB1,JUN,KLF4,MLH1,NOTCH1,PPARGC1A,RAD18,RBMS1,RPA1,RXRA,SETMAR,SP3,SSBP2,STAT1,STRA13,SUB1,SWSAP1,TET1,THRA,THRB,TP63,ZBP1
GO Molecular Function	GO:0000976	transcription regulatory region sequence-specific DNA binding	454	0.0492163	1	0.399801	1.23757	53.3304	66	0.0260022	0.0321794	137	0.0156937	1	0.42247	1.48153	20.9243	31	168	0.0137962	0.184524	cg00061520,cg00951204,cg01263407,cg01418539,cg01771850,cg02395171,cg02483043,cg03174768,cg03251111,cg03917138,cg04316526,cg04852893,cg05264214,cg05398905,cg06234051,cg06653292,cg06675417,cg06941869,cg07095818,cg07168930,cg07455133,cg08287211,cg08992854,cg09053536,cg09077862,cg09256716,cg09355008,cg09413529,cg09515921,cg09767588,cg09937500,cg10526504,cg10820736,cg11142556,cg11246938,cg11318342,cg1…	BARX1,BARX2,BCL11B,CREB1,CREBBP,DBX1,DLX2,ESR1,ESR2,FOSL2,GATA3,HLX,JUN,KLF4,MEF2C,MYOCD,NFATC1,NKX6-2,PHOX2B,POU4F1,RBPJL,SOX4,SOX8,SOX9,SP3,STAT1,TBX18,TBX19,TBX5,TCF7L2,ZNF750
GO Molecular Function	GO:0044715	8-oxo-dGDP phosphatase activity	455	0.0493915	1	0.400342	19.7424	0.0506523	1	2.46964e-05	0.000487567	383	0.12455	1	1	8.02893	0.12455	1	1	0.000445038	1	cg25903363	NUDT18
GO Molecular Function	GO:0044717	8-hydroxy-dADP phosphatase activity	455	0.0493915	1	0.400342	19.7424	0.0506523	1	2.46964e-05	0.000487567	383	0.12455	1	1	8.02893	0.12455	1	1	0.000445038	1	cg25903363	NUDT18
GO Molecular Function	GO:0044716	8-oxo-GDP phosphatase activity	455	0.0493915	1	0.400342	19.7424	0.0506523	1	2.46964e-05	0.000487567	383	0.12455	1	1	8.02893	0.12455	1	1	0.000445038	1	cg25903363	NUDT18
GO Molecular Function	GO:0042043	neurexin family protein binding	458	0.0498475	1	0.401392	1.84262	5.42705	10	0.00264605	0.00487567	261	0.0681354	1	0.962772	2.47044	1.61915	4	13	0.00178015	0.307692	cg01156295,cg01324702,cg05452066,cg07536018,cg11677683,cg16219125,cg17315014,cg23863157,cg24200175,cg25462751	CPE,LRRTM2,NLGN1,SYTL2
GO Molecular Function	GO:0016805	dipeptidase activity	459	0.0516507	1	0.415006	2.51281	1.9898	5	0.000970163	0.00243784	1213	0.494495	1	1	1.23522	1.61915	2	13	0.000890076	0.153846	cg04026948,cg12190613,cg16962683,cg18690368,cg26842303	CPQ,SCRN1
GO Molecular Function	GO:0016015	morphogen activity	460	0.0527046	1	0.422553	2.8747	1.39145	4	0.000678424	0.00195027	1254	0.54987	1	1	1.33815	0.747298	1	6	0.000445038	0.166667	cg09667289,cg13619277,cg17802486,cg21278889	GREM1
GO Molecular Function	GO:0052656	L-isoleucine transaminase activity	461	0.0528964	1	0.423171	3.58301	0.837285	3	0.000408233	0.0014627	655	0.233593	1	1	4.01446	0.249099	1	2	0.000445038	0.5	cg05156566,cg06630771,cg20170147	BCAT1
GO Molecular Function	GO:0052655	L-valine transaminase activity	461	0.0528964	1	0.423171	3.58301	0.837285	3	0.000408233	0.0014627	655	0.233593	1	1	4.01446	0.249099	1	2	0.000445038	0.5	cg05156566,cg06630771,cg20170147	BCAT1
GO Molecular Function	GO:0052654	L-leucine transaminase activity	461	0.0528964	1	0.423171	3.58301	0.837285	3	0.000408233	0.0014627	655	0.233593	1	1	4.01446	0.249099	1	2	0.000445038	0.5	cg05156566,cg06630771,cg20170147	BCAT1
GO Molecular Function	GO:0047693	ATP diphosphatase activity	464	0.0531848	1	0.422727	18.2981	0.0546506	1	2.66458e-05	0.000487567	383	0.12455	1	1	8.02893	0.12455	1	1	0.000445038	1	cg13641082	NUDT1
GO Molecular Function	GO:0010484	H3 histone acetyltransferase activity	465	0.0533023	1	0.42275	5.42708	0.368522	2	0.000179679	0.000975134	655	0.233593	1	1	4.01446	0.249099	1	2	0.000445038	0.5	cg06871529,cg25274185	BRCA2
GO Molecular Function	GO:0004721	phosphoprotein phosphatase activity	466	0.0533526	1	0.422241	1.27059	40.1387	51	0.0195703	0.0248659	572	0.148983	1	0.960574	1.23522	21.0489	26	169	0.011571	0.153846	cg00286119,cg00526835,cg01631277,cg01898377,cg02358362,cg02577963,cg03598074,cg05264214,cg05323683,cg05473387,cg05977072,cg06519061,cg06675417,cg07268431,cg07681799,cg08447992,cg09355008,cg09515921,cg11186706,cg11682697,cg11849327,cg12058544,cg12734710,cg13235366,cg13520053,cg13580107,cg14037652,cg14338936,cg14377849,cg14418176,cg15517343,cg15532942,cg16536399,cg16579981,cg18354248,cg19192065,cg1…	CDC14B,CDKN3,CTDP1,DUPD1,DUSP1,DUSP10,DUSP4,EYA1,PDP1,PPAP2B,PPM1H,PPP1R3C,PTPN1,PTPN14,PTPN18,PTPN23,PTPN4,PTPRF,PTPRK,PTPRS,PTPRU,PTRHD1,SSH2,SSU72,STYX,UBASH3B
GO Molecular Function	GO:0004969	histamine receptor activity	467	0.0537878	1	0.424774	2.8549	1.4011	4	0.00068313	0.00195027	216	0.0458447	1	0.782756	3.44097	0.871847	3	7	0.00133511	0.428571	cg13375463,cg14220777,cg23238231,cg24527636	HRH4,HTR6,WASF2
GO Molecular Function	GO:0004046	aminoacylase activity	468	0.0541745	1	0.426913	5.3773	0.371934	2	0.000181343	0.000975134	1254	0.54987	1	1	1.33815	0.747298	1	6	0.000445038	0.166667	cg10631356,cg24935217	CAT
GO Molecular Function	GO:0016879	ligase activity, forming carbon-nitrogen bonds	469	0.0541935	1	0.426153	1.20336	67.3118	81	0.032819	0.0394929	562	0.134453	1	0.882319	1.17088	41.8487	49	336	0.0218068	0.145833	cg00373371,cg00526835,cg00549064,cg00600617,cg01081168,cg01158469,cg01171429,cg01540911,cg01807748,cg02857325,cg02868790,cg03099144,cg03501387,cg03534504,cg03989273,cg05382185,cg05765734,cg06270779,cg06378010,cg06720014,cg07102808,cg08243626,cg08447992,cg08471173,cg08472449,cg09036558,cg09043941,cg09258877,cg09428340,cg09501314,cg10125465,cg10523001,cg10538440,cg10628201,cg10846682,cg11620689,cg1…	ASS1,ATG10,CBLB,CHFR,CNOT4,DPH6,DTL,FBXL14,FBXW11,FPGS,GART,GCLC,GCLM,HECTD2,HECTD4,HERC2,HLCS,LMO7,LNX1,MARCH1,MTHFD1,MTHFD1L,MTHFSD,NEURL,PARK2,PDZRN3,PET112,PRKCQ,QRSL1,RNF217,SKP1,SUMO1,TRAF3,TRIM2,TRIM32,TRIP12,UBE2F,UBE2H,UBE2L3,UBE2U,UBE2V1,UBE2V2,UBE3A,UBE4B,UBR2,UBR3,UBR4,WDSUB1,WWP2
GO Molecular Function	GO:0004703	G-protein coupled receptor kinase activity	470	0.0545708	1	0.428207	3.53673	0.848241	3	0.000413575	0.0014627	1322	0.605952	1	1	1.14699	0.871847	1	7	0.000445038	0.142857	cg10318661,cg13739115,cg17423813	GRK5
GO Molecular Function	GO:0008175	tRNA methyltransferase activity	471	0.0550293	1	0.430888	2.83279	1.41203	4	0.000688462	0.00195027	644	0.214275	1	1	1.85283	1.61915	3	13	0.00133511	0.230769	cg04332442,cg19437325,cg21903122,cg26002615	ALKBH8,TRMT5,TRMU
GO Molecular Function	GO:0004714	transmembrane receptor protein tyrosine kinase activity	472	0.0551127	1	0.430626	1.3513	24.4209	33	0.0119068	0.0160897	38	0.000250114	0.922419	0.0242742	2.34692	8.09573	19	65	0.00845572	0.292308	cg01245667,cg01461514,cg01636354,cg02974898,cg03795574,cg04867423,cg05232628,cg05461734,cg06089606,cg06671623,cg07467854,cg07727358,cg08173606,cg08521859,cg11411884,cg12226006,cg12402183,cg13460850,cg14161107,cg14185860,cg14216252,cg15645287,cg16893634,cg17156402,cg18156963,cg18699025,cg19267457,cg19990373,cg21140079,cg21311834,cg21658225,cg23336143,cg24571086	CRIM1,DDR2,EFEMP1,EGFR,EPHA2,EPHA3,EPHB1,EPHB2,EPHB3,FGFR2,FGFR3,FGFRL1,IGF1R,MET,MUSK,NRP1,NRP2,ROR1,RYK
GO Molecular Function	GO:0070891	lipoteichoic acid binding	473	0.0551658	1	0.43013	5.32215	0.375788	2	0.000183222	0.000975134	875	0.329059	1	1	2.67631	0.373649	1	3	0.000445038	0.333333	cg17226446,cg26103306	TLR2
GO Molecular Function	GO:0032182	small conjugating protein binding	474	0.055965	1	0.435441	1.48576	13.4611	20	0.00656319	0.00975134	1320	0.600104	1	1	0.963471	9.34122	9	75	0.00400534	0.12	cg01550348,cg02374207,cg03044471,cg03466237,cg03582371,cg04683210,cg06856735,cg07944936,cg09179248,cg09705456,cg11420771,cg12314682,cg13166748,cg13792444,cg15769472,cg16519399,cg17415355,cg18109665,cg19324462,cg19928739	BCL10,C1orf86,CBX4,HERC2,OTUB1,RAD18,SOBP,TOLLIP,TRIM32
GO Molecular Function	GO:0003934	GTP cyclohydrolase I activity	475	0.0565306	1	0.438915	5.24859	0.381055	2	0.00018579	0.000975134	655	0.233593	1	1	4.01446	0.249099	1	2	0.000445038	0.5	cg10888242,cg23901920	GCH1
GO Molecular Function	GO:0016841	ammonia-lyase activity	476	0.0569079	1	0.440916	5.22872	0.382503	2	0.000186496	0.000975134	1159	0.48581	1	1	1.60579	0.622748	1	5	0.000445038	0.2	cg22247792,cg25726756	FTCD
GO Molecular Function	GO:0046789	host cell surface receptor binding	477	0.056912	1	0.440024	5.22851	0.382518	2	0.000186503	0.000975134	383	0.12455	1	1	8.02893	0.12455	1	1	0.000445038	1	cg00637745,cg18097872	INHBB
GO Molecular Function	GO:0005158	insulin receptor binding	478	0.0571235	1	0.440736	1.56247	10.2402	16	0.00499277	0.00780107	88	0.0053288	1	0.223325	2.58073	3.48739	9	28	0.00400534	0.321429	cg00049892,cg00050792,cg00305996,cg01245667,cg01898377,cg03564009,cg03795574,cg05796838,cg06671623,cg08234256,cg12402183,cg17086139,cg18047172,cg18796704,cg19979590,cg24676120	ENPP1,GRB10,IGF1,IGF1R,INSL3,IRS1,IRS2,PTPN1,TLN2
GO Molecular Function	GO:0003872	6-phosphofructokinase activity	479	0.0577142	1	0.444363	3.4547	0.868382	3	0.000423394	0.0014627	875	0.329059	1	1	2.67631	0.373649	1	3	0.000445038	0.333333	cg15087907,cg16963373,cg18166150	PFKP
GO Molecular Function	GO:0032794	GTPase activating protein binding	480	0.0580415	1	0.445952	3.4465	0.870448	3	0.000424402	0.0014627	316	0.0910475	1	1	2.67631	1.12095	3	9	0.00133511	0.333333	cg13412754,cg19735250,cg19880465	FMNL1,GAPVD1,PLCD1
GO Molecular Function	GO:0004113	2',3'-cyclic-nucleotide 3'-phosphodiesterase activity	481	0.0582977	1	0.44699	16.6486	0.0600653	1	2.92858e-05	0.000487567	383	0.12455	1	1	8.02893	0.12455	1	1	0.000445038	1	cg21926619	CNP
GO Molecular Function	GO:0016279	protein-lysine N-methyltransferase activity	482	0.0584472	1	0.447206	1.5834	9.47327	15	0.00461886	0.00731351	103	0.0107899	1	0.386343	2.04994	5.85383	12	47	0.00534045	0.255319	cg02732915,cg05522011,cg06519061,cg07367144,cg09858767,cg11872373,cg13628057,cg14525886,cg17887364,cg18603577,cg19644991,cg22147546,cg22633932,cg24180006,cg25076197	ASH2L,EHMT1,KMT2C,KMT2E,PRDM2,PRDM6,PRDM8,SETD3,SETD7,SETD8,SETMAR,SMYD2
GO Molecular Function	GO:0016801	hydrolase activity, acting on ether bonds	483	0.0591558	1	0.451691	3.41902	0.877444	3	0.000427813	0.0014627	985	0.359374	1	1	1.60579	1.2455	2	10	0.000890076	0.2	cg07766743,cg20240791,cg22303758	EPHX1,EPHX2
GO Molecular Function	GO:0004591	oxoglutarate dehydrogenase (succinyl-transferring) activity	484	0.0594474	1	0.452979	5.09993	0.392162	2	0.000191205	0.000975134	875	0.329059	1	1	2.67631	0.373649	1	3	0.000445038	0.333333	cg03155825,cg04809712	OGDH
GO Molecular Function	GO:0004516	nicotinate phosphoribosyltransferase activity	485	0.0595828	1	0.453075	16.2785	0.0614307	1	2.99516e-05	0.000487567	655	0.233593	1	1	4.01446	0.249099	1	2	0.000445038	0.5	cg27446570	DFFB
GO Molecular Function	GO:0032266	phosphatidylinositol-3-phosphate binding	486	0.0597398	1	0.453334	1.84788	4.87044	9	0.00237467	0.0043881	320	0.09375	1	1	2.00723	2.49099	5	20	0.00222519	0.25	cg01461514,cg03868944,cg07459478,cg13022534,cg14190522,cg15645287,cg15678744,cg24926185,cg25693317	DAB2IP,LANCL2,PARD3,SH3PXD2B,SNX27
GO Molecular Function	GO:0017048	Rho GTPase binding	487	0.0598141	1	0.452966	1.5292	11.1169	17	0.00542023	0.00828864	566	0.140079	1	0.912742	1.45981	6.85023	10	55	0.00445038	0.181818	cg00711291,cg04938109,cg05027533,cg06343233,cg06911744,cg10406264,cg11014073,cg14003974,cg15619820,cg15705810,cg16797901,cg19735250,cg21679391,cg22720392,cg25153629,cg26207245,cg26333454	ARHGEF16,CDC42BPB,CDC42EP4,DAAM1,DIAPH3,DOCK4,DVL1,FMNL1,FMNL2,SRGAP1
GO Molecular Function	GO:0008170	N-methyltransferase activity	488	0.0598983	1	0.452674	1.47304	13.5774	20	0.00661988	0.00975134	82	0.004004	1	0.180082	1.97814	8.59393	17	69	0.00756564	0.246377	cg02732915,cg05522011,cg06519061,cg07367144,cg07631435,cg09858767,cg10082398,cg11872373,cg13628057,cg14525886,cg17887364,cg18603577,cg19644991,cg22147546,cg22633932,cg24180006,cg24864203,cg25076197,cg25367559,cg26177311	ASH2L,DIMT1,EHMT1,KMT2C,KMT2E,NNMT,PEMT,PRDM2,PRDM6,PRDM8,PRMT8,SETD3,SETD7,SETD8,SETMAR,SMYD2,TFB1M
GO Molecular Function	GO:0004140	dephospho-CoA kinase activity	489	0.0601037	1	0.453298	16.133	0.0619848	1	3.02218e-05	0.000487567	655	0.233593	1	1	4.01446	0.249099	1	2	0.000445038	0.5	cg16177647	DCAKD
GO Molecular Function	GO:0008267	poly-glutamine tract binding	490	0.0616947	1	0.464347	4.99263	0.400591	2	0.000195315	0.000975134	383	0.12455	1	1	8.02893	0.12455	1	1	0.000445038	1	cg13400249,cg19400316	RERE
GO Molecular Function	GO:0004447	iodide peroxidase activity	491	0.0622194	1	0.467343	3.34687	0.89636	3	0.000437036	0.0014627	655	0.233593	1	1	4.01446	0.249099	1	2	0.000445038	0.5	cg00450617,cg15914335,cg20311673	TPO
GO Molecular Function	GO:0016232	HNK-1 sulfotransferase activity	492	0.0624326	1	0.467991	15.5121	0.0644656	1	3.14313e-05	0.000487567	383	0.12455	1	1	8.02893	0.12455	1	1	0.000445038	1	cg18406852	CHST10
GO Molecular Function	GO:0004760	serine-pyruvate transaminase activity	493	0.0639932	1	0.478716	15.1214	0.0661315	1	3.22435e-05	0.000487567	383	0.12455	1	1	8.02893	0.12455	1	1	0.000445038	1	cg09560533	AGXT
GO Molecular Function	GO:0016811	hydrolase activity, acting on carbon-nitrogen (but not peptide) bonds, in linear amides	494	0.0640621	1	0.478261	1.5899	8.80558	14	0.00429331	0.00682594	1667	0.941593	1	1	0.553719	7.22388	4	58	0.00178015	0.0689655	cg01641368,cg06855182,cg10071550,cg10631356,cg12595293,cg13214504,cg13270350,cg13799263,cg14755699,cg17410431,cg19770748,cg20173260,cg20924425,cg24935217	ASAH2,CAT,GLS,HDAC4
GO Molecular Function	GO:0030159	receptor signaling complex scaffold activity	495	0.0640935	1	0.477529	1.90247	4.20506	8	0.00205025	0.00390054	621	0.204814	1	1	1.6903	2.36644	4	19	0.00178015	0.210526	cg02011981,cg07110405,cg10781087,cg13075537,cg14041701,cg14498227,cg21661768,cg22840650	LDLRAP1,MMS19,NCK2,SHANK2
GO Molecular Function	GO:0003713	transcription coactivator activity	496	0.0652577	1	0.485223	1.19324	66.2065	79	0.0322801	0.0385178	100	0.0095177	1	0.351013	1.40141	34.2512	48	275	0.0213618	0.174545	cg00061520,cg00491577,cg00795205,cg01093854,cg01170069,cg01263407,cg01550348,cg01874562,cg02961385,cg02974898,cg03071245,cg03155825,cg03561416,cg03599855,cg04029933,cg04809712,cg04852893,cg05141341,cg05466469,cg05653018,cg05902522,cg06151171,cg06653292,cg06911744,cg07522639,cg07784293,cg08082763,cg08224682,cg09501314,cg09767588,cg09937500,cg10379077,cg10628201,cg11097249,cg11167993,cg11381149,cg1…	ARID1B,ASXL1,BCL10,CCAR1,CIITA,CREBBP,CRTC1,ELF3,ESR2,FGF2,GATA3,GTF2A1,JUN,KDM1A,KLF7,KMT2E,LPIN1,MED30,MMS19,MNT,MTDH,MYOCD,NCOA1,NCOA2,NR2F1,PPARGC1A,PRDM16,PRKCB,PRPF6,PUS1,RFXAP,RXRA,SCAND1,SETD3,SIK1,SMARCA2,SOX4,SP4,SUB1,SUPT3H,TAF4,TBPL1,TRIM32,UBE2L3,UBE3A,WWC1,WWTR1,ZMIZ2
GO Molecular Function	GO:0030023	extracellular matrix constituent conferring elasticity	497	0.0656423	1	0.4871	4.81758	0.415146	2	0.000202412	0.000975134	875	0.329059	1	1	2.67631	0.373649	1	3	0.000445038	0.333333	cg15983182,cg25729687	ELN
GO Molecular Function	GO:0019213	deacetylase activity	498	0.0660884	1	0.489426	1.61394	8.05483	13	0.00392727	0.00633837	1365	0.626327	1	1	0.94458	4.23469	4	34	0.00178015	0.117647	cg01641368,cg06855182,cg08895618,cg10071550,cg12595293,cg13214504,cg13270350,cg14755699,cg17410431,cg17920789,cg19770748,cg20083186,cg20924425	AADAC,ESD,HDAC4,NDST1
GO Molecular Function	GO:0004887	thyroid hormone receptor activity	499	0.0663037	1	0.490036	2.33394	2.1423	5	0.00104451	0.00243784	316	0.0910475	1	1	2.67631	1.12095	3	9	0.00133511	0.333333	cg01190276,cg02030908,cg14829516,cg19919217,cg24975211	NR1D1,THRA,THRB
GO Molecular Function	GO:0043014	alpha-tubulin binding	500	0.0663585	1	0.489461	1.99093	3.51595	7	0.00171426	0.00341297	557	0.129719	1	0.858895	1.82476	2.74009	5	22	0.00222519	0.227273	cg00019678,cg00061635,cg04717595,cg05132222,cg11677744,cg13858803,cg14191955	ARL4C,B4GALT1,INO80,NDEL1,TRPV4
GO Biological Process	GO:0030198	extracellular matrix organization	1	9.60139e-38	1.00238e-33	1.00238e-33	2.71587	77.6915	211	0.0378798	0.102877	70	1.93608e-12	2.02127e-08	2.88752e-10	2.17558	38.6104	84	310	0.0373832	0.270968	cg00049892,cg00050792,cg00502575,cg00617292,cg00804525,cg00979704,cg01194674,cg01418539,cg01477379,cg01485117,cg01603234,cg01637789,cg01651250,cg01803461,cg01874562,cg01910478,cg01975934,cg01992382,cg02134720,cg02151997,cg02383285,cg02480675,cg02522485,cg02577963,cg02681842,cg02699518,cg02783314,cg02857325,cg02961385,cg03025413,cg03251111,cg03260211,cg03490766,cg03514770,cg03564009,cg03583746,cg0…	ACAN,AGT,APBB2,B4GALT1,BMP2,BMP4,COL11A2,COL18A1,COL19A1,COL23A1,COL27A1,COL2A1,COL4A1,COL5A1,COL6A2,COL6A3,COL8A1,COL9A1,COL9A3,COLGALT2,COMP,CRISPLD2,CRTAP,CSGALNACT1,CTGF,DAG1,DCN,DDR2,DPT,DST,ECM2,EFEMP1,ELF3,ELN,ENG,FBN1,FGF2,FMOD,FOXC1,FOXC2,FOXF1,FOXF2,GAS6,GREM1,HAPLN1,HAS2,HAS3,IHH,ITGA2,ITGA6,LAMA2,LAMA3,LAMA4,LAMC2,LOXL2,MFAP2,MMP20,MMP7,MUSK,MYO1E,P4HA1,PDGFA,PLEC,PPIB,PRKCA,PTPRS,PXD…
GO Biological Process	GO:0043062	extracellular structure organization	2	1.16551e-37	1.21679e-33	6.08394e-34	2.71209	77.7999	211	0.0379326	0.102877	76	2.33491e-12	2.43765e-08	3.20743e-10	2.16859	38.7349	84	311	0.0373832	0.270097	cg00049892,cg00050792,cg00502575,cg00617292,cg00804525,cg00979704,cg01194674,cg01418539,cg01477379,cg01485117,cg01603234,cg01637789,cg01651250,cg01803461,cg01874562,cg01910478,cg01975934,cg01992382,cg02134720,cg02151997,cg02383285,cg02480675,cg02522485,cg02577963,cg02681842,cg02699518,cg02783314,cg02857325,cg02961385,cg03025413,cg03251111,cg03260211,cg03490766,cg03514770,cg03564009,cg03583746,cg0…	ACAN,AGT,APBB2,B4GALT1,BMP2,BMP4,COL11A2,COL18A1,COL19A1,COL23A1,COL27A1,COL2A1,COL4A1,COL5A1,COL6A2,COL6A3,COL8A1,COL9A1,COL9A3,COLGALT2,COMP,CRISPLD2,CRTAP,CSGALNACT1,CTGF,DAG1,DCN,DDR2,DPT,DST,ECM2,EFEMP1,ELF3,ELN,ENG,FBN1,FGF2,FMOD,FOXC1,FOXC2,FOXF1,FOXF2,GAS6,GREM1,HAPLN1,HAS2,HAS3,IHH,ITGA2,ITGA6,LAMA2,LAMA3,LAMA4,LAMC2,LOXL2,MFAP2,MMP20,MMP7,MUSK,MYO1E,P4HA1,PDGFA,PLEC,PPIB,PRKCA,PTPRS,PXD…
GO Biological Process	GO:0048583	regulation of response to stimulus	3	6.18975e-35	6.4621e-31	2.15403e-31	1.46472	553.008	810	0.269628	0.394929	28	4.71064e-16	4.91791e-12	1.7564e-13	1.3966	333.668	466	2679	0.207388	0.173946	cg00005740,cg00019678,cg00030627,cg00049892,cg00050792,cg00061520,cg00061635,cg00161770,cg00177431,cg00225067,cg00281273,cg00286119,cg00305996,cg00369677,cg00373371,cg00409434,cg00417288,cg00477086,cg00491577,cg00502575,cg00569500,cg00594191,cg00617292,cg00637745,cg00795205,cg00847221,cg00850332,cg00922200,cg00979704,cg00983705,cg00992348,cg01021196,cg01123186,cg01194674,cg01206912,cg01234251,cg0…	ABCB9,ABI1,ABR,ACKR3,ACTG1,ACTR2,ADM,ADORA1,AGAP1,AGO1,AGO2,AGO4,AGPAT1,AGT,AKAP12,AKAP13,AKAP5,AKAP7,AKT1,ALOX15,ANO6,ARHGAP10,ARHGAP15,ARHGAP18,ARHGAP20,ARHGAP23,ARHGAP32,ARHGAP44,ARHGEF10,ARHGEF16,ARHGEF28,ARHGEF3,ARRDC3,ARTN,ASAP1,ASAP2,ASXL1,ATF1,ATG7,ATXN1,BAIAP2,BAMBI,BARX1,BCL10,BCL6,BMP2,BMP4,BMP6,BMPER,BMPR2,BNIP3,C12orf5,CACNG3,CACNG4,CACNG5,CACTIN,CADM1,CALM1,CALM2,CAMK2B,CAMK2D,CAT,C…
GO Biological Process	GO:0050789	regulation of biological process	4	9.79877e-34	1.02299e-29	2.55748e-30	1.17005	1419.6	1661	0.692148	0.809849	283	9.65555e-06	0.100804	0.000356198	1.08183	1161.92	1257	9329	0.559413	0.134741	cg00005740,cg00017826,cg00019678,cg00030627,cg00049892,cg00050792,cg00061520,cg00061635,cg00092551,cg00097800,cg00147286,cg00156230,cg00161770,cg00165994,cg00168191,cg00177431,cg00225067,cg00237268,cg00245075,cg00281273,cg00283857,cg00286119,cg00305996,cg00316508,cg00317585,cg00332126,cg00369677,cg00373371,cg00395625,cg00409434,cg00417288,cg00418613,cg00420526,cg00424354,cg00473045,cg00477086,cg0…	AACS,AADAC,AATF,AATK,ABCA4,ABCB9,ABI1,ABL2,ABLIM2,ABR,ABTB2,ACKR3,ACLY,ACOT11,ACSL1,ACTG1,ACTR2,ADAMTS9,ADAR,ADARB1,ADCY3,ADCY9,ADM,ADNP,ADORA1,AEBP2,AFF1,AFF3,AGAP1,AGK,AGO1,AGO2,AGO4,AGPAT1,AGT,AKAP12,AKAP13,AKAP5,AKAP7,AKNA,AKT1,AKT3,ALCAM,ALOX15,ALX4,AMHR2,AMIGO2,AMOTL1,AMOTL2,ANAPC7,ANGPTL3,ANK2,ANO6,ANP32A,ANXA6,APBA1,APBB1IP,APBB2,APPL2,ARFIP1,ARG1,ARGLU1,ARHGAP10,ARHGAP15,ARHGAP18,ARHGAP2…
GO Biological Process	GO:0065007	biological regulation	5	2.68606e-33	2.80424e-29	5.60848e-30	1.15893	1466.87	1700	0.715198	0.828864	203	4.31473e-07	0.00450458	2.219e-05	1.08867	1227.19	1336	9853	0.594571	0.135593	cg00005740,cg00017826,cg00019678,cg00030627,cg00049892,cg00050792,cg00061520,cg00061635,cg00092551,cg00097800,cg00147286,cg00156230,cg00161770,cg00165994,cg00168191,cg00177431,cg00225067,cg00237268,cg00245075,cg00281273,cg00283857,cg00286119,cg00305996,cg00316508,cg00317585,cg00332126,cg00369677,cg00373371,cg00395625,cg00409434,cg00417288,cg00418613,cg00420526,cg00424354,cg00450617,cg00473045,cg0…	AACS,AADAC,AATF,AATK,ABCA4,ABCB9,ABCC2,ABCG2,ABI1,ABL2,ABLIM2,ABR,ABTB2,ACKR3,ACLY,ACOT11,ACSL1,ACTG1,ACTR2,ADAMTS9,ADAR,ADARB1,ADCY3,ADCY9,ADM,ADNP,ADORA1,AEBP2,AFF1,AFF3,AGAP1,AGK,AGO1,AGO2,AGO4,AGPAT1,AGT,AKAP12,AKAP13,AKAP5,AKAP7,AKNA,AKT1,AKT3,ALCAM,ALDH8A1,ALOX15,ALX4,AMHR2,AMIGO2,AMOTL1,AMOTL2,ANAPC7,ANGPTL3,ANK2,ANKRD11,ANO1,ANO6,ANP32A,ANXA6,APBA1,APBB1IP,APBB2,APPL2,ARFIP1,ARG1,ARGLU1,A…
GO Biological Process	GO:0050794	regulation of cellular process	6	6.91439e-33	7.21862e-29	1.2031e-29	1.17495	1386.44	1629	0.675984	0.794247	241	1.7921e-06	0.0187095	7.76328e-05	1.09362	1102.76	1206	8854	0.536716	0.13621	cg00005740,cg00017826,cg00019678,cg00030627,cg00049892,cg00050792,cg00061520,cg00061635,cg00092551,cg00097800,cg00147286,cg00156230,cg00161770,cg00165994,cg00168191,cg00177431,cg00225067,cg00237268,cg00245075,cg00281273,cg00283857,cg00286119,cg00305996,cg00316508,cg00317585,cg00332126,cg00369677,cg00373371,cg00395625,cg00409434,cg00417288,cg00418613,cg00424354,cg00473045,cg00477086,cg00491064,cg0…	AACS,AADAC,AATF,AATK,ABCA4,ABI1,ABL2,ABLIM2,ABR,ABTB2,ACKR3,ACLY,ACOT11,ACSL1,ACTG1,ACTR2,ADAMTS9,ADAR,ADARB1,ADCY3,ADCY9,ADM,ADNP,ADORA1,AEBP2,AFF1,AFF3,AGAP1,AGK,AGO1,AGO2,AGO4,AGPAT1,AGT,AKAP12,AKAP13,AKAP5,AKAP7,AKNA,AKT1,AKT3,ALCAM,ALOX15,ALX4,AMHR2,AMIGO2,AMOTL1,AMOTL2,ANAPC7,ANGPTL3,ANK2,ANO6,ANP32A,APBB1IP,APBB2,APPL2,ARFIP1,ARG1,ARGLU1,ARHGAP10,ARHGAP15,ARHGAP18,ARHGAP20,ARHGAP23,ARHGAP3…
GO Biological Process	GO:0048522	positive regulation of cellular process	7	6.65976e-32	6.95279e-28	9.93255e-29	1.36786	699.636	957	0.341119	0.466602	18	1.13243e-18	1.18226e-14	6.56811e-16	1.37861	412.01	568	3308	0.252781	0.171705	cg00005740,cg00017826,cg00019678,cg00030627,cg00049892,cg00050792,cg00061520,cg00061635,cg00097800,cg00147286,cg00161770,cg00165994,cg00177431,cg00225067,cg00245075,cg00305996,cg00332126,cg00373371,cg00409434,cg00417288,cg00418613,cg00473045,cg00477086,cg00491064,cg00491577,cg00502575,cg00542261,cg00569500,cg00637745,cg00711291,cg00795205,cg00804525,cg00830492,cg00850332,cg00951204,cg00983705,cg0…	AACS,AADAC,AATF,ABI1,ABL2,ABLIM2,ABR,ACKR3,ACLY,ACSL1,ACTR2,ADAMTS9,ADAR,ADARB1,ADCY3,ADCY9,ADM,ADORA1,AFF1,AGO2,AGPAT1,AGT,AKAP12,AKAP13,AKAP5,AKAP7,AKT1,ALOX15,ALX4,AMOTL1,ANAPC7,ANGPTL3,APBB2,ARG1,ARHGEF10,ARHGEF16,ARHGEF3,ARID1B,ARNT2,ARRDC3,ARRDC4,ASH2L,ASXL1,ATG10,ATG7,ATXN1,B4GALT1,BAMBI,BARX2,BCL10,BCL11B,BCL6,BIRC5,BMP2,BMP4,BMP6,BMPER,BMPR1B,BMPR2,BNIP3,BOC,BOK,BRCA2,BTG1,C12orf5,CACNA1…
GO Biological Process	GO:0051716	cellular response to stimulus	8	2.68142e-31	2.7994e-27	3.49925e-28	1.28016	935.822	1198	0.456276	0.584105	174	8.65971e-08	0.000904074	5.19583e-06	1.16182	664.472	772	5335	0.343569	0.144705	cg00005740,cg00019678,cg00049892,cg00050792,cg00061520,cg00097800,cg00147286,cg00156230,cg00161770,cg00165994,cg00168191,cg00177431,cg00225067,cg00237268,cg00245075,cg00286119,cg00305996,cg00332126,cg00369677,cg00373371,cg00395625,cg00409434,cg00424354,cg00450617,cg00473045,cg00477086,cg00491577,cg00502575,cg00542261,cg00569500,cg00617292,cg00637745,cg00711291,cg00795205,cg00830492,cg00850332,cg0…	AACS,AATF,AATK,ABCA4,ABI1,ABL2,ABR,ACKR3,ACOT11,ACSL1,ACTG1,ACTR2,ADAMTS9,ADAR,ADCY3,ADCY9,ADM,ADORA1,AGAP1,AGK,AGO1,AGO2,AGO4,AGT,AKAP12,AKAP13,AKAP5,AKAP7,AKT1,AKT3,ALCAM,ALKBH8,ALOX15,AMHR2,AMOTL1,AMOTL2,ANGPTL3,ANK2,ANP32A,APBB1IP,APBB2,APPL2,ARG1,ARHGAP10,ARHGAP15,ARHGAP18,ARHGAP20,ARHGAP23,ARHGAP32,ARHGAP42,ARHGAP44,ARHGEF16,ARHGEF28,ARHGEF3,ARL10,ARL4C,ARL5C,ARNT2,ARPP21,ARTN,ASAH2,ASB13,A…
GO Biological Process	GO:0048518	positive regulation of biological process	9	3.13695e-31	3.27497e-27	3.63886e-28	1.33723	765.016	1023	0.372997	0.498781	16	7.8302e-19	8.17472e-15	5.1092e-16	1.35295	461.955	625	3709	0.278149	0.168509	cg00005740,cg00017826,cg00019678,cg00030627,cg00049892,cg00050792,cg00061520,cg00061635,cg00097800,cg00147286,cg00161770,cg00165994,cg00177431,cg00225067,cg00245075,cg00281273,cg00283857,cg00286119,cg00305996,cg00332126,cg00373371,cg00409434,cg00417288,cg00418613,cg00473045,cg00477086,cg00491064,cg00491577,cg00502575,cg00542261,cg00569500,cg00637745,cg00711291,cg00795205,cg00804525,cg00830492,cg0…	AACS,AADAC,AATF,ABCB9,ABI1,ABL2,ABLIM2,ABR,ACKR3,ACLY,ACSL1,ACTG1,ACTR2,ADAMTS9,ADAR,ADARB1,ADCY3,ADCY9,ADM,ADORA1,AFF1,AGO2,AGPAT1,AGT,AKAP12,AKAP13,AKAP5,AKAP7,AKT1,ALOX15,ALX4,AMOTL1,ANAPC7,ANGPTL3,ANK2,ANO6,APBB2,ARG1,ARHGEF10,ARHGEF16,ARHGEF3,ARID1B,ARNT2,ARRDC3,ARRDC4,ARTN,ASH2L,ASXL1,ATF1,ATG10,ATG7,ATP2A2,ATXN1,B4GALT1,BAIAP2,BAMBI,BARX2,BCL10,BCL11B,BCL6,BIRC5,BMP2,BMP4,BMP6,BMP8A,BMPER,…
GO Biological Process	GO:0006950	response to stress	10	3.19564e-31	3.33625e-27	3.33625e-28	1.47182	498.022	733	0.242819	0.357387	418	0.000179219	1	0.00447618	1.16287	368.916	429	2962	0.190921	0.144835	cg00005740,cg00019678,cg00049892,cg00050792,cg00061520,cg00097800,cg00147286,cg00156230,cg00161770,cg00163089,cg00168191,cg00177431,cg00225067,cg00245075,cg00286119,cg00305996,cg00373371,cg00409434,cg00450617,cg00477086,cg00502575,cg00542261,cg00569500,cg00617292,cg00637745,cg00795205,cg00839333,cg00850332,cg00979704,cg00983705,cg00992348,cg01021196,cg01080424,cg01081168,cg01099150,cg01194674,cg0…	AACS,AATF,ABCC2,ABI1,ACAT1,ACOT11,ACTG1,ACTR2,ADAR,ADARB1,ADCY3,ADCY9,ADM,ADORA1,AGO1,AGO2,AGO4,AGT,AKT1,ALKBH5,ALKBH8,ALOX15,ANO6,AOX1,APBB1IP,ARG1,ARNT2,ARPP21,ASH2L,ATF1,ATF6B,ATG10,ATG7,ATP1B1,ATP2A2,ATP2A3,ATP2B4,ATRN,B4GALT1,BAIAP2,BCL10,BCL6,BLOC1S4,BMP2,BMP6,BMPR1B,BMPR2,BNIP3,BRCA2,C1orf86,C2orf40,CABLES1,CACNA1B,CACTIN,CALM1,CALM2,CALU,CAMK2B,CAMK2D,CAPN2,CAPZB,CAT,CAV1,CCM2,CCND1,CD180…
GO Biological Process	GO:0019222	regulation of metabolic process	11	8.78475e-30	9.17128e-26	8.33753e-27	1.26321	969.75	1225	0.472818	0.59727	158	2.29185e-08	0.000239269	1.51436e-06	1.1653	686.518	800	5512	0.35603	0.145138	cg00017826,cg00030627,cg00049892,cg00050792,cg00061520,cg00061635,cg00092551,cg00097800,cg00147286,cg00161770,cg00165994,cg00168191,cg00225067,cg00245075,cg00281273,cg00283857,cg00286119,cg00305996,cg00316508,cg00317585,cg00332126,cg00369677,cg00373371,cg00409434,cg00417288,cg00418613,cg00424354,cg00473045,cg00477086,cg00491064,cg00491577,cg00502575,cg00549064,cg00569500,cg00594191,cg00617292,cg0…	AADAC,AATF,ABI1,ABL2,ABLIM2,ABR,ACLY,ACSL1,ADAR,ADARB1,ADCY3,ADCY9,ADM,ADNP,ADORA1,AEBP2,AFF1,AFF3,AGAP1,AGO1,AGO2,AGO4,AGPAT1,AGT,AKAP12,AKAP5,AKNA,AKT1,ALX4,ANAPC7,ANGPTL3,ANK2,ANP32A,APBA1,APBB2,ARGLU1,ARHGAP10,ARHGAP15,ARHGAP18,ARHGAP20,ARHGAP23,ARHGAP32,ARHGAP42,ARHGAP44,ARHGEF10,ARHGEF16,ARID1B,ARID2,ARNT2,ARRDC3,ARRDC4,ASAP1,ASAP2,ASH2L,ASXL1,ATF1,ATF6B,ATF7,ATG10,ATG7,ATOH8,ATP2B4,ATXN1,B…
GO Biological Process	GO:0044763	single-organism cellular process	12	2.10959e-29	2.20241e-25	1.83534e-26	1.13549	1537.66	1746	0.749713	0.851292	91	9.12663e-12	9.5282e-08	1.04705e-09	1.11716	1259.45	1407	10112	0.626168	0.139142	cg00005740,cg00019678,cg00030627,cg00049892,cg00050792,cg00061520,cg00061635,cg00092551,cg00097800,cg00147286,cg00156230,cg00161770,cg00165994,cg00168191,cg00177431,cg00204249,cg00225067,cg00237268,cg00245075,cg00281273,cg00283857,cg00286119,cg00305996,cg00316508,cg00317585,cg00332126,cg00369677,cg00373371,cg00395625,cg00409434,cg00417288,cg00418613,cg00420526,cg00424354,cg00450617,cg00459898,cg0…	AACS,AATF,AATK,ABCA4,ABCB9,ABCC1,ABCC2,ABCC6,ABCG2,ABI1,ABL2,ABLIM2,ABR,ACAN,ACKR3,ACOT11,ACSL1,ACTG1,ACTR2,ADAMTS9,ADAR,ADCY3,ADCY9,ADM,ADORA1,AEBP2,AGAP1,AGK,AGO1,AGO2,AGO4,AGT,AGXT,AKAP12,AKAP13,AKAP5,AKAP7,AKT1,AKT3,ALCAM,ALKBH5,ALKBH8,ALOX15,AMHR2,AMIGO2,AMOTL1,AMOTL2,AMPH,ANAPC7,ANGPTL3,ANK2,ANKRD2,ANO1,ANO6,ANO7,ANO8,ANP32A,ANTXR1,ANXA11,APBA1,APBB1IP,APBB2,APPL2,ARFIP1,ARG1,ARHGAP10,ARHGA…
GO Biological Process	GO:0030199	collagen fibril organization	13	4.03017e-29	4.2075e-25	3.23654e-26	6.05916	10.5625	64	0.00514993	0.0312043	559	0.000771348	1	0.0144059	2.6094	4.98198	13	40	0.00578549	0.325	cg00617292,cg00979704,cg01194674,cg01485117,cg01603234,cg01651250,cg01803461,cg01992382,cg02151997,cg02783314,cg03260211,cg03583746,cg04130549,cg04249605,cg04389484,cg04757901,cg04867423,cg06007850,cg06350853,cg06768079,cg07457375,cg07714812,cg08317426,cg08650890,cg08660959,cg08695113,cg09667289,cg09941601,cg10365886,cg10707788,cg10923662,cg12694372,cg13394216,cg13420004,cg13617209,cg13619277,cg1…	ACAN,COL11A2,COL2A1,COL5A1,DDR2,DPT,FOXC1,FOXC2,GREM1,LOXL2,P4HA1,TGFB2,TNXB
GO Biological Process	GO:0031323	regulation of cellular metabolic process	14	1.04782e-28	1.09393e-24	7.81377e-26	1.27684	903.793	1154	0.44066	0.562652	163	2.94876e-08	0.00030785	1.88865e-06	1.17646	620.506	730	4982	0.324878	0.146528	cg00017826,cg00030627,cg00049892,cg00050792,cg00061520,cg00061635,cg00092551,cg00097800,cg00147286,cg00161770,cg00165994,cg00225067,cg00245075,cg00281273,cg00283857,cg00286119,cg00305996,cg00316508,cg00317585,cg00332126,cg00369677,cg00373371,cg00409434,cg00417288,cg00418613,cg00424354,cg00473045,cg00491064,cg00491577,cg00502575,cg00549064,cg00569500,cg00594191,cg00617292,cg00637745,cg00749118,cg0…	AADAC,AATF,ABI1,ABL2,ABLIM2,ABR,ACLY,ACSL1,ADAR,ADARB1,ADCY3,ADCY9,ADM,ADNP,ADORA1,AEBP2,AFF1,AFF3,AGAP1,AGO1,AGO2,AGO4,AGPAT1,AGT,AKAP12,AKAP5,AKNA,AKT1,ALX4,ANAPC7,ANP32A,APBB2,ARGLU1,ARHGAP10,ARHGAP15,ARHGAP18,ARHGAP20,ARHGAP23,ARHGAP32,ARHGAP42,ARHGAP44,ARHGEF10,ARHGEF16,ARID1B,ARID2,ARNT2,ARRDC3,ARRDC4,ASAP1,ASAP2,ASH2L,ASXL1,ATF1,ATF6B,ATF7,ATG10,ATG7,ATOH8,ATP2B4,ATXN1,BACH2,BAMBI,BANP,BAR…
GO Biological Process	GO:0050896	response to stimulus	15	1.60162e-28	1.67209e-24	1.11473e-25	1.21601	1134.86	1380	0.553321	0.672843	216	6.72687e-07	0.00702285	3.25132e-05	1.12267	857.773	963	6887	0.428571	0.139829	cg00005740,cg00019678,cg00049892,cg00050792,cg00061520,cg00097800,cg00147286,cg00156230,cg00161770,cg00163089,cg00165994,cg00168191,cg00177431,cg00225067,cg00237268,cg00245075,cg00281273,cg00286119,cg00305996,cg00332126,cg00369677,cg00373371,cg00395625,cg00409434,cg00424354,cg00450617,cg00473045,cg00477086,cg00491064,cg00491577,cg00502575,cg00542261,cg00569500,cg00617292,cg00637745,cg00711291,cg0…	AACS,AATF,AATK,ABCA4,ABCC1,ABCC2,ABCC6,ABCG2,ABI1,ABL2,ABLIM2,ABR,ACAT1,ACKR3,ACOT11,ACSL1,ACTG1,ACTR2,ADAMTS9,ADAR,ADARB1,ADCY3,ADCY9,ADM,ADORA1,AFF3,AGAP1,AGK,AGO1,AGO2,AGO4,AGT,AGXT,AK2,AKAP12,AKAP13,AKAP5,AKAP7,AKT1,AKT3,ALCAM,ALKBH5,ALKBH8,ALOX15,AMHR2,AMOTL1,AMOTL2,AMPH,ANGPTL3,ANK2,ANO6,ANP32A,ANXA11,AOX1,APBA1,APBB1IP,APBB2,APPL2,ARG1,ARHGAP10,ARHGAP15,ARHGAP18,ARHGAP20,ARHGAP23,ARHGAP32,…
GO Biological Process	GO:0009987	cellular process	16	3.09654e-28	3.23279e-24	2.02049e-25	1.08645	1775.51	1929	0.865679	0.940517	307	2.00513e-05	0.209336	0.000681875	1.04663	1682.54	1761	13509	0.783712	0.130357	cg00005740,cg00017826,cg00019678,cg00030627,cg00049892,cg00050792,cg00061520,cg00061635,cg00092551,cg00097800,cg00147286,cg00156230,cg00161770,cg00163089,cg00165994,cg00168191,cg00177431,cg00204249,cg00225067,cg00237268,cg00245075,cg00281273,cg00283857,cg00286119,cg00305996,cg00316508,cg00317585,cg00332126,cg00369677,cg00373371,cg00395625,cg00409434,cg00417288,cg00418613,cg00420526,cg00424354,cg0…	AACS,AATF,AATK,ABCA13,ABCA4,ABCB9,ABCC1,ABCC2,ABCC6,ABCG2,ABI1,ABL2,ABLIM2,ABR,ACAN,ACAT1,ACKR3,ACLY,ACOT11,ACOT7,ACOX3,ACSL1,ACTG1,ACTR2,ACYP2,ADAMTS9,ADAR,ADARB1,ADARB2,ADAT2,ADCY3,ADCY9,ADHFE1,ADM,ADNP,ADORA1,ADPRHL1,AEBP2,AFF3,AGAP1,AGK,AGO1,AGO2,AGO4,AGPAT1,AGT,AGXT,AK2,AKAP12,AKAP13,AKAP5,AKAP7,AKNA,AKT1,AKT3,ALCAM,ALDH18A1,ALDH8A1,ALKBH5,ALKBH8,ALOX15,ALPK2,ALPK3,ALX4,AMHR2,AMIGO2,AMN,AMOT…
GO Biological Process	GO:0009892	negative regulation of metabolic process	17	5.5795e-28	5.825e-24	3.42647e-25	1.55758	357.606	557	0.174357	0.271575	66	8.66539e-13	9.04666e-09	1.37071e-10	1.47357	198.159	292	1591	0.129951	0.183532	cg00049892,cg00061520,cg00092551,cg00225067,cg00245075,cg00281273,cg00286119,cg00417288,cg00418613,cg00491064,cg00502575,cg00549064,cg00637745,cg00850332,cg00934299,cg00951204,cg00983705,cg01021196,cg01056242,cg01081168,cg01099150,cg01158469,cg01170069,cg01171429,cg01190276,cg01206912,cg01245667,cg01246520,cg01263407,cg01320579,cg01361261,cg01385708,cg01418539,cg01450803,cg01461514,cg01465769,cg0…	AATF,ADAR,ADARB1,ADORA1,AGO1,AGO2,AGO4,AKT1,ANAPC7,ARRDC3,ASXL1,ATP2B4,ATXN1,BANP,BARX2,BCL6,BIRC5,BMP2,BMP4,BMPR2,BRCA2,BTAF1,C12orf5,CACTIN,CAV1,CBX1,CBX4,CD34,CD46,CDC20,CDK5RAP1,CDKN1C,CEBPB,CELA1,CHAC1,CIITA,CNKSR3,CNOT2,COMMD7,CPEB3,CREB1,CREBBP,CRYAA,CTGF,CUX1,DAB2,DAB2IP,DACT1,DAP,DICER1,DLL4,DLX2,DMAP1,DNAJC1,DNMT3A,DUSP1,DUSP10,DUSP4,DVL1,E2F8,EDNRB,EGFR,EHMT1,EIF2AK3,EIF4EBP1,ELF2,ELF3…
GO Biological Process	GO:0008152	metabolic process	18	6.27066e-27	6.54657e-23	3.63698e-24	1.16799	1334.77	1559	0.65079	0.760117	494	0.000409904	1	0.00866274	1.06517	1145.36	1220	9196	0.542946	0.132666	cg00005740,cg00017826,cg00019678,cg00030627,cg00049892,cg00050792,cg00061520,cg00092551,cg00097800,cg00161770,cg00163089,cg00165994,cg00168191,cg00204249,cg00225067,cg00237268,cg00245075,cg00281273,cg00286119,cg00305996,cg00316508,cg00317585,cg00332126,cg00369677,cg00373371,cg00409434,cg00417288,cg00418613,cg00420526,cg00450617,cg00473045,cg00477086,cg00491064,cg00491577,cg00502575,cg00526835,cg0…	A3GALT2,AACS,AADAC,AATK,ABCA13,ABCA4,ABCB9,ABCC1,ABCC2,ABCC6,ABCG2,ABI1,ABL2,ACAN,ACAT1,ACKR3,ACLY,ACOT11,ACOT7,ACOX3,ACSL1,ACYP2,ADAM19,ADAMTS6,ADAMTS9,ADAR,ADARB1,ADARB2,ADAT2,ADCY3,ADCY9,ADHFE1,ADM,ADNP,ADORA1,ADPRHL1,AEBP2,AFF3,AGK,AGO1,AGO2,AGO4,AGPAT1,AGT,AGXT,AK2,AKAP13,AKAP5,AKAP7,AKNA,AKT1,AKT3,ALDH18A1,ALDH8A1,ALKBH5,ALKBH8,ALOX15,ALPK2,ALPK3,ALX4,AMHR2,AMN,AMPD3,AMZ1,ANAPC7,ANGPTL3,ANP…
GO Biological Process	GO:0080090	regulation of primary metabolic process	19	1.41468e-26	1.47692e-22	7.77328e-24	1.26811	895.036	1135	0.43639	0.553389	171	5.89059e-08	0.000614977	3.59636e-06	1.17377	613.407	720	4925	0.320427	0.146193	cg00017826,cg00030627,cg00049892,cg00050792,cg00061520,cg00061635,cg00092551,cg00097800,cg00147286,cg00161770,cg00165994,cg00225067,cg00245075,cg00281273,cg00283857,cg00286119,cg00305996,cg00316508,cg00317585,cg00332126,cg00369677,cg00373371,cg00409434,cg00417288,cg00418613,cg00424354,cg00473045,cg00491064,cg00491577,cg00502575,cg00549064,cg00569500,cg00594191,cg00617292,cg00637745,cg00795205,cg0…	AADAC,AATF,ABI1,ABLIM2,ABR,ACSL1,ADAR,ADARB1,ADCY3,ADCY9,ADM,ADNP,ADORA1,AEBP2,AFF1,AFF3,AGAP1,AGO1,AGO2,AGO4,AGT,AKAP12,AKAP5,AKNA,AKT1,ALX4,ANAPC7,ANGPTL3,ANP32A,APBB2,ARGLU1,ARHGAP10,ARHGAP15,ARHGAP18,ARHGAP20,ARHGAP23,ARHGAP32,ARHGAP42,ARHGAP44,ARHGEF10,ARHGEF16,ARID1B,ARID2,ARNT2,ARRDC3,ARRDC4,ASAP1,ASAP2,ASH2L,ASXL1,ATF1,ATF6B,ATF7,ATG10,ATG7,ATOH8,ATP2B4,ATXN1,BACH2,BAMBI,BANP,BARX1,BARX2,…
GO Biological Process	GO:0010605	negative regulation of macromolecule metabolic process	20	2.2586e-26	2.35798e-22	1.17899e-23	1.56249	335.362	524	0.163511	0.255485	56	3.61285e-13	3.77182e-09	6.73539e-11	1.50271	184.333	277	1480	0.123275	0.187162	cg00049892,cg00061520,cg00092551,cg00225067,cg00245075,cg00286119,cg00418613,cg00491064,cg00502575,cg00549064,cg00637745,cg00850332,cg00934299,cg00951204,cg00983705,cg01021196,cg01056242,cg01099150,cg01158469,cg01171429,cg01190276,cg01206912,cg01245667,cg01246520,cg01263407,cg01320579,cg01361261,cg01385708,cg01418539,cg01450803,cg01461514,cg01465769,cg01477379,cg01500055,cg01502811,cg01637789,cg0…	AATF,ADAR,ADARB1,AGO1,AGO2,AGO4,AKT1,ANAPC7,ASXL1,ATP2B4,ATXN1,BANP,BARX2,BCL6,BIRC5,BMP2,BMP4,BMPR2,BRCA2,BTAF1,CACTIN,CAV1,CBX1,CBX4,CD34,CD46,CDC20,CDK5RAP1,CDKN1C,CEBPB,CELA1,CHAC1,CIITA,CNKSR3,CNOT2,COMMD7,CPEB3,CREB1,CREBBP,CRYAA,CTGF,CUX1,DAB2,DAB2IP,DACT1,DAP,DICER1,DLL4,DLX2,DMAP1,DNAJC1,DNMT3A,DUSP1,DUSP10,DUSP4,DVL1,E2F8,EDNRB,EGFR,EHMT1,EIF2AK3,EIF4EBP1,ELF2,ELF3,ELK3,ENC1,ENG,ENPP1,E…
GO Biological Process	GO:0007165	signal transduction	21	2.63999e-26	2.75614e-22	1.31245e-23	1.29475	802.472	1039	0.391259	0.506582	229	9.0772e-07	0.0094766	4.13825e-05	1.17178	535.937	628	4303	0.279484	0.145945	cg00005740,cg00019678,cg00049892,cg00050792,cg00061520,cg00097800,cg00147286,cg00156230,cg00161770,cg00165994,cg00168191,cg00177431,cg00225067,cg00237268,cg00245075,cg00286119,cg00305996,cg00332126,cg00369677,cg00373371,cg00395625,cg00409434,cg00424354,cg00473045,cg00477086,cg00491577,cg00502575,cg00542261,cg00569500,cg00617292,cg00637745,cg00711291,cg00795205,cg00830492,cg00850332,cg00922200,cg0…	AATF,AATK,ABCA4,ABI1,ABL2,ABR,ACKR3,ACOT11,ACSL1,ACTG1,ACTR2,ADAMTS9,ADAR,ADCY3,ADCY9,ADM,ADORA1,AGAP1,AGK,AGO1,AGO2,AGO4,AGT,AKAP12,AKAP13,AKAP5,AKAP7,AKT1,AKT3,ALCAM,AMHR2,AMOTL1,AMOTL2,ANGPTL3,ANK2,ANP32A,APBB1IP,APBB2,APPL2,ARHGAP10,ARHGAP15,ARHGAP18,ARHGAP20,ARHGAP23,ARHGAP32,ARHGAP42,ARHGAP44,ARHGEF16,ARHGEF28,ARHGEF3,ARL10,ARL4C,ARL5C,ARNT2,ARTN,ASAH2,ASB13,ATF1,ATF6B,ATG10,ATP2A2,ATP6V0A4…
GO Biological Process	GO:0044699	single-organism process	22	3.30018e-26	3.44539e-22	1.56609e-23	1.11146	1627.59	1809	0.793559	0.882009	77	2.57449e-12	2.68777e-08	3.49061e-10	1.10667	1385.24	1533	11122	0.682243	0.137835	cg00005740,cg00017826,cg00019678,cg00030627,cg00049892,cg00050792,cg00061520,cg00061635,cg00092551,cg00097800,cg00147286,cg00156230,cg00161770,cg00165994,cg00168191,cg00177431,cg00187327,cg00204249,cg00225067,cg00237268,cg00245075,cg00281273,cg00283857,cg00286119,cg00305996,cg00316508,cg00317585,cg00332126,cg00369677,cg00373371,cg00395625,cg00409434,cg00417288,cg00418613,cg00420526,cg00424354,cg0…	AACS,AATF,AATK,ABCA4,ABCB9,ABCC1,ABCC2,ABCC6,ABCG2,ABI1,ABL2,ABLIM2,ABR,ACAN,ACAT1,ACKR3,ACOT11,ACSL1,ACTG1,ACTR2,ADAM19,ADAMTS9,ADAR,ADCY3,ADCY9,ADHFE1,ADM,ADORA1,AEBP2,AFF3,AGAP1,AGK,AGO1,AGO2,AGO4,AGT,AGXT,AK2,AKAP12,AKAP13,AKAP5,AKAP7,AKT1,AKT3,ALCAM,ALKBH5,ALKBH8,ALOX15,ALPK3,ALX4,AMHR2,AMIGO2,AMN,AMOTL1,AMOTL2,AMPH,ANAPC7,ANGPTL3,ANK2,ANKRD11,ANKRD2,ANO1,ANO6,ANO7,ANO8,ANP32A,ANTXR1,ANXA11,…
GO Biological Process	GO:0071704	organic substance metabolic process	23	5.02942e-26	5.25072e-22	2.28292e-23	1.1774	1271.44	1497	0.619915	0.729888	461	0.000297069	1	0.00672755	1.07184	1066.39	1143	8562	0.508678	0.133497	cg00005740,cg00017826,cg00019678,cg00030627,cg00049892,cg00050792,cg00061520,cg00092551,cg00097800,cg00161770,cg00163089,cg00165994,cg00168191,cg00204249,cg00225067,cg00237268,cg00245075,cg00281273,cg00286119,cg00305996,cg00316508,cg00317585,cg00332126,cg00369677,cg00373371,cg00409434,cg00418613,cg00420526,cg00450617,cg00473045,cg00477086,cg00491064,cg00491577,cg00502575,cg00526835,cg00542261,cg0…	A3GALT2,AACS,AATK,ABCA13,ABCA4,ABCB9,ABCC1,ABCC2,ABCC6,ABCG2,ABI1,ABL2,ACAN,ACAT1,ACKR3,ACLY,ACOT11,ACOT7,ACOX3,ACSL1,ADAM19,ADAMTS6,ADAMTS9,ADAR,ADARB1,ADARB2,ADAT2,ADCY3,ADCY9,ADHFE1,ADM,ADNP,ADORA1,ADPRHL1,AEBP2,AFF3,AGK,AGO1,AGO2,AGO4,AGPAT1,AGT,AGXT,AK2,AKNA,AKT1,AKT3,ALDH18A1,ALDH8A1,ALKBH5,ALKBH8,ALOX15,ALPK2,ALPK3,ALX4,AMHR2,AMN,AMPD3,AMZ1,ANAPC7,ANGPTL3,ANP32A,AOX1,APOBEC4,APOL6,ARG1,ARG…
GO Biological Process	GO:0072358	cardiovascular system development	24	1.21894e-25	1.27258e-21	5.30241e-23	1.7299	216.775	375	0.105692	0.182838	13	2.80024e-21	2.92345e-17	2.24881e-18	2.01001	90.0494	181	723	0.0805518	0.250346	cg00049892,cg00050792,cg00061520,cg00097800,cg00156230,cg00161770,cg00168191,cg00369677,cg00409434,cg00491064,cg00637745,cg00922200,cg01099150,cg01128042,cg01234251,cg01254170,cg01263407,cg01477379,cg01603234,cg01637789,cg01791238,cg01803461,cg01898817,cg02042623,cg02244431,cg02272576,cg02359746,cg02400942,cg02433979,cg02451502,cg02480675,cg02572796,cg02699518,cg02735620,cg02768480,cg02783314,cg0…	ACKR3,ADAM19,ADM,AGT,AKT1,ALPK3,ANGPTL3,ANK2,ATG7,B4GALT1,B9D1,BMP2,BMP4,BMPER,BMPR2,CASP7,CAV1,CCDC40,CCM2,CD34,CDH13,COL18A1,COL2A1,COL4A1,COL5A1,COL8A1,CPE,CREBBP,CSPG4,CTGF,CYP1B1,DAB2IP,DHCR7,DICER1,DLC1,DLL4,DVL1,E2F8,EFNB2,EGF,EGFL7,EGR3,ELK3,ENG,EPAS1,EPHA2,EPHB1,EPHB2,EPHB3,ERRFI1,ESM1,ETS1,EYA1,FBN1,FBXW7,FGF2,FGF9,FGFR2,FGFRL1,FOXC1,FOXC2,FOXF1,FOXL1,FOXP1,FOXP4,FZD1,FZD10,FZD4,FZD5,FZ…
GO Biological Process	GO:0016043	cellular component organization	25	1.55566e-25	1.62411e-21	6.49646e-23	1.2954	785.856	1018	0.383158	0.496343	79	4.22407e-12	4.40993e-08	5.58219e-10	1.25838	501.437	631	4026	0.280819	0.156731	cg00019678,cg00049892,cg00050792,cg00061520,cg00061635,cg00097800,cg00147286,cg00156230,cg00225067,cg00283857,cg00317585,cg00369677,cg00373371,cg00395625,cg00409434,cg00420526,cg00459898,cg00477086,cg00491577,cg00502575,cg00594191,cg00600617,cg00617292,cg00637745,cg00749118,cg00795205,cg00804525,cg00839333,cg00850332,cg00860321,cg00922200,cg00927503,cg00934299,cg00979704,cg00992348,cg01021196,cg0…	AATK,ABCA4,ABI1,ABL2,ABLIM2,ABR,ACAN,ACAT1,ACTG1,ACTR2,ADM,ADORA1,AEBP2,AGT,AGXT,AKT1,AKT3,ALCAM,ALOX15,ANAPC7,ANK2,ANO6,ANTXR1,APBA1,APBB2,ARG1,ARHGAP10,ARHGEF10,ARHGEF28,ARID1B,ARID2,ARSB,ARTN,ASAP1,ASH2L,ASXL1,ATG7,ATL2,ATP10A,ATP10D,ATP11A,ATP6V0A4,ATP9A,B3GNT2,B4GALT1,B9D1,BAIAP2,BANP,BBIP1,BBS9,BCL10,BCL11B,BCL6,BIRC5,BLOC1S4,BMP2,BMP4,BMPR1B,BNIP3,BOC,BOD1,BRCA2,C7orf55-LUC7L2,CACNA1D,CACN…
GO Biological Process	GO:0044237	cellular metabolic process	26	2.69855e-25	2.81728e-21	1.08357e-22	1.18278	1230.99	1456	0.600192	0.709898	508	0.000485898	1	0.00998578	1.07163	1025.54	1099	8234	0.489097	0.133471	cg00005740,cg00017826,cg00019678,cg00030627,cg00049892,cg00061520,cg00092551,cg00097800,cg00161770,cg00163089,cg00165994,cg00168191,cg00204249,cg00225067,cg00237268,cg00245075,cg00281273,cg00286119,cg00316508,cg00317585,cg00332126,cg00369677,cg00373371,cg00409434,cg00418613,cg00420526,cg00450617,cg00473045,cg00477086,cg00491064,cg00491577,cg00502575,cg00526835,cg00542261,cg00549064,cg00600617,cg0…	AACS,AATK,ABCA13,ABCA4,ABCB9,ABCC1,ABCC2,ABCC6,ABCG2,ABI1,ABL2,ACAN,ACAT1,ACKR3,ACLY,ACOT11,ACOT7,ACOX3,ACSL1,ACYP2,ADAMTS9,ADAR,ADARB1,ADARB2,ADAT2,ADCY3,ADCY9,ADHFE1,ADM,ADNP,ADPRHL1,AEBP2,AFF3,AGK,AGO1,AGO2,AGO4,AGPAT1,AGT,AGXT,AK2,AKAP13,AKAP5,AKAP7,AKNA,AKT1,AKT3,ALDH18A1,ALDH8A1,ALKBH5,ALKBH8,ALOX15,ALPK2,ALPK3,ALX4,AMHR2,AMN,AMPD3,ANAPC7,ANGPTL3,ANP32A,AOX1,APOBEC4,ARG1,ARGLU1,ARID1B,ARID2…
GO Biological Process	GO:0009966	regulation of signal transduction	27	3.67036e-25	3.83186e-21	1.41921e-22	1.45273	445.37	647	0.217148	0.315456	26	9.51905e-17	9.93789e-13	3.82226e-14	1.48099	253.209	375	2033	0.166889	0.184456	cg00005740,cg00049892,cg00061520,cg00061635,cg00177431,cg00225067,cg00286119,cg00305996,cg00369677,cg00373371,cg00409434,cg00477086,cg00502575,cg00594191,cg00617292,cg00637745,cg00795205,cg00847221,cg00850332,cg00979704,cg00983705,cg00992348,cg01021196,cg01123186,cg01206912,cg01234251,cg01245667,cg01254170,cg01263407,cg01361261,cg01385708,cg01394884,cg01399475,cg01418539,cg01450803,cg01461514,cg0…	ABR,ACKR3,ADM,ADORA1,AGAP1,AGPAT1,AGT,AKAP12,AKAP13,AKAP5,AKAP7,AKT1,ALOX15,ARHGAP10,ARHGAP15,ARHGAP18,ARHGAP20,ARHGAP23,ARHGAP32,ARHGAP44,ARHGEF10,ARHGEF16,ARHGEF28,ARHGEF3,ARRDC3,ASAP1,ASAP2,ASXL1,ATXN1,BAMBI,BARX1,BCL10,BCL6,BMP2,BMP4,BMP6,BMPER,BMPR2,BNIP3,CACNG3,CACNG4,CACNG5,CACTIN,CALM1,CALM2,CAMK2B,CAT,CAV1,CBLB,CCND1,CCNY,CD180,CDH13,CDK14,CDKN1C,CDON,CHAC1,CHN2,CLU,CMYA5,CNKSR3,CNOT2,CR…
GO Biological Process	GO:0009893	positive regulation of metabolic process	28	6.88135e-25	7.18413e-21	2.56576e-22	1.42476	483.591	689	0.235783	0.335934	32	1.89667e-15	1.98012e-11	6.18788e-13	1.44319	268.155	387	2153	0.17223	0.179749	cg00017826,cg00030627,cg00049892,cg00050792,cg00061520,cg00097800,cg00147286,cg00161770,cg00165994,cg00245075,cg00281273,cg00305996,cg00332126,cg00373371,cg00409434,cg00417288,cg00418613,cg00473045,cg00477086,cg00491064,cg00491577,cg00502575,cg00569500,cg00637745,cg00804525,cg00850332,cg00983705,cg01021196,cg01081168,cg01093854,cg01099150,cg01190276,cg01234251,cg01245667,cg01246520,cg01263407,cg0…	AADAC,AATF,ABI1,ABLIM2,ACLY,ACSL1,ADCY3,ADCY9,ADM,ADORA1,AFF1,AGO2,AGPAT1,AGT,AKAP12,AKAP5,AKT1,ALX4,ANAPC7,ANGPTL3,ANK2,ARHGEF10,ARID1B,ARNT2,ARRDC3,ARRDC4,ASH2L,ASXL1,ATG10,ATG7,ATXN1,BAMBI,BARX2,BCL10,BCL11B,BMP2,BMP4,BMP6,BMP8A,BMPR2,BRCA2,CALM1,CALM2,CAV1,CBFA2T3,CBLB,CCND1,CCND2,CCNY,CD28,CD34,CDC14B,CDC20,CDH13,CDK6,CDKN1C,CDON,CEBPB,CELA1,CIITA,CLIC5,CLU,CNEP1R1,CPEB3,CPT1A,CREB1,CREB5,CR…
GO Biological Process	GO:0060255	regulation of macromolecule metabolic process	29	2.37289e-24	2.47729e-20	8.54239e-22	1.27096	841.094	1069	0.41009	0.521209	258	4.26831e-06	0.0445612	0.000172718	1.15219	577.163	665	4634	0.29595	0.143505	cg00017826,cg00030627,cg00049892,cg00050792,cg00061520,cg00092551,cg00097800,cg00147286,cg00161770,cg00165994,cg00225067,cg00245075,cg00281273,cg00286119,cg00305996,cg00316508,cg00317585,cg00332126,cg00369677,cg00373371,cg00409434,cg00417288,cg00418613,cg00473045,cg00477086,cg00491064,cg00491577,cg00502575,cg00549064,cg00569500,cg00617292,cg00637745,cg00795205,cg00804525,cg00839333,cg00850332,cg0…	AATF,ABI1,ABLIM2,ACSL1,ADAR,ADARB1,ADCY3,ADCY9,ADNP,ADORA1,AEBP2,AFF1,AFF3,AGO1,AGO2,AGO4,AGT,AKNA,AKT1,ALX4,ANAPC7,ANK2,ANP32A,APBA1,APBB2,ARGLU1,ARID1B,ARID2,ARNT2,ARRDC3,ARRDC4,ASH2L,ASXL1,ATF1,ATF6B,ATF7,ATG10,ATG7,ATOH8,ATP2B4,ATXN1,BACH2,BAMBI,BANP,BARX1,BARX2,BBX,BCL10,BCL11B,BCL6,BIRC5,BMP2,BMP4,BMP6,BMPER,BMPR1B,BMPR2,BRCA2,BRF2,BTAF1,BTG1,BZW1,CACTIN,CALM1,CALM2,CAMK2D,CAPN15,CARHSP1,CA…
GO Biological Process	GO:0048251	elastic fiber assembly	30	2.39124e-24	2.49645e-20	8.3215e-22	18.8653	1.37819	26	0.000671962	0.0126767	2923	0.165511	1	0.59115	2.67631	0.747298	2	6	0.000890076	0.333333	cg00617292,cg00979704,cg01485117,cg01651250,cg01992382,cg02151997,cg04389484,cg04757901,cg08650890,cg08660959,cg10365886,cg10923662,cg12694372,cg13698691,cg13798746,cg14669361,cg14924781,cg15196197,cg15318957,cg16834823,cg17007374,cg20407792,cg23145336,cg24884217,cg25854703,cg27073361	THSD4,TNXB
GO Biological Process	GO:0031324	negative regulation of cellular metabolic process	31	2.76412e-24	2.88574e-20	9.30883e-22	1.53612	335.91	516	0.163779	0.251585	106	6.71341e-11	7.00881e-07	6.61208e-09	1.44891	183.586	266	1474	0.11838	0.180461	cg00049892,cg00061520,cg00225067,cg00245075,cg00281273,cg00286119,cg00417288,cg00418613,cg00491064,cg00502575,cg00549064,cg00637745,cg00850332,cg00951204,cg00983705,cg01021196,cg01056242,cg01099150,cg01158469,cg01170069,cg01171429,cg01190276,cg01206912,cg01245667,cg01246520,cg01263407,cg01320579,cg01361261,cg01385708,cg01418539,cg01461514,cg01465769,cg01477379,cg01500055,cg01502811,cg01641368,cg0…	AATF,ADAR,ADARB1,AGO1,AGO2,AGO4,AKT1,ANAPC7,ASXL1,ATP2B4,ATXN1,BARX2,BCL6,BIRC5,BMP2,BMP4,BMPR2,BRCA2,BTAF1,C12orf5,CACTIN,CAV1,CBX1,CBX4,CD34,CDC20,CDK5RAP1,CDKN1C,CEBPB,CELA1,CIITA,CNKSR3,CNOT2,COMMD7,CPEB3,CREB1,CREBBP,CUX1,DAB2,DAB2IP,DACT1,DAP,DICER1,DLL4,DLX2,DMAP1,DNAJC1,DNMT3A,DUSP1,DUSP10,DUSP4,DVL1,E2F8,EDNRB,EHMT1,EIF2AK3,EIF4EBP1,ELF2,ELF3,ELK3,ENC1,ENG,ENPP1,EPC1,ERRFI1,ESR2,FBXW11,F…
GO Biological Process	GO:0010033	response to organic substance	32	3.22398e-24	3.36584e-20	1.05183e-21	1.46575	414.124	607	0.201913	0.295953	84	5.64901e-12	5.89756e-08	7.02091e-10	1.39158	255.825	356	2054	0.158434	0.17332	cg00005740,cg00049892,cg00050792,cg00061520,cg00161770,cg00163089,cg00165994,cg00177431,cg00281273,cg00286119,cg00305996,cg00395625,cg00409434,cg00477086,cg00502575,cg00569500,cg00617292,cg00637745,cg00795205,cg00850332,cg00979704,cg00992348,cg01021196,cg01123186,cg01190276,cg01194674,cg01234251,cg01243773,cg01245667,cg01246520,cg01263407,cg01320579,cg01394884,cg01433190,cg01450803,cg01461514,cg0…	AACS,AATF,ABCC2,ABL2,ABR,ACAT1,ACKR3,ACSL1,ADAR,ADCY3,ADCY9,ADM,AFF3,AGO1,AGO2,AGO4,AGXT,AK2,AKAP13,AKAP7,AKT1,ALOX15,AMHR2,ANGPTL3,ARG1,ARHGEF16,ARHGEF3,ARNT2,ARSB,ASH2L,ASXL1,ATF1,ATF6B,ATP5G2,ATP6V0A4,BAIAP2,BAMBI,BCL10,BMP2,BMP4,BMP6,CACNA1H,CACTIN,CALM1,CALM2,CAMK2B,CAMK2D,CAPN2,CAT,CAV1,CCND1,CD180,CD28,CDH13,CEBPB,CHAC1,CIITA,CLDN4,CLU,CNP,COL2A1,COL4A1,COMMD7,CPEB3,CPT1A,CREB1,CRYAA,CTGF,…
GO Biological Process	GO:0019219	regulation of nucleobase-containing compound metabolic process	33	3.46045e-24	3.61271e-20	1.09476e-21	1.29848	750.106	974	0.365727	0.47489	199	3.48765e-07	0.0036411	1.8297e-05	1.18992	489.106	582	3927	0.259012	0.148205	cg00017826,cg00030627,cg00061520,cg00061635,cg00092551,cg00097800,cg00161770,cg00165994,cg00225067,cg00245075,cg00283857,cg00316508,cg00317585,cg00332126,cg00369677,cg00373371,cg00409434,cg00418613,cg00424354,cg00473045,cg00491064,cg00491577,cg00502575,cg00549064,cg00594191,cg00617292,cg00637745,cg00795205,cg00804525,cg00839333,cg00850332,cg00934299,cg00951204,cg00979704,cg00983705,cg01021196,cg0…	AATF,ABLIM2,ABR,ADM,ADNP,AEBP2,AFF1,AFF3,AGAP1,AGO1,AGO2,AGT,AKAP12,AKAP5,AKNA,AKT1,ALX4,ANP32A,APBB2,ARGLU1,ARHGAP10,ARHGAP15,ARHGAP18,ARHGAP20,ARHGAP23,ARHGAP32,ARHGAP42,ARHGAP44,ARHGEF10,ARHGEF16,ARID1B,ARID2,ARNT2,ASAP1,ASAP2,ASH2L,ASXL1,ATF1,ATF6B,ATF7,ATOH8,ATXN1,BACH2,BAMBI,BANP,BARX1,BARX2,BBX,BCL10,BCL11B,BCL6,BIRC5,BMP2,BMP4,BMP6,BMPR1B,BMPR2,BRCA2,BRF2,BTAF1,BTG1,BZW1,CACTIN,CALM1,CALM…
GO Biological Process	GO:0071840	cellular component organization or biogenesis	34	3.73171e-24	3.89591e-20	1.14585e-21	1.28235	799.314	1025	0.389719	0.499756	104	5.95202e-11	6.2139e-07	5.97491e-09	1.23849	516.756	640	4149	0.284824	0.154254	cg00019678,cg00049892,cg00050792,cg00061520,cg00061635,cg00097800,cg00147286,cg00156230,cg00225067,cg00283857,cg00317585,cg00369677,cg00373371,cg00395625,cg00409434,cg00420526,cg00459898,cg00477086,cg00491577,cg00502575,cg00594191,cg00600617,cg00617292,cg00637745,cg00749118,cg00795205,cg00804525,cg00839333,cg00850332,cg00860321,cg00922200,cg00927503,cg00934299,cg00979704,cg00992348,cg01021196,cg0…	AATF,AATK,ABCA4,ABI1,ABL2,ABLIM2,ABR,ACAN,ACAT1,ACTG1,ACTR2,ADM,ADORA1,AEBP2,AGT,AGXT,AKT1,AKT3,ALCAM,ALOX15,ANAPC7,ANK2,ANO6,ANTXR1,APBA1,APBB2,ARG1,ARHGAP10,ARHGEF10,ARHGEF28,ARID1B,ARID2,ARSB,ARTN,ASAP1,ASH2L,ASXL1,ATG7,ATL2,ATP10A,ATP10D,ATP11A,ATP6V0A4,ATP9A,B3GNT2,B4GALT1,B9D1,BAIAP2,BANP,BBIP1,BBS9,BCL10,BCL11B,BCL6,BIRC5,BLOC1S4,BMP2,BMP4,BMPR1B,BNIP3,BOC,BOD1,BRCA2,C7orf55-LUC7L2,CACNA1D…
GO Biological Process	GO:0048856	anatomical structure development	35	3.77462e-24	3.9407e-20	1.12592e-21	1.26188	868.542	1096	0.423472	0.534373	3	4.97377e-32	5.19262e-28	1.73087e-28	1.45999	484.249	707	3888	0.314642	0.181842	cg00005740,cg00019678,cg00049892,cg00050792,cg00061520,cg00061635,cg00097800,cg00156230,cg00161770,cg00168191,cg00225067,cg00245075,cg00281273,cg00286119,cg00305996,cg00317585,cg00332126,cg00369677,cg00373371,cg00409434,cg00418613,cg00450617,cg00477086,cg00491064,cg00491577,cg00502575,cg00637745,cg00830492,cg00850332,cg00922200,cg00951204,cg00992348,cg01021196,cg01080424,cg01093854,cg01099150,cg0…	AACS,AATF,AATK,ABI1,ABL2,ABLIM2,ABR,ACAN,ACAT1,ACKR3,ACTG1,ADAM19,ADM,ADORA1,AFF3,AGT,AK2,AKT1,ALCAM,ALOX15,ALPK3,ALX4,AMHR2,ANGPTL3,ANK2,ANKRD11,ANKRD2,ANTXR1,APBA1,APBB2,ARG1,ARHGEF10,ARHGEF28,ARID1B,ARNT2,ARRDC3,ARSB,ARTN,ASAP1,ASH2L,ASXL1,ATG7,ATOH8,ATP2A2,ATRN,B3GNT2,B3GNT5,B4GALT1,B9D1,BAIAP2,BARX1,BARX2,BBIP1,BBX,BCL10,BCL11B,BCL6,BIRC5,BLOC1S4,BMP2,BMP4,BMP6,BMP8A,BMPER,BMPR1B,BMPR2,BOC,B…
GO Biological Process	GO:0048519	negative regulation of biological process	36	4.70479e-24	4.9118e-20	1.36439e-21	1.31854	690.917	911	0.336868	0.444174	59	5.4116e-13	5.64972e-09	9.57579e-11	1.30591	413.505	540	3320	0.24032	0.162651	cg00005740,cg00019678,cg00030627,cg00049892,cg00050792,cg00061520,cg00092551,cg00177431,cg00225067,cg00245075,cg00281273,cg00286119,cg00305996,cg00373371,cg00409434,cg00417288,cg00418613,cg00477086,cg00491064,cg00502575,cg00542261,cg00549064,cg00569500,cg00637745,cg00749118,cg00795205,cg00850332,cg00860321,cg00922200,cg00934299,cg00951204,cg00983705,cg00992348,cg01021196,cg01056242,cg01081168,cg0…	AATF,AATK,ABI1,ABR,ACKR3,ADAR,ADARB1,ADM,ADNP,ADORA1,AGO1,AGO2,AGO4,AGT,AKT1,ALOX15,AMIGO2,ANAPC7,APBB2,ARHGAP10,ARNT2,ARRDC3,ASXL1,ATG7,ATP2A2,ATP2B4,ATXN1,B4GALT1,BAMBI,BANP,BARX1,BARX2,BCL10,BCL11B,BCL6,BIRC5,BMP2,BMP4,BMP8A,BMPER,BMPR2,BNIP3,BRCA2,BTAF1,BTG1,C12orf5,CACTIN,CALM1,CALM2,CAMK2B,CAPZB,CAT,CAV1,CBLB,CBX1,CBX4,CCND1,CD34,CD46,CDC20,CDH13,CDK5RAP1,CDK6,CDKN1C,CDKN3,CEBPB,CELA1,CHAC1…
GO Biological Process	GO:0048513	organ development	37	1.15864e-23	1.20962e-19	3.26925e-21	1.36209	579.255	789	0.282426	0.38469	7	4.28656e-25	4.47517e-21	6.39309e-22	1.5541	294.062	457	2361	0.203382	0.193562	cg00005740,cg00049892,cg00050792,cg00061520,cg00061635,cg00097800,cg00156230,cg00168191,cg00245075,cg00281273,cg00305996,cg00317585,cg00332126,cg00369677,cg00409434,cg00418613,cg00450617,cg00477086,cg00491064,cg00502575,cg00637745,cg00830492,cg00922200,cg00951204,cg00992348,cg01021196,cg01099150,cg01128042,cg01190276,cg01194674,cg01206912,cg01234251,cg01245667,cg01246520,cg01254170,cg01263407,cg0…	AACS,AATK,ABI1,ABR,ACAN,ACAT1,ADAM19,ADM,AGT,AK2,AKT1,ALOX15,ALPK3,ALX4,ANK2,ANKRD11,ANKRD2,ARG1,ARRDC3,ARTN,ASH2L,ATG7,ATP2A2,ATRN,B4GALT1,B9D1,BARX1,BARX2,BCL11B,BCL6,BMP2,BMP4,BMP6,BMP8A,BMPER,BMPR1B,BMPR2,BOK,BRCA2,CACNA1H,CADM1,CASP7,CAV1,CBFA2T3,CCDC40,CCDC66,CCM2,CCND1,CD28,CD34,CDK5RAP1,CDK6,CDKN1C,CDON,CEBPB,CELA1,CELSR1,CEP120,CHRDL2,CHRNA10,CLIC5,CNP,COL11A2,COL18A1,COL19A1,COL2A1,COL5…
GO Biological Process	GO:0051171	regulation of nitrogen compound metabolic process	38	1.37005e-23	1.43033e-19	3.76403e-21	1.29093	760.694	982	0.370889	0.478791	218	7.08103e-07	0.00739259	3.3911e-05	1.18184	500.067	591	4015	0.263017	0.147198	cg00017826,cg00030627,cg00061520,cg00061635,cg00092551,cg00097800,cg00161770,cg00165994,cg00225067,cg00245075,cg00281273,cg00283857,cg00316508,cg00317585,cg00332126,cg00369677,cg00373371,cg00409434,cg00418613,cg00424354,cg00473045,cg00491064,cg00491577,cg00502575,cg00549064,cg00594191,cg00617292,cg00637745,cg00795205,cg00804525,cg00839333,cg00850332,cg00934299,cg00951204,cg00979704,cg00983705,cg0…	AATF,ABLIM2,ABR,ADM,ADNP,AEBP2,AFF1,AFF3,AGAP1,AGO1,AGO2,AGT,AKAP12,AKAP5,AKNA,AKT1,ALX4,ANP32A,APBB2,ARGLU1,ARHGAP10,ARHGAP15,ARHGAP18,ARHGAP20,ARHGAP23,ARHGAP32,ARHGAP42,ARHGAP44,ARHGEF10,ARHGEF16,ARID1B,ARID2,ARNT2,ASAP1,ASAP2,ASH2L,ASXL1,ATF1,ATF6B,ATF7,ATOH8,ATXN1,BACH2,BAMBI,BANP,BARX1,BARX2,BBX,BCL10,BCL11B,BCL6,BIRC5,BMP2,BMP4,BMP6,BMPR1B,BMPR2,BRCA2,BRF2,BTAF1,BTG1,BZW1,CACTIN,CALM1,CALM…
GO Biological Process	GO:0007275	multicellular organismal development	39	1.77504e-23	1.85314e-19	4.75165e-21	1.25108	893.628	1118	0.435703	0.5451	2	1.5976e-32	1.6679e-28	8.33948e-29	1.45705	494.836	721	3973	0.320872	0.181475	cg00005740,cg00017826,cg00019678,cg00030627,cg00049892,cg00050792,cg00061520,cg00061635,cg00097800,cg00156230,cg00161770,cg00168191,cg00225067,cg00245075,cg00281273,cg00286119,cg00305996,cg00317585,cg00332126,cg00369677,cg00373371,cg00409434,cg00418613,cg00450617,cg00477086,cg00491064,cg00491577,cg00502575,cg00637745,cg00830492,cg00850332,cg00922200,cg00934299,cg00951204,cg00992348,cg01021196,cg0…	AACS,AATF,AATK,ABI1,ABL2,ABLIM2,ABR,ACAN,ACAT1,ACKR3,ACTG1,ADAM19,ADAMTS9,ADM,ADORA1,AFF3,AGO2,AGT,AK2,AKT1,ALCAM,ALOX15,ALPK3,ALX4,AMHR2,AMN,ANGPTL3,ANK2,ANKRD11,ANKRD2,ANO1,APBA1,APBB2,ARG1,ARHGEF10,ARHGEF28,ARID1B,ARNT2,ARRDC3,ARSB,ARTN,ASH2L,ASXL1,ATG7,ATOH8,ATP2A2,ATRN,B3GNT2,B3GNT5,B4GALT1,B9D1,BAIAP2,BANP,BARX1,BARX2,BBX,BCL10,BCL11B,BCL6,BIRC5,BLOC1S4,BMP2,BMP4,BMP6,BMP8A,BMPER,BMPR1B,BMP…
GO Biological Process	GO:0048731	system development	40	3.07945e-23	3.21495e-19	8.03737e-21	1.27622	800.019	1021	0.390063	0.497806	1	2.33925e-33	2.44218e-29	2.44218e-29	1.51579	422.223	640	3390	0.284824	0.188791	cg00005740,cg00019678,cg00049892,cg00050792,cg00061520,cg00061635,cg00097800,cg00156230,cg00161770,cg00168191,cg00245075,cg00281273,cg00305996,cg00317585,cg00332126,cg00369677,cg00373371,cg00409434,cg00418613,cg00450617,cg00477086,cg00491064,cg00491577,cg00502575,cg00637745,cg00830492,cg00850332,cg00922200,cg00951204,cg00992348,cg01021196,cg01080424,cg01099150,cg01123449,cg01128042,cg01170069,cg0…	AACS,AATK,ABI1,ABL2,ABLIM2,ABR,ACAN,ACAT1,ACKR3,ACTG1,ADAM19,ADM,ADORA1,AGT,AK2,AKT1,ALCAM,ALOX15,ALPK3,ALX4,ANGPTL3,ANK2,ANKRD11,ANKRD2,APBA1,APBB2,ARG1,ARHGEF10,ARHGEF28,ARID1B,ARNT2,ARRDC3,ARSB,ARTN,ASH2L,ASXL1,ATG7,ATOH8,ATP2A2,ATRN,B3GNT2,B3GNT5,B4GALT1,B9D1,BAIAP2,BARX1,BARX2,BBX,BCL10,BCL11B,BCL6,BLOC1S4,BMP2,BMP4,BMP6,BMP8A,BMPER,BMPR1B,BMPR2,BOC,BOK,BRCA2,C4orf6,CABLES1,CACNA1D,CACNA1H,C…
GO Biological Process	GO:0044238	primary metabolic process	41	5.15015e-23	5.37676e-19	1.3114e-20	1.17187	1241.61	1455	0.605367	0.70941	707	0.00224745	1	0.0331872	1.06119	1035.63	1099	8315	0.489097	0.132171	cg00005740,cg00017826,cg00030627,cg00049892,cg00050792,cg00061520,cg00092551,cg00097800,cg00161770,cg00163089,cg00165994,cg00168191,cg00204249,cg00225067,cg00237268,cg00245075,cg00281273,cg00286119,cg00305996,cg00316508,cg00317585,cg00332126,cg00369677,cg00373371,cg00409434,cg00418613,cg00420526,cg00450617,cg00473045,cg00477086,cg00491064,cg00491577,cg00502575,cg00526835,cg00542261,cg00549064,cg0…	A3GALT2,AACS,AATK,ABCA13,ABCA4,ABCB9,ABCC1,ABCC2,ABCC6,ABCG2,ABI1,ABL2,ACAN,ACAT1,ACLY,ACOT11,ACOT7,ACOX3,ACSL1,ADAM19,ADAMTS6,ADAMTS9,ADAR,ADARB1,ADARB2,ADAT2,ADCY3,ADCY9,ADM,ADNP,ADORA1,ADPRHL1,AEBP2,AFF3,AGK,AGO1,AGO2,AGO4,AGPAT1,AGT,AGXT,AK2,AKNA,AKT1,AKT3,ALDH18A1,ALDH8A1,ALKBH5,ALKBH8,ALOX15,ALPK2,ALPK3,ALX4,AMHR2,AMN,AMPD3,AMZ1,ANAPC7,ANGPTL3,ANP32A,APOBEC4,APOL6,ARG1,ARGLU1,ARID1B,ARID2,A…
GO Biological Process	GO:0043170	macromolecule metabolic process	42	7.47287e-23	7.80167e-19	1.85754e-20	1.20342	1080.25	1300	0.526696	0.633837	775	0.003125	1	0.0420968	1.07037	844.571	904	6781	0.402314	0.133314	cg00005740,cg00017826,cg00030627,cg00049892,cg00050792,cg00061520,cg00092551,cg00097800,cg00161770,cg00163089,cg00165994,cg00225067,cg00245075,cg00286119,cg00316508,cg00317585,cg00332126,cg00369677,cg00373371,cg00409434,cg00420526,cg00473045,cg00491064,cg00491577,cg00502575,cg00526835,cg00549064,cg00600617,cg00617292,cg00637745,cg00795205,cg00804525,cg00839333,cg00850332,cg00912580,cg00934299,cg0…	AATK,ABI1,ABL2,ACAN,ACKR3,ADAM19,ADAMTS6,ADAMTS9,ADAR,ADARB1,ADARB2,ADAT2,ADM,ADNP,ADPRHL1,AEBP2,AFF3,AGO1,AGO2,AGO4,AGT,AKNA,AKT1,AKT3,ALKBH5,ALKBH8,ALPK2,ALPK3,ALX4,AMHR2,AMN,AMZ1,ANAPC7,ANP32A,APOBEC4,APOL6,ARG1,ARGLU1,ARID1B,ARID2,ARNT2,ARSB,ARSJ,ASB13,ASH2L,ASXL1,ATE1,ATF1,ATF6B,ATF7,ATG10,ATG7,ATOH8,ATXN1,B3GALT1,B3GNT2,B3GNT5,B3GNT7,B4GALT1,BACE1,BACH2,BANP,BARX1,BARX2,BBX,BCL10,BCL11B,BCL…
GO Biological Process	GO:0010556	regulation of macromolecule biosynthetic process	43	1.00072e-22	1.04475e-18	2.42965e-20	1.315	673.762	886	0.328504	0.431984	341	4.72908e-05	0.493716	0.00144785	1.15819	446.386	517	3584	0.230085	0.144252	cg00017826,cg00030627,cg00049892,cg00050792,cg00061520,cg00092551,cg00097800,cg00165994,cg00225067,cg00245075,cg00305996,cg00316508,cg00317585,cg00332126,cg00369677,cg00373371,cg00409434,cg00418613,cg00473045,cg00491064,cg00491577,cg00502575,cg00549064,cg00569500,cg00617292,cg00637745,cg00795205,cg00804525,cg00839333,cg00850332,cg00934299,cg00951204,cg00979704,cg00983705,cg01021196,cg01056242,cg0…	AATF,ABLIM2,ADNP,AEBP2,AFF1,AFF3,AGO1,AGO2,AGO4,AGT,AKNA,AKT1,ALX4,ANP32A,APBB2,ARGLU1,ARID1B,ARID2,ARNT2,ASH2L,ASXL1,ATF1,ATF6B,ATF7,ATOH8,ATXN1,BACH2,BAMBI,BANP,BARX1,BARX2,BBX,BCL10,BCL11B,BCL6,BIRC5,BMP2,BMP4,BMP6,BMPR1B,BMPR2,BRCA2,BRF2,BTAF1,BTG1,BZW1,CACTIN,CAMK2D,CAPN15,CARHSP1,CAT,CAV1,CBFA2T3,CBX1,CBX4,CCAR1,CCDC169-SOHLH2,CCNA1,CCRN4L,CD28,CDC5L,CDCA7,CDH13,CDKN1C,CDON,CDYL,CEBPB,CEBPD…
GO Biological Process	GO:0032502	developmental process	44	1.01858e-22	1.0634e-18	2.41682e-20	1.23111	955.237	1176	0.465742	0.573379	4	5.62057e-30	5.86788e-26	1.46697e-26	1.40524	551.506	775	4428	0.344904	0.175023	cg00005740,cg00017826,cg00019678,cg00030627,cg00049892,cg00050792,cg00061520,cg00061635,cg00097800,cg00156230,cg00161770,cg00168191,cg00225067,cg00245075,cg00281273,cg00286119,cg00305996,cg00317585,cg00332126,cg00369677,cg00373371,cg00409434,cg00418613,cg00450617,cg00477086,cg00491064,cg00491577,cg00502575,cg00637745,cg00830492,cg00850332,cg00922200,cg00934299,cg00951204,cg00992348,cg01021196,cg0…	AACS,AATF,AATK,ABI1,ABL2,ABLIM2,ABR,ACAN,ACAT1,ACKR3,ACTG1,ADAM19,ADAMTS9,ADM,ADORA1,AFF3,AGO2,AGT,AK2,AKT1,ALCAM,ALKBH5,ALOX15,ALPK3,ALX4,AMHR2,AMN,ANGPTL3,ANK2,ANKRD11,ANKRD2,ANO1,ANTXR1,APBA1,APBB2,ARG1,ARHGEF10,ARHGEF28,ARID1B,ARNT2,ARRDC3,ARSB,ARTN,ASAP1,ASH2L,ASXL1,ATG7,ATOH8,ATP2A2,ATRN,B3GNT2,B3GNT5,B4GALT1,B9D1,BAIAP2,BANP,BARX1,BARX2,BBIP1,BBS9,BBX,BCL10,BCL11B,BCL6,BIRC5,BLOC1S4,BMP2,B…
GO Biological Process	GO:2000112	regulation of cellular macromolecule biosynthetic process	45	3.00882e-22	3.14121e-18	6.98046e-20	1.31499	663.883	873	0.323687	0.425646	348	5.41622e-05	0.565454	0.00162487	1.1591	436.546	506	3505	0.225189	0.144365	cg00017826,cg00030627,cg00049892,cg00050792,cg00061520,cg00092551,cg00097800,cg00165994,cg00225067,cg00245075,cg00305996,cg00316508,cg00317585,cg00332126,cg00369677,cg00373371,cg00409434,cg00418613,cg00473045,cg00491064,cg00491577,cg00502575,cg00549064,cg00617292,cg00637745,cg00795205,cg00804525,cg00839333,cg00850332,cg00934299,cg00951204,cg00979704,cg00983705,cg01021196,cg01056242,cg01093854,cg0…	AATF,ABLIM2,ADNP,AEBP2,AFF1,AFF3,AGO1,AGO2,AGO4,AGT,AKNA,AKT1,ALX4,ANP32A,APBB2,ARGLU1,ARID1B,ARID2,ARNT2,ASH2L,ASXL1,ATF1,ATF6B,ATF7,ATOH8,ATXN1,BACH2,BAMBI,BANP,BARX1,BARX2,BBX,BCL10,BCL11B,BCL6,BIRC5,BMP2,BMP4,BMP6,BMPR1B,BMPR2,BRCA2,BRF2,BTAF1,BTG1,BZW1,CACTIN,CAMK2D,CAPN15,CARHSP1,CAT,CAV1,CBFA2T3,CBX1,CBX4,CCAR1,CCDC169-SOHLH2,CCNA1,CCRN4L,CD28,CDC5L,CDCA7,CDH13,CDKN1C,CDON,CDYL,CEBPB,CEBPD…
GO Biological Process	GO:0010629	negative regulation of gene expression	46	5.69034e-22	5.94072e-18	1.29146e-19	1.61791	245.378	397	0.119638	0.193564	45	8.59455e-14	8.97271e-10	1.99394e-11	1.65494	122.059	202	980	0.0898976	0.206122	cg00049892,cg00061520,cg00092551,cg00225067,cg00245075,cg00418613,cg00491064,cg00502575,cg00549064,cg00637745,cg00850332,cg00951204,cg00983705,cg01021196,cg01099150,cg01158469,cg01171429,cg01190276,cg01206912,cg01246520,cg01263407,cg01320579,cg01361261,cg01385708,cg01418539,cg01461514,cg01500055,cg01502811,cg01641368,cg01791238,cg01803461,cg01898377,cg01942372,cg02030908,cg02148562,cg02272576,cg0…	ADAR,AGO1,AGO2,AGO4,ASXL1,ATXN1,BARX2,BCL6,BIRC5,BMP2,BMP4,BTAF1,CAV1,CBX1,CBX4,CD34,CDKN1C,CEBPB,CELA1,CIITA,CNOT2,COMMD7,CPEB3,CREB1,CREBBP,CRYAA,CTGF,CUX1,DAB2,DAB2IP,DACT1,DAP,DICER1,DLL4,DLX2,DMAP1,DNMT3A,E2F8,EDNRB,EHMT1,ELF2,ELF3,ELK3,ENG,EPC1,ERI1,ESR1,ESR2,FBXW11,FGF2,FGFR2,FGFR3,FNIP2,FOXA1,FOXC1,FOXC2,FOXD1,FOXD2,FOXF1,FOXF2,FOXN1,FOXO3,FOXP1,FZD1,FZD8,GAS6,GATA3,GCLC,GLI2,GLI3,GLIS1,G…
GO Biological Process	GO:0007154	cell communication	47	7.37094e-22	7.69526e-18	1.63729e-19	1.23683	912.005	1128	0.444664	0.549976	168	5.65525e-08	0.000590408	3.51433e-06	1.17521	607.553	714	4878	0.317757	0.146371	cg00005740,cg00019678,cg00049892,cg00050792,cg00061520,cg00097800,cg00147286,cg00156230,cg00161770,cg00165994,cg00168191,cg00177431,cg00225067,cg00237268,cg00245075,cg00281273,cg00283857,cg00286119,cg00305996,cg00317585,cg00332126,cg00369677,cg00373371,cg00395625,cg00409434,cg00418613,cg00424354,cg00473045,cg00477086,cg00491577,cg00502575,cg00542261,cg00569500,cg00617292,cg00637745,cg00711291,cg0…	AATF,AATK,ABCA4,ABI1,ABL2,ABR,ACKR3,ACOT11,ACSL1,ACTG1,ACTR2,ADAMTS9,ADAR,ADCY3,ADCY9,ADM,ADORA1,AGAP1,AGK,AGO1,AGO2,AGO4,AGT,AKAP12,AKAP13,AKAP5,AKAP7,AKT1,AKT3,ALCAM,AMHR2,AMOTL1,AMOTL2,AMPH,ANGPTL3,ANK2,ANP32A,APBA1,APBB1IP,APBB2,APPL2,ARHGAP10,ARHGAP15,ARHGAP18,ARHGAP20,ARHGAP23,ARHGAP32,ARHGAP42,ARHGAP44,ARHGEF10,ARHGEF16,ARHGEF28,ARHGEF3,ARL10,ARL4C,ARL5C,ARNT2,ARTN,ASAH2,ASB13,ATF1,ATF6B,A…
GO Biological Process	GO:0006355	regulation of transcription, DNA-dependent	48	9.26547e-22	9.67315e-18	2.01524e-19	1.32647	624.214	828	0.304346	0.403705	289	1.17301e-05	0.122463	0.000423746	1.18321	402.295	476	3230	0.211838	0.147368	cg00017826,cg00030627,cg00061520,cg00092551,cg00097800,cg00165994,cg00225067,cg00245075,cg00316508,cg00317585,cg00332126,cg00369677,cg00373371,cg00409434,cg00418613,cg00473045,cg00491064,cg00491577,cg00502575,cg00549064,cg00617292,cg00637745,cg00795205,cg00804525,cg00850332,cg00934299,cg00951204,cg00979704,cg00983705,cg01021196,cg01056242,cg01093854,cg01099150,cg01158469,cg01170069,cg01171429,cg0…	AATF,ABLIM2,ADNP,AEBP2,AFF1,AFF3,AGO1,AGO2,AGT,AKNA,AKT1,ALX4,ANP32A,APBB2,ARGLU1,ARID1B,ARID2,ARNT2,ASH2L,ASXL1,ATF1,ATF6B,ATF7,ATOH8,ATXN1,BACH2,BAMBI,BANP,BARX1,BARX2,BBX,BCL10,BCL11B,BCL6,BIRC5,BMP2,BMP4,BMP6,BMPR1B,BMPR2,BRCA2,BRF2,BTAF1,BTG1,BZW1,CACTIN,CAMK2D,CAPN15,CARHSP1,CAT,CAV1,CBFA2T3,CBX1,CBX4,CCAR1,CCDC169-SOHLH2,CCNA1,CCRN4L,CD28,CDC5L,CDCA7,CDH13,CDKN1C,CDON,CDYL,CEBPB,CEBPD,CELA…
GO Biological Process	GO:2001141	regulation of RNA biosynthetic process	49	1.23945e-21	1.29398e-17	2.64079e-19	1.32516	624.83	828	0.304646	0.403705	301	1.60707e-05	0.167778	0.000557403	1.17949	404.413	477	3247	0.212283	0.146905	cg00017826,cg00030627,cg00061520,cg00092551,cg00097800,cg00165994,cg00225067,cg00245075,cg00316508,cg00317585,cg00332126,cg00369677,cg00373371,cg00409434,cg00418613,cg00473045,cg00491064,cg00491577,cg00502575,cg00549064,cg00617292,cg00637745,cg00795205,cg00804525,cg00850332,cg00934299,cg00951204,cg00979704,cg00983705,cg01021196,cg01056242,cg01093854,cg01099150,cg01158469,cg01170069,cg01171429,cg0…	AATF,ABLIM2,ADNP,AEBP2,AFF1,AFF3,AGO1,AGO2,AGT,AKNA,AKT1,ALX4,ANP32A,APBB2,ARGLU1,ARID1B,ARID2,ARNT2,ASH2L,ASXL1,ATF1,ATF6B,ATF7,ATOH8,ATXN1,BACH2,BAMBI,BANP,BARX1,BARX2,BBX,BCL10,BCL11B,BCL6,BIRC5,BMP2,BMP4,BMP6,BMPR1B,BMPR2,BRCA2,BRF2,BTAF1,BTG1,BZW1,CACTIN,CAMK2D,CAPN15,CARHSP1,CAT,CAV1,CBFA2T3,CBX1,CBX4,CCAR1,CCDC169-SOHLH2,CCNA1,CCRN4L,CD28,CDC5L,CDCA7,CDH13,CDKN1C,CDON,CDYL,CEBPB,CEBPD,CELA…
GO Biological Process	GO:0031325	positive regulation of cellular metabolic process	50	1.36432e-21	1.42435e-17	2.8487e-19	1.40761	457.513	644	0.223068	0.313993	71	2.08801e-12	2.17988e-08	3.07025e-10	1.40181	253.957	356	2039	0.158434	0.174595	cg00017826,cg00030627,cg00049892,cg00050792,cg00061520,cg00097800,cg00147286,cg00165994,cg00245075,cg00305996,cg00332126,cg00373371,cg00409434,cg00417288,cg00418613,cg00473045,cg00491064,cg00491577,cg00502575,cg00569500,cg00637745,cg00804525,cg00850332,cg00983705,cg01021196,cg01081168,cg01093854,cg01099150,cg01190276,cg01234251,cg01245667,cg01246520,cg01263407,cg01320579,cg01385708,cg01394884,cg0…	AADAC,AATF,ABI1,ABLIM2,ACLY,ACSL1,ADCY3,ADCY9,ADM,ADORA1,AFF1,AGO2,AGPAT1,AGT,AKAP12,AKAP5,AKT1,ALX4,ANAPC7,ARHGEF10,ARID1B,ARNT2,ARRDC3,ARRDC4,ASH2L,ASXL1,ATG10,ATG7,ATXN1,BAMBI,BARX2,BCL10,BCL11B,BMP2,BMP4,BMP6,BMPR2,BRCA2,CALM1,CALM2,CAV1,CBFA2T3,CCND1,CCND2,CCNY,CD28,CDC14B,CDC20,CDH13,CDKN1C,CDON,CEBPB,CELA1,CIITA,CLU,CNEP1R1,CPEB3,CPT1A,CREB1,CREB5,CREBBP,CRLF3,CRTC1,CRYAA,CSPG4,CTDP1,CTGF,…
GO Biological Process	GO:0009890	negative regulation of biosynthetic process	51	1.51155e-21	1.57806e-17	3.09423e-19	1.57815	268.035	423	0.130685	0.206241	62	7.86826e-13	8.21446e-09	1.32491e-10	1.5896	135.884	216	1091	0.0961282	0.197984	cg00049892,cg00061520,cg00225067,cg00245075,cg00281273,cg00418613,cg00491064,cg00502575,cg00549064,cg00637745,cg00850332,cg00951204,cg00983705,cg01021196,cg01099150,cg01158469,cg01170069,cg01171429,cg01190276,cg01206912,cg01246520,cg01263407,cg01320579,cg01361261,cg01385708,cg01418539,cg01450803,cg01461514,cg01477379,cg01500055,cg01502811,cg01641368,cg01760189,cg01791238,cg01803461,cg01898377,cg0…	AATF,AGO1,AGO2,AGO4,ASXL1,ATXN1,BARX2,BCL6,BIRC5,BMP2,BMP4,BMPR2,BRCA2,BTAF1,CAV1,CBX1,CBX4,CD34,CDKN1C,CEBPB,CELA1,CIITA,CNOT2,COMMD7,CPEB3,CREB1,CREBBP,CUX1,DAB2,DAB2IP,DACT1,DAP,DICER1,DLL4,DLX2,DMAP1,DNMT3A,E2F8,EDNRB,EHMT1,EIF2AK3,EIF4EBP1,ELF2,ELF3,ELK3,ENC1,ENG,ENPP1,EPC1,ESR2,FBXW11,FBXW7,FGF2,FGFR2,FGFR3,FNIP2,FOXA1,FOXC1,FOXC2,FOXD1,FOXD2,FOXF1,FOXF2,FOXN1,FOXO3,FOXP1,FZD1,FZD8,GAS6,GAT…
GO Biological Process	GO:1901700	response to oxygen-containing compound	52	1.53835e-21	1.60603e-17	3.08852e-19	1.64733	223.392	368	0.108918	0.179425	119	3.35543e-10	3.50307e-06	2.94376e-08	1.52674	129.033	197	1036	0.0876724	0.190154	cg00049892,cg00050792,cg00061520,cg00281273,cg00305996,cg00395625,cg00409434,cg00450617,cg00477086,cg00502575,cg00569500,cg00637745,cg00795205,cg00850332,cg00992348,cg01021196,cg01123186,cg01234251,cg01245667,cg01246520,cg01263407,cg01433190,cg01461514,cg01465769,cg01477379,cg01540911,cg01589353,cg01603234,cg01637789,cg01761552,cg01803461,cg01854776,cg01891736,cg01898377,cg01898817,cg01910478,cg0…	AACS,ABCC2,ABL2,ABR,ACSL1,ADCY3,ADCY9,ADM,AGXT,AKAP7,AKT1,ARG1,ARNT2,ASXL1,ATP5G2,ATP6V0A4,BAIAP2,BMP6,BNIP3,CACTIN,CALM1,CALM2,CAPN2,CAT,CAV1,CCND1,CD180,CEBPB,CLDN4,CNP,COL4A1,CPEB3,CRYAA,CTGF,CYP11A1,CYP26A1,CYP26B1,DAB2IP,DCN,DNMT3A,DUSP1,DUSP10,EDNRB,EGFR,EGR3,EIF4EBP1,ENPP1,EPHA3,ESR1,ETS1,F2R,F7,FANCC,FGF2,FGF5,FGF7,FGF9,FGFR2,FGFR3,FOS,FOXA1,FOXC2,FOXO3,FZD10,FZD4,FZD7,GAB1,GAS6,GATA3,GCG…
GO Biological Process	GO:0070887	cellular response to chemical stimulus	53	1.60336e-21	1.67391e-17	3.15832e-19	1.46589	374.517	549	0.182602	0.267674	88	6.97521e-12	7.28212e-08	8.27513e-10	1.41282	232.161	328	1864	0.145972	0.175966	cg00005740,cg00049892,cg00050792,cg00061520,cg00097800,cg00177431,cg00286119,cg00305996,cg00395625,cg00409434,cg00450617,cg00477086,cg00491577,cg00502575,cg00569500,cg00637745,cg00795205,cg00850332,cg00992348,cg01021196,cg01099150,cg01123186,cg01123449,cg01190276,cg01194674,cg01234251,cg01243773,cg01245667,cg01246520,cg01263407,cg01320579,cg01433190,cg01450803,cg01461514,cg01465769,cg01477379,cg0…	AACS,AATF,ABL2,ABR,ACKR3,ACSL1,ADAR,ADCY3,ADCY9,AGO1,AGO2,AGO4,AKAP13,AKAP7,AKT1,ALOX15,AMHR2,ARG1,ARHGEF16,ARHGEF3,ATF1,ATP6V0A4,BAIAP2,BAMBI,BMP2,BMP4,BNIP3,CACNA1H,CACTIN,CALM1,CALM2,CAMK2B,CAMK2D,CAPN2,CAT,CAV1,CCND1,CD180,CD28,CDH13,CEBPB,CIITA,COL2A1,COL4A1,COMMD7,CPEB3,CREB1,CREBBP,CTGF,CTH,CYP11A1,CYP1B1,CYP26A1,CYP26B1,CYP46A1,DAB2,DAB2IP,DCSTAMP,DDC,DERL1,DICER1,DLL4,DNMT3A,DOCK4,DPYSL3…
GO Biological Process	GO:0080134	regulation of response to stress	54	1.81097e-21	1.89065e-17	3.5012e-19	1.78385	162.57	290	0.0792636	0.141394	267	4.98579e-06	0.0520516	0.00019495	1.4226	102.629	146	824	0.0649755	0.177184	cg00019678,cg00049892,cg00061635,cg00161770,cg00177431,cg00286119,cg00373371,cg00409434,cg00417288,cg00569500,cg00617292,cg00850332,cg00979704,cg01206912,cg01234251,cg01245667,cg01263407,cg01361261,cg01394884,cg01461514,cg01465769,cg01477379,cg01485117,cg01550348,cg01603234,cg01637789,cg01651250,cg01803461,cg01894366,cg01898377,cg01992382,cg02148562,cg02151997,cg02272576,cg02374207,cg02480675,cg0…	ABR,ACKR3,ADORA1,AGT,AKT1,ANO6,ATF1,ATG7,BCL10,BCL6,BMP2,C12orf5,CACTIN,CADM1,CAV1,CD28,CD34,CD46,CD47,CDK6,CLU,CREB1,CTGF,DAB2,DAB2IP,DACT1,DHX58,DIXDC1,DUSP10,DUSP4,EGFR,ELMO1,ENSG00000091436,EPHB1,ERN1,EYA1,F2R,F7,FADD,FBXW7,FGF2,FOS,FOXC2,FOXF1,FZD10,FZD4,FZD5,FZD7,FZD8,GAB1,GATA3,GHSR,GJD4,GPER,HMGA2,HSP90AB1,IGF1R,IL10,IL6ST,ITGB2,JAK1,JAK2,JUN,KDM1A,KLF4,LARP1,LYN,LZTS1,MAP2K6,MAP3K1,MAP4K…
GO Biological Process	GO:0010646	regulation of cell communication	55	1.87915e-21	1.96184e-17	3.56697e-19	1.37808	506.502	698	0.246954	0.340322	23	7.42506e-18	7.75177e-14	3.37033e-15	1.46524	284.596	417	2285	0.185581	0.182495	cg00005740,cg00049892,cg00050792,cg00061520,cg00061635,cg00177431,cg00225067,cg00286119,cg00305996,cg00369677,cg00373371,cg00409434,cg00417288,cg00477086,cg00502575,cg00542261,cg00594191,cg00617292,cg00637745,cg00795205,cg00847221,cg00850332,cg00979704,cg00983705,cg00992348,cg01021196,cg01123186,cg01206912,cg01234251,cg01245667,cg01246520,cg01254170,cg01263407,cg01361261,cg01385708,cg01394884,cg0…	AACS,ABR,ACKR3,ADM,ADORA1,AGAP1,AGPAT1,AGT,AKAP12,AKAP13,AKAP5,AKAP7,AKT1,ALOX15,ARHGAP10,ARHGAP15,ARHGAP18,ARHGAP20,ARHGAP23,ARHGAP32,ARHGAP44,ARHGEF10,ARHGEF16,ARHGEF28,ARHGEF3,ARRDC3,ASAP1,ASAP2,ASXL1,ATG7,ATXN1,BAIAP2,BAMBI,BARX1,BCL10,BCL6,BMP2,BMP4,BMP6,BMP8A,BMPER,BMPR2,BNIP3,BTBD9,C12orf5,CACNA1D,CACNG3,CACNG4,CACNG5,CACTIN,CALM1,CALM2,CAMK2B,CAT,CAV1,CBLB,CCND1,CCNY,CD180,CDC20,CDH13,CDK…
GO Biological Process	GO:0009889	regulation of biosynthetic process	56	2.08582e-21	2.17759e-17	3.88856e-19	1.29253	708.686	916	0.345532	0.446611	360	6.62182e-05	0.691318	0.00192033	1.15004	468.68	539	3763	0.239875	0.143237	cg00017826,cg00030627,cg00049892,cg00050792,cg00061520,cg00092551,cg00097800,cg00165994,cg00225067,cg00245075,cg00281273,cg00305996,cg00316508,cg00317585,cg00332126,cg00369677,cg00373371,cg00409434,cg00418613,cg00473045,cg00491064,cg00491577,cg00502575,cg00549064,cg00569500,cg00617292,cg00637745,cg00795205,cg00804525,cg00839333,cg00850332,cg00934299,cg00951204,cg00979704,cg00983705,cg01021196,cg0…	AATF,ABLIM2,ADM,ADNP,AEBP2,AFF1,AFF3,AGO1,AGO2,AGO4,AGT,AKAP12,AKAP5,AKNA,AKT1,ALX4,ANP32A,APBB2,ARGLU1,ARID1B,ARID2,ARNT2,ASH2L,ASXL1,ATF1,ATF6B,ATF7,ATOH8,ATXN1,BACH2,BAMBI,BANP,BARX1,BARX2,BBX,BCL10,BCL11B,BCL6,BIRC5,BMP2,BMP4,BMP6,BMPR1B,BMPR2,BRCA2,BRF2,BTAF1,BTG1,BZW1,CACTIN,CAMK2D,CAPN15,CARHSP1,CAT,CAV1,CBFA2T3,CBX1,CBX4,CCAR1,CCDC169-SOHLH2,CCNA1,CCRN4L,CD28,CD34,CDC5L,CDCA7,CDH13,CDKN1C…
GO Biological Process	GO:0031326	regulation of cellular biosynthetic process	57	2.54892e-21	2.66107e-17	4.66855e-19	1.29333	704.386	911	0.343435	0.444174	380	0.000103579	1	0.00284569	1.14637	464.944	533	3733	0.237205	0.142781	cg00017826,cg00030627,cg00049892,cg00050792,cg00061520,cg00092551,cg00097800,cg00165994,cg00225067,cg00245075,cg00281273,cg00305996,cg00316508,cg00317585,cg00332126,cg00369677,cg00373371,cg00409434,cg00418613,cg00473045,cg00491064,cg00491577,cg00502575,cg00549064,cg00569500,cg00617292,cg00637745,cg00795205,cg00804525,cg00839333,cg00850332,cg00934299,cg00951204,cg00979704,cg00983705,cg01021196,cg0…	AATF,ABLIM2,ADM,ADNP,AEBP2,AFF1,AFF3,AGO1,AGO2,AGO4,AGT,AKAP12,AKAP5,AKNA,AKT1,ALX4,ANP32A,APBB2,ARGLU1,ARID1B,ARID2,ARNT2,ASH2L,ASXL1,ATF1,ATF6B,ATF7,ATOH8,ATXN1,BACH2,BAMBI,BANP,BARX1,BARX2,BBX,BCL10,BCL11B,BCL6,BIRC5,BMP2,BMP4,BMP6,BMPR1B,BMPR2,BRCA2,BRF2,BTAF1,BTG1,BZW1,CACTIN,CAMK2D,CAPN15,CARHSP1,CAT,CAV1,CBFA2T3,CBX1,CBX4,CCAR1,CCDC169-SOHLH2,CCNA1,CCRN4L,CD28,CD34,CDC5L,CDCA7,CDH13,CDKN1C…
GO Biological Process	GO:0010604	positive regulation of macromolecule metabolic process	58	2.78308e-21	2.90553e-17	5.00954e-19	1.40619	454.419	639	0.22156	0.311555	51	1.83672e-13	1.91754e-09	3.75988e-11	1.42728	248.726	355	1997	0.157988	0.177767	cg00017826,cg00030627,cg00049892,cg00050792,cg00061520,cg00097800,cg00147286,cg00165994,cg00245075,cg00281273,cg00305996,cg00332126,cg00373371,cg00409434,cg00417288,cg00418613,cg00473045,cg00477086,cg00491064,cg00491577,cg00502575,cg00569500,cg00637745,cg00804525,cg00850332,cg00983705,cg01021196,cg01081168,cg01093854,cg01099150,cg01190276,cg01234251,cg01245667,cg01246520,cg01263407,cg01320579,cg0…	AATF,ABI1,ABLIM2,ACSL1,ADCY3,ADCY9,ADORA1,AFF1,AGO2,AGT,AKT1,ALX4,ANAPC7,ANK2,ARID1B,ARNT2,ARRDC3,ARRDC4,ASH2L,ASXL1,ATG10,ATG7,ATXN1,BAMBI,BARX2,BCL10,BCL11B,BMP2,BMP4,BMP6,BMPR2,BRCA2,CALM1,CALM2,CAV1,CBFA2T3,CBLB,CCND1,CCND2,CCNY,CD28,CD34,CDC14B,CDC20,CDH13,CDK6,CDKN1C,CDON,CEBPB,CELA1,CIITA,CLU,CNEP1R1,CPEB3,CREB1,CREB5,CREBBP,CRLF3,CRTC1,CRYAA,CSNK2A3,CSPG4,CTDP1,CTGF,CYP26B1,CYTL1,DAB1,DAB…
GO Biological Process	GO:0006357	regulation of transcription from RNA polymerase II promoter	59	3.87492e-21	4.04542e-17	6.85665e-19	1.49537	335.704	502	0.163678	0.244759	67	1.30964e-12	1.36727e-08	2.0407e-10	1.51202	170.633	258	1370	0.11482	0.188321	cg00061520,cg00097800,cg00165994,cg00245075,cg00332126,cg00409434,cg00418613,cg00473045,cg00491064,cg00491577,cg00549064,cg00637745,cg00795205,cg00850332,cg00951204,cg00983705,cg01021196,cg01093854,cg01099150,cg01158469,cg01170069,cg01171429,cg01190276,cg01206912,cg01243773,cg01246520,cg01263407,cg01361261,cg01385708,cg01394884,cg01418539,cg01461514,cg01540911,cg01641368,cg01760189,cg01771850,cg0…	AATF,ABLIM2,AKT1,ALX4,ARNT2,ASH2L,ASXL1,ATXN1,BARX2,BCL11B,BCL6,BMP2,BMP4,BMP6,BMPR1B,BMPR2,CAMK2D,CAV1,CBFA2T3,CBX4,CCNA1,CD28,CDH13,CDKN1C,CDON,CEBPB,CELA1,CHD2,CIITA,CNOT2,CPEB3,CREB1,CREB5,CREBBP,CRLF3,CRTC1,CUX1,CYTL1,DAB2,DAB2IP,DACT1,DBX1,DICER1,DLL4,DLX2,DMAP1,DNMT3A,E2F8,EDNRB,EGFR,EGLN3,EHMT1,EIF2AK3,ELF2,ELF3,ENG,EPAS1,EPC1,ESR1,ESR2,ETS1,EYA1,FADD,FGF2,FGFR2,FGFR3,FNIP2,FOS,FOSL2,FOXA…
GO Biological Process	GO:0031327	negative regulation of cellular biosynthetic process	60	4.1445e-21	4.32686e-17	7.21143e-19	1.57482	265.428	418	0.129414	0.203803	72	2.13348e-12	2.22735e-08	3.09354e-10	1.58191	134.015	212	1076	0.094348	0.197026	cg00049892,cg00061520,cg00225067,cg00245075,cg00281273,cg00418613,cg00491064,cg00502575,cg00549064,cg00637745,cg00951204,cg00983705,cg01021196,cg01099150,cg01158469,cg01170069,cg01171429,cg01190276,cg01206912,cg01246520,cg01263407,cg01320579,cg01361261,cg01385708,cg01418539,cg01461514,cg01477379,cg01500055,cg01502811,cg01641368,cg01760189,cg01791238,cg01803461,cg01898377,cg01910478,cg01942372,cg0…	AATF,AGO1,AGO2,AGO4,ASXL1,ATXN1,BARX2,BCL6,BIRC5,BMP2,BMP4,BMPR2,BRCA2,BTAF1,CAV1,CBX1,CBX4,CD34,CDKN1C,CEBPB,CELA1,CIITA,CNOT2,COMMD7,CPEB3,CREB1,CREBBP,CUX1,DAB2,DAB2IP,DACT1,DAP,DICER1,DLL4,DLX2,DMAP1,DNMT3A,E2F8,EDNRB,EHMT1,EIF2AK3,EIF4EBP1,ELF2,ELF3,ELK3,ENC1,ENG,ENPP1,EPC1,ESR2,FBXW11,FBXW7,FGF2,FGFR2,FGFR3,FNIP2,FOXA1,FOXC1,FOXC2,FOXD1,FOXD2,FOXF1,FOXF2,FOXN1,FOXO3,FOXP1,FZD1,FZD8,GAS6,GAT…
GO Biological Process	GO:0044260	cellular macromolecule metabolic process	61	4.54193e-21	4.74177e-17	7.77339e-19	1.2105	1005.37	1217	0.490184	0.593369	912	0.0063338	1	0.0725054	1.06914	768.845	822	6173	0.365821	0.13316	cg00005740,cg00017826,cg00030627,cg00049892,cg00061520,cg00092551,cg00097800,cg00161770,cg00163089,cg00165994,cg00225067,cg00245075,cg00286119,cg00316508,cg00317585,cg00332126,cg00369677,cg00373371,cg00409434,cg00420526,cg00473045,cg00491064,cg00491577,cg00502575,cg00526835,cg00549064,cg00600617,cg00617292,cg00637745,cg00795205,cg00804525,cg00839333,cg00850332,cg00912580,cg00934299,cg00979704,cg0…	AATK,ABI1,ABL2,ACAN,ACKR3,ADAMTS9,ADAR,ADARB1,ADARB2,ADAT2,ADM,ADNP,ADPRHL1,AEBP2,AFF3,AGO1,AGO2,AGO4,AGT,AKNA,AKT1,AKT3,ALKBH5,ALKBH8,ALPK2,ALPK3,ALX4,AMHR2,ANAPC7,ANP32A,APOBEC4,ARGLU1,ARID1B,ARID2,ARNT2,ARSB,ARSJ,ASB13,ASH2L,ASXL1,ATE1,ATF1,ATF6B,ATF7,ATG10,ATG7,ATOH8,ATXN1,B3GALT1,B3GNT2,B3GNT5,B3GNT7,B4GALT1,BACH2,BANP,BARX1,BARX2,BBX,BCL11B,BCL6,BIRC5,BMP2,BMP4,BMPR1B,BMPR2,BNIP3,BRCA2,BRF2…
GO Biological Process	GO:0010557	positive regulation of macromolecule biosynthetic process	62	4.58729e-21	4.78913e-17	7.7244e-19	1.5216	308.886	470	0.150603	0.229157	108	7.55261e-11	7.88493e-07	7.30086e-09	1.48801	157.929	235	1268	0.104584	0.185331	cg00017826,cg00030627,cg00049892,cg00050792,cg00061520,cg00097800,cg00165994,cg00245075,cg00305996,cg00332126,cg00373371,cg00409434,cg00418613,cg00473045,cg00491064,cg00491577,cg00569500,cg00637745,cg00804525,cg00850332,cg00983705,cg01021196,cg01093854,cg01099150,cg01190276,cg01234251,cg01245667,cg01246520,cg01263407,cg01385708,cg01394884,cg01418539,cg01461514,cg01502811,cg01550348,cg01603234,cg0…	AATF,ABLIM2,AFF1,AGT,AKT1,ALX4,ARID1B,ARNT2,ASH2L,ASXL1,ATXN1,BAMBI,BARX2,BCL10,BCL11B,BMP2,BMP4,BMP6,BRCA2,CBFA2T3,CD28,CDH13,CDKN1C,CDON,CEBPB,CELA1,CIITA,CPEB3,CREB1,CREB5,CREBBP,CRLF3,CRTC1,CTDP1,CTGF,CYTL1,DAB2,DAB2IP,DAZL,DICER1,DLX2,DVL1,E2F8,EBF1,EBF3,EGF,EGFR,EIF2AK3,ELF2,ELF3,ENG,EPAS1,EPC1,ESR1,ESRRG,ETS1,EYA1,F2R,FADD,FAM170A,FBXW11,FGF2,FGFR2,FOS,FOXA1,FOXC1,FOXC2,FOXD2,FOXF1,FOXF2,F…
GO Biological Process	GO:0045892	negative regulation of transcription, DNA-dependent	63	4.64748e-21	4.85197e-17	7.70153e-19	1.6334	226.521	370	0.110444	0.1804	74	2.25985e-12	2.35929e-08	3.18822e-10	1.6514	109.604	181	880	0.0805518	0.205682	cg00061520,cg00225067,cg00245075,cg00418613,cg00491064,cg00502575,cg00549064,cg00637745,cg00951204,cg00983705,cg01021196,cg01099150,cg01158469,cg01171429,cg01190276,cg01206912,cg01246520,cg01263407,cg01361261,cg01385708,cg01418539,cg01461514,cg01500055,cg01502811,cg01641368,cg01791238,cg01803461,cg01898377,cg01942372,cg02030908,cg02148562,cg02272576,cg02359746,cg02360367,cg02433979,cg02470587,cg0…	ASXL1,ATXN1,BARX2,BCL6,BIRC5,BMP2,BMP4,BTAF1,CAV1,CBX1,CBX4,CDKN1C,CEBPB,CELA1,CIITA,CNOT2,COMMD7,CPEB3,CREB1,CREBBP,CUX1,DAB2,DAB2IP,DACT1,DAP,DICER1,DLL4,DLX2,DMAP1,DNMT3A,E2F8,EDNRB,EHMT1,ELF2,ELF3,ELK3,ENG,EPC1,ESR2,FBXW11,FGF2,FGFR2,FGFR3,FNIP2,FOXA1,FOXC1,FOXC2,FOXD1,FOXD2,FOXF1,FOXF2,FOXN1,FOXO3,FOXP1,FZD1,FZD8,GAS6,GATA3,GCLC,GLI2,GLI3,GLIS1,GLIS2,GREM1,GSC,HDAC4,HES1,HMBOX1,HMG20A,HMGA2,…
GO Biological Process	GO:2000113	negative regulation of cellular macromolecule biosynthetic process	64	5.15841e-21	5.38538e-17	8.41465e-19	1.60224	245.282	393	0.119592	0.191614	61	7.02235e-13	7.33133e-09	1.20186e-10	1.62529	123.055	200	988	0.0890076	0.202429	cg00049892,cg00061520,cg00225067,cg00245075,cg00418613,cg00491064,cg00502575,cg00549064,cg00637745,cg00951204,cg00983705,cg01021196,cg01099150,cg01158469,cg01171429,cg01190276,cg01206912,cg01246520,cg01263407,cg01320579,cg01361261,cg01385708,cg01418539,cg01461514,cg01500055,cg01502811,cg01641368,cg01760189,cg01791238,cg01803461,cg01898377,cg01910478,cg01942372,cg02030908,cg02116942,cg02148562,cg0…	AATF,AGO1,AGO2,AGO4,ASXL1,ATXN1,BARX2,BCL6,BIRC5,BMP2,BMP4,BMPR2,BRCA2,BTAF1,CAV1,CBX1,CBX4,CDKN1C,CEBPB,CELA1,CIITA,CNOT2,COMMD7,CPEB3,CREB1,CREBBP,CUX1,DAB2,DAB2IP,DACT1,DAP,DICER1,DLL4,DLX2,DMAP1,DNMT3A,E2F8,EDNRB,EHMT1,EIF2AK3,EIF4EBP1,ELF2,ELF3,ELK3,ENC1,ENG,ENPP1,EPC1,ESR2,FBXW11,FBXW7,FGF2,FGFR2,FGFR3,FNIP2,FOXA1,FOXC1,FOXC2,FOXD1,FOXD2,FOXF1,FOXF2,FOXN1,FOXO3,FOXP1,FZD1,FZD8,GAS6,GATA3,GC…
GO Biological Process	GO:0009891	positive regulation of biosynthetic process	65	7.13793e-21	7.452e-17	1.14646e-18	1.49487	332.471	497	0.162102	0.242321	118	3.01584e-10	3.14853e-06	2.66825e-08	1.4487	171.879	249	1380	0.110814	0.180435	cg00017826,cg00030627,cg00049892,cg00050792,cg00061520,cg00097800,cg00165994,cg00245075,cg00305996,cg00332126,cg00373371,cg00409434,cg00418613,cg00473045,cg00491064,cg00491577,cg00569500,cg00637745,cg00804525,cg00850332,cg00983705,cg01021196,cg01093854,cg01099150,cg01190276,cg01234251,cg01245667,cg01246520,cg01263407,cg01385708,cg01394884,cg01418539,cg01461514,cg01465769,cg01477379,cg01502811,cg0…	AATF,ABLIM2,ADM,AFF1,AGT,AKAP12,AKAP5,AKT1,ALX4,ARID1B,ARNT2,ASH2L,ASXL1,ATXN1,BAMBI,BARX2,BCL10,BCL11B,BMP2,BMP4,BMP6,BRCA2,CBFA2T3,CD28,CDH13,CDKN1C,CDON,CEBPB,CELA1,CIITA,CNEP1R1,CPEB3,CREB1,CREB5,CREBBP,CRLF3,CRTC1,CTDP1,CTGF,CYTL1,DAB2,DAB2IP,DAZL,DDAH1,DICER1,DLX2,DVL1,E2F8,EBF1,EBF3,EGF,EGFR,EIF2AK3,ELF2,ELF3,ENG,EPAS1,EPC1,ESR1,ESRRG,ETS1,EYA1,F2R,FADD,FAM170A,FBXW11,FGF2,FGFR2,FOS,FOXA1,…
GO Biological Process	GO:0010468	regulation of gene expression	66	9.55782e-21	9.97836e-17	1.51187e-18	1.28887	704.494	908	0.343488	0.442711	304	1.70843e-05	0.17836	0.000586709	1.16321	466.812	543	3748	0.241655	0.144877	cg00017826,cg00030627,cg00049892,cg00061520,cg00092551,cg00097800,cg00165994,cg00225067,cg00245075,cg00305996,cg00316508,cg00317585,cg00332126,cg00369677,cg00373371,cg00409434,cg00418613,cg00473045,cg00477086,cg00491064,cg00491577,cg00502575,cg00549064,cg00569500,cg00617292,cg00637745,cg00795205,cg00804525,cg00850332,cg00934299,cg00951204,cg00979704,cg00983705,cg01021196,cg01056242,cg01093854,cg0…	AATF,ABLIM2,ADAR,ADNP,AEBP2,AFF1,AFF3,AGO1,AGO2,AGO4,AGT,AKNA,AKT1,ALX4,ANK2,ANP32A,APBA1,APBB2,ARGLU1,ARID1B,ARID2,ARNT2,ASH2L,ASXL1,ATF1,ATF6B,ATF7,ATOH8,ATXN1,BACH2,BAMBI,BANP,BARX1,BARX2,BBX,BCL10,BCL11B,BCL6,BIRC5,BMP2,BMP4,BMP6,BMPR1B,BMPR2,BRCA2,BRF2,BTAF1,BTG1,BZW1,CACTIN,CAMK2D,CAPN15,CARHSP1,CAT,CAV1,CBFA2T3,CBX1,CBX4,CCAR1,CCDC169-SOHLH2,CCNA1,CCRN4L,CD28,CD34,CD46,CDC5L,CDCA7,CDH13,CD…
GO Biological Process	GO:0031328	positive regulation of cellular biosynthetic process	67	1.11155e-20	1.16045e-16	1.73202e-18	1.49728	327.259	490	0.159561	0.238908	120	4.01835e-10	4.19516e-06	3.49596e-08	1.44958	169.014	245	1357	0.109034	0.180545	cg00017826,cg00030627,cg00050792,cg00061520,cg00097800,cg00165994,cg00245075,cg00305996,cg00332126,cg00373371,cg00409434,cg00418613,cg00473045,cg00491064,cg00491577,cg00569500,cg00637745,cg00804525,cg00850332,cg00983705,cg01021196,cg01093854,cg01099150,cg01190276,cg01234251,cg01245667,cg01246520,cg01263407,cg01385708,cg01394884,cg01418539,cg01461514,cg01465769,cg01477379,cg01502811,cg01550348,cg0…	AATF,ABLIM2,ADM,AFF1,AGT,AKAP12,AKAP5,AKT1,ALX4,ARID1B,ARNT2,ASH2L,ASXL1,ATXN1,BAMBI,BARX2,BCL10,BCL11B,BMP2,BMP4,BMP6,BRCA2,CBFA2T3,CD28,CDH13,CDKN1C,CDON,CEBPB,CELA1,CIITA,CNEP1R1,CPEB3,CREB1,CREB5,CREBBP,CRLF3,CRTC1,CTDP1,CYTL1,DAB2,DAB2IP,DAZL,DDAH1,DICER1,DLX2,DVL1,E2F8,EBF1,EBF3,EGF,EGFR,EIF2AK3,ELF2,ELF3,ENG,EPAS1,EPC1,ESR1,ESRRG,ETS1,EYA1,F2R,FADD,FAM170A,FBXW11,FGF2,FGFR2,FOS,FOXA1,FOXC1…
GO Biological Process	GO:0001501	skeletal system development	68	1.12503e-20	1.17453e-16	1.72725e-18	1.91652	120.531	231	0.058767	0.112628	98	2.91231e-11	3.04045e-07	3.1025e-09	1.95244	50.1935	98	403	0.0436137	0.243176	cg00049892,cg00168191,cg00332126,cg00477086,cg00637745,cg01170069,cg01194674,cg01246520,cg01418539,cg01477379,cg01603234,cg01636354,cg01637789,cg01641368,cg01791238,cg01803461,cg01874562,cg01894366,cg01910478,cg01975934,cg02030908,cg02093902,cg02134720,cg02360367,cg02433979,cg02451502,cg02470587,cg02480675,cg02699518,cg02783314,cg02961385,cg03025413,cg03071245,cg03251111,cg03260211,cg03369906,cg0…	ACAN,ALX4,ANKRD11,ASXL1,BARX2,BBX,BMP2,BMP4,BMP6,BMP8A,BMPR1B,CADM1,CHRDL2,CLEC3A,COL11A2,COL19A1,COL2A1,COL9A1,COMP,CSGALNACT1,CTGF,CYP26B1,CYTL1,DDR2,DLK1,DLX2,EIF2AK3,EPHA2,EXT1,EYA1,FAM20C,FBN1,FBXW4,FGF2,FGF9,FGFR2,FGFR3,FGFRL1,FMN1,FOXC1,FOXC2,FOXD2,GAS1,GLI2,GLI3,GNA11,GSC,HAS2,HDAC4,HIF1A,HMGA2,IGF1,IHH,LRP5,MAPK14,MDFI,MEF2C,NDST1,NPR3,OSR1,PAPSS2,PITX1,PKDCC,PRELP,PRKCA,PTGER4,RAI1,RPL3…
GO Biological Process	GO:0030154	cell differentiation	69	1.71904e-20	1.79468e-16	2.60099e-18	1.30656	648.268	847	0.316074	0.412969	6	2.05391e-27	2.14428e-23	3.57381e-24	1.54627	325.946	504	2617	0.224299	0.192587	cg00019678,cg00049892,cg00050792,cg00061520,cg00061635,cg00097800,cg00156230,cg00225067,cg00332126,cg00369677,cg00373371,cg00409434,cg00418613,cg00477086,cg00491064,cg00491577,cg00502575,cg00637745,cg00850332,cg00922200,cg00951204,cg00992348,cg01021196,cg01080424,cg01093854,cg01099150,cg01123186,cg01194674,cg01206912,cg01234251,cg01243773,cg01245667,cg01254170,cg01263407,cg01385708,cg01418539,cg0…	AACS,AATK,ABI1,ABL2,ABLIM2,ACAN,ACKR3,ACTG1,ADM,AGT,AKT1,ALCAM,ALKBH5,ANK2,ANKRD2,ANTXR1,APBB2,ARHGEF10,ARHGEF28,ARTN,ATG7,ATOH8,B3GNT2,B4GALT1,B9D1,BAIAP2,BARX1,BARX2,BBS9,BCL11B,BCL6,BLOC1S4,BMP2,BMP4,BMP6,BMP8A,BMPR1B,BMPR2,BNIP3,BOC,BOK,BRCA2,C10orf11,CABYR,CACNA1D,CACNA1H,CACNB1,CADM1,CAMK2B,CAPN2,CAPZB,CAV1,CBFA2T3,CCDC169-SOHLH2,CCDC64,CCDC66,CCM2,CCND1,CD28,CD34,CDC20,CDH4,CDK5RAP1,CDK6,C…
GO Biological Process	GO:0043206	extracellular fibril organization	70	2.05655e-20	2.14704e-16	3.0672e-18	12.1736	2.21792	27	0.00108139	0.0131643	4429	0.359374	1	0.847113	1.60579	1.2455	2	10	0.000890076	0.2	cg00617292,cg00979704,cg01485117,cg01651250,cg01992382,cg02151997,cg04389484,cg04757901,cg08650890,cg08660959,cg10365886,cg10923662,cg12694372,cg13698691,cg13798746,cg14344989,cg14669361,cg14924781,cg15196197,cg15318957,cg16834823,cg20407792,cg23145336,cg24164254,cg24884217,cg25854703,cg27073361	COL5A1,TNXB
GO Biological Process	GO:0010558	negative regulation of macromolecule biosynthetic process	71	2.41478e-20	2.52103e-16	3.55074e-18	1.58046	252.458	399	0.12309	0.194539	58	5.04712e-13	5.2692e-09	9.08482e-11	1.61515	128.162	207	1029	0.0921228	0.201166	cg00049892,cg00061520,cg00225067,cg00245075,cg00418613,cg00491064,cg00502575,cg00549064,cg00637745,cg00951204,cg00983705,cg01021196,cg01099150,cg01158469,cg01171429,cg01190276,cg01206912,cg01246520,cg01263407,cg01320579,cg01361261,cg01385708,cg01418539,cg01450803,cg01461514,cg01500055,cg01502811,cg01641368,cg01760189,cg01791238,cg01803461,cg01898377,cg01910478,cg01942372,cg02030908,cg02116942,cg0…	AATF,AGO1,AGO2,AGO4,ASXL1,ATXN1,BARX2,BCL6,BIRC5,BMP2,BMP4,BMPR2,BRCA2,BTAF1,CAV1,CBX1,CBX4,CDKN1C,CEBPB,CELA1,CIITA,CNOT2,COMMD7,CPEB3,CREB1,CREBBP,CUX1,DAB2,DAB2IP,DACT1,DAP,DICER1,DLL4,DLX2,DMAP1,DNMT3A,E2F8,EDNRB,EHMT1,EIF2AK3,EIF4EBP1,ELF2,ELF3,ELK3,ENC1,ENG,ENPP1,EPC1,ESR2,FBXW11,FBXW7,FGF2,FGFR2,FGFR3,FNIP2,FOXA1,FOXC1,FOXC2,FOXD1,FOXD2,FOXF1,FOXF2,FOXN1,FOXO3,FOXP1,FZD1,FZD8,GAS6,GATA3,GC…
GO Biological Process	GO:0006807	nitrogen compound metabolic process	72	2.83288e-20	2.95753e-16	4.10768e-18	1.24306	848.714	1055	0.413805	0.514383	1114	0.0127787	1	0.119757	1.06961	657.248	703	5277	0.312862	0.13322	cg00017826,cg00019678,cg00030627,cg00049892,cg00061520,cg00092551,cg00097800,cg00161770,cg00163089,cg00165994,cg00168191,cg00204249,cg00225067,cg00237268,cg00281273,cg00316508,cg00317585,cg00332126,cg00369677,cg00409434,cg00418613,cg00420526,cg00450617,cg00473045,cg00491064,cg00491577,cg00600617,cg00617292,cg00637745,cg00795205,cg00804525,cg00850332,cg00927503,cg00934299,cg00979704,cg00983705,cg0…	ABCA13,ABCA4,ABCB9,ABCC1,ABCC2,ABCC6,ABCG2,ACAN,ACAT1,ACLY,ADAR,ADARB1,ADARB2,ADAT2,ADCY3,ADCY9,ADM,ADNP,AEBP2,AFF3,AGK,AGO1,AGO2,AGO4,AGXT,AK2,AKNA,AKT1,ALDH18A1,ALKBH5,ALKBH8,ALX4,AMN,AMPD3,ANP32A,AOX1,APOBEC4,ARG1,ARGLU1,ARID1B,ARID2,ARL4C,ARNT2,ARSB,ARSJ,ASAH2,ASH2L,ASS1,ASXL1,ATF1,ATF6B,ATF7,ATG7,ATL2,ATOH8,ATP5G2,ATP8B2,ATXN1,B3GNT2,B3GNT7,B4GALT1,BACE1,BACH2,BANP,BARX1,BARX2,BBOX1,BBX,BCAT…
GO Biological Process	GO:0044700	single organism signaling	73	3.86213e-20	4.03206e-16	5.52337e-18	1.23012	896.658	1103	0.437181	0.537786	182	1.22824e-07	0.00128228	7.04549e-06	1.17352	592.234	695	4755	0.309301	0.146162	cg00005740,cg00019678,cg00049892,cg00050792,cg00061520,cg00097800,cg00147286,cg00156230,cg00161770,cg00165994,cg00168191,cg00177431,cg00225067,cg00237268,cg00245075,cg00281273,cg00286119,cg00305996,cg00317585,cg00332126,cg00369677,cg00373371,cg00395625,cg00409434,cg00418613,cg00424354,cg00473045,cg00477086,cg00491577,cg00502575,cg00542261,cg00569500,cg00617292,cg00637745,cg00711291,cg00795205,cg0…	AATF,AATK,ABCA4,ABI1,ABL2,ABR,ACKR3,ACOT11,ACSL1,ACTG1,ACTR2,ADAMTS9,ADAR,ADCY3,ADCY9,ADM,ADORA1,AGAP1,AGK,AGO1,AGO2,AGO4,AGT,AKAP12,AKAP13,AKAP5,AKAP7,AKT1,AKT3,ALCAM,AMHR2,AMOTL1,AMOTL2,AMPH,ANGPTL3,ANK2,ANP32A,APBA1,APBB1IP,APBB2,APPL2,ARHGAP10,ARHGAP15,ARHGAP18,ARHGAP20,ARHGAP23,ARHGAP32,ARHGAP42,ARHGAP44,ARHGEF10,ARHGEF16,ARHGEF28,ARHGEF3,ARL10,ARL4C,ARL5C,ARNT2,ARTN,ASAH2,ASB13,ATF1,ATF6B,A…
GO Biological Process	GO:0051172	negative regulation of nitrogen compound metabolic process	74	4.26383e-20	4.45144e-16	6.01546e-18	1.57167	255.779	402	0.124709	0.196002	101	3.51724e-11	3.67199e-07	3.63564e-09	1.56183	127.414	199	1023	0.0885625	0.194526	cg00061520,cg00225067,cg00245075,cg00281273,cg00418613,cg00491064,cg00502575,cg00549064,cg00637745,cg00850332,cg00951204,cg00983705,cg01021196,cg01056242,cg01099150,cg01158469,cg01170069,cg01171429,cg01190276,cg01206912,cg01246520,cg01263407,cg01361261,cg01385708,cg01418539,cg01461514,cg01477379,cg01500055,cg01502811,cg01641368,cg01791238,cg01803461,cg01898377,cg01910478,cg01942372,cg02030908,cg0…	ASXL1,ATXN1,BARX2,BCL6,BIRC5,BMP2,BMP4,BMPR2,BRCA2,BTAF1,CAV1,CBX1,CBX4,CD34,CDKN1C,CEBPB,CELA1,CIITA,CNOT2,COMMD7,CPEB3,CREB1,CREBBP,CUX1,DAB2,DAB2IP,DACT1,DAP,DICER1,DLL4,DLX2,DMAP1,DNMT3A,E2F8,EDNRB,EHMT1,ELF2,ELF3,ELK3,ENG,EPC1,ESR2,FBXW11,FBXW7,FGF2,FGFR2,FGFR3,FNIP2,FOXA1,FOXC1,FOXC2,FOXD1,FOXD2,FOXF1,FOXF2,FOXN1,FOXO3,FOXP1,FZD1,FZD8,GAS6,GATA3,GCLC,GLI2,GLI3,GLIS1,GLIS2,GNAI2,GPER,GREM1,G…
GO Biological Process	GO:0085029	extracellular matrix assembly	75	4.80244e-20	5.01374e-16	6.68499e-18	8.96317	3.57017	32	0.0017407	0.0156022	845	0.00456548	1	0.0564067	3.44097	1.74369	6	14	0.00267023	0.428571	cg00502575,cg00617292,cg00804525,cg00979704,cg01485117,cg01651250,cg01992382,cg02151997,cg04389484,cg04757901,cg05187651,cg08650890,cg08660959,cg10365886,cg10923662,cg12694372,cg12828294,cg13698691,cg13798746,cg14669361,cg14924781,cg15196197,cg15318957,cg16834823,cg17007374,cg18013730,cg20407792,cg23145336,cg24884217,cg25854703,cg26152051,cg27073361	GAS6,HAS2,HAS3,IHH,THSD4,TNXB
GO Biological Process	GO:0097435	fibril organization	76	5.96928e-20	6.23193e-16	8.19991e-18	11.6625	2.31511	27	0.00112877	0.0131643	4904	0.451384	1	0.96094	1.33815	1.4946	2	12	0.000890076	0.166667	cg00617292,cg00979704,cg01485117,cg01651250,cg01992382,cg02151997,cg04389484,cg04757901,cg08650890,cg08660959,cg10365886,cg10923662,cg12694372,cg13698691,cg13798746,cg14344989,cg14669361,cg14924781,cg15196197,cg15318957,cg16834823,cg20407792,cg23145336,cg24164254,cg24884217,cg25854703,cg27073361	COL5A1,TNXB
GO Biological Process	GO:0045935	positive regulation of nucleobase-containing compound metabolic process	77	6.24976e-20	6.52475e-16	8.4737e-18	1.49729	316.573	474	0.154351	0.231107	80	4.54278e-12	4.74266e-08	5.92833e-10	1.52001	158.552	241	1273	0.107254	0.189317	cg00017826,cg00030627,cg00061520,cg00097800,cg00165994,cg00245075,cg00332126,cg00409434,cg00418613,cg00473045,cg00491064,cg00491577,cg00637745,cg00804525,cg00850332,cg00983705,cg01021196,cg01093854,cg01099150,cg01190276,cg01234251,cg01245667,cg01246520,cg01263407,cg01320579,cg01385708,cg01394884,cg01418539,cg01461514,cg01477379,cg01502811,cg01550348,cg01641368,cg01760189,cg01771850,cg01791238,cg0…	AATF,ABLIM2,ADM,AFF1,AGO2,AGT,AKAP12,AKAP5,AKT1,ALX4,ARHGEF10,ARID1B,ARNT2,ASH2L,ASXL1,ATXN1,BAMBI,BARX2,BCL10,BCL11B,BMP2,BMP4,BMP6,BRCA2,CALM1,CALM2,CBFA2T3,CD28,CDH13,CDKN1C,CDON,CEBPB,CELA1,CIITA,CPEB3,CREB1,CREB5,CREBBP,CRLF3,CRTC1,CTDP1,CYTL1,DAB2,DAB2IP,DICER1,DLX2,DVL1,E2F8,EBF1,EBF3,EGF,EGFR,EIF2AK3,ELF2,ELF3,ENG,EPAS1,EPC1,ESR1,ESRRG,ETS1,EYA1,F2R,FADD,FAM170A,FBXW11,FGF2,FGFR2,FOS,FOXA…
GO Biological Process	GO:0051253	negative regulation of RNA metabolic process	78	7.61429e-20	7.94932e-16	1.01914e-17	1.60262	232.12	372	0.113174	0.181375	97	2.81422e-11	2.93805e-07	3.02892e-09	1.60054	114.337	183	918	0.0814419	0.199346	cg00061520,cg00225067,cg00245075,cg00418613,cg00491064,cg00502575,cg00549064,cg00637745,cg00951204,cg00983705,cg01021196,cg01056242,cg01099150,cg01158469,cg01171429,cg01190276,cg01206912,cg01246520,cg01263407,cg01361261,cg01385708,cg01418539,cg01461514,cg01500055,cg01502811,cg01641368,cg01791238,cg01803461,cg01898377,cg01942372,cg02030908,cg02148562,cg02272576,cg02359746,cg02360367,cg02433979,cg0…	ASXL1,ATXN1,BARX2,BCL6,BIRC5,BMP2,BMP4,BTAF1,CAV1,CBX1,CBX4,CDKN1C,CEBPB,CELA1,CIITA,CNOT2,COMMD7,CPEB3,CREB1,CREBBP,CUX1,DAB2,DAB2IP,DACT1,DAP,DICER1,DLL4,DLX2,DMAP1,DNMT3A,E2F8,EDNRB,EHMT1,ELF2,ELF3,ELK3,ENG,EPC1,ESR2,FBXW11,FGF2,FGFR2,FGFR3,FNIP2,FOXA1,FOXC1,FOXC2,FOXD1,FOXD2,FOXF1,FOXF2,FOXN1,FOXO3,FOXP1,FZD1,FZD8,GAS6,GATA3,GCLC,GLI2,GLI3,GLIS1,GLIS2,GREM1,GSC,HDAC4,HES1,HMBOX1,HMG20A,HMGA2,…
GO Biological Process	GO:0051252	regulation of RNA metabolic process	79	7.82823e-20	8.17267e-16	1.03452e-17	1.30457	638.527	833	0.311325	0.406143	318	2.54822e-05	0.266034	0.000836584	1.1726	412.757	484	3314	0.215398	0.146047	cg00017826,cg00030627,cg00061520,cg00092551,cg00097800,cg00165994,cg00225067,cg00245075,cg00316508,cg00317585,cg00332126,cg00369677,cg00373371,cg00409434,cg00418613,cg00473045,cg00491064,cg00491577,cg00502575,cg00549064,cg00617292,cg00637745,cg00795205,cg00804525,cg00850332,cg00934299,cg00951204,cg00979704,cg00983705,cg01021196,cg01056242,cg01093854,cg01099150,cg01158469,cg01170069,cg01171429,cg0…	AATF,ABLIM2,ADNP,AEBP2,AFF1,AFF3,AGO1,AGO2,AGT,AKNA,AKT1,ALX4,ANP32A,APBB2,ARGLU1,ARID1B,ARID2,ARNT2,ASH2L,ASXL1,ATF1,ATF6B,ATF7,ATOH8,ATXN1,BACH2,BAMBI,BANP,BARX1,BARX2,BBX,BCL10,BCL11B,BCL6,BIRC5,BMP2,BMP4,BMP6,BMPR1B,BMPR2,BRCA2,BRF2,BTAF1,BTG1,BZW1,CACTIN,CAMK2D,CAPN15,CARHSP1,CAT,CAV1,CBFA2T3,CBX1,CBX4,CCAR1,CCDC169-SOHLH2,CCNA1,CCRN4L,CD28,CDC5L,CDCA7,CDH13,CDKN1C,CDON,CDYL,CEBPB,CEBPD,CELA…
GO Biological Process	GO:0048869	cellular developmental process	80	9.54608e-20	9.96611e-16	1.24576e-17	1.29554	661.5	857	0.322526	0.417845	9	7.10306e-25	7.4156e-21	8.23955e-22	1.50304	340.643	512	2735	0.227859	0.187203	cg00019678,cg00049892,cg00050792,cg00061520,cg00061635,cg00097800,cg00156230,cg00225067,cg00332126,cg00369677,cg00373371,cg00409434,cg00418613,cg00477086,cg00491064,cg00491577,cg00502575,cg00637745,cg00850332,cg00922200,cg00951204,cg00992348,cg01021196,cg01080424,cg01093854,cg01099150,cg01123186,cg01194674,cg01206912,cg01234251,cg01243773,cg01245667,cg01254170,cg01263407,cg01385708,cg01418539,cg0…	AACS,AATK,ABI1,ABL2,ABLIM2,ACAN,ACKR3,ACTG1,ADM,AGT,AKT1,ALCAM,ALKBH5,ANK2,ANKRD2,ANTXR1,APBB2,ARHGEF10,ARHGEF28,ARTN,ASAP1,ATG7,ATOH8,B3GNT2,B4GALT1,B9D1,BAIAP2,BARX1,BARX2,BBIP1,BBS9,BCL11B,BCL6,BLOC1S4,BMP2,BMP4,BMP6,BMP8A,BMPR1B,BMPR2,BNIP3,BOC,BOK,BRCA2,C10orf11,CABYR,CACNA1D,CACNA1H,CACNB1,CADM1,CAMK2B,CAPN2,CAPZB,CAV1,CBFA2T3,CCDC169-SOHLH2,CCDC64,CCDC66,CCM2,CCND1,CD28,CD34,CDC20,CDH4,CDK…
GO Biological Process	GO:0045934	negative regulation of nucleobase-containing compound metabolic process	81	1.62548e-19	1.697e-15	2.09506e-17	1.5648	253.706	397	0.123699	0.193564	103	5.68648e-11	5.93668e-07	5.76377e-09	1.55963	125.671	196	1009	0.0872274	0.194252	cg00061520,cg00225067,cg00245075,cg00418613,cg00491064,cg00502575,cg00549064,cg00637745,cg00850332,cg00951204,cg00983705,cg01021196,cg01056242,cg01099150,cg01158469,cg01170069,cg01171429,cg01190276,cg01206912,cg01246520,cg01263407,cg01361261,cg01385708,cg01418539,cg01461514,cg01477379,cg01500055,cg01502811,cg01641368,cg01791238,cg01803461,cg01898377,cg01910478,cg01942372,cg02030908,cg02148562,cg0…	ASXL1,ATXN1,BARX2,BCL6,BIRC5,BMP2,BMP4,BMPR2,BRCA2,BTAF1,CAV1,CBX1,CBX4,CDKN1C,CEBPB,CELA1,CIITA,CNOT2,COMMD7,CPEB3,CREB1,CREBBP,CUX1,DAB2,DAB2IP,DACT1,DAP,DICER1,DLL4,DLX2,DMAP1,DNMT3A,E2F8,EDNRB,EHMT1,ELF2,ELF3,ELK3,ENG,EPC1,ESR2,FBXW11,FBXW7,FGF2,FGFR2,FGFR3,FNIP2,FOXA1,FOXC1,FOXC2,FOXD1,FOXD2,FOXF1,FOXF2,FOXN1,FOXO3,FOXP1,FZD1,FZD8,GAS6,GATA3,GCLC,GLI2,GLI3,GLIS1,GLIS2,GNAI2,GPER,GREM1,GSC,HD…
GO Biological Process	GO:0042221	response to chemical stimulus	82	1.88445e-19	1.96737e-15	2.39923e-17	1.31359	605.973	796	0.295452	0.388103	249	2.29446e-06	0.0239542	9.62016e-05	1.19595	411.387	492	3303	0.218959	0.148955	cg00005740,cg00049892,cg00050792,cg00061520,cg00097800,cg00161770,cg00163089,cg00165994,cg00177431,cg00281273,cg00286119,cg00305996,cg00369677,cg00373371,cg00395625,cg00409434,cg00450617,cg00473045,cg00477086,cg00491577,cg00502575,cg00569500,cg00617292,cg00637745,cg00795205,cg00850332,cg00922200,cg00979704,cg00992348,cg01021196,cg01099150,cg01123186,cg01123449,cg01190276,cg01194674,cg01230988,cg0…	AACS,AATF,ABCC1,ABCC2,ABCC6,ABCG2,ABL2,ABLIM2,ABR,ACAT1,ACKR3,ACSL1,ACTG1,ADAR,ADCY3,ADCY9,ADM,AFF3,AGO1,AGO2,AGO4,AGXT,AK2,AKAP13,AKAP7,AKT1,ALCAM,ALOX15,AMHR2,ANGPTL3,ANK2,ANXA11,APBB2,ARG1,ARHGEF16,ARHGEF3,ARNT2,ARSB,ARTN,ASH2L,ASXL1,ATF1,ATF6B,ATP5G2,ATP6V0A4,B3GNT2,BAIAP2,BAMBI,BCAR3,BCL10,BCL11B,BMP2,BMP4,BMP6,BMPR1B,BNIP3,BOC,CACNA1D,CACNA1H,CACNB1,CACTIN,CALM1,CALM2,CAMK2B,CAMK2D,CAPN2,CA…
GO Biological Process	GO:0009059	macromolecule biosynthetic process	83	1.96939e-19	2.05604e-15	2.47716e-17	1.31338	606.071	796	0.2955	0.388103	1721	0.0465132	1	0.28216	1.07084	418.362	448	3359	0.199377	0.133373	cg00017826,cg00030627,cg00049892,cg00061520,cg00092551,cg00097800,cg00163089,cg00165994,cg00225067,cg00245075,cg00316508,cg00317585,cg00332126,cg00369677,cg00409434,cg00420526,cg00473045,cg00491064,cg00491577,cg00526835,cg00600617,cg00617292,cg00637745,cg00795205,cg00804525,cg00912580,cg00934299,cg00979704,cg00983705,cg01021196,cg01056242,cg01081168,cg01093854,cg01170069,cg01190276,cg01206912,cg0…	ACAN,ADNP,AEBP2,AFF3,AGO1,AGO2,AKNA,AKT1,ALX4,ANP32A,ARG1,ARGLU1,ARID1B,ARID2,ARNT2,ASH2L,ASXL1,ATF1,ATF6B,ATF7,ATG10,ATG7,ATOH8,ATXN1,B3GALT1,B3GNT2,B3GNT5,B3GNT7,B4GALT1,BACH2,BANP,BARX1,BARX2,BBX,BCL11B,BCL6,BIRC5,BMPR2,BRCA2,BRF2,BZW1,C1orf86,CARS,CARS2,CBFA2T3,CBX4,CCAR1,CCDC169-SOHLH2,CCRN4L,CDC5L,CDC7,CDCA7,CDYL,CEBPB,CEBPD,CHST14,CHST2,CHST3,CHST6,CHSY1,CIITA,CNOT2,COG2,COG7,COL5A1,COLGAL…
GO Biological Process	GO:0048523	negative regulation of cellular process	84	2.02933e-19	2.11862e-15	2.52217e-17	1.2985	645.361	838	0.314657	0.408581	75	2.2923e-12	2.39316e-08	3.19088e-10	1.31397	379.005	498	3043	0.221629	0.163654	cg00019678,cg00049892,cg00050792,cg00061520,cg00177431,cg00225067,cg00245075,cg00281273,cg00286119,cg00305996,cg00373371,cg00417288,cg00418613,cg00477086,cg00491064,cg00502575,cg00542261,cg00549064,cg00569500,cg00637745,cg00749118,cg00795205,cg00850332,cg00860321,cg00922200,cg00951204,cg00983705,cg00992348,cg01021196,cg01056242,cg01093854,cg01099150,cg01123186,cg01145245,cg01158469,cg01170069,cg0…	AATF,AATK,ABI1,ABR,ACKR3,ADAR,ADARB1,ADM,ADNP,ADORA1,AGO1,AGO2,AGO4,AGT,AKT1,AMIGO2,ANAPC7,APBB2,ARHGAP10,ARNT2,ASXL1,ATG7,ATP2B4,ATXN1,B4GALT1,BAMBI,BARX1,BARX2,BCL10,BCL11B,BCL6,BIRC5,BMP2,BMP4,BMP8A,BMPER,BMPR2,BNIP3,BRCA2,BTAF1,BTG1,C12orf5,CACTIN,CAMK2B,CAPZB,CAT,CAV1,CBLB,CBX1,CBX4,CCND1,CD34,CDC20,CDH13,CDK5RAP1,CDK6,CDKN1C,CDKN3,CEBPB,CELA1,CHAC1,CHFR,CIITA,CLMN,CLU,CMYA5,CNKSR3,CNOT2,COL…
GO Biological Process	GO:0051173	positive regulation of nitrogen compound metabolic process	85	2.05076e-19	2.141e-15	2.51882e-17	1.48448	321.998	478	0.156996	0.233057	81	4.8079e-12	5.01945e-08	6.19685e-10	1.51314	161.915	245	1300	0.109034	0.188462	cg00017826,cg00030627,cg00061520,cg00097800,cg00165994,cg00245075,cg00332126,cg00409434,cg00418613,cg00473045,cg00491064,cg00491577,cg00637745,cg00804525,cg00850332,cg00983705,cg01021196,cg01093854,cg01099150,cg01190276,cg01234251,cg01245667,cg01246520,cg01263407,cg01320579,cg01385708,cg01394884,cg01418539,cg01461514,cg01465769,cg01477379,cg01502811,cg01550348,cg01641368,cg01760189,cg01771850,cg0…	AATF,ABLIM2,ADM,AFF1,AGO2,AGT,AKAP12,AKAP5,AKT1,ALX4,ARHGEF10,ARID1B,ARNT2,ASH2L,ASXL1,ATXN1,BAMBI,BARX2,BCL10,BCL11B,BMP2,BMP4,BMP6,BRCA2,CALM1,CALM2,CBFA2T3,CD28,CDH13,CDKN1C,CDON,CEBPB,CELA1,CIITA,CPEB3,CREB1,CREB5,CREBBP,CRLF3,CRTC1,CTDP1,CYTL1,DAB2,DAB2IP,DDAH1,DICER1,DLX2,DVL1,E2F8,EBF1,EBF3,EGF,EGFR,EIF2AK3,ELF2,ELF3,ENG,EPAS1,EPC1,ESR1,ESRRG,ETS1,EYA1,F2R,FADD,FAM170A,FBXW11,FGF2,FGFR2,FO…
GO Biological Process	GO:0044767	single-organism developmental process	86	2.0756e-19	2.16692e-15	2.51968e-17	1.25986	765.162	964	0.373068	0.470015	5	4.92692e-29	5.1437e-25	1.02874e-25	1.4854	412.01	612	3308	0.272363	0.185006	cg00049892,cg00050792,cg00061520,cg00061635,cg00097800,cg00156230,cg00161770,cg00168191,cg00225067,cg00245075,cg00281273,cg00286119,cg00305996,cg00317585,cg00332126,cg00369677,cg00373371,cg00409434,cg00418613,cg00450617,cg00477086,cg00491064,cg00502575,cg00637745,cg00830492,cg00922200,cg00951204,cg00992348,cg01021196,cg01093854,cg01099150,cg01128042,cg01190276,cg01194674,cg01206912,cg01234251,cg0…	AACS,AATF,AATK,ABI1,ABL2,ABLIM2,ABR,ACAN,ACAT1,ACKR3,ACTG1,ADAM19,ADM,AFF3,AGT,AK2,AKT1,ALCAM,ALPK3,ALX4,AMHR2,ANGPTL3,ANK2,ANKRD11,ANKRD2,ANTXR1,APBA1,APBB2,ARG1,ARHGEF10,ARHGEF28,ARNT2,ARTN,ASAP1,ASH2L,ASXL1,ATG7,ATRN,B3GNT2,B4GALT1,B9D1,BAIAP2,BARX1,BARX2,BBIP1,BBX,BCL10,BCL11B,BCL6,BIRC5,BLOC1S4,BMP2,BMP4,BMP6,BMPER,BMPR1B,BMPR2,BOC,BOK,BRCA2,C2orf40,CABYR,CACNA1D,CACNA1H,CACNB1,CADM1,CAPN2,C…
GO Biological Process	GO:0023051	regulation of signaling	87	3.00323e-19	3.13537e-15	3.60388e-17	1.35537	506.871	687	0.247134	0.334959	24	4.88668e-17	5.1017e-13	2.12571e-14	1.45309	284.222	413	2282	0.183801	0.180982	cg00005740,cg00049892,cg00050792,cg00061520,cg00061635,cg00177431,cg00225067,cg00286119,cg00305996,cg00369677,cg00373371,cg00409434,cg00477086,cg00502575,cg00542261,cg00594191,cg00617292,cg00637745,cg00795205,cg00847221,cg00850332,cg00979704,cg00983705,cg00992348,cg01021196,cg01123186,cg01206912,cg01234251,cg01245667,cg01246520,cg01254170,cg01263407,cg01361261,cg01385708,cg01394884,cg01399475,cg0…	AACS,ABR,ACKR3,ADM,ADORA1,AGAP1,AGPAT1,AGT,AKAP12,AKAP13,AKAP5,AKAP7,AKT1,ALOX15,ARHGAP10,ARHGAP15,ARHGAP18,ARHGAP20,ARHGAP23,ARHGAP32,ARHGAP44,ARHGEF10,ARHGEF16,ARHGEF28,ARHGEF3,ARRDC3,ASAP1,ASAP2,ASXL1,ATXN1,BAIAP2,BAMBI,BARX1,BCL10,BCL6,BMP2,BMP4,BMP6,BMP8A,BMPER,BMPR2,BNIP3,BTBD9,CACNA1D,CACNG3,CACNG4,CACNG5,CACTIN,CALM1,CALM2,CAMK2B,CAT,CAV1,CBLB,CCND1,CCNY,CD180,CDC20,CDH13,CDK14,CDKN1C,CDO…
GO Biological Process	GO:0001944	vasculature development	88	5.68596e-19	5.93614e-15	6.74561e-17	1.79485	140.401	252	0.0684551	0.122867	25	5.47357e-17	5.71441e-13	2.28577e-14	2.1541	56.1719	121	451	0.0538496	0.268293	cg00049892,cg00050792,cg00097800,cg00156230,cg00161770,cg00369677,cg00409434,cg00491064,cg00922200,cg01234251,cg01254170,cg01477379,cg01603234,cg01637789,cg01803461,cg01898817,cg02042623,cg02244431,cg02272576,cg02400942,cg02433979,cg02451502,cg02699518,cg02735620,cg02768480,cg02783314,cg02795981,cg02857325,cg02906915,cg02974898,cg03238581,cg03290871,cg03564009,cg03583746,cg03598074,cg04016922,cg0…	ACKR3,ADM,AGT,AKT1,ANGPTL3,B4GALT1,BMP4,BMPER,BMPR2,CAV1,CCM2,CD34,CDH13,COL18A1,COL4A1,COL5A1,COL8A1,CSPG4,CTGF,CYP1B1,DAB2IP,DHCR7,DICER1,DLL4,E2F8,EFNB2,EGF,EGFL7,EGR3,ELK3,ENG,EPAS1,EPHA2,EPHB1,EPHB2,EPHB3,ERRFI1,ESM1,ETS1,EYA1,FBXW7,FGF2,FGF9,FGFR2,FOXC1,FOXC2,FOXF1,FZD1,FZD10,FZD4,FZD5,FZD6,FZD7,FZD8,GBX2,GLI3,GPR124,GREM1,HAS2,HEG1,HES1,HIF1A,IGF1,IHH,ITGB1BP1,JUN,LAMA4,LOXL2,LRP5,LUZP1,LY…
GO Biological Process	GO:0030879	mammary gland development	89	6.66375e-19	6.95696e-15	7.81681e-17	2.51602	46.8994	118	0.0228666	0.0575329	37	1.34531e-14	1.4045e-10	3.79594e-12	3.161	15.8178	50	127	0.0222519	0.393701	cg00050792,cg00281273,cg00305996,cg00637745,cg01099150,cg01245667,cg01791238,cg01898377,cg01910478,cg02272576,cg02359746,cg02433979,cg02470587,cg02857325,cg03251111,cg03406367,cg03564009,cg03795574,cg03917138,cg04589649,cg04658679,cg04820159,cg05232628,cg05461734,cg05653018,cg05754939,cg05917797,cg06234051,cg06270049,cg06653292,cg06671623,cg06690085,cg07114544,cg07419795,cg07455133,cg07826642,cg0…	AKT1,ARG1,B4GALT1,BMP4,CAV1,CCND1,CEBPB,CREB1,EGF,EIF2AK3,ELF3,ELF5,EPHA2,ESR1,FGF2,FGFR2,FOXF1,GLI2,GLI3,HIF1A,ID2,IGF1,IGF1R,IRS1,IRS2,JAK2,LRP5,MGMT,NCOR2,NEURL,NRG1,NTN1,PRL,PTCH1,ROBO1,SLC29A1,SLC6A3,SLIT2,SMO,SOX9,TBX2,TBX3,TGFB3,TGFBR2,UMPS,VDR,VEGFA,WNT7B,XDH,ZNF703
GO Biological Process	GO:0061448	connective tissue development	90	9.6018e-19	1.00243e-14	1.11381e-16	2.28862	61.1723	140	0.0298256	0.0682594	57	4.00135e-13	4.17741e-09	7.32879e-11	2.61906	23.2908	61	187	0.0271473	0.326203	cg00049892,cg01021196,cg01099150,cg01194674,cg01418539,cg01477379,cg01589353,cg01603234,cg01637789,cg01803461,cg01874562,cg02030908,cg02093902,cg02451502,cg02480675,cg02699518,cg02961385,cg03025413,cg03071245,cg03251111,cg03260211,cg03501387,cg03514770,cg03868944,cg03878567,cg03917138,cg04249605,cg05156566,cg05516295,cg05754939,cg05917797,cg06205574,cg06234051,cg06270049,cg06630771,cg07188523,cg0…	AACS,ACAN,ACAT1,ARRDC3,BARX2,BMP2,BMP4,BMP6,BMP8A,BMPR1B,CD34,CHRDL2,COL11A2,COL2A1,COL5A1,COL9A1,COMP,CREB5,CSGALNACT1,CTGF,CYTL1,DLX2,EIF2AK3,FBXW4,FGF2,FGF9,FGFR3,FOXA1,FOXC2,FOXD1,FOXD2,HIF1A,HMGA2,ID2,IGF1,IHH,LRP5,MAPK14,MEF2C,NOTCH1,OSR1,PITX1,PRKCA,RPS27A,RUNX2,SH3PXD2B,SIX2,SMAD9,SNAI1,SOX5,SOX6,SOX8,SOX9,SPG20,SULF1,TGFB2,TGFBR2,THBS1,THRA,WNT7B,ZBTB16
GO Biological Process	GO:0045944	positive regulation of transcription from RNA polymerase II promoter	91	9.79475e-19	1.02257e-14	1.12371e-16	1.61662	211.552	342	0.103146	0.166748	92	1.4684e-11	1.53301e-07	1.66632e-09	1.67487	95.5296	160	767	0.0712061	0.208605	cg00061520,cg00097800,cg00165994,cg00245075,cg00332126,cg00409434,cg00418613,cg00473045,cg00491064,cg00491577,cg00637745,cg00850332,cg00983705,cg01021196,cg01093854,cg01099150,cg01190276,cg01246520,cg01263407,cg01385708,cg01394884,cg01418539,cg01461514,cg01641368,cg01760189,cg01771850,cg01791238,cg01803461,cg01874562,cg01898377,cg01910478,cg02030908,cg02093902,cg02148562,cg02272576,cg02360367,cg0…	AATF,ABLIM2,AKT1,ALX4,ARNT2,ASH2L,ASXL1,ATXN1,BARX2,BCL11B,BMP2,BMP4,BMP6,CBFA2T3,CD28,CDH13,CDON,CEBPB,CELA1,CIITA,CREB1,CREB5,CREBBP,CRLF3,CRTC1,CYTL1,DAB2IP,DICER1,DLX2,E2F8,EGFR,EIF2AK3,ELF3,ENG,EPAS1,EPC1,ESR1,ETS1,EYA1,FADD,FGF2,FGFR2,FOS,FOXA1,FOXC1,FOXC2,FOXD2,FOXF1,FOXF2,FOXO3,FOXP1,FZD5,FZD8,GATA3,GLI2,GLI3,GLIS1,GLIS2,GPER,GREM1,HDAC4,HES1,HIF1A,HMGA2,HMGB1,ID2,ID4,IGF1,IHH,IL10,INHBA,…
GO Biological Process	GO:0010628	positive regulation of gene expression	92	1.07027e-18	1.11736e-14	1.21453e-16	1.49215	303.589	453	0.14802	0.220868	34	4.30157e-15	4.49084e-11	1.32083e-12	1.62646	145.1	236	1165	0.105029	0.202575	cg00017826,cg00030627,cg00049892,cg00061520,cg00097800,cg00165994,cg00245075,cg00332126,cg00409434,cg00418613,cg00473045,cg00477086,cg00491064,cg00491577,cg00502575,cg00637745,cg00804525,cg00850332,cg00983705,cg01021196,cg01093854,cg01099150,cg01190276,cg01234251,cg01246520,cg01263407,cg01385708,cg01394884,cg01418539,cg01450803,cg01461514,cg01502811,cg01550348,cg01603234,cg01641368,cg01760189,cg0…	AATF,ABLIM2,AFF1,AGT,AKT1,ALX4,ANK2,ARID1B,ARNT2,ASH2L,ASXL1,ATXN1,BAMBI,BARX2,BCL10,BCL11B,BMP2,BMP4,BMP6,BRCA2,CBFA2T3,CD28,CD34,CDH13,CDK6,CDKN1C,CDON,CEBPB,CELA1,CIITA,CREB1,CREB5,CREBBP,CRLF3,CRTC1,CTGF,CYP26B1,CYTL1,DAB2,DAB2IP,DICER1,DLX2,DVL1,E2F8,EBF1,EBF3,EGF,EGFR,EIF2AK3,ELF2,ELF3,ENG,EPAS1,EPC1,EPHX2,ESR1,ESRRG,ETS1,EYA1,F2R,FADD,FAM170A,FBXW11,FGF2,FGF9,FGFR2,FOS,FOXA1,FOXC1,FOXC2,FO…
GO Biological Process	GO:0034645	cellular macromolecule biosynthetic process	93	1.16715e-18	1.21851e-14	1.31022e-16	1.31122	593.343	778	0.289294	0.379327	2186	0.0968204	1	0.462399	1.05548	412.135	435	3309	0.193591	0.13146	cg00017826,cg00030627,cg00049892,cg00061520,cg00092551,cg00097800,cg00163089,cg00165994,cg00225067,cg00245075,cg00316508,cg00317585,cg00332126,cg00369677,cg00409434,cg00420526,cg00473045,cg00491064,cg00491577,cg00526835,cg00600617,cg00617292,cg00637745,cg00795205,cg00804525,cg00912580,cg00934299,cg00979704,cg00983705,cg01021196,cg01056242,cg01081168,cg01093854,cg01170069,cg01190276,cg01206912,cg0…	ACAN,ADNP,AEBP2,AFF3,AGO1,AGO2,AKNA,AKT1,ALX4,ANP32A,ARGLU1,ARID1B,ARID2,ARNT2,ASH2L,ASXL1,ATF1,ATF6B,ATF7,ATG10,ATG7,ATOH8,ATXN1,B3GALT1,B3GNT2,B3GNT5,B3GNT7,B4GALT1,BACH2,BANP,BARX1,BARX2,BBX,BCL11B,BCL6,BIRC5,BMPR2,BRCA2,BRF2,BZW1,C1orf86,CARS,CARS2,CBFA2T3,CBX4,CCAR1,CCDC169-SOHLH2,CCRN4L,CDC5L,CDC7,CDCA7,CDYL,CEBPB,CEBPD,CHST14,CHST3,CHSY1,CIITA,CNOT2,COG2,COG7,COLGALT2,COPRS,CRCP,CREB1,CREB…
GO Biological Process	GO:0007507	heart development	94	1.43227e-18	1.49529e-14	1.59073e-16	1.84393	124.191	229	0.0605516	0.111653	64	8.6151e-13	8.99416e-09	1.40534e-10	2.03213	50.1935	102	403	0.0453939	0.253102	cg00061520,cg00156230,cg00168191,cg00637745,cg01099150,cg01128042,cg01263407,cg01603234,cg01637789,cg01791238,cg01803461,cg02272576,cg02359746,cg02433979,cg02480675,cg02572796,cg02735620,cg02783314,cg02795981,cg02857325,cg03172765,cg03251111,cg03369906,cg03406367,cg03501387,cg03583746,cg03631457,cg03868944,cg03917138,cg04130549,cg04256907,cg04316526,cg04517258,cg04658679,cg04852893,cg05264214,cg0…	ADAM19,ADM,AGT,ALPK3,ANK2,ATG7,B9D1,BMP2,BMP4,CASP7,CCDC40,CCM2,COL2A1,COL5A1,CPE,CREBBP,DICER1,DLC1,DLL4,DVL1,ENG,EYA1,FBN1,FGFR2,FGFRL1,FOXC1,FOXC2,FOXF1,FOXL1,FOXP1,FOXP4,FZD1,GAA,GAB1,GATA3,GLI2,GLI3,GNA11,GREM1,HAS2,HEG1,HES1,HIF1A,HTR2B,ID2,IHH,IRX4,JUN,LUZP1,LY6E,MB,MEF2C,MTERFD2,MYOCD,NCOR2,NEBL,NFATC1,NOTCH1,NRG1,NRP1,NRP2,OSR1,PAM,PARVA,PDLIM3,PKD2,PLCE1,POU4F1,PPARA,PRKAR1A,PRKDC,PTCH1…
GO Biological Process	GO:0051254	positive regulation of RNA metabolic process	95	3.42145e-18	3.57199e-14	3.75999e-16	1.50097	287.814	432	0.140329	0.210629	63	7.90327e-13	8.25102e-09	1.30969e-10	1.5761	141.488	223	1136	0.0992434	0.196303	cg00017826,cg00030627,cg00061520,cg00097800,cg00165994,cg00245075,cg00332126,cg00409434,cg00418613,cg00473045,cg00491064,cg00491577,cg00637745,cg00804525,cg00850332,cg00983705,cg01021196,cg01093854,cg01099150,cg01190276,cg01234251,cg01246520,cg01263407,cg01320579,cg01385708,cg01394884,cg01418539,cg01461514,cg01502811,cg01550348,cg01641368,cg01760189,cg01771850,cg01791238,cg01803461,cg01874562,cg0…	AATF,ABLIM2,AFF1,AGO2,AGT,AKT1,ALX4,ARID1B,ARNT2,ASH2L,ASXL1,ATXN1,BAMBI,BARX2,BCL10,BCL11B,BMP2,BMP4,BMP6,BRCA2,CBFA2T3,CD28,CDH13,CDKN1C,CDON,CEBPB,CELA1,CIITA,CPEB3,CREB1,CREB5,CREBBP,CRLF3,CRTC1,CTDP1,CYTL1,DAB2,DAB2IP,DICER1,DLX2,DVL1,E2F8,EBF1,EBF3,EGF,EGFR,EIF2AK3,ELF2,ELF3,ENG,EPAS1,EPC1,ESR1,ESRRG,ETS1,EYA1,F2R,FADD,FAM170A,FBXW11,FGF2,FGFR2,FOS,FOXA1,FOXC1,FOXC2,FOXD2,FOXF1,FOXF2,FOXO3,…
GO Biological Process	GO:0009058	biosynthetic process	96	3.67926e-18	3.84114e-14	4.00119e-16	1.25877	735.637	926	0.358672	0.451487	1260	0.0176368	1	0.146134	1.07591	532.574	573	4276	0.255007	0.134004	cg00017826,cg00019678,cg00030627,cg00049892,cg00061520,cg00092551,cg00097800,cg00163089,cg00165994,cg00204249,cg00225067,cg00245075,cg00281273,cg00316508,cg00317585,cg00332126,cg00369677,cg00409434,cg00418613,cg00420526,cg00450617,cg00473045,cg00491064,cg00491577,cg00526835,cg00600617,cg00617292,cg00637745,cg00795205,cg00804525,cg00912580,cg00934299,cg00979704,cg00983705,cg01021196,cg01056242,cg0…	ACAN,ACAT1,ACLY,ACSL1,ADCY3,ADCY9,ADM,ADNP,AEBP2,AFF3,AGK,AGO1,AGO2,AGPAT1,AGXT,AK2,AKNA,AKT1,ALDH18A1,ALDH8A1,ALOX15,ALX4,AMPD3,ANP32A,ARG1,ARGLU1,ARID1B,ARID2,ARNT2,ASH2L,ASS1,ASXL1,ATF1,ATF6B,ATF7,ATG10,ATG7,ATOH8,ATP5G2,ATXN1,B3GALT1,B3GNT2,B3GNT5,B3GNT7,B4GALT1,BACH2,BANP,BARX1,BARX2,BBOX1,BBX,BCAT1,BCL11B,BCL6,BIRC5,BMPR2,BRCA2,BRF2,BZW1,C1orf86,C9orf3,CACNA1H,CARS,CARS2,CBFA2T3,CBR4,CBX4,C…
GO Biological Process	GO:0045893	positive regulation of transcription, DNA-dependent	97	3.69551e-18	3.85811e-14	3.97743e-16	1.50874	280.366	423	0.136697	0.206241	49	1.53053e-13	1.59788e-09	3.26097e-11	1.61476	133.766	216	1074	0.0961282	0.201117	cg00017826,cg00030627,cg00061520,cg00097800,cg00165994,cg00245075,cg00332126,cg00409434,cg00418613,cg00473045,cg00491064,cg00491577,cg00637745,cg00804525,cg00850332,cg00983705,cg01021196,cg01093854,cg01099150,cg01190276,cg01234251,cg01246520,cg01263407,cg01385708,cg01394884,cg01418539,cg01461514,cg01502811,cg01550348,cg01641368,cg01760189,cg01771850,cg01791238,cg01803461,cg01874562,cg01898377,cg0…	AATF,ABLIM2,AFF1,AGT,AKT1,ALX4,ARID1B,ARNT2,ASH2L,ASXL1,ATXN1,BAMBI,BARX2,BCL10,BCL11B,BMP2,BMP4,BMP6,BRCA2,CBFA2T3,CD28,CDH13,CDKN1C,CDON,CEBPB,CELA1,CIITA,CREB1,CREB5,CREBBP,CRLF3,CRTC1,CYTL1,DAB2,DAB2IP,DICER1,DLX2,DVL1,E2F8,EBF1,EBF3,EGF,EGFR,EIF2AK3,ELF2,ELF3,ENG,EPAS1,EPC1,ESR1,ESRRG,ETS1,EYA1,F2R,FADD,FAM170A,FBXW11,FGF2,FGFR2,FOS,FOXA1,FOXC1,FOXC2,FOXD2,FOXF1,FOXF2,FOXO3,FOXP1,FUBP3,FZD1,…
GO Biological Process	GO:1901576	organic substance biosynthetic process	98	4.04317e-18	4.22106e-14	4.30721e-16	1.26147	725.344	915	0.353654	0.446124	1311	0.0198782	1	0.158297	1.07498	523.731	563	4205	0.250556	0.133888	cg00017826,cg00019678,cg00030627,cg00049892,cg00061520,cg00092551,cg00097800,cg00163089,cg00165994,cg00204249,cg00225067,cg00245075,cg00281273,cg00316508,cg00317585,cg00332126,cg00369677,cg00409434,cg00418613,cg00420526,cg00473045,cg00491064,cg00491577,cg00526835,cg00600617,cg00617292,cg00637745,cg00795205,cg00804525,cg00912580,cg00934299,cg00979704,cg00983705,cg01021196,cg01056242,cg01081168,cg0…	ACAN,ACLY,ACSL1,ADCY3,ADCY9,ADM,ADNP,AEBP2,AFF3,AGK,AGO1,AGO2,AGPAT1,AGXT,AK2,AKNA,AKT1,ALDH18A1,ALDH8A1,ALOX15,ALX4,AMPD3,ANP32A,ARG1,ARGLU1,ARID1B,ARID2,ARNT2,ASH2L,ASS1,ASXL1,ATF1,ATF6B,ATF7,ATG10,ATG7,ATOH8,ATP5G2,ATXN1,B3GALT1,B3GNT2,B3GNT5,B3GNT7,B4GALT1,BACH2,BANP,BARX1,BARX2,BBOX1,BBX,BCAT1,BCL11B,BCL6,BIRC5,BMPR2,BRCA2,BRF2,BZW1,C1orf86,C9orf3,CACNA1H,CARS,CARS2,CBFA2T3,CBR4,CBX4,CCAR1,C…
GO Biological Process	GO:0006725	cellular aromatic compound metabolic process	99	4.62383e-18	4.82728e-14	4.87604e-16	1.25233	755.393	946	0.368305	0.461238	2194	0.099593	1	0.473906	1.04381	581.522	607	4669	0.270138	0.130006	cg00017826,cg00019678,cg00030627,cg00049892,cg00061520,cg00092551,cg00097800,cg00161770,cg00163089,cg00165994,cg00168191,cg00204249,cg00225067,cg00281273,cg00316508,cg00317585,cg00332126,cg00369677,cg00409434,cg00450617,cg00473045,cg00491064,cg00491577,cg00600617,cg00617292,cg00637745,cg00795205,cg00850332,cg00927503,cg00934299,cg00979704,cg00983705,cg01021196,cg01056242,cg01081168,cg01093854,cg0…	ABCA13,ABCA4,ABCB9,ABCC1,ABCC2,ABCC6,ABCG2,ACLY,ADAR,ADARB1,ADARB2,ADAT2,ADCY3,ADCY9,ADM,ADNP,AEBP2,AFF3,AGO1,AGO2,AGO4,AK2,AKNA,AKT1,ALKBH5,ALKBH8,ALX4,AMN,AMPD3,ANP32A,APOBEC4,ARGLU1,ARID1B,ARID2,ARL4C,ARNT2,ASH2L,ASXL1,ATF1,ATF6B,ATF7,ATL2,ATOH8,ATP5G2,ATP8B2,ATXN1,BACH2,BANP,BARX1,BARX2,BBX,BCL11B,BCL6,BIRC5,BMPR2,BNIP3,BRCA2,BRF2,BTBD9,BZW1,C1orf86,C7orf55-LUC7L2,CACTIN,CARS,CARS2,CAT,CBFA2T…
GO Biological Process	GO:0002376	immune system process	100	5.96467e-18	6.22712e-14	6.22712e-16	1.46935	315.105	463	0.153635	0.225744	863	0.00501102	1	0.06062	1.15789	222.819	258	1789	0.11482	0.144215	cg00049892,cg00050792,cg00061520,cg00097800,cg00147286,cg00177431,cg00286119,cg00305996,cg00373371,cg00409434,cg00450617,cg00473045,cg00502575,cg00569500,cg00795205,cg00850332,cg01099150,cg01194674,cg01206912,cg01245667,cg01263407,cg01320579,cg01394884,cg01418539,cg01450803,cg01461514,cg01465769,cg01477379,cg01500055,cg01550348,cg01603234,cg01637789,cg01641368,cg01761552,cg01803461,cg01860693,cg0…	ABI1,ACTG1,ACTR2,ADAR,ADARB1,ADCY3,ADCY9,AGO1,AGO2,AGO4,AKT1,ARTN,ASH2L,ATF1,ATP1B1,B4GALT1,BAIAP2,BARX1,BCL10,BCL11B,BCL6,BMP4,BMP6,BNIP3,BRCA2,CACTIN,CALM1,CALM2,CAMK2B,CAMK2D,CAV1,CBFA2T3,CBLB,CD180,CD28,CD34,CD46,CD47,CDK6,CEBPB,CHST3,CIITA,CLNK,CLU,CNIH,CRCP,CREB1,CREBBP,DAB2,DAB2IP,DCSTAMP,DHX58,DICER1,DUSP4,DYNC1I1,EDN2,EDNRB,EFNA2,EGF,EGFR,ELMO1,ENAH,ENPP1,ENPP2,EPAS1,EPHA2,EPHB3,ETS1,FAD…
GO Biological Process	GO:0044249	cellular biosynthetic process	101	8.16957e-18	8.52903e-14	8.44458e-16	1.26301	711.794	899	0.347047	0.438323	1324	0.0211984	1	0.167154	1.07508	512.522	551	4115	0.245216	0.1339	cg00017826,cg00019678,cg00030627,cg00049892,cg00061520,cg00092551,cg00097800,cg00163089,cg00165994,cg00204249,cg00225067,cg00245075,cg00281273,cg00316508,cg00317585,cg00332126,cg00369677,cg00409434,cg00418613,cg00420526,cg00473045,cg00491064,cg00491577,cg00526835,cg00600617,cg00617292,cg00637745,cg00795205,cg00804525,cg00912580,cg00934299,cg00979704,cg00983705,cg01021196,cg01056242,cg01080424,cg0…	ACAN,ACAT1,ACLY,ACSL1,ADCY3,ADCY9,ADM,ADNP,AEBP2,AFF3,AGK,AGO1,AGO2,AGPAT1,AGXT,AK2,AKNA,AKT1,ALDH18A1,ALDH8A1,ALOX15,ALX4,AMPD3,ANP32A,ARG1,ARGLU1,ARID1B,ARID2,ARNT2,ASH2L,ASS1,ASXL1,ATF1,ATF6B,ATF7,ATG10,ATG7,ATOH8,ATP5G2,ATXN1,B3GALT1,B3GNT2,B3GNT5,B3GNT7,B4GALT1,BACH2,BANP,BARX1,BARX2,BBOX1,BBX,BCAT1,BCL11B,BCL6,BIRC5,BMPR2,BRCA2,BRF2,BZW1,C1orf86,C9orf3,CACNA1H,CARS,CARS2,CBFA2T3,CBR4,CBX4,C…
GO Biological Process	GO:0090304	nucleic acid metabolic process	102	8.39701e-18	8.76648e-14	8.59459e-16	1.29001	628.679	811	0.306523	0.395417	3854	0.282897	1	0.766332	1.0229	473.164	484	3799	0.215398	0.127402	cg00017826,cg00030627,cg00049892,cg00061520,cg00092551,cg00097800,cg00161770,cg00163089,cg00165994,cg00225067,cg00316508,cg00317585,cg00332126,cg00369677,cg00409434,cg00473045,cg00491064,cg00491577,cg00600617,cg00617292,cg00637745,cg00795205,cg00850332,cg00934299,cg00979704,cg00983705,cg01021196,cg01056242,cg01081168,cg01093854,cg01101020,cg01145245,cg01170069,cg01190276,cg01206912,cg01246520,cg0…	ADAR,ADARB1,ADARB2,ADAT2,ADNP,AEBP2,AFF3,AGO1,AGO2,AGO4,AKNA,AKT1,ALKBH5,ALKBH8,ALX4,ANP32A,APOBEC4,ARGLU1,ARID1B,ARID2,ARNT2,ASH2L,ASXL1,ATF1,ATF6B,ATF7,ATOH8,ATXN1,BACH2,BANP,BARX1,BARX2,BBX,BCL11B,BCL6,BIRC5,BMPR2,BNIP3,BRCA2,BRF2,BZW1,C1orf86,C7orf55-LUC7L2,CACTIN,CARS,CARS2,CBFA2T3,CBX4,CCAR1,CCDC169-SOHLH2,CCRN4L,CDC14B,CDC5L,CDC7,CDCA7,CDK5RAP1,CDKAL1,CDYL,CEBPB,CEBPD,CELF2,CENPO,CENPW,CII…
GO Biological Process	GO:0001568	blood vessel development	103	8.516e-18	8.8907e-14	8.63175e-16	1.78989	132.969	238	0.0648313	0.116041	30	7.03308e-16	7.34253e-12	2.44751e-13	2.14993	52.56	113	422	0.0502893	0.267773	cg00049892,cg00050792,cg00097800,cg00156230,cg00161770,cg00369677,cg00409434,cg00491064,cg00922200,cg01234251,cg01254170,cg01477379,cg01603234,cg01637789,cg01803461,cg01898817,cg02042623,cg02244431,cg02272576,cg02400942,cg02433979,cg02451502,cg02699518,cg02735620,cg02768480,cg02783314,cg02795981,cg02857325,cg02974898,cg03238581,cg03290871,cg03564009,cg03583746,cg03598074,cg04016922,cg04130549,cg0…	ACKR3,ADM,AGT,AKT1,ANGPTL3,B4GALT1,BMP4,BMPER,BMPR2,CAV1,CCM2,CD34,CDH13,COL18A1,COL4A1,COL5A1,COL8A1,CSPG4,CTGF,CYP1B1,DAB2IP,DHCR7,DICER1,DLL4,E2F8,EFNB2,EGF,EGFL7,EGR3,ELK3,ENG,EPAS1,EPHA2,EPHB1,EPHB2,EPHB3,ESM1,ETS1,EYA1,FBXW7,FGF2,FGF9,FGFR2,FOXC1,FOXC2,FOXF1,FZD4,FZD5,FZD6,GBX2,GLI3,GPR124,GREM1,HAS2,HEG1,HES1,HIF1A,IHH,ITGB1BP1,JUN,LAMA4,LOXL2,LRP5,LUZP1,LYL1,MAPK14,MEF2C,MEIS1,MYO1E,MYOCD…
GO Biological Process	GO:0000122	negative regulation of transcription from RNA polymerase II promoter	104	1.87642e-17	1.95898e-13	1.88364e-15	1.69922	160.073	272	0.0780464	0.132618	105	6.10039e-11	6.36881e-07	6.06553e-09	1.76861	71.2424	126	572	0.0560748	0.22028	cg00061520,cg00245075,cg00418613,cg00491064,cg00549064,cg00637745,cg00951204,cg01021196,cg01099150,cg01158469,cg01171429,cg01190276,cg01206912,cg01246520,cg01263407,cg01361261,cg01385708,cg01418539,cg01641368,cg01791238,cg01803461,cg02030908,cg02148562,cg02272576,cg02360367,cg02433979,cg02470587,cg02480675,cg02483043,cg02783314,cg02857325,cg02906915,cg02974898,cg03064626,cg03369906,cg03406367,cg0…	ASXL1,BARX2,BCL6,BMP2,BMP4,CAV1,CBX4,CDKN1C,CELA1,CIITA,CNOT2,CPEB3,CREBBP,CUX1,DAB2IP,DACT1,DICER1,DLL4,DLX2,DMAP1,DNMT3A,E2F8,EDNRB,EHMT1,ENG,EPC1,ESR2,FGFR2,FGFR3,FNIP2,FOXA1,FOXC1,FOXC2,FOXD2,FOXF1,FOXN1,FOXO3,FZD8,GATA3,GLI2,GLI3,GLIS1,GLIS2,GSC,HDAC4,HES1,HMG20A,HMGA2,HMGB1,ID2,ID4,IRF8,JAZF1,KDM1A,KLF4,LMCD1,LPIN1,LRP8,MAF,MDFI,MEF2C,MEIS2,MTDH,MTF2,MYC,MYOCD,NCOA2,NCOR2,NFIC,NFIX,NKX6-2,N…
GO Biological Process	GO:0006139	nucleobase-containing compound metabolic process	105	2.54711e-17	2.65919e-13	2.53256e-15	1.25524	724.163	909	0.353078	0.443198	3086	0.183615	1	0.621175	1.03183	558.231	576	4482	0.256342	0.128514	cg00017826,cg00030627,cg00049892,cg00061520,cg00092551,cg00097800,cg00161770,cg00163089,cg00165994,cg00168191,cg00204249,cg00225067,cg00316508,cg00317585,cg00332126,cg00369677,cg00409434,cg00473045,cg00491064,cg00491577,cg00600617,cg00617292,cg00637745,cg00795205,cg00850332,cg00927503,cg00934299,cg00979704,cg00983705,cg01021196,cg01056242,cg01081168,cg01093854,cg01101020,cg01145245,cg01170069,cg0…	ABCA13,ABCA4,ABCB9,ABCC1,ABCC2,ABCC6,ABCG2,ACLY,ADAR,ADARB1,ADARB2,ADAT2,ADCY3,ADCY9,ADM,ADNP,AEBP2,AFF3,AGO1,AGO2,AGO4,AK2,AKNA,AKT1,ALKBH5,ALKBH8,ALX4,AMPD3,ANP32A,APOBEC4,ARGLU1,ARID1B,ARID2,ARL4C,ARNT2,ASH2L,ASXL1,ATF1,ATF6B,ATF7,ATL2,ATOH8,ATP5G2,ATP8B2,ATXN1,BACH2,BANP,BARX1,BARX2,BBX,BCL11B,BCL6,BIRC5,BMPR2,BNIP3,BRCA2,BRF2,BZW1,C1orf86,C7orf55-LUC7L2,CACTIN,CARS,CARS2,CAT,CBFA2T3,CBX4,CCA…
GO Biological Process	GO:0048514	blood vessel morphogenesis	106	4.44701e-17	4.64268e-13	4.37989e-15	1.84747	113.128	209	0.0551575	0.101902	40	3.72801e-14	3.89204e-10	9.7301e-12	2.17544	44.5888	97	358	0.0431687	0.27095	cg00049892,cg00050792,cg00097800,cg00156230,cg00161770,cg00369677,cg00409434,cg00491064,cg00922200,cg01234251,cg01254170,cg01477379,cg01603234,cg01637789,cg01803461,cg01898817,cg02042623,cg02244431,cg02272576,cg02400942,cg02433979,cg02451502,cg02699518,cg02735620,cg02768480,cg02783314,cg02795981,cg02857325,cg02974898,cg03238581,cg03290871,cg03564009,cg03583746,cg04016922,cg04130549,cg04191989,cg0…	ACKR3,ADM,ANGPTL3,B4GALT1,BMP4,BMPER,CAV1,CCM2,CD34,CDH13,COL18A1,COL4A1,COL8A1,CSPG4,CTGF,CYP1B1,DAB2IP,DICER1,DLL4,E2F8,EFNB2,EGF,EGFL7,EGR3,ELK3,ENG,EPAS1,EPHA2,EPHB1,EPHB2,EPHB3,ESM1,ETS1,EYA1,FBXW7,FGF2,FGF9,FGFR2,FOXC1,FOXC2,FOXF1,FZD4,FZD5,FZD6,GBX2,GPR124,GREM1,HAS2,HEG1,HES1,HIF1A,IHH,ITGB1BP1,JUN,LOXL2,LRP5,MAPK14,MEIS1,MYO1E,MYOCD,NOTCH1,NRP1,NRP2,PARVA,PDGFA,PIK3CG,PKD2,PLCD1,PLXND1,P…
GO Biological Process	GO:1901701	cellular response to oxygen-containing compound	107	5.65442e-17	5.90321e-13	5.51702e-15	1.7356	142.89	248	0.0696686	0.120917	137	5.76426e-09	6.01789e-05	4.39262e-07	1.63321	80.21	131	644	0.0583	0.203416	cg00049892,cg00050792,cg00061520,cg00305996,cg00395625,cg00409434,cg00450617,cg00477086,cg00502575,cg00569500,cg00637745,cg00795205,cg00850332,cg00992348,cg01021196,cg01123186,cg01234251,cg01245667,cg01246520,cg01433190,cg01461514,cg01465769,cg01477379,cg01589353,cg01803461,cg01854776,cg01891736,cg01898377,cg01898817,cg01911440,cg02030908,cg02116942,cg02365648,cg02433979,cg02451502,cg02470587,cg0…	AACS,ABL2,ADCY3,ADCY9,AKAP7,AKT1,ARG1,ATP6V0A4,BAIAP2,BNIP3,CACTIN,CAPN2,CAT,CD180,CEBPB,COL4A1,CPEB3,CYP11A1,CYP26A1,CYP26B1,DAB2IP,DNMT3A,EDNRB,EGFR,EGR3,EIF4EBP1,ENPP1,EPHA3,ESR1,ETS1,FANCC,FGF2,FGF5,FGF7,FGF9,FGFR2,FGFR3,FOS,FOXC2,FOXO3,FZD10,FZD4,FZD7,GAB1,GAS6,GCGR,GFPT1,GHSR,GNG13,GPER,GPX3,GRB10,IGF1R,IL10,INHBA,INHBB,IRF8,IRS1,IRS2,JAK2,JAK3,KCNQ1,KL,KLF2,KMT2E,LITAF,LPIN1,LYN,MAPK14,MEF…
GO Biological Process	GO:1901360	organic cyclic compound metabolic process	108	6.01448e-17	6.27912e-13	5.814e-15	1.2356	785.044	970	0.382762	0.47294	2270	0.113625	1	0.522576	1.03997	608.674	633	4887	0.281709	0.129527	cg00017826,cg00019678,cg00030627,cg00049892,cg00061520,cg00092551,cg00097800,cg00161770,cg00163089,cg00165994,cg00168191,cg00204249,cg00225067,cg00281273,cg00316508,cg00317585,cg00332126,cg00369677,cg00409434,cg00420526,cg00450617,cg00473045,cg00491064,cg00491577,cg00600617,cg00617292,cg00637745,cg00704780,cg00795205,cg00850332,cg00927503,cg00934299,cg00979704,cg00983705,cg01021196,cg01056242,cg0…	ABCA13,ABCA4,ABCB9,ABCC1,ABCC2,ABCC6,ABCG2,ACLY,ADAR,ADARB1,ADARB2,ADAT2,ADCY3,ADCY9,ADM,ADNP,AEBP2,AFF3,AGO1,AGO2,AGO4,AK2,AKNA,AKT1,ALDH18A1,ALKBH5,ALKBH8,ALX4,AMN,AMPD3,ANGPTL3,ANP32A,AOX1,APOBEC4,ARGLU1,ARID1B,ARID2,ARL4C,ARNT2,ASH2L,ASXL1,ATF1,ATF6B,ATF7,ATL2,ATOH8,ATP5G2,ATP8B2,ATXN1,BACH2,BANP,BARX1,BARX2,BBX,BCL11B,BCL6,BIRC5,BMPR2,BNIP3,BRCA2,BRF2,BTBD9,BZW1,C1orf86,C7orf55-LUC7L2,CACNA1…
GO Biological Process	GO:0034641	cellular nitrogen compound metabolic process	109	6.92152e-17	7.22607e-13	6.62942e-15	1.23829	772.839	957	0.376811	0.466602	2829	0.143735	1	0.530431	1.0354	605.56	627	4862	0.279039	0.128959	cg00017826,cg00019678,cg00030627,cg00049892,cg00061520,cg00092551,cg00097800,cg00161770,cg00163089,cg00165994,cg00168191,cg00204249,cg00225067,cg00281273,cg00316508,cg00317585,cg00332126,cg00369677,cg00409434,cg00418613,cg00420526,cg00450617,cg00473045,cg00491064,cg00491577,cg00600617,cg00617292,cg00637745,cg00795205,cg00850332,cg00927503,cg00934299,cg00979704,cg00983705,cg01021196,cg01056242,cg0…	ABCA13,ABCA4,ABCB9,ABCC1,ABCC2,ABCC6,ABCG2,ACAT1,ACLY,ADAR,ADARB1,ADARB2,ADAT2,ADCY3,ADCY9,ADM,ADNP,AEBP2,AFF3,AGO1,AGO2,AGO4,AGXT,AK2,AKNA,AKT1,ALDH18A1,ALKBH5,ALKBH8,ALX4,AMPD3,ANP32A,AOX1,APOBEC4,ARG1,ARGLU1,ARID1B,ARID2,ARL4C,ARNT2,ASH2L,ASS1,ASXL1,ATF1,ATF6B,ATF7,ATL2,ATOH8,ATP5G2,ATP8B2,ATXN1,BACE1,BACH2,BANP,BARX1,BARX2,BBOX1,BBX,BCAT1,BCL11B,BCL6,BIRC5,BMPR2,BNIP3,BRCA2,BRF2,BTBD9,BZW1,C1…
GO Biological Process	GO:0048585	negative regulation of response to stimulus	110	7.17908e-17	7.49496e-13	6.8136e-15	1.56771	218.79	343	0.106675	0.167236	86	6.5182e-12	6.805e-08	7.91279e-10	1.62712	112.468	183	903	0.0814419	0.202658	cg00049892,cg00177431,cg00225067,cg00281273,cg00286119,cg00305996,cg00373371,cg00417288,cg00477086,cg00502575,cg00569500,cg00795205,cg00850332,cg00922200,cg00983705,cg00992348,cg01123186,cg01206912,cg01245667,cg01263407,cg01361261,cg01385708,cg01418539,cg01450803,cg01461514,cg01465769,cg01477379,cg01603234,cg01636354,cg01637789,cg01854776,cg01898377,cg01910478,cg02015823,cg02030908,cg02148562,cg0…	ABR,ACKR3,ADM,ADORA1,AGT,AKT1,ALOX15,ASXL1,ATXN1,BAMBI,BARX1,BCL6,BMP2,BMP4,BMPER,C12orf5,CACTIN,CAMK2B,CAV1,CBLB,CCND1,CD34,CD46,CDK6,CHAC1,CLU,CMYA5,CNKSR3,CNOT2,CYP26A1,CYP26B1,DAB1,DAB2,DAB2IP,DACT1,DACT2,DAG1,DHX58,DLC1,DLK1,DUSP1,DUSP10,DUSP4,DVL1,EGF,EGFL7,EGFR,ENG,ENPP1,EPHA2,EPS15L1,ERRFI1,ESR1,ESR2,FBN1,FBXW7,FGF2,FGF9,FGFR3,FOXF1,FZD1,FZD6,GAS1,GAS6,GATA3,GHSR,GLI3,GLIS2,GPD1L,GPER,GPR…
GO Biological Process	GO:0009968	negative regulation of signal transduction	111	1.46868e-16	1.5333e-12	1.38136e-14	1.63112	180.245	294	0.0878813	0.143345	124	7.37364e-10	7.69808e-06	6.20813e-08	1.61865	93.2877	151	749	0.0672007	0.201602	cg00049892,cg00177431,cg00225067,cg00286119,cg00305996,cg00373371,cg00477086,cg00502575,cg00795205,cg00983705,cg00992348,cg01123186,cg01206912,cg01245667,cg01263407,cg01361261,cg01385708,cg01418539,cg01450803,cg01461514,cg01465769,cg01477379,cg01637789,cg01854776,cg01898377,cg01910478,cg02015823,cg02030908,cg02148562,cg02358362,cg02359746,cg02360367,cg02451502,cg02480675,cg02522485,cg02699518,cg0…	ACKR3,ADM,AGT,AKT1,ASXL1,ATXN1,BAMBI,BARX1,BCL6,BMP2,BMP4,BMPER,CACTIN,CAMK2B,CAV1,CBLB,CCND1,CHAC1,CLU,CMYA5,CNKSR3,CNOT2,CYP26A1,CYP26B1,DAB1,DAB2,DAB2IP,DACT1,DACT2,DAG1,DHX58,DLC1,DLK1,DUSP1,DUSP10,DUSP4,EGF,EGFL7,EGFR,ENG,ENPP1,EPHA2,EPS15L1,ERRFI1,ESR1,ESR2,FBN1,FBXW7,FGF9,FGFR3,FZD1,FZD6,GAS1,GAS6,GATA3,GLI3,GLIS2,GPD1L,GPR124,GRB10,GREM1,GRK5,GSC,HIF1A,HTR2B,HTRA3,HTRA4,IGF1,IGF1R,IL10,IL…
GO Biological Process	GO:0044271	cellular nitrogen compound biosynthetic process	112	2.86354e-16	2.98954e-12	2.66923e-14	1.31723	519.271	684	0.253179	0.333496	1819	0.0582798	1	0.334492	1.07315	355.963	382	2858	0.170005	0.13366	cg00017826,cg00019678,cg00030627,cg00049892,cg00061520,cg00092551,cg00097800,cg00165994,cg00225067,cg00316508,cg00317585,cg00332126,cg00369677,cg00409434,cg00473045,cg00491064,cg00491577,cg00617292,cg00637745,cg00795205,cg00934299,cg00979704,cg00983705,cg01021196,cg01056242,cg01081168,cg01093854,cg01170069,cg01190276,cg01206912,cg01246520,cg01254170,cg01263407,cg01361261,cg01385708,cg01485117,cg0…	ADCY3,ADCY9,ADM,ADNP,AEBP2,AFF3,AGO1,AGO2,AK2,AKNA,AKT1,ALX4,AMPD3,ANP32A,ARG1,ARGLU1,ARID1B,ARID2,ARNT2,ASH2L,ASS1,ASXL1,ATF1,ATF6B,ATF7,ATOH8,ATP5G2,ATXN1,BACH2,BANP,BARX1,BARX2,BBOX1,BBX,BCL11B,BCL6,BIRC5,BMPR2,BRF2,BZW1,C1orf86,CBFA2T3,CBX4,CCAR1,CCDC169-SOHLH2,CCRN4L,CDC5L,CDCA7,CDYL,CEBPB,CEBPD,CHDH,CIITA,CNOT2,COPRS,CRCP,CREB1,CREB5,CREBBP,CRTC1,CTDP1,CTGF,CUX1,DCAKD,DCTD,DDC,DDX1,DMAP1,DM…
GO Biological Process	GO:0080135	regulation of cellular response to stress	113	3.18156e-16	3.32154e-12	2.93942e-14	2.02998	76.848	156	0.0374686	0.0760605	297	1.5065e-05	0.157279	0.000529558	1.65372	41.7241	69	335	0.0307076	0.20597	cg00049892,cg00061635,cg00161770,cg00417288,cg00617292,cg00979704,cg01234251,cg01245667,cg01361261,cg01394884,cg01461514,cg01465769,cg01485117,cg01603234,cg01651250,cg01992382,cg02148562,cg02151997,cg02272576,cg02374207,cg02480675,cg02639667,cg02906915,cg02926307,cg02974898,cg03099144,cg03501387,cg03519907,cg03795574,cg03803789,cg03876150,cg04389484,cg04589649,cg04683210,cg04757901,cg04820159,cg0…	ACKR3,AKT1,ATG7,BMP2,C12orf5,CD34,CDK6,CLU,CTGF,DAB2,DAB2IP,DACT1,DIXDC1,DUSP10,EGFR,ENSG00000091436,EPHB1,ERN1,EYA1,FBXW7,FZD10,FZD4,FZD5,FZD7,FZD8,GAB1,HMGA2,IGF1R,KDM1A,LARP1,LYN,LZTS1,MAP3K1,MAP4K4,MDFI,MET,MGMT,MYC,NDEL1,NUAK1,OTUB1,PDCD4,PPP4R2,PRKCD,RAB33B,RAP2A,SETD8,SETMAR,SMYD2,SNAI1,SPRED2,STK24,TBC1D14,TGFB2,TLR3,TNIK,TNR,TNXB,TPD52L1,TRIM32,TRIP12,UBE2V2,ULK1,USP1,VEGFA,WNT7B,XDH,ZMY…
GO Biological Process	GO:0046483	heterocycle metabolic process	114	3.61533e-16	3.77441e-12	3.31088e-14	1.23841	750.156	929	0.365751	0.45295	3085	0.182135	1	0.616365	1.03121	579.903	598	4656	0.266133	0.128436	cg00017826,cg00019678,cg00030627,cg00049892,cg00061520,cg00092551,cg00097800,cg00161770,cg00163089,cg00165994,cg00168191,cg00204249,cg00225067,cg00316508,cg00317585,cg00332126,cg00369677,cg00409434,cg00473045,cg00491064,cg00491577,cg00600617,cg00617292,cg00637745,cg00795205,cg00850332,cg00927503,cg00934299,cg00979704,cg00983705,cg01021196,cg01056242,cg01081168,cg01093854,cg01101020,cg01145245,cg0…	ABCA13,ABCA4,ABCB9,ABCC1,ABCC2,ABCC6,ABCG2,ACLY,ADAR,ADARB1,ADARB2,ADAT2,ADCY3,ADCY9,ADM,ADNP,AEBP2,AFF3,AGO1,AGO2,AGO4,AK2,AKNA,AKT1,ALDH18A1,ALKBH5,ALKBH8,ALX4,AMN,AMPD3,ANP32A,AOX1,APOBEC4,ARGLU1,ARID1B,ARID2,ARL4C,ARNT2,ASH2L,ASXL1,ATF1,ATF6B,ATF7,ATL2,ATOH8,ATP5G2,ATP8B2,ATXN1,BACH2,BANP,BARX1,BARX2,BBX,BCL11B,BCL6,BIRC5,BMPR2,BNIP3,BRCA2,BRF2,BTBD9,BZW1,C1orf86,C7orf55-LUC7L2,CACTIN,CARS,CA…
GO Biological Process	GO:0071310	cellular response to organic substance	115	3.90298e-16	4.07471e-12	3.54322e-14	1.43943	316.793	456	0.154458	0.222331	89	7.26272e-12	7.58228e-08	8.51942e-10	1.46858	186.575	274	1498	0.12194	0.182911	cg00005740,cg00049892,cg00050792,cg00061520,cg00177431,cg00286119,cg00305996,cg00395625,cg00409434,cg00477086,cg00502575,cg00569500,cg00637745,cg00795205,cg00850332,cg00992348,cg01021196,cg01123186,cg01190276,cg01194674,cg01234251,cg01243773,cg01245667,cg01246520,cg01263407,cg01320579,cg01433190,cg01450803,cg01461514,cg01465769,cg01477379,cg01586432,cg01589353,cg01603234,cg01760189,cg01791238,cg0…	AACS,AATF,ABL2,ABR,ACKR3,ACSL1,ADAR,ADCY3,ADCY9,AGO1,AGO2,AGO4,AKAP13,AKAP7,AKT1,ALOX15,AMHR2,ARG1,ARHGEF16,ARHGEF3,ATF1,ATP6V0A4,BAIAP2,BAMBI,BMP2,BMP4,CACNA1H,CACTIN,CALM1,CALM2,CAMK2B,CAMK2D,CAPN2,CAT,CCND1,CD180,CD28,CDH13,CEBPB,CIITA,COL2A1,COL4A1,COMMD7,CPEB3,CREB1,CTGF,CTH,CYP11A1,CYP26A1,CYP26B1,DAB2,DAB2IP,DCSTAMP,DDC,DERL1,DICER1,DLL4,DNMT3A,DPYSL3,DUSP1,DUSP4,EDN2,EDNRB,EGF,EGFR,EGR3,E…
GO Biological Process	GO:0048732	gland development	116	5.31059e-16	5.54425e-12	4.77953e-14	1.90492	94.4923	180	0.0460713	0.0877621	41	4.65342e-14	4.85817e-10	1.18492e-11	2.38453	33.1302	79	266	0.035158	0.296992	cg00050792,cg00281273,cg00305996,cg00637745,cg00922200,cg01021196,cg01099150,cg01245667,cg01263407,cg01461514,cg01603234,cg01791238,cg01898377,cg01910478,cg02030908,cg02272576,cg02359746,cg02433979,cg02470587,cg02480675,cg02522485,cg02783314,cg02857325,cg02974898,cg03251111,cg03406367,cg03564009,cg03583746,cg03795574,cg03917138,cg04130549,cg04517258,cg04589649,cg04658679,cg04690342,cg04820159,cg0…	AKT1,ARG1,B4GALT1,BMP2,BMP4,CAV1,CCND1,CEBPB,CREB1,DAG1,EDAR,EGF,EGFR,EIF2AK3,ELF3,ELF5,EPHA2,ESR1,ESR2,ETS1,FGF2,FGF7,FGFR2,FOXA1,FOXC1,FOXF1,GATA3,GLI2,GLI3,HES1,HIF1A,HMGA2,ID2,IGF1,IGF1R,IRS1,IRS2,JAK2,KDM1A,LRP5,LY6E,MGMT,NCOR2,NEURL,NOTCH1,NRG1,NRP1,NTN1,PITX1,PLXND1,PRL,PTCH1,ROBO1,RXRA,SEMA3A,SLC29A1,SLC6A3,SLIT2,SMO,SOX9,TBX19,TBX2,TBX3,TCF7L2,TFCP2L1,TG,TGFB2,TGFB3,TGFBR2,THRA,TP63,UBE3…
GO Biological Process	GO:0019438	aromatic compound biosynthetic process	117	5.4021e-16	5.63979e-12	4.82033e-14	1.31586	515.254	678	0.251221	0.33057	1741	0.0481192	1	0.288549	1.07834	349.611	377	2807	0.167779	0.134307	cg00017826,cg00019678,cg00030627,cg00049892,cg00061520,cg00092551,cg00097800,cg00165994,cg00225067,cg00281273,cg00316508,cg00317585,cg00332126,cg00369677,cg00409434,cg00473045,cg00491064,cg00491577,cg00617292,cg00637745,cg00795205,cg00934299,cg00979704,cg00983705,cg01021196,cg01056242,cg01081168,cg01093854,cg01170069,cg01190276,cg01206912,cg01246520,cg01254170,cg01263407,cg01361261,cg01385708,cg0…	ADCY3,ADCY9,ADM,ADNP,AEBP2,AFF3,AGO1,AGO2,AK2,AKNA,ALX4,AMPD3,ANP32A,ARGLU1,ARID1B,ARID2,ARNT2,ASH2L,ASXL1,ATF1,ATF6B,ATF7,ATOH8,ATP5G2,ATXN1,BACH2,BANP,BARX1,BARX2,BBX,BCL11B,BCL6,BIRC5,BMPR2,BRF2,BZW1,C1orf86,CBFA2T3,CBX4,CCAR1,CCDC169-SOHLH2,CCRN4L,CDC5L,CDCA7,CDYL,CEBPB,CEBPD,CIITA,CNOT2,COPRS,CRCP,CREB1,CREB5,CREBBP,CRTC1,CTDP1,CTGF,CUX1,DCAKD,DCT,DCTD,DDC,DDX1,DMAP1,DMRTB1,DPF1,DPF3,DPYD,DT…
GO Biological Process	GO:0009888	tissue development	118	8.90198e-16	9.29366e-12	7.87599e-14	1.40907	347.038	489	0.169205	0.23842	19	1.15053e-18	1.20115e-14	6.32184e-16	1.65762	165.9	275	1332	0.122385	0.206456	cg00005740,cg00049892,cg00061520,cg00156230,cg00286119,cg00332126,cg00369677,cg00491064,cg00637745,cg00922200,cg00992348,cg01021196,cg01099150,cg01194674,cg01245667,cg01254170,cg01263407,cg01320579,cg01418539,cg01461514,cg01477379,cg01550348,cg01589353,cg01603234,cg01637789,cg01771850,cg01791238,cg01803461,cg01874562,cg01898377,cg02030908,cg02093902,cg02134720,cg02148562,cg02244431,cg02272576,cg0…	AACS,ACAN,ACAT1,ADM,AGT,AKT1,ALOX15,ALX4,ANKRD2,ARRDC3,ATG7,ATP2A2,B4GALT1,B9D1,BARX1,BARX2,BCL10,BCL11B,BMP2,BMP4,BMP6,BMP8A,BMPR1B,BMPR2,C10orf11,CABYR,CAV1,CCDC40,CCM2,CCND1,CD34,CDK6,CDON,CEBPB,CELSR1,CHRDL2,CLIC5,COL11A2,COL18A1,COL19A1,COL2A1,COL5A1,COL9A1,COMP,CPQ,CREB1,CREB5,CREBBP,CRYAA,CSGALNACT1,CTGF,CUX1,CYP11A1,CYP26A1,CYTL1,DAB2,DACT2,DAG1,DBI,DCN,DCT,DDR2,DDX25,DICER1,DLC1,DLL4,DLX…
GO Biological Process	GO:0034654	nucleobase-containing compound biosynthetic process	119	1.01087e-15	1.05535e-11	8.86848e-14	1.31852	502.078	662	0.244797	0.322769	1936	0.0728136	1	0.392652	1.06974	340.27	364	2732	0.161994	0.133236	cg00017826,cg00030627,cg00049892,cg00061520,cg00092551,cg00097800,cg00165994,cg00225067,cg00316508,cg00317585,cg00332126,cg00369677,cg00409434,cg00473045,cg00491064,cg00491577,cg00617292,cg00637745,cg00795205,cg00934299,cg00979704,cg00983705,cg01021196,cg01056242,cg01081168,cg01093854,cg01170069,cg01190276,cg01206912,cg01246520,cg01254170,cg01263407,cg01361261,cg01385708,cg01485117,cg01500055,cg0…	ADCY3,ADCY9,ADM,ADNP,AEBP2,AFF3,AGO1,AGO2,AK2,AKNA,ALX4,AMPD3,ANP32A,ARGLU1,ARID1B,ARID2,ARNT2,ASH2L,ASXL1,ATF1,ATF6B,ATF7,ATOH8,ATP5G2,ATXN1,BACH2,BANP,BARX1,BARX2,BBX,BCL11B,BCL6,BIRC5,BMPR2,BRF2,BZW1,C1orf86,CBFA2T3,CBX4,CCAR1,CCDC169-SOHLH2,CCRN4L,CDC5L,CDCA7,CDYL,CEBPB,CEBPD,CIITA,CNOT2,COPRS,CRCP,CREB1,CREB5,CREBBP,CRTC1,CTDP1,CTGF,CUX1,DCAKD,DCTD,DDX1,DMAP1,DMRTB1,DPF1,DPF3,DPYD,DTL,DUT,DV…
GO Biological Process	GO:0051239	regulation of multicellular organismal process	120	1.04208e-15	1.08793e-11	9.06609e-14	1.32541	486.64	645	0.23727	0.314481	20	1.34739e-18	1.40667e-14	7.03336e-16	1.5191	246.857	375	1982	0.166889	0.189203	cg00019678,cg00030627,cg00049892,cg00061520,cg00061635,cg00097800,cg00161770,cg00168191,cg00177431,cg00225067,cg00281273,cg00373371,cg00409434,cg00418613,cg00420526,cg00477086,cg00491577,cg00502575,cg00542261,cg00569500,cg00637745,cg00795205,cg00850332,cg00922200,cg00951204,cg01021196,cg01099150,cg01190276,cg01206418,cg01206912,cg01243773,cg01246520,cg01263407,cg01394884,cg01418539,cg01450803,cg0…	AATK,ABL2,ADAMTS9,ADM,ADORA1,AGPAT1,AGT,AKT1,AMOTL1,ANGPTL3,ANK2,ANO6,ANXA6,ARRDC3,ATP2A2,ATRN,B4GALT1,BAIAP2,BAMBI,BCL10,BCL11B,BCL6,BMP2,BMP4,BMP6,BMP8A,BMPER,BMPR1B,BMPR2,BOC,BRCA2,BTBD9,BTG1,CACNA1B,CACNA1D,CACNA1H,CACTIN,CADM1,CALM1,CALM2,CAMK2B,CAMK2D,CAV1,CBLB,CCND1,CD28,CD34,CDC20,CDH4,CDK5RAP1,CDK6,CDON,CEBPB,CELF2,CELSR1,CHSY1,CIITA,CLIC5,CMYA5,CNOT2,CORIN,CPEB3,CREB1,CREBBP,CTGF,CYP26B…
GO Biological Process	GO:0018130	heterocycle biosynthetic process	121	1.56913e-15	1.63818e-11	1.35386e-13	1.31181	512.269	672	0.249765	0.327645	1948	0.0768848	1	0.412052	1.06728	349.486	373	2806	0.165999	0.132929	cg00017826,cg00019678,cg00030627,cg00049892,cg00061520,cg00092551,cg00097800,cg00165994,cg00225067,cg00316508,cg00317585,cg00332126,cg00369677,cg00409434,cg00473045,cg00491064,cg00491577,cg00617292,cg00637745,cg00795205,cg00934299,cg00979704,cg00983705,cg01021196,cg01056242,cg01081168,cg01093854,cg01170069,cg01190276,cg01206912,cg01246520,cg01254170,cg01263407,cg01361261,cg01385708,cg01485117,cg0…	ADCY3,ADCY9,ADM,ADNP,AEBP2,AFF3,AGO1,AGO2,AK2,AKNA,ALDH18A1,ALX4,AMPD3,ANP32A,ARGLU1,ARID1B,ARID2,ARNT2,ASH2L,ASXL1,ATF1,ATF6B,ATF7,ATOH8,ATP5G2,ATXN1,BACH2,BANP,BARX1,BARX2,BBX,BCL11B,BCL6,BIRC5,BMPR2,BRF2,BZW1,C1orf86,CBFA2T3,CBX4,CCAR1,CCDC169-SOHLH2,CCRN4L,CDC5L,CDCA7,CDYL,CEBPB,CEBPD,CIITA,CNOT2,COPRS,CRCP,CREB1,CREB5,CREBBP,CRTC1,CTDP1,CTGF,CUX1,DCAKD,DCTD,DDC,DDX1,DMAP1,DMRTB1,DPF1,DPF3,DP…
GO Biological Process	GO:0016070	RNA metabolic process	122	1.61602e-15	1.68713e-11	1.38289e-13	1.29578	551.02	714	0.268659	0.348123	4033	0.320679	1	0.830123	1.02099	395.694	404	3177	0.179795	0.127164	cg00017826,cg00030627,cg00049892,cg00061520,cg00092551,cg00097800,cg00163089,cg00165994,cg00225067,cg00316508,cg00317585,cg00332126,cg00369677,cg00409434,cg00473045,cg00491064,cg00491577,cg00600617,cg00617292,cg00637745,cg00795205,cg00934299,cg00979704,cg00983705,cg01021196,cg01056242,cg01093854,cg01101020,cg01170069,cg01190276,cg01206912,cg01246520,cg01254170,cg01263407,cg01361261,cg01385708,cg0…	ADAR,ADARB1,ADARB2,ADAT2,ADNP,AEBP2,AFF3,AGO1,AGO2,AGO4,AKNA,AKT1,ALKBH5,ALKBH8,ALX4,ANP32A,APOBEC4,ARGLU1,ARID1B,ARID2,ARNT2,ASH2L,ASXL1,ATF1,ATF6B,ATF7,ATOH8,ATXN1,BACH2,BANP,BARX1,BARX2,BBX,BCL11B,BCL6,BIRC5,BMPR2,BRF2,BZW1,C7orf55-LUC7L2,CACTIN,CARS,CARS2,CBFA2T3,CBX4,CCAR1,CCDC169-SOHLH2,CCRN4L,CDC5L,CDCA7,CDK5RAP1,CDKAL1,CDYL,CEBPB,CEBPD,CELF2,CIITA,CNOT2,CNOT4,COPRS,CRCP,CREB1,CREB5,CREBBP…
GO Biological Process	GO:0001503	ossification	123	2.4127e-15	2.51886e-11	2.04785e-13	2.24049	52.6672	118	0.0256788	0.0575329	209	5.09766e-07	0.00532195	2.54639e-05	2.0378	24.5363	50	197	0.0222519	0.253807	cg00049892,cg00187327,cg00225067,cg00332126,cg00395625,cg00637745,cg01194674,cg01461514,cg01641368,cg01791238,cg01803461,cg01910478,cg02030908,cg02134720,cg02433979,cg02451502,cg02480675,cg02783314,cg03251111,cg03260211,cg03501387,cg03514770,cg03583746,cg03599855,cg03763118,cg03917138,cg04130549,cg04249605,cg04492459,cg04820159,cg04867423,cg05380759,cg05461734,cg05754939,cg05902522,cg06007850,cg0…	AKT1,ALOX15,ATP6V0A4,BMP2,BMP4,BMP6,BMP8A,CHRDL2,COL11A2,COL2A1,CSGALNACT1,CTGF,DDR2,EGFR,EIF2AK3,EPHA2,EXT1,EXT2,FGF9,FGFR2,FGFR3,FOXC1,FOXC2,FZD1,GLI2,HDAC4,IGF1,IHH,LGR4,LIMD1,LRP5,MEF2C,MINPP1,MN1,PDLIM7,PKDCC,RPL38,RUNX2,SMO,SNAI1,SOX8,SOX9,SP3,TCF7L2,TGFB3,THRA,TUFT1,TWIST2,WNT11,WWTR1
GO Biological Process	GO:1901362	organic cyclic compound biosynthetic process	124	2.59704e-15	2.71131e-11	2.18654e-13	1.30109	531.862	692	0.259318	0.337396	1802	0.0545549	1	0.316067	1.07364	364.183	391	2924	0.17401	0.133721	cg00017826,cg00019678,cg00030627,cg00049892,cg00061520,cg00092551,cg00097800,cg00165994,cg00225067,cg00281273,cg00316508,cg00317585,cg00332126,cg00369677,cg00409434,cg00473045,cg00491064,cg00491577,cg00617292,cg00637745,cg00795205,cg00934299,cg00979704,cg00983705,cg01021196,cg01056242,cg01081168,cg01093854,cg01123449,cg01170069,cg01190276,cg01206912,cg01246520,cg01254170,cg01263407,cg01361261,cg0…	ADCY3,ADCY9,ADM,ADNP,AEBP2,AFF3,AGO1,AGO2,AK2,AKNA,ALDH18A1,ALX4,AMPD3,ANP32A,ARGLU1,ARID1B,ARID2,ARNT2,ASH2L,ASXL1,ATF1,ATF6B,ATF7,ATOH8,ATP5G2,ATXN1,BACH2,BANP,BARX1,BARX2,BBX,BCL11B,BCL6,BIRC5,BMPR2,BRF2,BZW1,C1orf86,CACNA1H,CBFA2T3,CBX4,CCAR1,CCDC169-SOHLH2,CCRN4L,CDC5L,CDCA7,CDYL,CEBPB,CEBPD,CIITA,CNOT2,COPRS,CRCP,CREB1,CREB5,CREBBP,CRTC1,CTDP1,CTGF,CUX1,CYB5R2,CYP11A1,CYP46A1,DCAKD,DCT,DCTD…
GO Biological Process	GO:0009894	regulation of catabolic process	125	5.0542e-15	5.27659e-11	4.22127e-13	1.62462	166.193	270	0.0810301	0.131643	136	4.88091e-09	5.09567e-05	3.74681e-07	1.60808	87.0602	140	699	0.0623053	0.200286	cg00050792,cg00061635,cg00161770,cg00281273,cg00283857,cg00305996,cg00369677,cg00409434,cg00417288,cg00424354,cg00502575,cg00569500,cg00594191,cg00934299,cg01123186,cg01206912,cg01254170,cg01320579,cg01399475,cg01461514,cg01465769,cg01581326,cg01641368,cg01854776,cg02015823,cg02030908,cg02244431,cg02359746,cg02639667,cg02795981,cg02868790,cg03025413,cg03064626,cg03172765,cg03251111,cg03290871,cg0…	AADAC,ABL2,ABR,ADORA1,AGAP1,AGO2,AKT1,ANGPTL3,ARHGAP10,ARHGAP15,ARHGAP18,ARHGAP20,ARHGAP23,ARHGAP32,ARHGAP42,ARHGAP44,ARHGEF10,ARHGEF16,ASAP1,ASAP2,ATG7,BANP,BCL6,C12orf5,CBLB,CHN2,CLU,CNN3,CPEB3,CPT1A,CSNK2A3,DAB2,DAB2IP,DACT1,DAP,DISC1,DLC1,DNAJC1,DOCK4,DVL1,DYNLT1,EGF,EGFR,EPHA2,EPHA3,EPHB3,ERRFI1,FAM13A,FBXW7,FZD10,GAPVD1,GCLC,GDI2,GNA12,GRIN2A,GRTP1,HDAC4,HIF1A,HSP90AB1,HTR2B,IGF1,IL10,IRS1,…
GO Biological Process	GO:0036293	response to decreased oxygen levels	126	5.3971e-15	5.63457e-11	4.47188e-13	2.32189	46.0832	107	0.0224686	0.0521697	189	1.86666e-07	0.00194879	1.03111e-05	2.00723	27.8991	56	224	0.0249221	0.25	cg00049892,cg00061520,cg00097800,cg00225067,cg00409434,cg01465769,cg01540911,cg01603234,cg01637789,cg01832757,cg01851968,cg01910478,cg02094363,cg02272576,cg02351655,cg02365648,cg02480675,cg02727484,cg02936493,cg03071245,cg04191989,cg04666346,cg04820159,cg04852893,cg05031931,cg05232628,cg05380759,cg05473387,cg05917797,cg06147895,cg06350853,cg06442684,cg06768079,cg07152925,cg07268431,cg07307830,cg0…	ADM,ADORA1,AKT1,ALKBH5,ARNT2,ATP1B1,BMP2,BNIP3,CAPN2,CAT,CAV1,CLDN3,CREBBP,CRYAA,CTGF,EGLN3,ENG,EPAS1,ETS1,FNDC1,HIF1A,KCNK3,KCNMA1,LIMD1,LOXL2,MB,MYOCD,NDRG1,NOTCH1,NR4A2,NRF1,P2RX2,PAM,PDGFA,PPARA,PPARGC1A,PRKCD,PRKCE,RAF1,RPS27A,S100B,SCAP,SDC2,SLC29A1,SMAD9,SOD3,STC2,TGFB2,TGFB3,TGFBR3,THBS1,TNFRSF1A,TSC2,UTS2,VASN,VEGFA
GO Biological Process	GO:0007296	vitellogenesis	127	5.70628e-15	5.95736e-11	4.69083e-13	17.2478	0.927652	16	0.000452293	0.00780107	3318	0.233593	1	0.734993	4.01446	0.249099	1	2	0.000445038	0.5	cg02795981,cg04256907,cg08326300,cg09329936,cg11596479,cg13676902,cg14841514,cg16112766,cg17028595,cg17823346,cg18436008,cg19666787,cg20679052,cg22890825,cg24752964,cg25365214	ZMIZ1
GO Biological Process	GO:0001666	response to hypoxia	128	9.39829e-15	9.81181e-11	7.66548e-13	2.32323	45.1957	105	0.0220359	0.0511945	194	2.80609e-07	0.00292956	1.51008e-05	1.99815	27.5255	55	221	0.0244771	0.248869	cg00061520,cg00097800,cg00225067,cg00409434,cg01465769,cg01540911,cg01603234,cg01637789,cg01832757,cg01851968,cg01910478,cg02094363,cg02272576,cg02351655,cg02365648,cg02480675,cg02727484,cg02936493,cg03071245,cg04191989,cg04666346,cg04820159,cg04852893,cg05031931,cg05232628,cg05380759,cg05473387,cg05917797,cg06147895,cg06350853,cg06442684,cg06768079,cg07152925,cg07268431,cg07307830,cg07522639,cg0…	ADM,ADORA1,AKT1,ALKBH5,ARNT2,ATP1B1,BMP2,BNIP3,CAPN2,CAT,CAV1,CLDN3,CREBBP,CRYAA,EGLN3,ENG,EPAS1,ETS1,FNDC1,HIF1A,KCNK3,KCNMA1,LIMD1,LOXL2,MB,MYOCD,NDRG1,NOTCH1,NR4A2,NRF1,P2RX2,PAM,PDGFA,PPARA,PPARGC1A,PRKCD,PRKCE,RAF1,RPS27A,S100B,SCAP,SDC2,SLC29A1,SMAD9,SOD3,STC2,TGFB2,TGFB3,TGFBR3,THBS1,TNFRSF1A,TSC2,UTS2,VASN,VEGFA
GO Biological Process	GO:0051128	regulation of cellular component organization	129	9.89073e-15	1.03259e-10	8.00459e-13	1.40981	324.866	458	0.158394	0.223306	93	1.69749e-11	1.77218e-07	1.90557e-09	1.47751	174.619	258	1402	0.11482	0.184023	cg00005740,cg00019678,cg00049892,cg00061635,cg00225067,cg00283857,cg00373371,cg00409434,cg00420526,cg00502575,cg00711291,cg00749118,cg00804525,cg00850332,cg00860321,cg00922200,cg01021196,cg01025434,cg01081168,cg01093854,cg01145245,cg01206418,cg01206912,cg01228193,cg01243773,cg01246520,cg01263407,cg01465769,cg01581326,cg01603234,cg01636354,cg01637789,cg01817009,cg01854776,cg01894366,cg01898377,cg0…	AATK,ABL2,ABR,ABTB2,ACTR2,AGT,AKT1,ALOX15,ANAPC7,APBB2,ARHGAP15,ARHGEF10,ARHGEF16,ATP10A,BAIAP2,BAMBI,BCL6,BIRC5,BMP2,BMP4,BMPR2,BNIP3,BTBD9,BTG1,CAMK2B,CAMK2D,CAPZB,CD28,CD320,CD47,CDC20,CDC42EP3,CDC42EP4,CDH13,CDH4,CELSR1,CLU,CNOT2,COL5A1,CPEB3,CRIM1,CRLF3,CRYAA,CSNK2A3,CTGF,DAB1,DAB2,DAB2IP,DBN1,DCSTAMP,DCUN1D3,DDR2,DISC1,DIXDC1,DLC1,DPYSL3,DST,DSTN,DVL1,DYNLT1,EGF,EHD1,EIF4EBP1,ELN,ENPP1,EPB4…
GO Biological Process	GO:0010849	regulation of proton-transporting ATPase activity, rotational mechanism	130	9.98689e-15	1.04263e-10	8.02024e-13	40.9675	0.268506	11	0.000130914	0.00536324	2427	0.12455	1	0.535763	8.02893	0.12455	1	1	0.000445038	1	cg02795981,cg04256907,cg04920385,cg13676902,cg14841514,cg16112766,cg17823346,cg19666787,cg20679052,cg24752964,cg25365214	PPIF
GO Biological Process	GO:0007028	cytoplasm organization	131	1.00097e-14	1.04502e-10	7.97721e-13	9.47024	2.32307	22	0.00113265	0.0107265	900	0.00614549	1	0.0712877	4.58796	0.871847	4	7	0.00178015	0.571429	cg01791238,cg02795981,cg04256907,cg08326300,cg09329936,cg11596479,cg11791452,cg13676902,cg14841514,cg16112766,cg17028595,cg17823346,cg18436008,cg18713166,cg19666787,cg20679052,cg21133992,cg22890825,cg24752964,cg25365214,cg25928881,cg26455386	KIF5B,PLD6,TFCP2L1,ZMIZ1
GO Biological Process	GO:0070482	response to oxygen levels	132	1.03877e-14	1.08447e-10	8.21569e-13	2.26686	48.5254	110	0.0236594	0.0536324	177	1.03813e-07	0.00108381	6.12321e-06	1.99876	29.5183	59	237	0.0262572	0.248945	cg00049892,cg00061520,cg00097800,cg00225067,cg00409434,cg01465769,cg01540911,cg01603234,cg01637789,cg01832757,cg01851968,cg01910478,cg02094363,cg02272576,cg02351655,cg02365648,cg02480675,cg02727484,cg02936493,cg03071245,cg04191989,cg04666346,cg04820159,cg04852893,cg05031931,cg05232628,cg05380759,cg05473387,cg05917797,cg06147895,cg06350853,cg06442684,cg06768079,cg07152925,cg07268431,cg07307830,cg0…	ADM,ADORA1,AKT1,ALKBH5,ARNT2,ATP1B1,BMP2,BNIP3,CAPN2,CAT,CAV1,CLDN3,CREBBP,CRYAA,CTGF,EGLN3,ENG,EPAS1,ETS1,FNDC1,HIF1A,KCNK3,KCNMA1,LIMD1,LOXL2,LPAR1,MB,MYOCD,NDRG1,NOTCH1,NR4A2,NRF1,P2RX2,PAM,PDGFA,PPARA,PPARGC1A,PRKCD,PRKCE,RAF1,RPS27A,S100B,SCAP,SDC2,SLC29A1,SMAD9,SOD3,STC2,TGFB2,TGFB3,TGFBR3,THBS1,TNFRSF1A,TSC2,TXN,UCK2,UTS2,VASN,VEGFA
GO Biological Process	GO:0032774	RNA biosynthetic process	133	1.32108e-14	1.3792e-10	1.037e-12	1.32173	465.3	615	0.226865	0.299854	3017	0.17409	1	0.602419	1.04767	312.121	327	2506	0.145527	0.130487	cg00017826,cg00030627,cg00049892,cg00061520,cg00092551,cg00097800,cg00165994,cg00225067,cg00316508,cg00317585,cg00332126,cg00369677,cg00409434,cg00473045,cg00491064,cg00491577,cg00617292,cg00637745,cg00795205,cg00934299,cg00979704,cg00983705,cg01021196,cg01056242,cg01093854,cg01170069,cg01190276,cg01206912,cg01246520,cg01254170,cg01263407,cg01361261,cg01385708,cg01485117,cg01500055,cg01502811,cg0…	ADNP,AEBP2,AFF3,AGO1,AGO2,AKNA,ALX4,ANP32A,ARGLU1,ARID1B,ARID2,ARNT2,ASH2L,ASXL1,ATF1,ATF6B,ATF7,ATOH8,ATXN1,BACH2,BANP,BARX1,BARX2,BBX,BCL11B,BCL6,BIRC5,BMPR2,BRF2,BZW1,CBFA2T3,CBX4,CCAR1,CCDC169-SOHLH2,CCRN4L,CDC5L,CDCA7,CDYL,CEBPB,CEBPD,CIITA,CNOT2,COPRS,CRCP,CREB1,CREB5,CREBBP,CRTC1,CTDP1,CTGF,CUX1,DDX1,DMAP1,DMRTB1,DPF1,DPF3,DVL1,E2F8,EBF1,EBF3,EFCAB6,EGR3,ELF2,ELF3,ELF5,ELK3,ELMSAN1,EPAS1,E…
GO Biological Process	GO:0010648	negative regulation of cell communication	134	1.60039e-14	1.67081e-10	1.24687e-12	1.56261	191.346	299	0.0932942	0.145783	125	1.22559e-09	1.27952e-05	1.02361e-07	1.59353	97.896	156	786	0.0694259	0.198473	cg00049892,cg00177431,cg00225067,cg00286119,cg00305996,cg00373371,cg00417288,cg00477086,cg00502575,cg00795205,cg00983705,cg00992348,cg01123186,cg01206912,cg01245667,cg01263407,cg01361261,cg01385708,cg01418539,cg01450803,cg01461514,cg01465769,cg01477379,cg01637789,cg01854776,cg01898377,cg01910478,cg02015823,cg02030908,cg02148562,cg02358362,cg02359746,cg02360367,cg02451502,cg02480675,cg02522485,cg0…	ACKR3,ADM,ADORA1,AGT,AKT1,ASXL1,ATXN1,BAMBI,BARX1,BCL6,BMP2,BMP4,BMPER,C12orf5,CACTIN,CAMK2B,CAV1,CBLB,CCND1,CHAC1,CLU,CMYA5,CNKSR3,CNOT2,CYP26A1,CYP26B1,DAB1,DAB2,DAB2IP,DACT1,DACT2,DAG1,DHX58,DLC1,DLK1,DUSP1,DUSP10,DUSP4,EGF,EGFL7,EGFR,ENG,ENPP1,EPHA2,EPS15L1,ERRFI1,ESR1,ESR2,FBN1,FBXW7,FGF9,FGFR3,FZD1,FZD6,GAS1,GAS6,GATA3,GLI3,GLIS2,GNAI2,GPD1L,GPR124,GRB10,GREM1,GRK5,GSC,HIF1A,HTR2B,HTRA3,HTR…
GO Biological Process	GO:0009653	anatomical structure morphogenesis	135	1.70631e-14	1.78139e-10	1.31954e-12	1.30209	506.108	659	0.246762	0.321307	10	3.25698e-24	3.40028e-20	3.40028e-21	1.62017	236.395	383	1898	0.17045	0.201791	cg00049892,cg00050792,cg00061520,cg00061635,cg00097800,cg00156230,cg00161770,cg00245075,cg00286119,cg00317585,cg00332126,cg00369677,cg00373371,cg00409434,cg00477086,cg00491064,cg00637745,cg00922200,cg01021196,cg01093854,cg01099150,cg01190276,cg01194674,cg01206912,cg01234251,cg01243773,cg01245667,cg01254170,cg01263407,cg01320579,cg01418539,cg01461514,cg01477379,cg01500055,cg01550348,cg01581326,cg0…	ABI1,ABL2,ABLIM2,ABR,ACAN,ACKR3,ACTG1,ADM,AFF3,AGT,ALCAM,ALX4,AMHR2,ANGPTL3,ANK2,ANKRD11,ANTXR1,APBB2,ARG1,ARHGEF28,ARTN,ASAP1,ATG7,B3GNT2,B4GALT1,B9D1,BAIAP2,BARX2,BBIP1,BCL10,BCL11B,BCL6,BMP2,BMP4,BMP6,BMPER,BMPR1B,BMPR2,BOC,CACNA1D,CACNA1H,CACNB1,CADM1,CAPN2,CAV1,CCDC40,CCDC66,CCM2,CD34,CDH13,CDH4,CDON,CELA1,CELSR1,CFC1B,CHRNA10,CLIC5,CNOT2,CNP,COL11A2,COL18A1,COL2A1,COL4A1,COL5A1,COL6A2,COL6A…
GO Biological Process	GO:0065009	regulation of molecular function	136	1.74138e-14	1.818e-10	1.33676e-12	1.33141	442.389	589	0.215695	0.287177	222	7.9936e-07	0.00834532	3.75915e-05	1.27013	262.177	333	2105	0.148198	0.158195	cg00049892,cg00050792,cg00061520,cg00061635,cg00161770,cg00168191,cg00283857,cg00286119,cg00305996,cg00369677,cg00373371,cg00409434,cg00417288,cg00424354,cg00502575,cg00549064,cg00594191,cg00617292,cg00749118,cg00795205,cg00847221,cg00850332,cg00860321,cg00979704,cg01021196,cg01081168,cg01099150,cg01123186,cg01128042,cg01158469,cg01170069,cg01171429,cg01206912,cg01234251,cg01245667,cg01254170,cg0…	ABI1,ABL2,ABR,ACSL1,ADAR,ADARB1,ADCY3,ADCY9,ADORA1,AGAP1,AGT,AKAP7,AKT1,ANAPC7,ANGPTL3,ANK2,ARHGAP10,ARHGAP15,ARHGAP18,ARHGAP20,ARHGAP23,ARHGAP32,ARHGAP42,ARHGAP44,ARHGEF16,ARRDC3,ARRDC4,ASAP1,ASAP2,BAMBI,BCL10,BCL6,BIRC5,BMP2,BMP4,BOK,CACNA1D,CACNG3,CACNG4,CACNG5,CACTIN,CALM1,CALM2,CAMK2D,CASP7,CAT,CAV1,CCNA1,CCND1,CCND2,CCNI2,CCNY,CDC14B,CDC20,CDK5RAP1,CDKN1C,CDKN3,CDON,CHN2,CLU,CMYA5,CNN3,COL6…
GO Biological Process	GO:0032963	collagen metabolic process	137	1.89879e-14	1.98234e-10	1.44696e-12	3.36779	16.6281	56	0.00810733	0.0273038	975	0.00747954	1	0.0800887	1.82938	9.83942	18	79	0.00801068	0.227848	cg00050792,cg00617292,cg00979704,cg01194674,cg01465769,cg01485117,cg01651250,cg01992382,cg02151997,cg03260211,cg03564009,cg03878567,cg04016922,cg04249605,cg04389484,cg04757901,cg05688616,cg05917797,cg06598544,cg07305723,cg07457375,cg08234256,cg08650890,cg08660959,cg08930131,cg10365886,cg10460643,cg10923662,cg12651286,cg12694372,cg13617209,cg13698691,cg13798746,cg14344989,cg14397309,cg14669361,cg1…	ARG1,COL11A2,COL18A1,COL19A1,COL23A1,COL2A1,COL4A1,COL5A1,COL6A2,COL6A3,COL8A1,COL9A1,COL9A3,HIF1A,MMP20,MMP7,PRKCD,TNXB
GO Biological Process	GO:0006351	transcription, DNA-dependent	138	2.0927e-14	2.18478e-10	1.58317e-12	1.32252	458.218	606	0.223412	0.295466	2808	0.132704	1	0.493385	1.05766	300.663	318	2414	0.141522	0.131732	cg00017826,cg00030627,cg00049892,cg00061520,cg00092551,cg00097800,cg00165994,cg00225067,cg00316508,cg00317585,cg00332126,cg00369677,cg00409434,cg00473045,cg00491064,cg00491577,cg00617292,cg00637745,cg00795205,cg00934299,cg00979704,cg00983705,cg01021196,cg01056242,cg01093854,cg01170069,cg01190276,cg01206912,cg01246520,cg01254170,cg01263407,cg01361261,cg01385708,cg01485117,cg01500055,cg01502811,cg0…	ADNP,AEBP2,AFF3,AGO1,AGO2,AKNA,ALX4,ANP32A,ARGLU1,ARID1B,ARID2,ARNT2,ASH2L,ASXL1,ATF1,ATF6B,ATF7,ATOH8,ATXN1,BACH2,BANP,BARX1,BARX2,BBX,BCL11B,BCL6,BIRC5,BMPR2,BRF2,BZW1,CBFA2T3,CBX4,CCAR1,CCDC169-SOHLH2,CCRN4L,CDC5L,CDCA7,CDYL,CEBPB,CEBPD,CIITA,CNOT2,COPRS,CRCP,CREB1,CREB5,CREBBP,CRTC1,CTDP1,CTGF,CUX1,DDX1,DMAP1,DMRTB1,DPF1,DPF3,DVL1,E2F8,EBF1,EBF3,EFCAB6,EGR3,ELF2,ELF3,ELF5,ELK3,ELMSAN1,EPAS1,E…
GO Biological Process	GO:0002682	regulation of immune system process	139	2.5967e-14	2.71095e-10	1.95033e-12	1.53211	206.905	317	0.10088	0.154559	800	0.00363159	1	0.0473923	1.22016	132.77	162	1066	0.0720961	0.15197	cg00050792,cg00177431,cg00286119,cg00305996,cg00373371,cg00409434,cg00502575,cg00637745,cg00795205,cg00850332,cg01099150,cg01194674,cg01206912,cg01263407,cg01320579,cg01394884,cg01450803,cg01461514,cg01465769,cg01477379,cg01550348,cg01603234,cg01637789,cg01641368,cg01761552,cg01791238,cg01894366,cg01898377,cg01910478,cg02030908,cg02148562,cg02197634,cg02272576,cg02359746,cg02451502,cg02699518,cg0…	ABCB9,ABI1,ABR,ACTG1,ACTR2,ADORA1,AGO1,AGO2,AGO4,AKT1,ALOX15,ATF1,BAIAP2,BCL10,BCL6,BMP4,CACTIN,CADM1,CALM1,CALM2,CAV1,CBLB,CD28,CD34,CD46,CD47,CDK6,CLU,CREB1,DAB2IP,DCSTAMP,DHX58,DUSP10,DUSP4,EDN2,EGF,EGFR,ELMO1,ENAH,ETS1,F7,FADD,FGF2,FGF5,FGF7,FGF9,FGFR2,FGFR3,FOS,FOXF1,FOXN1,FOXO3,FOXP1,GAB1,GAS6,GATA3,GLI2,GLI3,GPER,GREM1,HES1,HIF1A,HLA-DPA1,HLX,HSP90AB1,ICAM2,ID2,IGF1,IGFBP2,IHH,IL10,IL15RA,…
GO Biological Process	GO:0023057	negative regulation of signaling	140	2.76334e-14	2.88493e-10	2.06066e-12	1.55835	190.586	297	0.0929234	0.144807	132	3.03063e-09	3.16398e-05	2.39695e-07	1.57912	97.5224	154	783	0.0685358	0.196679	cg00049892,cg00177431,cg00225067,cg00286119,cg00305996,cg00373371,cg00477086,cg00502575,cg00795205,cg00983705,cg00992348,cg01123186,cg01206912,cg01245667,cg01263407,cg01361261,cg01385708,cg01418539,cg01450803,cg01461514,cg01465769,cg01477379,cg01637789,cg01854776,cg01898377,cg01910478,cg02015823,cg02030908,cg02148562,cg02358362,cg02359746,cg02360367,cg02451502,cg02480675,cg02522485,cg02699518,cg0…	ACKR3,ADM,ADORA1,AGT,AKT1,ASXL1,ATXN1,BAMBI,BARX1,BCL6,BMP2,BMP4,BMPER,CACTIN,CAMK2B,CAV1,CBLB,CCND1,CHAC1,CLU,CMYA5,CNKSR3,CNOT2,CYP26A1,CYP26B1,DAB1,DAB2,DAB2IP,DACT1,DACT2,DAG1,DHX58,DLC1,DLK1,DUSP1,DUSP10,DUSP4,EGF,EGFL7,EGFR,ENG,ENPP1,EPHA2,EPS15L1,ERRFI1,ESR1,ESR2,FBN1,FBXW7,FGF9,FGFR3,FZD1,FZD6,GAS1,GAS6,GATA3,GLI3,GLIS2,GNAI2,GPD1L,GPR124,GRB10,GREM1,GRK5,GSC,HIF1A,HTR2B,HTRA3,HTRA4,IGF1,…
GO Biological Process	GO:0043067	regulation of programmed cell death	141	2.98808e-14	3.11955e-10	2.21245e-12	1.47439	248.916	367	0.121363	0.178937	223	8.07958e-07	0.00843508	3.78255e-05	1.37815	145.848	201	1171	0.0894526	0.171648	cg00049892,cg00050792,cg00332126,cg00373371,cg00417288,cg00491577,cg00502575,cg00569500,cg00637745,cg00850332,cg01128042,cg01145245,cg01206418,cg01206912,cg01245667,cg01263407,cg01361261,cg01394884,cg01418539,cg01450803,cg01461514,cg01465769,cg01477379,cg01550348,cg01603234,cg01637789,cg01641368,cg01760189,cg01761552,cg01803461,cg01807748,cg01832757,cg01874562,cg01898377,cg01898817,cg01910478,cg0…	AATF,ABR,ACKR3,ADAR,ADNP,ADORA1,AGT,AKAP13,AKT1,ALX4,AMIGO2,APBB2,ARHGAP10,ARHGEF16,ARHGEF3,ARNT2,ATG7,B4GALT1,BCL10,BCL11B,BCL6,BIRC5,BMP2,BMP4,BNIP3,BOK,BTG1,C12orf5,CAMK2B,CASP7,CAT,CAV1,CBX4,CEBPB,CLU,COL18A1,COL2A1,COMP,CRYAA,CSTB,CTGF,CTH,DAB2,DAB2IP,DAP,DCUN1D3,DFNA5,DICER1,DLC1,DUSP1,EDNRB,EGFR,EGLN3,EGR3,EIF2AK3,ENSG00000091436,ESR1,ESR2,EYA1,F2R,FADD,FGF2,FGFR2,FGFR3,FNDC1,FOXC1,FOXC2,F…
GO Biological Process	GO:0050793	regulation of developmental process	142	3.09513e-14	3.23132e-10	2.27558e-12	1.34499	410.413	552	0.200104	0.269137	17	9.92642e-19	1.03632e-14	6.09599e-16	1.59368	198.283	316	1592	0.140632	0.198492	cg00019678,cg00049892,cg00061520,cg00061635,cg00161770,cg00168191,cg00225067,cg00245075,cg00418613,cg00477086,cg00491577,cg00502575,cg00637745,cg00711291,cg00795205,cg00850332,cg00922200,cg00951204,cg01021196,cg01093854,cg01099150,cg01206418,cg01206912,cg01243773,cg01263407,cg01394884,cg01418539,cg01450803,cg01477379,cg01550348,cg01581326,cg01586432,cg01603234,cg01636354,cg01637789,cg01641368,cg0…	AATK,ABL2,ADAMTS9,ADM,AGT,AKT1,ANGPTL3,ARHGAP15,ASXL1,ATP10A,B4GALT1,BAIAP2,BAMBI,BCL11B,BCL6,BMP2,BMP4,BMP6,BMPR1B,BMPR2,BNIP3,BOC,BRCA2,BTG1,CAMK2B,CAPZB,CAV1,CBLB,CCND1,CD28,CD34,CDC20,CDC42EP3,CDC42EP4,CDH4,CDK5RAP1,CDK6,CDON,CEBPB,CELA1,CELSR1,CNOT2,CPEB3,CREB1,CREBBP,CTGF,CYP26B1,DAB1,DAB2,DAB2IP,DACT1,DBN1,DCSTAMP,DCT,DDAH1,DDR2,DICER1,DISC1,DIXDC1,DLC1,DLL4,DLX2,DPYSL3,DUSP10,DVL1,DYNLT1,…
GO Biological Process	GO:0035556	intracellular signal transduction	143	3.86865e-14	4.03888e-10	2.82439e-12	1.40817	314.594	443	0.153386	0.215992	141	6.92066e-09	7.22517e-05	5.12423e-07	1.39923	180.099	252	1446	0.112149	0.174274	cg00005740,cg00049892,cg00050792,cg00061520,cg00156230,cg00286119,cg00305996,cg00369677,cg00373371,cg00409434,cg00502575,cg00711291,cg00795205,cg00830492,cg00927503,cg01123186,cg01128042,cg01206912,cg01245667,cg01254170,cg01263407,cg01320579,cg01394884,cg01461514,cg01465769,cg01477379,cg01550348,cg01601926,cg01636354,cg01641368,cg01761552,cg01832757,cg01854776,cg01898377,cg01911440,cg01980735,cg0…	AATK,ABR,ACOT11,ADCY3,ADCY9,ADM,AGAP1,AGO1,AGO2,AGO4,AGT,AKAP13,AKAP7,AKT1,AMOTL1,AMOTL2,ANK2,ANP32A,APBB2,ARHGAP10,ARHGAP15,ARHGAP18,ARHGAP20,ARHGAP23,ARHGAP32,ARHGAP44,ARHGEF16,ARHGEF28,ARHGEF3,ARL10,ARL4C,ARL5C,ASB13,ATF1,BCAR3,BCL10,BCL6,BNIP3,BOK,BRCA2,CALM1,CALM2,CAMK2D,CARHSP1,CASP7,CAV1,CBLB,CCM2,CD28,CDC42BPB,CDC42BPG,CDC42EP4,CDH13,CELSR1,CHAC1,CHN2,CLNK,CLU,CNIH,CNKSR1,CREB1,CSPG4,CTGF…
GO Biological Process	GO:0008284	positive regulation of cell proliferation	144	4.73645e-14	4.94486e-10	3.43393e-12	1.58127	175.176	277	0.0854101	0.135056	167	5.61838e-08	0.000586559	3.51233e-06	1.55991	87.1847	136	700	0.0605251	0.194286	cg00049892,cg00050792,cg00147286,cg00305996,cg00373371,cg00418613,cg00502575,cg00637745,cg00830492,cg00850332,cg01099150,cg01206912,cg01245667,cg01461514,cg01477379,cg01603234,cg01641368,cg01791238,cg01894366,cg01898817,cg02148562,cg02272576,cg02359746,cg02433979,cg02451502,cg02480675,cg02699518,cg02732915,cg02795981,cg02857325,cg02974898,cg03172765,cg03251111,cg03290871,cg03564009,cg03729251,cg0…	ADM,AGT,ARG1,ARNT2,ASH2L,B4GALT1,BAMBI,BCL6,BIRC5,BMP2,BMP4,BMP6,BMPR2,CCND1,CD28,CD47,CDC20,CDC7,CDH13,CDK6,CDON,COL18A1,CSNK2A3,CTGF,DCT,DDR2,DISC1,DNAJA2,EDN2,EDNRB,EGF,EGFL7,EGFR,EGR3,EPCAM,ESR1,ETS1,EYA1,F2R,FADD,FBXW4,FGF2,FGF5,FGF7,FGF9,FGFR2,FGFR3,FOSL2,FOXF1,FOXP1,FZD7,GAS1,GAS6,GLI2,GLI3,GNAI2,GPER,GREM1,HAS2,HDAC4,HES1,HIF1A,HLX,HMGA2,HTR2B,ID2,ID4,IGF1,IGF1R,IGFBP2,IHH,IL34,IL6R,IL6ST…
GO Biological Process	GO:0090324	negative regulation of oxidative phosphorylation	145	7.79044e-14	8.13322e-10	5.60912e-12	33.8299	0.325156	11	0.000158535	0.00536324	3318	0.233593	1	0.734993	4.01446	0.249099	1	2	0.000445038	0.5	cg02795981,cg04256907,cg04920385,cg13676902,cg14841514,cg16112766,cg17823346,cg19666787,cg20679052,cg24752964,cg25365214	PPIF
GO Biological Process	GO:0051246	regulation of protein metabolic process	146	8.89016e-14	9.28132e-10	6.35707e-12	1.39776	319.798	447	0.155923	0.217943	339	4.46667e-05	0.46632	0.00137558	1.25718	199.653	251	1603	0.111704	0.156581	cg00049892,cg00061520,cg00147286,cg00281273,cg00286119,cg00373371,cg00409434,cg00417288,cg00502575,cg00569500,cg00617292,cg00637745,cg00850332,cg00934299,cg00979704,cg01081168,cg01234251,cg01245667,cg01246520,cg01263407,cg01320579,cg01394884,cg01422249,cg01461514,cg01465769,cg01477379,cg01485117,cg01502811,cg01550348,cg01603234,cg01637789,cg01641368,cg01651250,cg01760189,cg01832757,cg01898377,cg0…	AATF,ABI1,ACSL1,ADAR,ADARB1,ADCY3,ADCY9,ADORA1,AGO1,AGO2,AGO4,AGT,AKT1,ANAPC7,ARRDC3,ARRDC4,ATG10,ATG7,ATP2B4,BANP,BCL10,BMP2,BMP4,BMP6,BMPER,BMPR2,CACTIN,CALM1,CALM2,CAMK2D,CAV1,CBLB,CCNA1,CCND1,CCND2,CCNI2,CCNY,CD28,CD46,CDC14B,CDC20,CDK5RAP1,CDKN1C,CDKN3,CDON,CEBPB,CHAC1,CLU,CNEP1R1,CNKSR3,CNOT2,CPEB3,CRYAA,CSNK2A3,CSPG4,CTGF,DAB1,DAB2,DAB2IP,DACT1,DAZL,DDR2,DDX1,DDX25,DISC1,DLC1,DNAJC1,DUSP1,…
GO Biological Process	GO:0042981	regulation of apoptotic process	147	1.04941e-13	1.09558e-09	7.45295e-12	1.46655	246.156	361	0.120017	0.176012	245	2.06061e-06	0.0215128	8.78073e-05	1.36471	144.353	197	1159	0.0876724	0.169974	cg00049892,cg00050792,cg00332126,cg00373371,cg00417288,cg00491577,cg00502575,cg00569500,cg00637745,cg00850332,cg01128042,cg01145245,cg01206418,cg01206912,cg01245667,cg01263407,cg01361261,cg01418539,cg01450803,cg01461514,cg01465769,cg01477379,cg01550348,cg01603234,cg01637789,cg01641368,cg01760189,cg01803461,cg01807748,cg01832757,cg01874562,cg01898377,cg01898817,cg01910478,cg02030908,cg02094363,cg0…	AATF,ABR,ACKR3,ADAR,ADNP,ADORA1,AGT,AKAP13,AKT1,ALX4,AMIGO2,APBB2,ARHGAP10,ARHGEF16,ARHGEF3,ARNT2,ATG7,B4GALT1,BCL10,BCL11B,BCL6,BIRC5,BMP2,BMP4,BNIP3,BOK,BTG1,C12orf5,CAMK2B,CASP7,CAT,CAV1,CBX4,CEBPB,CLU,COL18A1,COL2A1,COMP,CRYAA,CSTB,CTGF,CTH,DAB2,DAB2IP,DAP,DCUN1D3,DFNA5,DICER1,DLC1,DUSP1,EDNRB,EGFR,EGLN3,EGR3,EIF2AK3,ENSG00000091436,ESR1,ESR2,EYA1,F2R,FADD,FGFR2,FGFR3,FNDC1,FOXC1,FOXC2,FOXO3,…
GO Biological Process	GO:0044259	multicellular organismal macromolecule metabolic process	148	1.05354e-13	1.09989e-09	7.43169e-12	3.22567	17.3607	56	0.00846452	0.0273038	1234	0.0159298	1	0.134771	1.70024	10.5867	18	85	0.00801068	0.211765	cg00050792,cg00617292,cg00979704,cg01194674,cg01465769,cg01485117,cg01651250,cg01992382,cg02151997,cg03260211,cg03564009,cg03878567,cg04016922,cg04249605,cg04389484,cg04757901,cg05688616,cg05917797,cg06598544,cg07305723,cg07457375,cg08234256,cg08650890,cg08660959,cg08930131,cg10365886,cg10460643,cg10923662,cg12651286,cg12694372,cg13617209,cg13698691,cg13798746,cg14344989,cg14397309,cg14669361,cg1…	ARG1,COL11A2,COL18A1,COL19A1,COL23A1,COL2A1,COL4A1,COL5A1,COL6A2,COL6A3,COL8A1,COL9A1,COL9A3,HIF1A,MMP20,MMP7,PRKCD,TNXB
GO Biological Process	GO:0048146	positive regulation of fibroblast proliferation	149	2.234e-13	2.3323e-09	1.5653e-11	3.73474	12.049	45	0.00587471	0.0219405	395	0.000127008	1	0.00335687	2.80079	5.35563	15	43	0.00667557	0.348837	cg00502575,cg01461514,cg02148562,cg02795981,cg04191989,cg04256907,cg04666346,cg04867423,cg05031931,cg05187651,cg06643882,cg07455133,cg08326300,cg08616667,cg09327610,cg09329936,cg09502464,cg09767588,cg10442549,cg11318342,cg11596479,cg12748511,cg13676902,cg14774995,cg14841514,cg15150652,cg16112766,cg16155858,cg16581738,cg17028595,cg17086139,cg17823346,cg18013730,cg18234533,cg18436008,cg19619414,cg1…	AGT,CDK6,DDR2,EGFR,ESR1,FOSL2,GAS6,IGF1,JUN,MYC,PDGFA,TGIF1,UTS2,XRCC4,ZMIZ1
GO Biological Process	GO:0009628	response to abiotic stimulus	150	2.57795e-13	2.69138e-09	1.79426e-11	1.55592	178.673	278	0.0871149	0.135544	247	2.21006e-06	0.023073	9.34129e-05	1.42778	107.86	154	866	0.0685358	0.177829	cg00019678,cg00049892,cg00061520,cg00097800,cg00161770,cg00225067,cg00373371,cg00409434,cg00569500,cg00637745,cg00839333,cg00983705,cg00992348,cg01081168,cg01128042,cg01145245,cg01263407,cg01394884,cg01433190,cg01461514,cg01465769,cg01477379,cg01540911,cg01550348,cg01603234,cg01637789,cg01649623,cg01791238,cg01807748,cg01832757,cg01851968,cg01910478,cg02030908,cg02094363,cg02148562,cg02272576,cg0…	ABCA4,ABCC2,ACOT11,ADM,ADORA1,AGT,AKT1,ALKBH5,ARNT2,ARPP21,ARSB,ATP1B1,ATXN1,BCL10,BMP2,BNIP3,BRCA2,CALM1,CALM2,CAPN2,CASP7,CAT,CAV1,CCND1,CDS1,CHRNA10,CLDN3,CREBBP,CRYAA,CTGF,CUL5,CYP11A1,DCN,DCUN1D3,DHRS3,DNAJA2,DTL,DUSP1,EGFR,EGLN3,ENG,ENSG00000091436,EPAS1,EPHB1,ETS1,EYA1,FADD,FBXW7,FNDC1,FOS,GATA3,GCLC,GJA10,GLI2,GMPR,GPC6,GPR98,GRIN2A,HABP4,HIF1A,HSP90AB1,HTR2B,IGFBP2,INHBB,INO80,JUN,KCNK3,…
GO Biological Process	GO:0010467	gene expression	151	2.67651e-13	2.79428e-09	1.85051e-11	1.25978	581.846	733	0.283689	0.357387	5198	0.494322	1	0.992827	1.00157	427.33	428	3431	0.190476	0.124745	cg00017826,cg00030627,cg00049892,cg00061520,cg00092551,cg00097800,cg00163089,cg00165994,cg00225067,cg00316508,cg00317585,cg00332126,cg00369677,cg00409434,cg00473045,cg00491064,cg00491577,cg00600617,cg00617292,cg00637745,cg00795205,cg00934299,cg00979704,cg00983705,cg01021196,cg01056242,cg01093854,cg01101020,cg01128042,cg01170069,cg01190276,cg01206912,cg01246520,cg01254170,cg01263407,cg01320579,cg0…	ADAR,ADARB1,ADARB2,ADAT2,ADNP,AEBP2,AFF3,AGO1,AGO2,AGO4,AGT,AKNA,AKT1,ALKBH5,ALKBH8,ALX4,ANP32A,APOBEC4,ARGLU1,ARID1B,ARID2,ARNT2,ASH2L,ASXL1,ATF1,ATF6B,ATF7,ATOH8,ATXN1,BACH2,BANP,BARX1,BARX2,BBX,BCL11B,BCL6,BIRC5,BMPR2,BRF2,BZW1,C7orf55-LUC7L2,CACTIN,CAPN2,CARS,CARS2,CASP7,CBFA2T3,CBX4,CCAR1,CCDC169-SOHLH2,CCRN4L,CDC5L,CDCA7,CDK5RAP1,CDKAL1,CDYL,CEBPB,CEBPD,CELF2,CIITA,CNOT2,CNOT4,COPRS,CORIN,C…
GO Biological Process	GO:0044707	single-multicellular organism process	152	3.09535e-13	3.23154e-09	2.12601e-11	1.14703	1101.97	1264	0.537286	0.616285	29	6.10023e-16	6.36864e-12	2.19608e-13	1.23795	705.2	873	5662	0.388518	0.154186	cg00005740,cg00017826,cg00019678,cg00030627,cg00049892,cg00050792,cg00061520,cg00061635,cg00097800,cg00156230,cg00161770,cg00168191,cg00187327,cg00225067,cg00245075,cg00281273,cg00286119,cg00305996,cg00317585,cg00332126,cg00369677,cg00373371,cg00395625,cg00409434,cg00418613,cg00420526,cg00450617,cg00477086,cg00491064,cg00491577,cg00502575,cg00542261,cg00617292,cg00637745,cg00795205,cg00830492,cg0…	AACS,AATF,AATK,ABCA4,ABCC6,ABI1,ABL2,ABLIM2,ABR,ACAN,ACAT1,ACKR3,ACTG1,ADAM19,ADAMTS9,ADCY3,ADCY9,ADM,ADORA1,AFF3,AGO2,AGT,AK2,AKAP5,AKT1,ALCAM,ALOX15,ALPK3,ALX4,AMHR2,AMN,AMPH,ANGPTL3,ANK2,ANKRD11,ANKRD2,ANO1,ANO6,APBA1,APBB1IP,APBB2,ARG1,ARHGEF10,ARHGEF28,ARID1B,ARNT2,ARRDC3,ARSB,ARTN,ASH2L,ASXL1,ATG7,ATOH8,ATP1B1,ATP2A2,ATP2A3,ATP2B4,ATP6V0A4,ATRN,ATXN1,B3GNT2,B3GNT5,B4GALT1,B9D1,BAIAP2,BANP,B…
GO Biological Process	GO:0060840	artery development	153	3.43107e-13	3.58203e-09	2.3412e-11	3.02036	19.5341	59	0.00952417	0.0287665	264	4.83837e-06	0.0505126	0.000191336	2.91961	6.85023	20	55	0.00890076	0.363636	cg00161770,cg01803461,cg02272576,cg02735620,cg02783314,cg02795981,cg02857325,cg03583746,cg04130549,cg04256907,cg04852893,cg06007850,cg07714812,cg07783183,cg08326300,cg08507952,cg09008589,cg09329936,cg09941601,cg10120778,cg10707788,cg11186706,cg11596479,cg13394216,cg13534503,cg13644645,cg13676902,cg14055970,cg14157570,cg14358088,cg14494733,cg14841514,cg15574321,cg16112766,cg16762849,cg16802159,cg1…	ANGPTL3,BMP4,BMPR2,DLL4,ENG,EYA1,FOXC1,FOXC2,FOXF1,GLI3,HES1,LUZP1,MYOCD,NOTCH1,PKD2,SOX4,TBX2,VEGFA,WNT11,ZMIZ1
GO Biological Process	GO:0010941	regulation of cell death	154	3.7977e-13	3.9648e-09	2.57454e-11	1.44121	258.811	373	0.126188	0.181863	254	3.52153e-06	0.0367647	0.000144743	1.347	150.705	203	1210	0.0903427	0.167769	cg00049892,cg00050792,cg00332126,cg00373371,cg00417288,cg00491577,cg00502575,cg00569500,cg00637745,cg00850332,cg01128042,cg01145245,cg01206418,cg01206912,cg01245667,cg01263407,cg01361261,cg01394884,cg01418539,cg01450803,cg01461514,cg01465769,cg01477379,cg01550348,cg01603234,cg01637789,cg01641368,cg01760189,cg01761552,cg01803461,cg01807748,cg01832757,cg01874562,cg01898377,cg01898817,cg01910478,cg0…	AATF,ABR,ACKR3,ADAR,ADNP,ADORA1,AGT,AKAP13,AKT1,ALX4,AMIGO2,APBB2,ARHGAP10,ARHGEF16,ARHGEF3,ARNT2,ATG7,B4GALT1,BCL10,BCL11B,BCL6,BIRC5,BMP2,BMP4,BNIP3,BOK,BTG1,C12orf5,CAMK2B,CASP7,CAT,CAV1,CBX4,CD34,CEBPB,CLU,COL18A1,COL2A1,COMP,CRYAA,CSTB,CTGF,CTH,DAB2,DAB2IP,DAP,DCUN1D3,DFNA5,DICER1,DLC1,DUSP1,EDNRB,EGFR,EGLN3,EGR3,EIF2AK3,ENSG00000091436,ESR1,ESR2,EYA1,F2R,FADD,FGF2,FGFR2,FGFR3,FNDC1,FOXC1,FO…
GO Biological Process	GO:0002520	immune system development	155	5.03952e-13	5.26125e-09	3.39436e-11	1.70116	117.567	200	0.0573219	0.0975134	250	2.37105e-06	0.0247538	9.9015e-05	1.5956	58.912	94	473	0.0418336	0.198732	cg00097800,cg00409434,cg00450617,cg00502575,cg01099150,cg01206912,cg01263407,cg01320579,cg01500055,cg01603234,cg01641368,cg01761552,cg01803461,cg02030908,cg02272576,cg02359746,cg02413187,cg02906915,cg02974898,cg03108697,cg03332546,cg03771739,cg03891268,cg03989273,cg04146573,cg04684014,cg05031931,cg05187651,cg05264214,cg05335893,cg05352016,cg05461734,cg05540133,cg05754939,cg05796838,cg05804846,cg0…	ABI1,ARTN,ASH2L,BARX1,BCL11B,BCL6,BMP4,BRCA2,CBFA2T3,CD28,CD34,CDK6,DAB2,DCSTAMP,DICER1,EFNA2,EPAS1,EPHA2,EPHB3,FADD,FAM20C,FGFR2,FOXL1,FOXN1,FOXP1,FUT10,FZD5,FZD7,FZD8,GAS6,GATA3,GLI3,HDAC4,HES1,HIF1A,HMGB1,ID2,IL10,INHBA,IRF8,JAK2,JAK3,JUN,KDM1A,KLF2,KLF4,KLF6,KMT2E,LRP5,LYL1,LYN,MAPK14,MB,MEF2C,MEIS1,MFAP2,MLH1,MPZL2,MYO1E,NFATC1,NFE2L1,NHEJ1,PICALM,PIP4K2A,PLCG2,POU2F2,PRKDC,PTGER4,RPA1,RUNX2…
GO Biological Process	GO:0043467	regulation of generation of precursor metabolites and energy	156	5.1073e-13	5.33202e-09	3.41796e-11	3.58029	12.8481	46	0.00626432	0.0224281	882	0.00575219	1	0.0680872	2.00723	7.47298	15	60	0.00667557	0.25	cg00049892,cg00050792,cg00305996,cg01641368,cg02116942,cg02795981,cg03564009,cg04256907,cg04820159,cg04920385,cg05917797,cg06855182,cg06911744,cg07522639,cg08061524,cg08234256,cg10071550,cg12079975,cg12595293,cg13214504,cg13270350,cg13676902,cg14274357,cg14755699,cg14841514,cg15619820,cg16112766,cg17086139,cg17342469,cg17410431,cg17823346,cg18047172,cg18796704,cg19666787,cg19764731,cg19770748,cg2…	AKT1,ENPP1,GCGR,GFPT1,GRB10,HDAC4,HIF1A,IGF1,IRS1,IRS2,PPARA,PPARGC1A,PPIF,PRDM16,PRKAG2
GO Biological Process	GO:0045595	regulation of cell differentiation	157	5.78792e-13	6.04259e-09	3.84878e-11	1.38715	315.034	437	0.1536	0.213067	15	5.03218e-19	5.2536e-15	3.5024e-16	1.72855	141.738	245	1138	0.109034	0.21529	cg00019678,cg00049892,cg00061520,cg00061635,cg00168191,cg00225067,cg00245075,cg00418613,cg00477086,cg00491577,cg00502575,cg00637745,cg00850332,cg00922200,cg00951204,cg01021196,cg01093854,cg01099150,cg01206418,cg01206912,cg01243773,cg01263407,cg01394884,cg01418539,cg01450803,cg01477379,cg01581326,cg01586432,cg01603234,cg01636354,cg01641368,cg01791238,cg01898377,cg01908177,cg01910478,cg02030908,cg0…	AATK,ABL2,ADAMTS9,ADM,AGT,AKT1,ASXL1,B4GALT1,BAMBI,BCL11B,BCL6,BMP2,BMP4,BMP6,BMPR1B,BMPR2,BOC,BTG1,CAMK2B,CAV1,CCND1,CD34,CDC20,CDH4,CDK5RAP1,CDK6,CDON,CEBPB,CELA1,CNOT2,CPEB3,CREB1,CREBBP,CTGF,CYP26B1,DAB1,DAB2,DAB2IP,DACT1,DBN1,DCSTAMP,DCT,DDR2,DICER1,DISC1,DIXDC1,DLL4,DLX2,DPYSL3,DUSP10,DVL1,DYNLT1,EDNRB,EFEMP1,EFNB2,EHD1,ENPP1,EPB41L5,EPHA3,EPHB2,EPHB3,ERRFI1,ETS1,EYA1,FAM20C,FEZ1,FGF2,FGF9,…
GO Biological Process	GO:0044236	multicellular organismal metabolic process	158	6.42755e-13	6.71036e-09	4.24706e-11	3.04272	18.7332	57	0.0091337	0.0277913	1208	0.0156401	1	0.135168	1.67637	11.334	19	91	0.00845572	0.208791	cg00050792,cg00617292,cg00979704,cg01194674,cg01465769,cg01485117,cg01651250,cg01992382,cg02151997,cg03260211,cg03564009,cg03878567,cg04016922,cg04249605,cg04389484,cg04757901,cg05688616,cg05917797,cg06598544,cg07305723,cg07457375,cg08234256,cg08650890,cg08660959,cg08930131,cg10365886,cg10460643,cg10923662,cg12651286,cg12694372,cg13617209,cg13698691,cg13798746,cg14344989,cg14397309,cg14541011,cg1…	ARG1,CEL,COL11A2,COL18A1,COL19A1,COL23A1,COL2A1,COL4A1,COL5A1,COL6A2,COL6A3,COL8A1,COL9A1,COL9A3,HIF1A,MMP20,MMP7,PRKCD,TNXB
GO Biological Process	GO:0060541	respiratory system development	159	6.88241e-13	7.18523e-09	4.51902e-11	2.00003	62.9992	126	0.0307163	0.0614335	130	2.86326e-09	2.98924e-05	2.29941e-07	2.31947	22.4189	52	180	0.023142	0.288889	cg00049892,cg00061520,cg00097800,cg00409434,cg00637745,cg00830492,cg01021196,cg01246520,cg01791238,cg01910478,cg02272576,cg02360367,cg02451502,cg02522485,cg02857325,cg03174768,cg03958512,cg04191989,cg04332442,cg04666346,cg04852893,cg04896115,cg05031931,cg05156582,cg05461734,cg06049367,cg06270049,cg06653292,cg06685437,cg07110405,cg07266412,cg07727358,cg07783183,cg08061524,cg08293097,cg08507952,cg0…	ARG1,BMP4,BMPR2,CCDC40,CELSR1,CREB1,CREBBP,CTGF,CUX1,DAG1,DHCR7,DICER1,EIF4EBP1,EPAS1,ERRFI1,EYA1,FBXW7,FGF2,FGF7,FGF9,FGFR2,FGFR3,FGFRL1,FOXA1,FOXF1,FOXP1,FZD1,GLI2,GLI3,HEG1,HES1,IGF1,INSC,MAN1A2,MSC,MYOCD,NOTCH1,NUMB,PDGFA,PHOX2B,PKDCC,SIM2,SKI,SP3,SREBF1,TBX5,TGFB3,TGFBR2,TNS3,VEGFA,WNT11,WNT7B
GO Biological Process	GO:0009790	embryo development	160	7.78652e-13	8.12913e-09	5.08071e-11	1.43515	258.51	371	0.126041	0.180887	48	1.24238e-13	1.29705e-09	2.70218e-11	1.6635	117.824	196	946	0.0872274	0.207188	cg00061520,cg00061635,cg00097800,cg00156230,cg00286119,cg00332126,cg00369677,cg00409434,cg00450617,cg00477086,cg00491064,cg00637745,cg01021196,cg01093854,cg01099150,cg01234251,cg01254170,cg01263407,cg01320579,cg01418539,cg01461514,cg01550348,cg01586432,cg01603234,cg01641368,cg01649623,cg01760189,cg01791238,cg01803461,cg01898377,cg01910478,cg02093902,cg02134720,cg02244431,cg02272576,cg02358362,cg0…	AATF,ABI1,ABR,ADM,AFF3,AKT1,ALX4,ANKRD11,APBA1,ARNT2,B9D1,BCL10,BIRC5,BMP2,BMP4,BMPR2,BRCA2,CAPN2,CCDC40,CCM2,CDON,CEBPB,CELSR1,CFC1B,CHRNA10,CLIC5,CNOT2,COL2A1,CREBBP,CRYAA,CYP26B1,DAB2,DACT1,DICER1,DLC1,DLK1,DLL4,DLX2,DNMT3A,DST,DUSP1,DUSP4,DVL1,E2F8,EGFR,EHMT1,ELF3,ENAH,ENG,EPAS1,EPB41L5,EPHA2,EPHB2,EPN2,EXT1,EXT2,EYA1,FBXW4,FGF2,FGF9,FGFR2,FOXA1,FOXC1,FOXC2,FOXD2,FOXF1,FOXF2,FOXL1,FOXN1,FOXO3…
GO Biological Process	GO:0042060	wound healing	161	8.02836e-13	8.38161e-09	5.20597e-11	1.66217	127.544	212	0.0621862	0.103364	230	1.02914e-06	0.0107443	4.67142e-05	1.53745	76.0998	117	611	0.0520694	0.191489	cg00168191,cg00373371,cg00409434,cg00477086,cg00502575,cg00795205,cg00992348,cg01080424,cg01263407,cg01418539,cg01450803,cg01465769,cg01477379,cg01603234,cg01637789,cg01761552,cg01894366,cg01898377,cg01910478,cg02272576,cg02359746,cg02699518,cg02727484,cg02974898,cg03290871,cg03751149,cg04026948,cg04171052,cg04191989,cg04332442,cg04483460,cg04492459,cg04589649,cg04658679,cg04666346,cg04820159,cg0…	AKT1,ALOX15,ANO6,APBB1IP,ATP1B1,ATP2A2,ATP2A3,ATP2B4,B4GALT1,BLOC1S4,CABLES1,CALM1,CALM2,CALU,CAPZB,CAV1,CD34,CD47,CELSR1,CLU,COL5A1,CPQ,DAGLA,DAGLB,DCN,DYSF,EGF,EHD1,EHD3,ELK3,ENG,ETS1,F2R,F2RL2,F7,FGF2,FUT10,FZD6,FZD7,GAP43,GAS6,GATA3,GNA11,GNA12,GNA15,GNAI2,HABP4,HIF1A,IGF1,ITGA2,ITGA6,ITGB2,JAK2,KCNMA1,KCNMB2,KDM1A,KIF2A,LRP8,LYN,MACF1,MAP3K1,MAPK14,MPL,MRVI1,MTPN,MUSTN1,MYOF,NRG1,P2RY1,PAPSS…
GO Biological Process	GO:0009611	response to wounding	162	8.67802e-13	9.05985e-09	5.5925e-11	1.51534	194.676	295	0.0949174	0.143832	226	8.78299e-07	0.00916944	4.05728e-05	1.40984	125.546	177	1008	0.0787717	0.175595	cg00049892,cg00147286,cg00168191,cg00245075,cg00373371,cg00409434,cg00477086,cg00502575,cg00569500,cg00795205,cg00850332,cg00992348,cg01080424,cg01206912,cg01263407,cg01394884,cg01418539,cg01450803,cg01465769,cg01477379,cg01500055,cg01603234,cg01637789,cg01641368,cg01761552,cg01894366,cg01898377,cg01910478,cg02272576,cg02359746,cg02480675,cg02699518,cg02727484,cg02857325,cg02974898,cg03044471,cg0…	ADM,ADORA1,AKT1,ALOX15,ANO6,AOX1,APBB1IP,ARG1,ATP1B1,ATP2A2,ATP2A3,ATP2B4,ATRN,B4GALT1,BCL6,BLOC1S4,BMP2,BMP6,BMPR1B,CABLES1,CALM1,CALM2,CALU,CAPZB,CAV1,CD180,CD34,CD47,CEBPB,CELA1,CELSR1,CHST2,CLU,COL5A1,CPQ,CTGF,DAB2IP,DAGLA,DAGLB,DCN,DPYSL3,DST,DYSF,EGF,EHD1,EHD3,ELF3,ELK3,ENG,EPHX2,ETS1,F2R,F2RL2,F7,FGF2,FGF7,FGFR3,FOS,FOXF1,FUT10,FZD6,FZD7,GAP43,GAS6,GATA3,GNA11,GNA12,GNA15,GNAI2,GPER,GPR68,…
GO Biological Process	GO:0048534	hematopoietic or lymphoid organ development	163	8.7209e-13	9.10462e-09	5.58566e-11	1.70971	112.885	193	0.055039	0.0941004	234	1.19115e-06	0.0124356	5.31434e-05	1.63452	55.6737	91	447	0.0404984	0.203579	cg00097800,cg00409434,cg00450617,cg00502575,cg01099150,cg01206912,cg01263407,cg01320579,cg01500055,cg01603234,cg01641368,cg01761552,cg01803461,cg02030908,cg02272576,cg02359746,cg02413187,cg02906915,cg02974898,cg03332546,cg03771739,cg03891268,cg03989273,cg04146573,cg04684014,cg05031931,cg05187651,cg05264214,cg05335893,cg05352016,cg05461734,cg05540133,cg05754939,cg05796838,cg05885137,cg05917797,cg0…	ABI1,ARTN,ASH2L,BARX1,BCL11B,BCL6,BMP4,BRCA2,CBFA2T3,CD28,CD34,CDK6,DAB2,DCSTAMP,DICER1,EFNA2,EPAS1,EPHA2,EPHB3,FADD,FAM20C,FGFR2,FOXL1,FOXN1,FOXP1,FUT10,FZD5,FZD7,FZD8,GAS6,GATA3,GLI3,HDAC4,HES1,HIF1A,ID2,IL10,INHBA,IRF8,JAK2,JAK3,JUN,KDM1A,KLF2,KLF4,KLF6,KMT2E,LRP5,LYL1,LYN,MAPK14,MB,MEF2C,MEIS1,MFAP2,MPZL2,MYO1E,NFATC1,NFE2L1,NHEJ1,PICALM,PIP4K2A,PLCG2,POU2F2,PRKDC,PTGER4,RPA1,RUNX2,SCAND1,SOX…
GO Biological Process	GO:0006996	organelle organization	164	9.61133e-13	1.00342e-08	6.11843e-11	1.32539	405.917	538	0.197912	0.262311	2152	0.0916208	1	0.44448	1.07196	277.995	298	2232	0.132621	0.133513	cg00019678,cg00061520,cg00061635,cg00097800,cg00225067,cg00283857,cg00317585,cg00395625,cg00409434,cg00459898,cg00477086,cg00491577,cg00594191,cg00600617,cg00617292,cg00749118,cg00795205,cg00839333,cg00850332,cg00860321,cg00927503,cg00934299,cg00979704,cg01021196,cg01093854,cg01101020,cg01128042,cg01206912,cg01361261,cg01385708,cg01477379,cg01485117,cg01540911,cg01581326,cg01641368,cg01651250,cg0…	ABI1,ABL2,ABLIM2,ABR,ACTG1,ACTR2,AEBP2,AGXT,AKT1,AKT3,ANAPC7,ANTXR1,ARHGAP10,ARHGEF10,ARHGEF28,ARID1B,ARID2,ARSB,ASH2L,ASXL1,ATG7,ATL2,ATP6V0A4,B9D1,BAIAP2,BANP,BBIP1,BCL6,BIRC5,BLOC1S4,BNIP3,BOD1,BRCA2,CAPZB,CASP7,CAV1,CBX4,CCNA1,CCRN4L,CD34,CDC20,CDC42BPB,CDC42BPG,CDYL,CENPO,CENPW,CEP120,CETN3,CHFR,CHRAC1,CLU,CNN3,CNP,COG2,COPRS,CORO2B,CORO6,CREB1,CREBBP,CROCC,CRYAA,CTDP1,DAAM1,DAB2,DAG1,DBN1,D…
GO Biological Process	GO:0006639	acylglycerol metabolic process	165	1.01666e-12	1.06139e-08	6.43269e-11	3.2032	16.2338	52	0.00791505	0.0253535	792	0.00347018	1	0.0457432	1.85283	11.334	21	91	0.00934579	0.230769	cg00017826,cg00204249,cg00281273,cg00617292,cg00979704,cg01485117,cg01651250,cg01992382,cg02151997,cg02868790,cg04389484,cg04757901,cg05232628,cg05382185,cg08650890,cg08660959,cg08749443,cg10365886,cg10631356,cg10923662,cg12472022,cg12641024,cg12694372,cg12879038,cg13506485,cg13698691,cg13798746,cg14541011,cg14659129,cg14669361,cg14924781,cg15196197,cg15211864,cg15318697,cg15318957,cg16681436,cg1…	ACLY,ACSL1,AGPAT1,CAT,CAV1,CEL,CPT1A,DAGLA,DBI,ELOVL5,ELOVL6,FASN,GPD1L,LCLAT1,LPCAT1,LPIN1,PGS1,PLCE1,PLIN1,PRKACB,TNXB
GO Biological Process	GO:0030324	lung development	166	1.43473e-12	1.49786e-08	9.02327e-11	2.0387	57.3896	117	0.0279813	0.0570453	126	1.47641e-09	1.54138e-05	1.22331e-07	2.4547	19.5543	48	157	0.0213618	0.305733	cg00049892,cg00061520,cg00097800,cg00409434,cg00637745,cg00830492,cg01021196,cg01246520,cg01791238,cg01910478,cg02272576,cg02451502,cg02522485,cg02857325,cg03958512,cg04191989,cg04332442,cg04666346,cg04852893,cg04896115,cg05031931,cg05461734,cg06049367,cg06270049,cg06653292,cg06685437,cg07110405,cg07266412,cg07783183,cg08061524,cg08293097,cg08507952,cg08616667,cg09008589,cg09053536,cg09413529,cg0…	ARG1,BMP4,BMPR2,CCDC40,CELSR1,CREB1,CREBBP,CTGF,CUX1,DAG1,DHCR7,DICER1,EIF4EBP1,EPAS1,ERRFI1,EYA1,FBXW7,FGF2,FGF7,FGF9,FGFR2,FGFR3,FOXA1,FOXF1,FOXP1,FZD1,GLI2,GLI3,HEG1,HES1,IGF1,INSC,MAN1A2,MYOCD,NOTCH1,NUMB,PDGFA,PKDCC,SIM2,SP3,SREBF1,TBX5,TGFB3,TGFBR2,TNS3,VEGFA,WNT11,WNT7B
GO Biological Process	GO:0035966	response to topologically incorrect protein	167	1.47103e-12	1.53575e-08	9.19612e-11	2.94481	19.6957	58	0.00960296	0.0282789	5854	0.643143	1	1	0.941322	18.0597	17	145	0.00756564	0.117241	cg00163089,cg00617292,cg00979704,cg01485117,cg01637789,cg01651250,cg01898377,cg01992382,cg02116942,cg02151997,cg02262162,cg04389484,cg04757901,cg05132222,cg06035200,cg06193232,cg06442684,cg07307830,cg07582892,cg07632068,cg07826642,cg08371532,cg08650890,cg08660959,cg08847919,cg10256045,cg10365886,cg10923662,cg11201256,cg12263469,cg12603671,cg12694372,cg13698691,cg13798746,cg14157570,cg14190522,cg1…	ATF6B,CCND1,CHAC1,CLU,CTH,DAB2IP,DERL1,EDEM3,EIF2AK3,ERN1,EXTL3,GFPT1,HSP90AB1,MANF,PTPN1,STC2,THBS1
GO Biological Process	GO:0007224	smoothened signaling pathway	168	1.49135e-12	1.55697e-08	9.26765e-11	3.35825	14.2932	48	0.00696887	0.0234032	432	0.00019983	1	0.00482922	2.4495	7.34843	18	59	0.00801068	0.305085	cg00637745,cg01417313,cg01791238,cg01908177,cg02433979,cg02857325,cg03369906,cg06270049,cg07034145,cg07187105,cg08240383,cg08507952,cg08895618,cg09008589,cg10120778,cg10717691,cg11186706,cg11791452,cg12137220,cg13063274,cg13071869,cg14123436,cg14173476,cg15111495,cg15171154,cg15699099,cg15926004,cg16802159,cg16848937,cg18097872,cg18234296,cg18817970,cg19956769,cg20219287,cg21133992,cg21464220,cg2…	B9D1,BMP4,BOC,CDON,FOXF1,GLI2,GLI3,HES1,HHAT,IHH,NDST1,NME7,PTCH1,SEPT2,SMO,SUFU,TCTN3,TGFBR2
[truncated: 7,768 more rows]
