# Supplementary material for: Genome-wide analysis of aberrant methylation of enhancer DNA in human osteoarthritis
Source: BMC Med Genomics. 2020 Jan 3;13:1. doi: 10.1186/s12920-019-0646-9 (PMC6942377; doi:10.1186/s12920-019-0646-9)
Supplement: Supplementary file 5 — Additional file 5: Table S3. Function enrichement of eDMCs between two Knee OA groups. [file 12920_2019_646_MOESM5_ESM.xlsx]

## Sheet: Sheet1
# GREAT version 3.0.0	Species assembly: hg19	Association rule: Basal+extension: 5000 bp upstream, 1000 bp downstream, 1000000 bp max extension, curated regulatory domains included
# Ontology summary statistics are provided in the footer.
#
# Ontology	ID	Desc	BinomRank	BinomP	BinomBonfP	BinomFdrQ	RegionFoldEnrich	ExpRegions	ObsRegions	GenomeFrac	SetCov	HyperRank	HyperP	HyperBonfP	HyperFdrQ	GeneFoldEnrich	ExpGenes	ObsGenes	TotalGenes	GeneSetCov	TermCov	Regions	Genes
GO Molecular Function	GO:0005515	protein binding	1	2.58148e-10	9.52048e-07	9.52048e-07	1.28257	173.09	222	0.618178	0.792857	5	6.65312e-07	0.00245367	0.000490734	1.25784	196.368	247	7997	0.557562	0.0308866	cg00034336,cg00169776,cg00225067,cg00234321,cg00395625,cg00526835,cg01072388,cg01081168,cg01095004,cg01168833,cg01234251,cg01243773,cg01407254,cg01854776,cg02483043,cg02767634,cg02783314,cg02833614,cg02961385,cg03004860,cg03155825,cg03278514,cg03357952,cg03358468,cg03466237,cg03599855,cg04004830,cg04110750,cg04249605,cg04359602,cg04589649,cg04666346,cg04683210,cg04784499,cg04798016,cg04869380,cg0…	ABCB9,ABCC2,ABL2,ADM,ADSS,AGAP3,ANKRD2,ANP32A,APBB2,APPL2,ARFIP1,ARHGAP27,ARHGEF16,ARID1B,ARL4C,ASAP1,ASPSCR1,ATE1,ATP10A,ATP2B4,ATP6V0A4,BACE1,BANP,BBS9,BTG1,C1QTNF9,CACTIN,CAPZB,CARS,CAT,CCDC64,CCNA1,CCND1,CDC42,CDYL,CHN2,CLIC5,CLNK,CNOT4,COL11A2,COL5A1,COMP,CORO2B,CPQ,CPT1A,CREB5,CRTC1,CTTN,CUBN,CYTL1,DAB2IP,DAP,DCN,DCP1A,DERL1,DHCR24,DLC1,DLL1,DNMBP,DTL,DYSF,ECI2,EDIL3,EHD3,EIF3H,ELFN1,ENG,EN…
GO Molecular Function	GO:0005007	fibroblast growth factor-activated receptor activity	2	8.90912e-10	3.28568e-06	1.64284e-06	39.3518	0.177883	7	0.000635296	0.025	8	0.000141751	0.522779	0.0653473	24.4348	0.122776	3	5	0.00677201	0.6	cg03357952,cg12226006,cg15556591,cg18699025,cg21311834,cg23879937,cg24571086	FGFR2,FGFR3,FGFRL1
GO Molecular Function	GO:0005488	binding	3	2.1018e-07	0.000775144	0.000258381	1.13204	228.791	259	0.81711	0.925	1	1.22833e-07	0.000453008	0.000453008	1.16413	298.935	348	12174	0.785553	0.0285855	cg00034336,cg00169776,cg00225067,cg00234321,cg00395625,cg00526835,cg01072388,cg01081168,cg01095004,cg01101020,cg01168833,cg01234251,cg01243773,cg01407254,cg01771850,cg01854776,cg02483043,cg02639667,cg02767634,cg02783314,cg02833614,cg02917603,cg02961385,cg03004860,cg03155825,cg03278514,cg03357952,cg03358468,cg03466237,cg03599855,cg04004830,cg04110750,cg04170948,cg04249605,cg04359602,cg04589649,cg0…	ABCB9,ABCC2,ABL2,ACOT7,ADM,ADSS,AGAP1,AGAP3,AHDC1,ALPP,ALPPL2,AMPD3,ANKRD2,ANP32A,APBB2,APPL2,ARFIP1,ARHGAP15,ARHGAP27,ARHGEF16,ARID1B,ARL4C,ASAP1,ASPSCR1,ATE1,ATF6B,ATP10A,ATP2B4,ATP6V0A4,BACE1,BANP,BBS9,BTG1,C1QTNF9,CACTIN,CAPN13,CAPZB,CARKD,CARS,CARS2,CAT,CCDC64,CCNA1,CCND1,CDC42,CDC7,CDYL,CERS6,CETP,CHN2,CIB4,CLIC5,CLNK,CNOT4,COL11A2,COL5A1,COMP,CORO2B,CPQ,CPT1A,CRCP,CREB5,CRTC1,CTTN,CUBN,CXX…
GO Molecular Function	GO:0019838	growth factor binding	4	7.71219e-07	0.00284426	0.000711064	4.279	3.97289	17	0.0141889	0.0607143	12	0.000280472	1	0.0861984	3.84194	2.60285	10	106	0.0225734	0.0943396	cg03357952,cg04666346,cg09779027,cg10127554,cg12226006,cg13425135,cg14055970,cg14344989,cg15556591,cg18699025,cg19990373,cg21311834,cg23879937,cg24006770,cg24571086,cg25929664,cg27317046	COL5A1,ENG,FGFR2,FGFR3,FGFRL1,INSR,LTBP2,NRP2,PDGFA,TGFBR3
GO Molecular Function	GO:0017134	fibroblast growth factor binding	5	1.33132e-06	0.00490992	0.000981985	10.4892	0.762686	8	0.00272388	0.0285714	24	0.00154045	1	0.236716	7.75707	0.515659	4	21	0.00902934	0.190476	cg03357952,cg12226006,cg15556591,cg18699025,cg21311834,cg23879937,cg24006770,cg24571086	FGFR2,FGFR3,FGFRL1,TGFBR3
GO Molecular Function	GO:0001205	RNA polymerase II distal enhancer sequence-specific DNA binding transcription factor activity involved in positive regulation of transcription	6	1.38024e-06	0.00509032	0.000848387	51.6487	0.0774463	4	0.000276594	0.0142857	219	0.0946694	1	1	10.1812	0.0982207	1	4	0.00225734	0.25	cg05264214,cg15517343,cg16536399,cg25546405	NFATC1
GO Molecular Function	GO:0019899	enzyme binding	7	1.86939e-06	0.00689431	0.000984902	1.85165	32.4036	60	0.115727	0.214286	13	0.000332435	1	0.0943093	1.67075	28.7296	48	1170	0.108352	0.0410256	cg00395625,cg00526835,cg01081168,cg01234251,cg01243773,cg01854776,cg03466237,cg04666346,cg04683210,cg04798016,cg04869380,cg05264214,cg05804846,cg06511312,cg06624731,cg08122051,cg09042791,cg09190748,cg10127554,cg10256045,cg10534659,cg10628201,cg10631356,cg10849160,cg11119301,cg11392550,cg11523350,cg11677744,cg11949335,cg13165983,cg13345122,cg13425135,cg13506485,cg13738327,cg14344989,cg14827149,cg1…	ARHGEF16,ATP6V0A4,BACE1,BTG1,CAT,CCDC64,CCNA1,CCND1,CDC42,DAB2IP,DHCR24,ELFN1,EPAS1,ESR2,FEZ1,FMNL1,FMNL2,FZD4,HDAC4,IRS1,LMNB1,MAP3K11,NCOR2,NFATC1,OTUB1,PEX26,PLCE1,PPP1R3C,PPP2R5A,PPP6R3,PRKAR1B,PRKCE,RAPGEF4,RGS14,RXRA,SBF2,SH3BP4,SLC2A1,SNX9,SOX9,SPG20,SREBF1,STK39,TANK,TOLLIP,TPCN2,UBE2L3,WWOX
GO Molecular Function	GO:0008420	CTD phosphatase activity	8	2.41444e-06	0.00890444	0.00111305	44.8058	0.0892743	4	0.000318837	0.0142857	281	0.138596	1	1	6.78743	0.147331	1	6	0.00225734	0.166667	cg05264214,cg15517343,cg16536399,cg25546405	CTDP1
GO Molecular Function	GO:0048273	mitogen-activated protein kinase p38 binding	9	5.1962e-06	0.0191636	0.00212929	36.8529	0.10854	4	0.000387642	0.0142857	180	0.0718754	1	1	13.5749	0.0736655	1	3	0.00225734	0.333333	cg05264214,cg15517343,cg16536399,cg25546405	NFATC1
GO Molecular Function	GO:0043565	sequence-specific DNA binding	10	7.02243e-06	0.0258987	0.00258987	1.9107	26.1684	50	0.0934585	0.178571	4	6.02412e-07	0.0022217	0.000555424	2.33714	17.115	40	697	0.0902934	0.0573888	cg00169776,cg01243773,cg01771850,cg02483043,cg02783314,cg02833614,cg04869380,cg05264214,cg06717565,cg06906952,cg07714812,cg08122051,cg09767588,cg10365886,cg10631356,cg10849160,cg11113066,cg11392550,cg13191508,cg13425135,cg14344989,cg14829516,cg15517343,cg16213787,cg16401668,cg16536399,cg16622899,cg17904129,cg18097872,cg19447962,cg19559984,cg19987354,cg21121082,cg21133992,cg21461745,cg21853871,cg2…	ATF6B,CERS6,CREB5,DLX2,DMRTB1,ELF5,EPAS1,ESR2,ETS1,FOXC1,FOXD2,GBX1,GLI2,HDAC4,HOXB1,HOXB2,HOXB3,HOXB4,JUN,MAF,MAFA,MAFK,NCOR2,NFATC1,NKX2-3,NKX6-2,NR1D1,PHOX2B,PITX1,PKNOX2,PRDM16,RXRA,SOX9,SREBF1,TBX5,THRA,TRPS1,ZBTB18,ZHX2,ZNF750
GO Molecular Function	GO:0002153	steroid receptor RNA activator RNA binding	11	8.35933e-06	0.0308292	0.00280265	487.599	0.00410173	2	1.4649e-05	0.00714286	66	0.0245552	1	1	40.7246	0.0245552	1	1	0.00225734	1	cg14829516,cg24975211	THRA
GO Molecular Function	GO:0003700	sequence-specific DNA binding transcription factor activity	12	1.46445e-05	0.0540088	0.00450074	1.71254	36.2035	62	0.129298	0.221429	2	3.04586e-07	0.00112331	0.000561657	2.08743	25.3901	53	1034	0.119639	0.0512572	cg00234321,cg01243773,cg01771850,cg02483043,cg02783314,cg02833614,cg04110750,cg04869380,cg05264214,cg06717565,cg06906952,cg07165288,cg07714812,cg08122051,cg08866876,cg09767588,cg10365886,cg10631356,cg11113066,cg13191508,cg13425135,cg13518121,cg14344989,cg14774995,cg14829516,cg15517343,cg15857051,cg16213787,cg16401668,cg16536399,cg16588649,cg16622899,cg17875356,cg17904129,cg18097872,cg19447962,cg1…	ATF6B,CERS6,CREB5,DLX2,DMRTB1,ELF5,EPAS1,ESR2,ETS1,FOXC1,FOXD2,GBX1,GLI2,HOXB1,HOXB2,HOXB3,HOXB4,HR,IRF2,JUN,KLF15,LZTS1,MAF,MAFA,MAFK,MYC,NFAT5,NFATC1,NFIC,NKX2-3,NKX6-2,NR1D1,PHOX2B,PITX1,PKNOX2,PURB,RXRA,SOX9,SREBF1,TBX5,TEAD1,TEAD4,TFCP2L1,THRA,TRPS1,TWIST2,ZBTB18,ZBTB20,ZFP36L1,ZHX2,ZNF131,ZNF500,ZNF750
GO Molecular Function	GO:0001071	nucleic acid binding transcription factor activity	13	1.68899e-05	0.06229	0.00479154	1.7046	36.3723	62	0.129901	0.221429	3	3.13903e-07	0.00115767	0.000385891	2.08541	25.4146	53	1035	0.119639	0.0512077	cg00234321,cg01243773,cg01771850,cg02483043,cg02783314,cg02833614,cg04110750,cg04869380,cg05264214,cg06717565,cg06906952,cg07165288,cg07714812,cg08122051,cg08866876,cg09767588,cg10365886,cg10631356,cg11113066,cg13191508,cg13425135,cg13518121,cg14344989,cg14774995,cg14829516,cg15517343,cg15857051,cg16213787,cg16401668,cg16536399,cg16588649,cg16622899,cg17875356,cg17904129,cg18097872,cg19447962,cg1…	ATF6B,CERS6,CREB5,DLX2,DMRTB1,ELF5,EPAS1,ESR2,ETS1,FOXC1,FOXD2,GBX1,GLI2,HOXB1,HOXB2,HOXB3,HOXB4,HR,IRF2,JUN,KLF15,LZTS1,MAF,MAFA,MAFK,MYC,NFAT5,NFATC1,NFIC,NKX2-3,NKX6-2,NR1D1,PHOX2B,PITX1,PKNOX2,PURB,RXRA,SOX9,SREBF1,TBX5,TEAD1,TEAD4,TFCP2L1,THRA,TRPS1,TWIST2,ZBTB18,ZBTB20,ZFP36L1,ZHX2,ZNF131,ZNF500,ZNF750
GO Molecular Function	GO:0005539	glycosaminoglycan binding	14	1.87279e-05	0.0690686	0.00493347	3.08391	6.16102	19	0.0220036	0.0678571	6	7.35502e-06	0.0271253	0.00452089	3.70224	4.32171	16	176	0.0361174	0.0909091	cg02961385,cg03357952,cg10365886,cg11119301,cg12226006,cg13425135,cg14055970,cg14344989,cg15150652,cg15556591,cg15824962,cg18699025,cg19698242,cg19747990,cg19990373,cg22771904,cg24006770,cg24571086,cg27317046	COL5A1,COMP,DCN,ENG,FGFR2,FGFRL1,HAPLN1,LTBP2,NRP2,PRELP,SMOC2,SPOCK2,TGFBR3,THBS2,TNXB,VCAN
GO Molecular Function	GO:0005092	GDP-dissociation inhibitor activity	15	2.88576e-05	0.106427	0.00709511	23.7251	0.168598	4	0.000602136	0.0142857	111	0.0337421	1	1	6.78743	0.294662	2	12	0.00451467	0.166667	cg01854776,cg09042791,cg11677744,cg22155724	RGS14,SH3BP4
GO Molecular Function	GO:0005201	extracellular matrix structural constituent	16	5.69753e-05	0.210125	0.0131328	4.37964	2.51162	11	0.00897008	0.0392857	9	0.000179545	0.662163	0.0735737	4.46977	2.01353	9	82	0.020316	0.109756	cg02961385,cg03466237,cg04249605,cg10365886,cg13235761,cg13425135,cg14344989,cg14827149,cg15824962,cg23041020,cg25750363	COL11A2,COL5A1,COMP,MUC5B,MUC8,OPTC,PRELP,TNXB,WNT4
GO Molecular Function	GO:0000975	regulatory region DNA binding	17	7.44792e-05	0.274679	0.0161576	2.12415	14.5941	31	0.0521216	0.110714	7	0.000116551	0.429841	0.0614058	2.44126	9.01175	22	367	0.0496614	0.0599455	cg00234321,cg01771850,cg02483043,cg02783314,cg02833614,cg04869380,cg05264214,cg06717565,cg07714812,cg09767588,cg10714160,cg10849160,cg13425135,cg14344989,cg14774995,cg14829516,cg15517343,cg16213787,cg16536399,cg18097872,cg19447962,cg19987354,cg21133992,cg21461745,cg21853871,cg22659049,cg23014425,cg24975211,cg25024515,cg25546405,cg25556051	DLX2,ESR2,FOXC1,GLI2,HDAC4,HOXB3,IRF2,JUN,KLF15,MYC,NCOR2,NFATC1,NKX6-2,NR1D1,PHOX2B,RXRA,SOX9,SREBF1,TBL1XR1,TBX5,THRA,ZNF750
GO Molecular Function	GO:0048407	platelet-derived growth factor binding	18	8.35623e-05	0.308178	0.017121	11.6187	0.430341	5	0.00153693	0.0178571	103	0.0285755	1	1	7.40447	0.270107	2	11	0.00451467	0.181818	cg04666346,cg10127554,cg13425135,cg14344989,cg25929664	COL5A1,PDGFA
GO Molecular Function	GO:0046980	tapasin binding	19	0.000121459	0.447942	0.0235759	127.429	0.015695	2	5.60536e-05	0.00714286	180	0.0718754	1	1	13.5749	0.0736655	1	3	0.00225734	0.333333	cg13037550,cg15466933	ABCB9
GO Molecular Function	GO:0044212	transcription regulatory region DNA binding	20	0.000128494	0.473885	0.0236942	2.09106	14.3468	30	0.0512385	0.107143	11	0.000240361	0.886452	0.0805866	2.3756	8.83986	21	360	0.0474041	0.0583333	cg00234321,cg01771850,cg02483043,cg02783314,cg02833614,cg04869380,cg05264214,cg06717565,cg07714812,cg09767588,cg10714160,cg10849160,cg13425135,cg14344989,cg14774995,cg14829516,cg15517343,cg16213787,cg16536399,cg18097872,cg19447962,cg19987354,cg21133992,cg21461745,cg21853871,cg22659049,cg23014425,cg24975211,cg25024515,cg25546405	DLX2,ESR2,FOXC1,GLI2,HDAC4,HOXB3,JUN,KLF15,MYC,NCOR2,NFATC1,NKX6-2,NR1D1,PHOX2B,RXRA,SOX9,SREBF1,TBL1XR1,TBX5,THRA,ZNF750
GO Molecular Function	GO:0042288	MHC class I protein binding	21	0.000131223	0.48395	0.0230452	31.6236	0.0948657	3	0.000338806	0.0107143	123	0.0450513	1	1	5.8178	0.343772	2	14	0.00451467	0.142857	cg13037550,cg15466933,cg21926603	ABCB9,DERL1
GO Molecular Function	GO:0046979	TAP2 binding	22	0.000144915	0.534447	0.024293	116.605	0.0171519	2	6.12568e-05	0.00714286	219	0.0946694	1	1	10.1812	0.0982207	1	4	0.00225734	0.25	cg13037550,cg15466933	ABCB9
GO Molecular Function	GO:0046978	TAP1 binding	22	0.000144915	0.534447	0.024293	116.605	0.0171519	2	6.12568e-05	0.00714286	219	0.0946694	1	1	10.1812	0.0982207	1	4	0.00225734	0.25	cg13037550,cg15466933	ABCB9
GO Molecular Function	GO:0005528	FK506 binding	24	0.000178624	0.658764	0.0274485	14.7418	0.271337	4	0.000969061	0.0142857	435	0.311384	1	1	2.71497	0.368328	1	15	0.00225734	0.0666667	cg05264214,cg15517343,cg16536399,cg25546405	NFATC1
GO Molecular Function	GO:0005083	small GTPase regulator activity	25	0.000240101	0.885493	0.0354197	2.33687	9.4143	22	0.0336225	0.0785714	25	0.00185123	1	0.273094	2.2261	7.63666	17	311	0.0383747	0.0546624	cg01854776,cg05804846,cg06511312,cg08819431,cg09042791,cg09642740,cg09767588,cg10859327,cg11392550,cg11677744,cg12121765,cg14308466,cg17306279,cg19826115,cg21184518,cg22155724,cg23167035,cg25417842,cg27244773,cg27308218,cg27450668,cg27460824	AGAP1,AGAP3,ARHGAP15,ARHGAP27,ARHGEF16,ASAP1,DAB2IP,DLC1,DNMBP,JUN,PSD2,RAPGEF4,RGS14,SBF2,SH3BP4,SPATA13,VAV2
GO Molecular Function	GO:0019900	kinase binding	26	0.000258166	0.952116	0.0366199	2.14025	12.1481	26	0.0433861	0.0928571	38	0.00831485	1	0.806978	1.83793	10.3377	19	421	0.0428894	0.0451306	cg01081168,cg01243773,cg03466237,cg04666346,cg04798016,cg04869380,cg05264214,cg09190748,cg10127554,cg10256045,cg11119301,cg13165983,cg13345122,cg14827149,cg15517343,cg15754752,cg16536399,cg19044229,cg19447962,cg21056788,cg21184518,cg21461745,cg22025263,cg22155724,cg23041020,cg25546405	BTG1,CCNA1,CCND1,CDC42,DAB2IP,FEZ1,HDAC4,IRS1,MAP3K11,NFATC1,PPP2R5A,PRKAR1B,RGS14,SLC2A1,SOX9,SREBF1,STK39,TOLLIP,TPCN2
GO Molecular Function	GO:0003677	DNA binding	27	0.000281828	1	0.0384957	1.41483	60.7845	86	0.217088	0.307143	26	0.00200984	1	0.285088	1.36832	58.4659	80	2381	0.180587	0.0335993	cg00169776,cg00234321,cg01095004,cg01101020,cg01243773,cg01771850,cg02483043,cg02783314,cg02833614,cg04110750,cg04784499,cg04869380,cg05264214,cg05522011,cg05804846,cg06717565,cg06906952,cg07165288,cg07714812,cg08122051,cg08326019,cg08819431,cg08866876,cg09486407,cg09767588,cg09779027,cg10365886,cg10631356,cg10714160,cg10849160,cg11113066,cg11392550,cg13191508,cg13425135,cg13518121,cg13651876,cg1…	AHDC1,ARID1B,ATF6B,BANP,CERS6,CREB5,CXXC5,DLX2,DMRTB1,ELF5,EP400,EPAS1,ESR2,ETS1,FOXC1,FOXD2,GBX1,GLI2,GLIS1,H2AFY,HDAC4,HOXB1,HOXB2,HOXB3,HOXB4,HR,IRF2,JUN,KLF15,KLF6,LZTS1,MAF,MAFA,MAFK,MTF2,MYC,NCOR2,NFAT5,NFATC1,NFIC,NKX2-3,NKX6-2,NOSTRIN,NR1D1,PHC2,PHOX2B,PITX1,PKNOX2,PRDM16,PRDM8,PURB,RAD51B,RBMS1,RXRA,SOX9,SREBF1,STRA13,SWAP70,SWSAP1,TBL1XR1,TBX5,TEAD1,TEAD4,TFCP2L1,THRA,TRPS1,TWIST2,ZBTB1…
GO Molecular Function	GO:0030160	GKAP/Homer scaffold activity	28	0.000283644	1	0.0373599	24.2863	0.123526	3	0.000441166	0.0107143	219	0.0946694	1	1	10.1812	0.0982207	1	4	0.00225734	0.25	cg12450012,cg13096351,cg14041701	SHANK2
GO Molecular Function	GO:0030159	receptor signaling complex scaffold activity	29	0.000314219	1	0.03996	8.70975	0.574069	5	0.00205025	0.0178571	45	0.0106357	1	0.871652	6.4302	0.466548	3	19	0.00677201	0.157895	cg12450012,cg13096351,cg14041701,cg22155724,cg22840650	MMS19,RGS14,SHANK2
GO Molecular Function	GO:0035325	Toll-like receptor binding	30	0.000316033	1	0.038851	78.7454	0.0253983	2	9.07083e-05	0.00714286	219	0.0946694	1	1	10.1812	0.0982207	1	4	0.00225734	0.25	cg03466237,cg23041020	TOLLIP
GO Molecular Function	GO:0004817	cysteine-tRNA ligase activity	31	0.000320701	1	0.038153	78.1654	0.0255868	2	9.13814e-05	0.00714286	17	0.000601629	1	0.130518	40.7246	0.0491104	2	2	0.00451467	1	cg06258529,cg08862742	CARS,CARS2
GO Molecular Function	GO:0015421	oligopeptide-transporting ATPase activity	32	0.000337467	1	0.0388931	76.1821	0.0262529	2	9.37603e-05	0.00714286	219	0.0946694	1	1	10.1812	0.0982207	1	4	0.00225734	0.25	cg13037550,cg15466933	ABCB9
GO Molecular Function	GO:0000980	RNA polymerase II distal enhancer sequence-specific DNA binding	33	0.000338223	1	0.037799	8.56942	0.58347	5	0.00208382	0.0178571	172	0.0641767	1	1	4.79113	0.417438	2	17	0.00451467	0.117647	cg05264214,cg09767588,cg15517343,cg16536399,cg25546405	JUN,NFATC1
GO Molecular Function	GO:0051019	mitogen-activated protein kinase binding	34	0.000344977	1	0.0374198	12.3793	0.323121	4	0.001154	0.0142857	457	0.328307	1	1	2.54529	0.392883	1	16	0.00225734	0.0625	cg05264214,cg15517343,cg16536399,cg25546405	NFATC1
GO Molecular Function	GO:0005150	interleukin-1, Type I receptor binding	35	0.00036146	1	0.0380875	73.5878	0.0271784	2	9.70658e-05	0.00714286	131	0.0485087	1	1	20.3623	0.0491104	1	2	0.00225734	0.5	cg03466237,cg23041020	TOLLIP
GO Molecular Function	GO:0008201	heparin binding	36	0.000362924	1	0.0371796	2.95231	4.74204	14	0.0169359	0.05	15	0.000444428	1	0.10927	3.3682	3.26584	11	133	0.0248307	0.0827068	cg02961385,cg03357952,cg10365886,cg12226006,cg13425135,cg14344989,cg15556591,cg15824962,cg18699025,cg19990373,cg22771904,cg24006770,cg24571086,cg27317046	COL5A1,COMP,FGFR2,FGFRL1,LTBP2,NRP2,PRELP,SMOC2,TGFBR3,THBS2,TNXB
GO Molecular Function	GO:0015440	peptide-transporting ATPase activity	37	0.0003756	1	0.0374382	72.1767	0.0277098	2	9.89634e-05	0.00714286	254	0.116905	1	1	8.14492	0.122776	1	5	0.00225734	0.2	cg13037550,cg15466933	ABCB9
GO Molecular Function	GO:0003899	DNA-directed RNA polymerase activity	38	0.000394621	1	0.0382991	8.28199	0.603719	5	0.00215614	0.0178571	418	0.285038	1	1	1.89417	1.05587	2	43	0.00451467	0.0465116	cg05264214,cg15517343,cg16536399,cg20743628,cg25546405	CRCP,CTDP1
GO Molecular Function	GO:0017016	Ras GTPase binding	39	0.000517232	1	0.0489116	2.99185	4.34514	13	0.0155184	0.0464286	101	0.0278385	1	1	2.23149	3.58506	8	146	0.0180587	0.0547945	cg01854776,cg04798016,cg06511312,cg09042791,cg11392550,cg11677744,cg13506485,cg15705810,cg19044229,cg19735250,cg23340777,cg27308218,cg27450668	ARHGEF16,CCDC64,FMNL1,FMNL2,MAP3K11,PLCE1,RAPGEF4,SH3BP4
GO Molecular Function	GO:0031435	mitogen-activated protein kinase kinase kinase binding	40	0.000578915	1	0.0533759	10.7749	0.371233	4	0.00132583	0.0142857	42	0.00912011	1	0.800832	6.78743	0.441993	3	18	0.00677201	0.166667	cg04798016,cg14827149,cg19044229,cg21184518	CDC42,DAB2IP,MAP3K11
GO Molecular Function	GO:0043168	anion binding	41	0.000630395	1	0.0567048	1.34322	72.2145	97	0.257909	0.346429	19	0.000743754	1	0.144367	1.37492	66.9129	92	2725	0.207675	0.0337615	cg01101020,cg01168833,cg01407254,cg01854776,cg02783314,cg02961385,cg03155825,cg03357952,cg04004830,cg04170948,cg04589649,cg04666346,cg04798016,cg05034374,cg05338731,cg05804846,cg06216640,cg06258529,cg06511312,cg06888746,cg06906952,cg07714812,cg08819431,cg08862742,cg09042791,cg09043941,cg09233429,cg09266087,cg09642740,cg09779027,cg10127554,cg10365886,cg10628201,cg10637453,cg10859327,cg11113066,cg1…	ABCB9,ABCC2,ABL2,ACOT7,ADSS,AGAP1,AGAP3,APPL2,ARHGAP15,ARHGAP27,ARHGEF16,ARL4C,ASAP1,ATP10A,ATP2B4,CARKD,CARS,CARS2,CDC42,CDC7,CETP,COL5A1,COMP,CYP26B1,DAB2IP,DCLK1,DDX51,DHCR24,DYSF,ECI2,EHD3,ENSG00000091436,EP400,FGFR2,FGFR3,FGFRL1,FPGS,GMDS,GOT1,GRHPR,INSR,IPCEF1,IRS1,KYNU,LTBP2,MAFK,MAP3K11,MYO1G,MYO9A,NRP2,NUAK1,OGDH,P2RX2,P2RY1,PAK6,PARS2,PDE11A,PFKFB3,PHLDA1,PIP5K1C,PRELP,PRKAR1B,PRKCE,PRK…
GO Molecular Function	GO:0045183	translation factor activity, non-nucleic acid binding	42	0.000638246	1	0.0560441	55.2135	0.036223	2	0.000129368	0.00714286	66	0.0245552	1	1	40.7246	0.0245552	1	1	0.00225734	1	cg06888746,cg23985995	NEURL
GO Molecular Function	GO:0005543	phospholipid binding	43	0.000688305	1	0.0590341	1.84339	17.3593	32	0.0619977	0.114286	20	0.000779779	1	0.143791	2.01208	12.4249	25	506	0.0564334	0.0494071	cg01168833,cg01407254,cg01854776,cg04004830,cg04170948,cg05804846,cg06511312,cg06888746,cg08819431,cg09042791,cg09266087,cg09642740,cg11392550,cg12245706,cg13165983,cg14101442,cg14196395,cg14308466,cg16175941,cg17306279,cg19480965,cg19826115,cg21184518,cg23167035,cg23340777,cg23985995,cg25417842,cg25578048,cg25750363,cg27244773,cg27450668,cg27460824	AGAP1,AGAP3,APPL2,ARHGAP15,ARHGAP27,ARHGEF16,ASAP1,CETP,DAB2IP,DYSF,IPCEF1,IRS1,P2RX2,PHLDA1,PSD2,PXDC1,RAB35,SBF2,SDPR,SH3PXD2A,SNX19,SNX9,SPATA13,SWAP70,VAV2
GO Molecular Function	GO:0030695	GTPase regulator activity	44	0.000830565	1	0.0696164	1.94674	13.8694	27	0.0495334	0.0964286	27	0.00212705	1	0.290539	1.96478	11.1972	22	456	0.0496614	0.0482456	cg01854776,cg05804846,cg06511312,cg06776201,cg08819431,cg09042791,cg09642740,cg09767588,cg10859327,cg11392550,cg11677744,cg12121765,cg13506485,cg14308466,cg14575356,cg17306279,cg19559984,cg19826115,cg21184518,cg22155724,cg23167035,cg25356006,cg25417842,cg27244773,cg27308218,cg27450668,cg27460824	AGAP1,AGAP3,ARHGAP15,ARHGAP18,ARHGAP27,ARHGEF16,ASAP1,CHN2,DAB2IP,DLC1,DNMBP,JUN,MYO9A,PLCE1,PSD2,RAPGEF4,RGS14,RGS6,SBF2,SH3BP4,SPATA13,VAV2
GO Molecular Function	GO:0008603	cAMP-dependent protein kinase regulator activity	45	0.000868224	1	0.0711558	16.4884	0.181946	3	0.000649807	0.0107143	58	0.019319	1	1	9.04991	0.220997	2	9	0.00451467	0.222222	cg04666346,cg10127554,cg27308218	PRKAR1B,RAPGEF4
GO Molecular Function	GO:0004706	JUN kinase kinase kinase activity	46	0.000883469	1	0.0708312	46.8289	0.0427086	2	0.000152531	0.00714286	180	0.0718754	1	1	13.5749	0.0736655	1	3	0.00225734	0.333333	cg04798016,cg19044229	MAP3K11
GO Molecular Function	GO:0031267	small GTPase binding	47	0.000942709	1	0.0739726	2.80027	4.64241	13	0.01658	0.0464286	121	0.0427797	1	1	2.04904	3.90427	8	159	0.0180587	0.0503145	cg01854776,cg04798016,cg06511312,cg09042791,cg11392550,cg11677744,cg13506485,cg15705810,cg19044229,cg19735250,cg23340777,cg27308218,cg27450668	ARHGEF16,CCDC64,FMNL1,FMNL2,MAP3K11,PLCE1,RAPGEF4,SH3BP4
GO Molecular Function	GO:0017048	Rho GTPase binding	48	0.000945354	1	0.0726347	4.61235	1.51766	7	0.00542023	0.025	126	0.045856	1	1	2.96179	1.35054	4	55	0.00902934	0.0727273	cg04798016,cg06511312,cg11392550,cg15705810,cg19044229,cg19735250,cg27450668	ARHGEF16,FMNL1,FMNL2,MAP3K11
GO Molecular Function	GO:1901363	heterocyclic compound binding	49	0.000957295	1	0.0720511	1.22002	119.67	146	0.427393	0.521429	64	0.0214633	1	1	1.15258	130.143	150	5300	0.338601	0.0283019	cg00169776,cg00234321,cg01095004,cg01101020,cg01168833,cg01243773,cg01407254,cg01771850,cg01854776,cg02483043,cg02639667,cg02767634,cg02783314,cg02833614,cg02917603,cg03155825,cg04110750,cg04589649,cg04666346,cg04784499,cg04798016,cg04869380,cg05034374,cg05264214,cg05338731,cg05522011,cg05804846,cg06216640,cg06258529,cg06717565,cg06906952,cg07165288,cg07714812,cg08122051,cg08326019,cg08326300,cg0…	ABCB9,ABCC2,ABL2,ADSS,AGAP1,AGAP3,AHDC1,ARID1B,ARL4C,ATF6B,ATP10A,ATP2B4,BANP,CARKD,CARS,CARS2,CAT,CDC42,CDC7,CERS6,CNOT4,CRCP,CREB5,CUBN,CXXC5,CYP26B1,DCLK1,DDX51,DHCR24,DLX2,DMRTB1,EHD3,EIF3H,ELF5,ENSG00000091436,EP400,EPAS1,ESR2,ETS1,FGFR2,FGFR3,FOXC1,FOXD2,FPGS,FTSJD2,GBX1,GLI2,GLIS1,GMDS,GRHPR,H2AFY,HDAC4,HNRNPH1,HOXB1,HOXB2,HOXB3,HOXB4,HR,INSR,IRF2,JUN,KLF15,KLF6,KRR1,LARP1,LZTS1,MAF,MAFA,M…
GO Molecular Function	GO:0008401	retinoic acid 4-hydroxylase activity	50	0.001053	1	0.077669	15.4133	0.194637	3	0.000695132	0.0107143	180	0.0718754	1	1	13.5749	0.0736655	1	3	0.00225734	0.333333	cg01407254,cg12245706,cg14196395	CYP26B1
GO Molecular Function	GO:0097159	organic cyclic compound binding	51	0.00113259	1	0.0819019	1.21421	121.067	147	0.43238	0.525	98	0.0264569	1	0.995645	1.1445	131.935	151	5373	0.340858	0.0281035	cg00169776,cg00234321,cg01095004,cg01101020,cg01168833,cg01243773,cg01407254,cg01771850,cg01854776,cg02483043,cg02639667,cg02767634,cg02783314,cg02833614,cg02917603,cg03155825,cg04110750,cg04170948,cg04589649,cg04666346,cg04784499,cg04798016,cg04869380,cg05034374,cg05264214,cg05338731,cg05522011,cg05804846,cg06216640,cg06258529,cg06717565,cg06906952,cg07165288,cg07714812,cg08122051,cg08326019,cg0…	ABCB9,ABCC2,ABL2,ADSS,AGAP1,AGAP3,AHDC1,ARID1B,ARL4C,ATF6B,ATP10A,ATP2B4,BANP,CARKD,CARS,CARS2,CAT,CDC42,CDC7,CERS6,CETP,CNOT4,CRCP,CREB5,CUBN,CXXC5,CYP26B1,DCLK1,DDX51,DHCR24,DLX2,DMRTB1,EHD3,EIF3H,ELF5,ENSG00000091436,EP400,EPAS1,ESR2,ETS1,FGFR2,FGFR3,FOXC1,FOXD2,FPGS,FTSJD2,GBX1,GLI2,GLIS1,GMDS,GRHPR,H2AFY,HDAC4,HNRNPH1,HOXB1,HOXB2,HOXB3,HOXB4,HR,INSR,IRF2,JUN,KLF15,KLF6,KRR1,LARP1,LZTS1,MAF,M…
GO Molecular Function	GO:0046872	metal ion binding	52	0.00115096	1	0.0816295	1.25527	98.7837	124	0.352799	0.442857	52	0.01428	1	1	1.20201	97.3367	117	3964	0.264108	0.0295156	cg00169776,cg00225067,cg00234321,cg01095004,cg01168833,cg01407254,cg01771850,cg01854776,cg02767634,cg02961385,cg03155825,cg03357952,cg03358468,cg04249605,cg04589649,cg04869380,cg05034374,cg05522011,cg05794556,cg05804846,cg06258529,cg06270779,cg06511312,cg06776201,cg06888746,cg06906952,cg07165288,cg08055994,cg08326300,cg08581745,cg08819431,cg08862742,cg09042791,cg09043941,cg09188385,cg09233429,cg0…	ABL2,ADSS,AGAP1,AGAP3,ALPP,ALPPL2,AMPD3,ASAP1,ATP10A,ATP2B4,CAPN13,CARS,CARS2,CAT,CDC7,CHN2,CIB4,CNOT4,COL11A2,COL5A1,COMP,CPQ,CREB5,CUBN,CXXC5,CYP26B1,DLL1,DMRTB1,DPF3,EDIL3,EHD3,ENSG00000091436,ESR2,FAM20C,GLI2,GLIS1,HDAC4,HR,IRF2BP2,ISCA2,ITGA6,KDM4B,KLF15,KLF6,LETM1,LIMCH1,LIMD1,LIMS1,LPP,LTBP2,MARCH3,MEGF6,MTF2,MTL5,MYO9A,NEURL,NR1D1,NRP2,NRXN2,NT5C1B-RDH14,NUAK1,NUDT18,OSR1,OVCH1,P2RX2,PDE1…
GO Molecular Function	GO:0060589	nucleoside-triphosphatase regulator activity	53	0.00123509	1	0.0859435	1.89414	14.2545	27	0.0509088	0.0964286	29	0.00291738	1	0.37101	1.9144	11.4918	22	468	0.0496614	0.0470086	cg01854776,cg05804846,cg06511312,cg06776201,cg08819431,cg09042791,cg09642740,cg09767588,cg10859327,cg11392550,cg11677744,cg12121765,cg13506485,cg14308466,cg14575356,cg17306279,cg19559984,cg19826115,cg21184518,cg22155724,cg23167035,cg25356006,cg25417842,cg27244773,cg27308218,cg27450668,cg27460824	AGAP1,AGAP3,ARHGAP15,ARHGAP18,ARHGAP27,ARHGEF16,ASAP1,CHN2,DAB2IP,DLC1,DNMBP,JUN,MYO9A,PLCE1,PSD2,RAPGEF4,RGS14,RGS6,SBF2,SH3BP4,SPATA13,VAV2
GO Molecular Function	GO:0051015	actin filament binding	54	0.00139223	1	0.0950844	3.81586	2.09651	8	0.00748755	0.0285714	28	0.00261196	1	0.344032	3.75095	1.86619	7	76	0.0158013	0.0921053	cg01243773,cg05348366,cg09188385,cg11546777,cg12449974,cg13087761,cg17591574,cg19735250	ABL2,CAPZB,CORO2B,FMNL1,FSCN1,NEBL,PKNOX2
GO Molecular Function	GO:0043167	ion binding	55	0.00144473	1	0.096876	1.17761	142.662	168	0.509507	0.6	22	0.00113148	1	0.189677	1.2081	148.166	179	6034	0.404063	0.0296652	cg00169776,cg00225067,cg00234321,cg01095004,cg01101020,cg01168833,cg01407254,cg01771850,cg01854776,cg02767634,cg02783314,cg02961385,cg03155825,cg03357952,cg03358468,cg04004830,cg04170948,cg04249605,cg04589649,cg04666346,cg04798016,cg04869380,cg05034374,cg05338731,cg05522011,cg05794556,cg05804846,cg06216640,cg06258529,cg06270779,cg06511312,cg06776201,cg06888746,cg06906952,cg07165288,cg07714812,cg0…	ABCB9,ABCC2,ABL2,ACOT7,ADSS,AGAP1,AGAP3,ALPP,ALPPL2,AMPD3,APPL2,ARHGAP15,ARHGAP27,ARHGEF16,ARL4C,ASAP1,ATP10A,ATP2B4,CAPN13,CARKD,CARS,CARS2,CAT,CDC42,CDC7,CETP,CHN2,CIB4,CNOT4,COL11A2,COL5A1,COMP,CPQ,CREB5,CUBN,CXXC5,CYP26B1,DAB2IP,DCLK1,DDX51,DHCR24,DLL1,DMRTB1,DPF3,DYSF,ECI2,EDIL3,EHD3,ENSG00000091436,EP400,ESR2,FAM20C,FGFR2,FGFR3,FGFRL1,FPGS,GLI2,GLIS1,GMDS,GOT1,GRHPR,HDAC4,HR,INSR,IPCEF1,IRF…
GO Molecular Function	GO:0051020	GTPase binding	56	0.00145947	1	0.0961164	2.66523	4.87764	13	0.0174201	0.0464286	171	0.0605842	1	1	1.90525	4.19894	8	171	0.0180587	0.0467836	cg01854776,cg04798016,cg06511312,cg09042791,cg11392550,cg11677744,cg13506485,cg15705810,cg19044229,cg19735250,cg23340777,cg27308218,cg27450668	ARHGEF16,CCDC64,FMNL1,FMNL2,MAP3K11,PLCE1,RAPGEF4,SH3BP4
GO Molecular Function	GO:0005057	receptor signaling protein activity	57	0.001471	1	0.095176	2.96457	3.71048	11	0.0132517	0.0392857	21	0.00112263	1	0.197155	3.49068	2.57829	9	105	0.020316	0.0857143	cg04683210,cg04798016,cg09779027,cg11325273,cg13345122,cg13506485,cg14055970,cg19044229,cg22155724,cg22854985,cg27308218	DCLK1,ENG,ENSG00000091436,FLRT1,INSR,MAP3K11,PLCE1,RGS14,STK39
GO Molecular Function	GO:0052659	inositol-1,3,4,5-tetrakisphosphate 5-phosphatase activity	58	0.00161674	1	0.102802	34.4423	0.0580682	2	0.000207386	0.00714286	180	0.0718754	1	1	13.5749	0.0736655	1	3	0.00225734	0.333333	cg02483043,cg02833614	INPP5A
GO Molecular Function	GO:1901681	sulfur compound binding	59	0.00179882	1	0.112442	2.40041	6.24892	15	0.0223176	0.0535714	23	0.00119713	1	0.191957	2.82483	4.24805	12	173	0.027088	0.0693642	cg02961385,cg03155825,cg03357952,cg10365886,cg12226006,cg13425135,cg14344989,cg15556591,cg15824962,cg18699025,cg19990373,cg22771904,cg24006770,cg24571086,cg27317046	COL5A1,COMP,FGFR2,FGFRL1,LTBP2,NRP2,OGDH,PRELP,SMOC2,TGFBR3,THBS2,TNXB
GO Molecular Function	GO:0043169	cation binding	60	0.00191143	1	0.117489	1.23798	100.971	125	0.360611	0.446429	47	0.0132206	1	1	1.20254	98.9574	119	4030	0.268623	0.0295285	cg00169776,cg00225067,cg00234321,cg01095004,cg01168833,cg01407254,cg01771850,cg01854776,cg02767634,cg02961385,cg03155825,cg03357952,cg03358468,cg04170948,cg04249605,cg04589649,cg04869380,cg05034374,cg05522011,cg05794556,cg05804846,cg06258529,cg06270779,cg06511312,cg06776201,cg06888746,cg06906952,cg07165288,cg08055994,cg08326300,cg08581745,cg08819431,cg08862742,cg09042791,cg09043941,cg09188385,cg0…	ABL2,ADSS,AGAP1,AGAP3,ALPP,ALPPL2,AMPD3,ASAP1,ATP10A,ATP2B4,CAPN13,CARS,CARS2,CAT,CDC7,CETP,CHN2,CIB4,CNOT4,COL11A2,COL5A1,COMP,CPQ,CREB5,CUBN,CXXC5,CYP26B1,DLL1,DMRTB1,DPF3,EDIL3,EHD3,ENSG00000091436,ESR2,FAM20C,GLI2,GLIS1,HDAC4,HR,IRF2BP2,ISCA2,ITGA6,KDM4B,KLF15,KLF6,LETM1,LIMCH1,LIMD1,LIMS1,LPP,LTBP2,MARCH3,MEGF6,MTF2,MTL5,MYO9A,NEURL,NR1D1,NRP2,NRXN2,NT5C1B-RDH14,NUAK1,NUDT18,OGDH,OSR1,OVCH1,…
GO Molecular Function	GO:0008289	lipid binding	61	0.00196708	1	0.118928	1.63437	23.2505	38	0.0830376	0.135714	33	0.00372995	1	0.416851	1.67214	18.5392	31	755	0.0699774	0.0410596	cg01168833,cg01407254,cg01854776,cg02767634,cg04004830,cg04170948,cg05804846,cg06511312,cg06888746,cg08819431,cg09042791,cg09266087,cg09642740,cg11392550,cg12121765,cg12245706,cg13037550,cg13165983,cg14101442,cg14173476,cg14196395,cg14308466,cg15466933,cg16175941,cg17306279,cg19480965,cg19826115,cg19987354,cg21184518,cg23167035,cg23340777,cg23985995,cg25417842,cg25578048,cg25750363,cg27244773,cg2…	AGAP1,AGAP3,APPL2,ARHGAP15,ARHGAP27,ARHGEF16,ASAP1,CETP,CYP26B1,DAB2IP,DLC1,DYSF,EPN2,ESR2,IPCEF1,IRS1,P2RX2,PHLDA1,PITPNM2,PSD2,PXDC1,RAB35,RUFY1,SBF2,SDPR,SH3PXD2A,SNX19,SNX9,SPATA13,SWAP70,VAV2
GO Molecular Function	GO:0004886	9-cis retinoic acid receptor activity	62	0.00200215	1	0.119096	30.882	0.0647626	2	0.000231295	0.00714286	180	0.0718754	1	1	13.5749	0.0736655	1	3	0.00225734	0.333333	cg13425135,cg14344989	RXRA
GO Molecular Function	GO:0031490	chromatin DNA binding	63	0.00224688	1	0.131531	4.57803	1.31061	6	0.00468074	0.0214286	166	0.0501956	1	1	3.59335	0.834876	3	34	0.00677201	0.0882353	cg02783314,cg07714812,cg13425135,cg14344989,cg14829516,cg24975211	FOXC1,RXRA,THRA
GO Molecular Function	GO:0042605	peptide antigen binding	64	0.00227976	1	0.131371	11.7382	0.255576	3	0.000912773	0.0107143	244	0.100703	1	1	3.70224	0.540214	2	22	0.00451467	0.0909091	cg11949335,cg13037550,cg15466933	ABCB9,DHCR24
GO Molecular Function	GO:0052658	inositol-1,4,5-trisphosphate 5-phosphatase activity	65	0.00235252	1	0.133478	28.4375	0.0703296	2	0.000251177	0.00714286	219	0.0946694	1	1	10.1812	0.0982207	1	4	0.00225734	0.25	cg02483043,cg02833614	INPP5A
GO Molecular Function	GO:0070644	vitamin D response element binding	66	0.00253766	1	0.141801	27.3554	0.0731116	2	0.000261113	0.00714286	180	0.0718754	1	1	13.5749	0.0736655	1	3	0.00225734	0.333333	cg13425135,cg14344989	RXRA
GO Molecular Function	GO:0019199	transmembrane receptor protein kinase activity	67	0.0027394	1	0.150789	2.7334	4.02429	11	0.0143725	0.0392857	35	0.00400813	1	0.422342	3.47649	2.01353	7	82	0.0158013	0.0853658	cg03357952,cg09779027,cg12226006,cg14055970,cg15556591,cg18699025,cg19990373,cg21311834,cg23879937,cg24006770,cg24571086	ENG,FGFR2,FGFR3,FGFRL1,INSR,NRP2,TGFBR3
GO Molecular Function	GO:0003779	actin binding	68	0.00328816	1	0.178334	1.9375	10.8387	21	0.0387096	0.075	18	0.000691698	1	0.141721	2.24378	8.91353	20	363	0.0451467	0.0550964	cg01243773,cg05276184,cg05348366,cg06216640,cg08201451,cg09188385,cg11546777,cg11956819,cg12449974,cg13087761,cg13518121,cg15705810,cg17591574,cg19735250,cg19987354,cg22132788,cg22659049,cg24527636,cg24545602,cg25356006,cg27244773	ABL2,CAPZB,CORO2B,FMNL1,FMNL2,FSCN1,LIMCH1,MTSS1L,MYO1G,MYO9A,NEBL,PARVA,PKNOX2,PLEC,PRKCE,SHROOM3,SPATA32,SYNE2,TPM1,WASF2
GO Molecular Function	GO:0042287	MHC protein binding	69	0.00347306	1	0.185632	10.0986	0.297071	3	0.00106097	0.0107143	217	0.0930038	1	1	3.87853	0.515659	2	21	0.00451467	0.0952381	cg13037550,cg15466933,cg21926603	ABCB9,DERL1
GO Molecular Function	GO:0042578	phosphoric ester hydrolase activity	70	0.00353374	1	0.186177	1.92526	10.9076	21	0.0389557	0.075	37	0.00681426	1	0.679216	1.9557	8.69253	17	354	0.0383747	0.0480226	cg00225067,cg00526835,cg02483043,cg02833614,cg03358468,cg05034374,cg05264214,cg05804846,cg05977072,cg08326019,cg09043941,cg09233429,cg09936919,cg13138089,cg13506485,cg15517343,cg16536399,cg18573082,cg22079102,cg25546405,cg25556051	ALPP,ALPPL2,CTDP1,DUSP4,ENPP6,ENSG00000105520,INPP5A,NT5C1B-RDH14,PDE11A,PDE7B,PFKFB3,PLCB2,PLCE1,PPP1R3C,PTPRS,SACM1L,SBF2
GO Molecular Function	GO:0052743	inositol tetrakisphosphate phosphatase activity	71	0.00357009	1	0.185443	22.9573	0.0871182	2	0.000311136	0.00714286	254	0.116905	1	1	8.14492	0.122776	1	5	0.00225734	0.2	cg02483043,cg02833614	INPP5A
GO Molecular Function	GO:0003712	transcription cofactor activity	72	0.00370293	1	0.189672	1.70826	16.9764	29	0.06063	0.103571	14	0.000409835	1	0.107962	2.10354	11.8847	25	484	0.0564334	0.0516529	cg00169776,cg00225067,cg02961385,cg03155825,cg03599855,cg04869380,cg05522011,cg09767588,cg10628201,cg10714160,cg10849160,cg11119301,cg11392550,cg12019475,cg13425135,cg14344989,cg14533737,cg14827149,cg14829516,cg17729072,cg19987354,cg20085953,cg21133992,cg21926603,cg22840650,cg24975211,cg24985060,cg25024515,cg25903363	ARID1B,BTG1,CDYL,CRTC1,ESR2,HDAC4,HR,JUN,LIMD1,MED30,MMS19,NCOR2,NR1D1,PRDM16,PRDM8,RXRA,SKIL,SUPT3H,TBL1XR1,TFCP2L1,UBE2L3,UBE3A,WNT4,ZHX2,ZMIZ2
GO Molecular Function	GO:0004709	MAP kinase kinase kinase activity	73	0.00435173	1	0.219852	6.16636	0.648681	4	0.00231672	0.0142857	206	0.0781673	1	1	4.2868	0.466548	2	19	0.00451467	0.105263	cg04798016,cg19044229,cg22854985,cg27308218	ENSG00000091436,MAP3K11
GO Molecular Function	GO:0032003	interleukin-28 receptor binding	74	0.00437663	1	0.218121	227.988	0.0043862	1	1.5665e-05	0.00357143	66	0.0245552	1	1	40.7246	0.0245552	1	1	0.00225734	1	cg11199014	IFNL1
GO Molecular Function	GO:0031434	mitogen-activated protein kinase kinase binding	75	0.00449412	1	0.220991	9.20213	0.326012	3	0.00116433	0.0107143	103	0.0285755	1	1	7.40447	0.270107	2	11	0.00451467	0.181818	cg04798016,cg19044229,cg21184518	DAB2IP,MAP3K11
GO Molecular Function	GO:0001012	RNA polymerase II regulatory region DNA binding	76	0.0046068	1	0.223551	2.54809	4.31696	11	0.0154177	0.0392857	120	0.0414191	1	1	2.37231	2.52918	6	103	0.013544	0.0582524	cg05264214,cg06717565,cg09767588,cg10849160,cg15517343,cg16536399,cg21853871,cg22659049,cg23014425,cg25024515,cg25546405	HOXB3,JUN,NCOR2,NFATC1,PHOX2B,TBX5
GO Molecular Function	GO:0004722	protein serine/threonine phosphatase activity	77	0.00461683	1	0.221128	4.70392	1.06294	5	0.00379623	0.0178571	476	0.357424	1	1	1.59704	1.25231	2	51	0.00451467	0.0392157	cg00526835,cg05264214,cg15517343,cg16536399,cg25546405	CTDP1,PPP1R3C
GO Molecular Function	GO:0019901	protein kinase binding	78	0.00470893	1	0.222648	1.8766	11.1904	21	0.0399658	0.075	130	0.0481937	1	1	1.61179	9.30641	15	379	0.0338601	0.0395778	cg01243773,cg04666346,cg04798016,cg04869380,cg05264214,cg09190748,cg10127554,cg10256045,cg13165983,cg13345122,cg14827149,cg15517343,cg15754752,cg16536399,cg19044229,cg19447962,cg21056788,cg21184518,cg21461745,cg22155724,cg25546405	CCNA1,CCND1,CDC42,DAB2IP,FEZ1,HDAC4,IRS1,MAP3K11,NFATC1,PRKAR1B,RGS14,SOX9,SREBF1,STK39,TPCN2
GO Molecular Function	GO:0042809	vitamin D receptor binding	79	0.00480562	1	0.224343	8.9813	0.334027	3	0.00119296	0.0107143	168	0.057537	1	1	5.09058	0.392883	2	16	0.00451467	0.125	cg03599855,cg13425135,cg14344989	MED30,RXRA
GO Molecular Function	GO:0004445	inositol-polyphosphate 5-phosphatase activity	80	0.00482356	1	0.222366	19.6557	0.101751	2	0.000363398	0.00714286	301	0.159754	1	1	5.8178	0.171886	1	7	0.00225734	0.142857	cg02483043,cg02833614	INPP5A
GO Molecular Function	GO:0000988	protein binding transcription factor activity	81	0.00492732	1	0.224345	1.65564	18.1199	30	0.0647139	0.107143	10	0.000223701	0.825009	0.0825009	2.11455	12.7687	27	520	0.0609481	0.0519231	cg00169776,cg00225067,cg02961385,cg03155825,cg03599855,cg04869380,cg05522011,cg09767588,cg10628201,cg10714160,cg10849160,cg11119301,cg11392550,cg12019475,cg13425135,cg14344989,cg14533737,cg14827149,cg14829516,cg17729072,cg19987354,cg20085953,cg21133992,cg21926603,cg22840650,cg24975211,cg24985060,cg25024515,cg25903363,cg25961952	ARID1B,BTG1,CDYL,CRTC1,ESR2,HDAC4,HR,JUN,LIMD1,MED30,MMS19,NCOR2,NR1D1,PITX1,PRDM16,PRDM8,RXRA,SKIL,SUPT3H,TBL1XR1,TFCP2L1,TWIST2,UBE2L3,UBE3A,WNT4,ZHX2,ZMIZ2
GO Molecular Function	GO:0016791	phosphatase activity	82	0.00500067	1	0.224908	2.08605	7.66999	16	0.0273928	0.0571429	99	0.0268192	1	0.999084	1.88685	6.35979	12	259	0.027088	0.046332	cg00225067,cg00526835,cg02483043,cg02833614,cg03358468,cg05264214,cg05804846,cg05977072,cg08326019,cg09043941,cg09936919,cg13138089,cg15517343,cg16536399,cg22079102,cg25546405	ALPP,ALPPL2,CTDP1,DUSP4,ENSG00000105520,INPP5A,NT5C1B-RDH14,PFKFB3,PPP1R3C,PTPRS,SACM1L,SBF2
GO Molecular Function	GO:0035673	oligopeptide transmembrane transporter activity	83	0.00502148	1	0.223123	19.251	0.103891	2	0.000371039	0.00714286	281	0.138596	1	1	6.78743	0.147331	1	6	0.00225734	0.166667	cg13037550,cg15466933	ABCB9
GO Molecular Function	GO:0032403	protein complex binding	84	0.00565336	1	0.248209	1.69343	15.944	27	0.0569428	0.0964286	56	0.0154233	1	1	1.62898	14.1192	23	575	0.0519187	0.04	cg01243773,cg05348366,cg09188385,cg10256045,cg10365886,cg10849160,cg11546777,cg12449974,cg13087761,cg13165983,cg13425135,cg14055970,cg14344989,cg14774995,cg14829516,cg16213787,cg17209471,cg17591574,cg19447962,cg19735250,cg19747990,cg20085953,cg21184518,cg22155724,cg24006770,cg24975211,cg25024515	ABL2,CAPZB,CCND1,COL5A1,CORO2B,DAB2IP,EDIL3,ENG,FMNL1,FSCN1,IRS1,ITGA6,MYC,NCOR2,NEBL,PEX26,PKNOX2,RGS14,SKIL,SREBF1,TGFBR3,THRA,TNXB
GO Molecular Function	GO:0001158	enhancer sequence-specific DNA binding	85	0.00569764	1	0.24721	3.77381	1.5899	6	0.00567823	0.0214286	110	0.0335041	1	1	4.21289	0.7121	3	29	0.00677201	0.103448	cg05264214,cg09767588,cg15517343,cg16536399,cg21461745,cg25546405	JUN,NFATC1,SOX9
GO Molecular Function	GO:0008446	GDP-mannose 4,6-dehydratase activity	86	0.00574631	1	0.246423	17.9516	0.111411	2	0.000397896	0.00714286	66	0.0245552	1	1	40.7246	0.0245552	1	1	0.00225734	1	cg02783314,cg07714812	GMDS
GO Molecular Function	GO:0070401	NADP+ binding	86	0.00574631	1	0.246423	17.9516	0.111411	2	0.000397896	0.00714286	66	0.0245552	1	1	40.7246	0.0245552	1	1	0.00225734	1	cg02783314,cg07714812	GMDS
GO Molecular Function	GO:0005198	structural molecule activity	88	0.00628932	1	0.26358	1.76998	12.9945	23	0.046409	0.0821429	248	0.103511	1	1	1.3468	15.5925	21	635	0.0474041	0.0330709	cg02961385,cg03466237,cg04249605,cg05276184,cg08326300,cg10365886,cg11546777,cg11956819,cg12450012,cg13096351,cg13235761,cg13425135,cg14041701,cg14344989,cg14575356,cg14827149,cg15824962,cg18640536,cg22155724,cg22840650,cg23041020,cg25750363,cg27317046	ANKRD2,COL11A2,COL5A1,COMP,EPPK1,ISCA2,LAMA2,LMNB1,MMS19,MUC5B,MUC8,NEBL,OPTC,PLEC,PRELP,RGS14,RPS24,SHANK2,TNXB,TPM1,WNT4
GO Molecular Function	GO:0032794	GTPase activating protein binding	89	0.00650565	1	0.269582	16.8304	0.118832	2	0.000424402	0.00714286	58	0.019319	1	1	9.04991	0.220997	2	9	0.00451467	0.222222	cg19735250,cg22155724	FMNL1,RGS14
GO Molecular Function	GO:0004326	tetrahydrofolylpolyglutamate synthase activity	90	0.00650659	1	0.266626	153.192	0.00652777	1	2.33135e-05	0.00357143	66	0.0245552	1	1	40.7246	0.0245552	1	1	0.00225734	1	cg14055970	FPGS
GO Molecular Function	GO:0015198	oligopeptide transporter activity	91	0.00680146	1	0.275646	16.4453	0.121615	2	0.00043434	0.00714286	301	0.159754	1	1	5.8178	0.171886	1	7	0.00225734	0.142857	cg13037550,cg15466933	ABCB9
GO Molecular Function	GO:0046030	inositol trisphosphate phosphatase activity	92	0.006808	1	0.272912	16.4371	0.121676	2	0.000434557	0.00714286	339	0.200529	1	1	4.52496	0.220997	1	9	0.00225734	0.111111	cg02483043,cg02833614	INPP5A
GO Molecular Function	GO:0044717	8-hydroxy-dADP phosphatase activity	93	0.00689122	1	0.273278	144.613	0.00691499	1	2.46964e-05	0.00357143	66	0.0245552	1	1	40.7246	0.0245552	1	1	0.00225734	1	cg25903363	NUDT18
GO Molecular Function	GO:0044716	8-oxo-GDP phosphatase activity	93	0.00689122	1	0.273278	144.613	0.00691499	1	2.46964e-05	0.00357143	66	0.0245552	1	1	40.7246	0.0245552	1	1	0.00225734	1	cg25903363	NUDT18
GO Molecular Function	GO:0044715	8-oxo-dGDP phosphatase activity	93	0.00689122	1	0.273278	144.613	0.00691499	1	2.46964e-05	0.00357143	66	0.0245552	1	1	40.7246	0.0245552	1	1	0.00225734	1	cg25903363	NUDT18
GO Molecular Function	GO:0004714	transmembrane receptor protein tyrosine kinase activity	96	0.00698697	1	0.268416	2.69953	3.33392	9	0.0119068	0.0321429	65	0.0216169	1	1	3.13266	1.59609	5	65	0.0112867	0.0769231	cg03357952,cg09779027,cg12226006,cg15556591,cg18699025,cg19990373,cg21311834,cg23879937,cg24571086	FGFR2,FGFR3,FGFRL1,INSR,NRP2
GO Molecular Function	GO:0035326	enhancer binding	97	0.0071669	1	0.27249	3.59294	1.66994	6	0.00596408	0.0214286	127	0.0465862	1	1	3.70224	0.810321	3	33	0.00677201	0.0909091	cg05264214,cg09767588,cg15517343,cg16536399,cg21461745,cg25546405	JUN,NFATC1,SOX9
GO Molecular Function	GO:0000976	transcription regulatory region sequence-specific DNA binding	98	0.00720933	1	0.271306	2.06027	7.28061	15	0.0260022	0.0535714	41	0.00868988	1	0.781665	2.42408	4.12527	10	168	0.0225734	0.0595238	cg01771850,cg02483043,cg02833614,cg05264214,cg06717565,cg09767588,cg15517343,cg16213787,cg16536399,cg19987354,cg21461745,cg21853871,cg22659049,cg23014425,cg25546405	DLX2,ESR2,HOXB3,JUN,NFATC1,NKX6-2,PHOX2B,SOX9,TBX5,ZNF750
GO Molecular Function	GO:0000989	transcription factor binding transcription factor activity	99	0.0073058	1	0.272159	1.6244	17.8527	29	0.0637598	0.103571	16	0.000446483	1	0.102914	2.056	12.6459	26	515	0.0586907	0.0504854	cg00169776,cg00225067,cg02961385,cg03155825,cg03599855,cg04869380,cg05522011,cg09767588,cg10628201,cg10714160,cg10849160,cg11119301,cg11392550,cg12019475,cg13425135,cg14344989,cg14533737,cg14827149,cg14829516,cg17729072,cg19987354,cg20085953,cg21133992,cg21926603,cg22840650,cg24975211,cg24985060,cg25024515,cg25903363	ARID1B,BTG1,CDYL,CRTC1,ESR2,HDAC4,HR,JUN,LIMD1,MED30,MMS19,NCOR2,NR1D1,PRDM16,PRDM8,RXRA,SKIL,SUPT3H,TBL1XR1,TFCP2L1,TWIST2,UBE2L3,UBE3A,WNT4,ZHX2,ZMIZ2
GO Molecular Function	GO:0008060	ARF GTPase activator activity	100	0.00755466	1	0.278616	5.25718	0.760864	4	0.00271737	0.0142857	116	0.0365681	1	1	4.07246	0.736655	3	30	0.00677201	0.1	cg01854776,cg09042791,cg09642740,cg25417842	AGAP1,AGAP3,ASAP1
GO Molecular Function	GO:0008144	drug binding	101	0.00788441	1	0.287898	3.12651	2.23891	7	0.00799612	0.025	454	0.320264	1	1	1.50832	1.98897	3	81	0.00677201	0.037037	cg05264214,cg09188385,cg13087761,cg15517343,cg16536399,cg25546405,cg25750363	FSCN1,NFATC1,P2RX2
GO Molecular Function	GO:0019904	protein domain specific binding	102	0.00818502	1	0.295944	1.62682	17.2115	28	0.0614697	0.1	49	0.0140049	1	1	1.66532	13.2107	22	538	0.0496614	0.0408922	cg01234251,cg02483043,cg02833614,cg04869380,cg06270779,cg06511312,cg08201451,cg09767588,cg09779027,cg10859327,cg11392550,cg12121765,cg12450012,cg13096351,cg13165983,cg14041701,cg14829516,cg16962683,cg18801045,cg20085953,cg21184518,cg21660452,cg22660933,cg23879937,cg24006770,cg24975211,cg27244773,cg27450668	ABCC2,ARFIP1,ARHGAP27,ARHGEF16,DAB2IP,DAP,DLC1,FZD4,HOXB1,INPP5A,INSR,IRS1,JUN,MTSS1L,SDC2,SHANK2,SKIL,SLC22A12,TACC3,TGFBR3,THRA,TWIST2
GO Molecular Function	GO:0005518	collagen binding	103	0.00846059	1	0.302938	3.46605	1.73108	6	0.00618242	0.0214286	107	0.0298525	1	1	3.39372	1.17865	4	48	0.00902934	0.0833333	cg02961385,cg04666346,cg10127554,cg10365886,cg11119301,cg25929664	COMP,DCN,PDGFA,TNXB
GO Molecular Function	GO:0005112	Notch binding	104	0.00885904	1	0.314155	7.1769	0.418008	3	0.00149289	0.0107143	111	0.0337421	1	1	6.78743	0.294662	2	12	0.00451467	0.166667	cg10849160,cg15022051,cg25024515	DLL1,NCOR2
GO Molecular Function	GO:0004713	protein tyrosine kinase activity	105	0.00892921	1	0.313628	2.22271	5.39881	12	0.0192815	0.0428571	176	0.0668287	1	1	1.96602	3.5605	7	145	0.0158013	0.0482759	cg03357952,cg04798016,cg09779027,cg12226006,cg15556591,cg17591574,cg18699025,cg19044229,cg19990373,cg21311834,cg23879937,cg24571086	ABL2,FGFR2,FGFR3,FGFRL1,INSR,MAP3K11,NRP2
GO Molecular Function	GO:0005149	interleukin-1 receptor binding	106	0.00937156	1	0.326059	13.9086	0.143796	2	0.000513556	0.00714286	464	0.344816	1	1	2.39556	0.417438	1	17	0.00225734	0.0588235	cg03466237,cg23041020	TOLLIP
GO Molecular Function	GO:0048037	cofactor binding	107	0.00961485	1	0.331398	2.11964	6.13311	13	0.021904	0.0464286	97	0.0261319	1	0.993549	1.89417	6.33524	12	258	0.027088	0.0465116	cg02783314,cg03155825,cg04589649,cg07714812,cg08122051,cg10631356,cg11113066,cg11949335,cg13651876,cg17729072,cg19826115,cg22806908,cg26570804	ACOT7,CAT,DHCR24,ECI2,GMDS,GOT1,GRHPR,KYNU,OGDH,TKT,WWOX,XDH
GO Molecular Function	GO:0008134	transcription factor binding	108	0.00961755	1	0.328421	1.66069	15.054	25	0.0537641	0.0892857	246	0.102232	1	1	1.41959	11.2708	16	459	0.0361174	0.0348584	cg02783314,cg03599855,cg04869380,cg05264214,cg06717565,cg07714812,cg09767588,cg10849160,cg13425135,cg14344989,cg14774995,cg14829516,cg15517343,cg16401668,cg16536399,cg21121082,cg21461745,cg22132788,cg23487517,cg23877017,cg24545602,cg24975211,cg25024515,cg25546405,cg26494337	APBB2,EPAS1,ETS1,FOXC1,FOXD2,HDAC4,JUN,MED30,MYC,NCOR2,NFATC1,PURB,RXRA,SOX9,TBX5,THRA
GO Molecular Function	GO:0005085	guanyl-nucleotide exchange factor activity	109	0.00972259	1	0.328962	2.19699	5.46201	12	0.0195072	0.0428571	216	0.0885649	1	1	1.7516	4.56726	8	186	0.0180587	0.0430108	cg05804846,cg06511312,cg08819431,cg10859327,cg11392550,cg13506485,cg14308466,cg17306279,cg23167035,cg27308218,cg27450668,cg27460824	ARHGEF16,DNMBP,PLCE1,PSD2,RAPGEF4,SBF2,SPATA13,VAV2
GO Molecular Function	GO:0050662	coenzyme binding	110	0.00997605	1	0.33447	2.40089	4.16511	10	0.0148754	0.0357143	115	0.0360846	1	1	2.01385	4.46904	9	182	0.020316	0.0494506	cg02783314,cg03155825,cg04589649,cg07714812,cg08122051,cg10631356,cg11949335,cg13651876,cg17729072,cg26570804	ACOT7,CAT,DHCR24,ECI2,GMDS,GRHPR,OGDH,WWOX,XDH
GO Molecular Function	GO:0003785	actin monomer binding	111	0.0101143	1	0.33605	6.83176	0.439125	3	0.00156831	0.0107143	36	0.00437511	1	0.448206	8.7267	0.343772	3	14	0.00677201	0.214286	cg01243773,cg17591574,cg24545602	ABL2,PKNOX2,PRKCE
GO Molecular Function	GO:0032947	protein complex scaffold	112	0.010446	1	0.343971	3.84746	1.29956	5	0.00464128	0.0178571	293	0.14094	1	1	2.30517	1.30143	3	53	0.00677201	0.0566038	cg12450012,cg13096351,cg14041701,cg22155724,cg22840650	MMS19,RGS14,SHANK2
GO Molecular Function	GO:0005252	open rectifier potassium channel activity	113	0.0109892	1	0.358656	90.4994	0.0110498	1	3.94636e-05	0.00357143	66	0.0245552	1	1	40.7246	0.0245552	1	1	0.00225734	1	cg21917512	KCNK3
GO Molecular Function	GO:0022841	potassium ion leak channel activity	113	0.0109892	1	0.358656	90.4994	0.0110498	1	3.94636e-05	0.00357143	66	0.0245552	1	1	40.7246	0.0245552	1	1	0.00225734	1	cg21917512	KCNK3
GO Molecular Function	GO:0016874	ligase activity	115	0.0111417	1	0.35731	1.70549	12.8995	22	0.0460698	0.0785714	175	0.0658997	1	1	1.47494	12.2039	18	497	0.0406321	0.0362173	cg00526835,cg01081168,cg03357952,cg06258529,cg06270779,cg06888746,cg06906952,cg08862742,cg09043941,cg09188385,cg10628201,cg11949335,cg13087761,cg14055970,cg15556591,cg18640536,cg18699025,cg21184518,cg23985408,cg23985995,cg24985060,cg25871890	ADSS,CARS,CARS2,CNOT4,DTL,FBXW11,FPGS,HECTD2,MARCH3,NEURL,PARS2,PRKCQ,RNF212,RNF216,TRIM2,TTLL11,UBE2L3,UBE3A
GO Molecular Function	GO:0001972	retinoic acid binding	116	0.0114905	1	0.365317	6.51345	0.460586	3	0.00164495	0.0107143	435	0.311384	1	1	2.71497	0.368328	1	15	0.00225734	0.0666667	cg01407254,cg12245706,cg14196395	CYP26B1
GO Molecular Function	GO:0048365	Rac GTPase binding	117	0.0118006	1	0.37197	6.44867	0.465212	3	0.00166147	0.0107143	244	0.100703	1	1	3.70224	0.540214	2	22	0.00451467	0.0909091	cg04798016,cg19044229,cg19735250	FMNL1,MAP3K11
GO Molecular Function	GO:0005161	platelet-derived growth factor receptor binding	118	0.0118878	1	0.371544	6.43086	0.466501	3	0.00166607	0.0107143	419	0.294036	1	1	2.9089	0.343772	1	14	0.00225734	0.0714286	cg04666346,cg10127554,cg25929664	PDGFA
GO Molecular Function	GO:0015197	peptide transporter activity	119	0.0120385	1	0.373091	12.1907	0.16406	2	0.000585927	0.00714286	360	0.22017	1	1	4.07246	0.245552	1	10	0.00225734	0.1	cg13037550,cg15466933	ABCB9
GO Molecular Function	GO:0019784	NEDD8-specific protease activity	120	0.0125958	1	0.38711	78.8925	0.0126755	1	4.52696e-05	0.00357143	131	0.0485087	1	1	20.3623	0.0491104	1	2	0.00225734	0.5	cg04683210	OTUB1
GO Molecular Function	GO:0000981	sequence-specific DNA binding RNA polymerase II transcription factor activity	121	0.0129525	1	0.394783	1.70602	12.3094	21	0.0439621	0.075	30	0.00319509	1	0.392783	2.23762	6.70356	15	273	0.0338601	0.0549451	cg00234321,cg01771850,cg02783314,cg05264214,cg07165288,cg07714812,cg09767588,cg13425135,cg14344989,cg14829516,cg15517343,cg16401668,cg16536399,cg17875356,cg19559984,cg19987354,cg21461745,cg24177393,cg24545602,cg24975211,cg25546405	CREB5,EPAS1,ESR2,FOXC1,FOXD2,JUN,KLF15,NFATC1,NR1D1,RXRA,SOX9,THRA,ZBTB20,ZNF131,ZNF750
GO Molecular Function	GO:0008762	UDP-N-acetylmuramate dehydrogenase activity	122	0.0131556	1	0.397686	11.6317	0.171945	2	0.000614088	0.00714286	39	0.00845205	1	0.799261	13.5749	0.147331	2	6	0.00451467	0.333333	cg04589649,cg11949335	DHCR24,XDH
GO Molecular Function	GO:0047453	ATP-dependent NAD(P)H-hydrate dehydratase activity	123	0.0134546	1	0.403419	73.8247	0.0135456	1	4.83772e-05	0.00357143	66	0.0245552	1	1	40.7246	0.0245552	1	1	0.00225734	1	cg06258529	CARKD
GO Molecular Function	GO:0031700	adrenomedullin receptor binding	124	0.0142314	1	0.423269	69.7678	0.0143333	1	5.11902e-05	0.00357143	66	0.0245552	1	1	40.7246	0.0245552	1	1	0.00225734	1	cg14359798	ADM
GO Molecular Function	GO:0004096	catalase activity	125	0.0143585	1	0.423634	69.1457	0.0144622	1	5.16508e-05	0.00357143	66	0.0245552	1	1	40.7246	0.0245552	1	1	0.00225734	1	cg10631356	CAT
GO Molecular Function	GO:0034602	oxoglutarate dehydrogenase (NAD+) activity	126	0.0152147	1	0.445331	65.2265	0.0153312	1	5.47542e-05	0.00357143	66	0.0245552	1	1	40.7246	0.0245552	1	1	0.00225734	1	cg03155825	OGDH
GO Molecular Function	GO:0042803	protein homodimerization activity	127	0.0152685	1	0.443387	1.56135	17.2927	27	0.0617596	0.0964286	102	0.0282652	1	1	1.55276	14.1683	22	577	0.0496614	0.0381283	cg01234251,cg03599855,cg04589649,cg04666346,cg04798016,cg05804846,cg08581745,cg08862742,cg10127554,cg10631356,cg12226006,cg13037550,cg13191508,cg13651876,cg14055970,cg15466933,cg16962683,cg18097872,cg19044229,cg19826115,cg21184518,cg21917512,cg21926603,cg22806908,cg24571086,cg25578048,cg25929664	ABCB9,CARS,CAT,CPQ,CUBN,DAB2IP,ENG,EXT1,FGFR2,FZD4,GRHPR,INHBB,KCNK3,KYNU,MAFA,MAP3K11,PDGFA,SBF2,SNX9,TKT,XDH,ZHX2
GO Molecular Function	GO:0044323	retinoic acid-responsive element binding	128	0.0160948	1	0.463731	10.4496	0.191395	2	0.000683555	0.00714286	180	0.0718754	1	1	13.5749	0.0736655	1	3	0.00225734	0.333333	cg13425135,cg14344989	RXRA
GO Molecular Function	GO:0035255	ionotropic glutamate receptor binding	129	0.0177905	1	0.508616	5.51858	0.543618	3	0.00194149	0.0107143	435	0.311384	1	1	2.71497	0.368328	1	15	0.00225734	0.0666667	cg12450012,cg13096351,cg14041701	SHANK2
GO Molecular Function	GO:0003676	nucleic acid binding	130	0.0187161	1	0.530963	1.20642	79.574	96	0.284193	0.342857	251	0.10839	1	1	1.12691	83.4139	94	3397	0.21219	0.0276715	cg00169776,cg00234321,cg01095004,cg01101020,cg01243773,cg01771850,cg02483043,cg02639667,cg02767634,cg02783314,cg02833614,cg02917603,cg04110750,cg04589649,cg04784499,cg04869380,cg05264214,cg05522011,cg05804846,cg06717565,cg06906952,cg07165288,cg07714812,cg08122051,cg08326019,cg08819431,cg08862742,cg08866876,cg09266087,cg09486407,cg09767588,cg09779027,cg09936919,cg09991306,cg10365886,cg10631356,cg1…	AHDC1,ARID1B,ATF6B,BANP,CARS,CERS6,CNOT4,CREB5,CXXC5,DDX51,DLX2,DMRTB1,EHD3,EIF3H,ELF5,EP400,EPAS1,ESR2,ETS1,FOXC1,FOXD2,FTSJD2,GBX1,GLI2,GLIS1,H2AFY,HDAC4,HNRNPH1,HOXB1,HOXB2,HOXB3,HOXB4,HR,IRF2,JUN,KLF15,KLF6,KRR1,LARP1,LZTS1,MAF,MAFA,MAFK,MTERFD2,MTF2,MYC,NCOR2,NFAT5,NFATC1,NFIC,NKX2-3,NKX6-2,NOSTRIN,NR1D1,NSUN7,NUDT16L1,OSR1,PHC2,PHOX2B,PITX1,PKNOX2,PRDM16,PRDM8,PURB,RAD51B,RBM19,RBMS1,RXRA,S…
GO Molecular Function	GO:0008798	beta-aspartyl-peptidase activity	131	0.0189303	1	0.53294	52.3254	0.0191112	1	6.82542e-05	0.00357143	131	0.0485087	1	1	20.3623	0.0491104	1	2	0.00225734	0.5	cg11523350	BACE1
GO Molecular Function	GO:0005086	ARF guanyl-nucleotide exchange factor activity	132	0.0189553	1	0.529598	5.38574	0.557026	3	0.00198938	0.0107143	483	0.376627	1	1	2.1434	0.466548	1	19	0.00225734	0.0526316	cg08819431,cg17306279,cg23167035	PSD2
GO Molecular Function	GO:0047801	L-cysteine:2-oxoglutarate aminotransferase activity	133	0.0191737	1	0.531674	51.6549	0.0193592	1	6.91401e-05	0.00357143	66	0.0245552	1	1	40.7246	0.0245552	1	1	0.00225734	1	cg11113066	GOT1
GO Molecular Function	GO:0031624	ubiquitin conjugating enzyme binding	134	0.0192372	1	0.529453	9.49865	0.210556	2	0.000751987	0.00714286	322	0.180395	1	1	5.09058	0.196441	1	8	0.00225734	0.125	cg03466237,cg23041020	TOLLIP
GO Molecular Function	GO:0050614	delta24-sterol reductase activity	135	0.0199838	1	0.545927	49.5407	0.0201854	1	7.20908e-05	0.00357143	66	0.0245552	1	1	40.7246	0.0245552	1	1	0.00225734	1	cg11949335	DHCR24
GO Molecular Function	GO:0001228	RNA polymerase II transcription regulatory region sequence-specific DNA binding transcription factor activity involved in positive regulation of transcription	136	0.0200536	1	0.543807	2.14727	4.65708	10	0.0166324	0.0357143	34	0.00374311	1	0.406018	3.51941	1.98897	7	81	0.0158013	0.0864198	cg00234321,cg01771850,cg05264214,cg09767588,cg15517343,cg16536399,cg19559984,cg21461745,cg24545602,cg25546405	CREB5,EPAS1,JUN,KLF15,NFATC1,SOX9,ZNF750
GO Molecular Function	GO:0070324	thyroid hormone binding	137	0.0205549	1	0.553333	9.16634	0.21819	2	0.000779248	0.00714286	254	0.116905	1	1	8.14492	0.122776	1	5	0.00225734	0.2	cg14829516,cg24975211	THRA
GO Molecular Function	GO:0031625	ubiquitin protein ligase binding	138	0.0216815	1	0.579429	2.11964	4.71777	10	0.0168492	0.0357143	242	0.0974252	1	1	1.79291	3.90427	7	159	0.0158013	0.0440252	cg01234251,cg03466237,cg04683210,cg09190748,cg10628201,cg15657100,cg15754752,cg21056788,cg23041020,cg25578048	FZD4,OTUB1,SNX9,SPG20,TANK,TOLLIP,UBE2L3
GO Molecular Function	GO:0097367	carbohydrate derivative binding	139	0.0231519	1	0.614274	1.25236	55.8946	70	0.199624	0.25	55	0.0151576	1	1	1.29466	52.5235	68	2139	0.153499	0.0317906	cg01101020,cg01168833,cg01854776,cg02961385,cg03357952,cg04004830,cg04589649,cg04666346,cg04798016,cg05034374,cg05338731,cg05804846,cg06216640,cg06258529,cg06906952,cg08862742,cg09042791,cg09043941,cg09233429,cg09779027,cg10127554,cg10365886,cg10628201,cg10637453,cg10859327,cg11119301,cg11325273,cg11677744,cg11949335,cg12226006,cg13037550,cg13235761,cg13345122,cg13425135,cg13995193,cg14055970,cg1…	ABCB9,ABCC2,ABL2,ADSS,AGAP1,AGAP3,ARL4C,ATP10A,ATP2B4,CARKD,CARS,CARS2,CDC42,CDC7,COL5A1,COMP,DCLK1,DCN,DDX51,EHD3,ENG,ENSG00000091436,EP400,FGFR2,FGFR3,FGFRL1,FPGS,HAPLN1,INSR,LTBP2,MAFK,MAP3K11,MYO1G,MYO9A,NRP2,NUAK1,P2RX2,P2RY1,PAK6,PARS2,PDE11A,PFKFB3,PIP5K1C,PRELP,PRKAR1B,PRKCE,PRKCQ,RAB35,RAB36,RAD51B,RAPGEF4,SDPR,SEPT11,SEPT9,SMOC2,SPOCK2,ST8SIA2,STK24,STK32B,STK39,STK40,SWAP70,TGFBR3,THBS…
GO Molecular Function	GO:0046983	protein dimerization activity	140	0.0244	1	0.642765	1.37521	29.0865	40	0.10388	0.142857	106	0.029479	1	1	1.40287	24.236	34	987	0.0767494	0.0344478	cg00034336,cg01234251,cg03599855,cg04589649,cg04666346,cg04798016,cg04869380,cg05804846,cg08122051,cg08581745,cg08862742,cg10127554,cg10631356,cg12019475,cg12226006,cg13037550,cg13191508,cg13425135,cg13651876,cg14055970,cg14344989,cg14774995,cg15466933,cg16962683,cg18097872,cg19044229,cg19447962,cg19826115,cg21184518,cg21917512,cg21926603,cg22806908,cg23985408,cg24545602,cg24571086,cg25006077,cg2…	ABCB9,CARS,CAT,CPQ,CUBN,DAB2IP,ENG,EPAS1,EXT1,FBXW11,FGFR2,FZD4,GRHPR,H2AFY,ID2,INHBB,KCNK3,KYNU,MAFA,MAP3K11,MYC,P2RY1,PDGFA,RXRA,SBF2,SNX9,SREBF1,STRA8,SUPT3H,TKT,TWIST2,WWOX,XDH,ZHX2
GO Molecular Function	GO:0003705	RNA polymerase II distal enhancer sequence-specific DNA binding transcription factor activity	141	0.0244747	1	0.640162	2.18001	4.12841	9	0.0147443	0.0321429	201	0.0733382	1	1	2.23762	2.23452	5	91	0.0112867	0.0549451	cg02783314,cg05264214,cg07714812,cg09767588,cg15517343,cg16401668,cg16536399,cg21461745,cg25546405	FOXC1,FOXD2,JUN,NFATC1,SOX9
GO Molecular Function	GO:0015143	urate transmembrane transporter activity	142	0.0249429	1	0.647812	39.5913	0.0252581	1	9.02075e-05	0.00357143	131	0.0485087	1	1	20.3623	0.0491104	1	2	0.00225734	0.5	cg21660452	SLC22A12
GO Molecular Function	GO:0004483	mRNA (nucleoside-2'-O-)-methyltransferase activity	143	0.0253113	1	0.652785	39.0076	0.025636	1	9.15572e-05	0.00357143	131	0.0485087	1	1	20.3623	0.0491104	1	2	0.00225734	0.5	cg02917603	FTSJD2
GO Molecular Function	GO:0005501	retinoid binding	144	0.0254411	1	0.651575	4.80408	0.624469	3	0.00223025	0.0107143	563	0.514004	1	1	1.4043	0.7121	1	29	0.00225734	0.0344828	cg01407254,cg12245706,cg14196395	CYP26B1
GO Molecular Function	GO:0004672	protein kinase activity	145	0.0257592	1	0.655171	1.4779	18.9458	28	0.0676637	0.1	63	0.0212719	1	1	1.57954	14.5612	23	593	0.0519187	0.0387858	cg01168833,cg03357952,cg04798016,cg09043941,cg09233429,cg09779027,cg10256045,cg11325273,cg12226006,cg13345122,cg14055970,cg15556591,cg17591574,cg17827328,cg18699025,cg19044229,cg19832331,cg19990373,cg21311834,cg21461745,cg22854985,cg23678364,cg23879937,cg24006770,cg24545602,cg24571086,cg25929664,cg27308218	ABL2,CCND1,CDC7,DCLK1,ENG,ENSG00000091436,FAM20C,FGFR2,FGFR3,FGFRL1,INSR,MAP3K11,NRP2,NUAK1,PAK6,PRKCE,PRKCQ,SOX9,STK24,STK32B,STK39,STK40,TGFBR3
GO Molecular Function	GO:0000977	RNA polymerase II regulatory region sequence-specific DNA binding	146	0.0257954	1	0.651598	2.15936	4.16791	9	0.0148854	0.0321429	241	0.0967246	1	1	2.0568	2.43096	5	99	0.0112867	0.0505051	cg05264214,cg06717565,cg09767588,cg15517343,cg16536399,cg21853871,cg22659049,cg23014425,cg25546405	HOXB3,JUN,NFATC1,PHOX2B,TBX5
GO Molecular Function	GO:0008270	zinc ion binding	147	0.0258084	1	0.647493	1.35102	31.8279	43	0.113671	0.153571	399	0.258941	1	1	1.12839	29.2452	33	1191	0.0744921	0.0277078	cg00225067,cg01854776,cg02767634,cg03155825,cg03357952,cg03358468,cg04869380,cg06270779,cg06776201,cg06888746,cg08055994,cg08326300,cg08819431,cg09042791,cg09188385,cg09642740,cg11523350,cg13087761,cg13425135,cg13755270,cg14344989,cg14829516,cg15556591,cg17306279,cg18097872,cg18640536,cg18699025,cg19447962,cg19832331,cg19987354,cg21133992,cg22079102,cg22138219,cg22355895,cg22659049,cg23167035,cg2…	AGAP1,AGAP3,ASAP1,CNOT4,CXXC5,DPF3,ESR2,GLI2,HDAC4,KDM4B,LIMCH1,LIMD1,LIMS1,LPP,MARCH3,MTF2,NEURL,NR1D1,P2RX2,PHC2,RAI1,RNF113B,RNF212,RNF214,RNF216,RUFY1,RXRA,THRA,TRIM2,TRPS1,ZDHHC14,ZMIZ1,ZMIZ2
GO Molecular Function	GO:0001614	purinergic nucleotide receptor activity	148	0.0265438	1	0.661444	7.98193	0.250566	2	0.000894878	0.00714286	206	0.0781673	1	1	4.2868	0.466548	2	19	0.00451467	0.105263	cg25006077,cg25750363	P2RX2,P2RY1
GO Molecular Function	GO:0050698	proteoglycan sulfotransferase activity	149	0.0268302	1	0.664091	36.771	0.0271953	1	9.71262e-05	0.00357143	180	0.0718754	1	1	13.5749	0.0736655	1	3	0.00225734	0.333333	cg19698242	CHST3
GO Molecular Function	GO:0016151	nickel cation binding	150	0.0268673	1	0.660577	36.7195	0.0272335	1	9.72625e-05	0.00357143	131	0.0485087	1	1	20.3623	0.0491104	1	2	0.00225734	0.5	cg25750363	P2RX2
GO Molecular Function	GO:0003876	AMP deaminase activity	151	0.0268746	1	0.656382	36.7093	0.027241	1	9.72894e-05	0.00357143	180	0.0718754	1	1	13.5749	0.0736655	1	3	0.00225734	0.333333	cg14359798	AMPD3
GO Molecular Function	GO:0003823	antigen binding	152	0.0276571	1	0.671049	4.64891	0.645312	3	0.00230469	0.0107143	502	0.401346	1	1	1.45445	1.37509	2	56	0.00451467	0.0357143	cg11949335,cg13037550,cg15466933	ABCB9,DHCR24
GO Molecular Function	GO:0005009	insulin-activated receptor activity	153	0.0278263	1	0.670742	35.4366	0.0282194	1	0.000100784	0.00357143	66	0.0245552	1	1	40.7246	0.0245552	1	1	0.00225734	1	cg09779027	INSR
GO Molecular Function	GO:0030552	cAMP binding	154	0.028091	1	0.672726	3.52491	1.13478	4	0.00405278	0.0142857	50	0.0140795	1	1	5.8178	0.515659	3	21	0.00677201	0.142857	cg04666346,cg05034374,cg10127554,cg27308218	PDE11A,PRKAR1B,RAPGEF4
GO Molecular Function	GO:0003998	acylphosphatase activity	155	0.0281661	1	0.670172	35.0031	0.0285689	1	0.000102032	0.00357143	131	0.0485087	1	1	20.3623	0.0491104	1	2	0.00225734	0.5	cg17091056	ACYP2
GO Molecular Function	GO:0070851	growth factor receptor binding	156	0.0284064	1	0.671555	2.24437	3.56448	8	0.0127303	0.0285714	275	0.130577	1	1	1.8681	2.67652	5	109	0.0112867	0.0458716	cg03466237,cg04666346,cg05522011,cg10127554,cg14308466,cg21184518,cg23041020,cg25929664	DAB2IP,FGF5,PDGFA,TOLLIP,VAV2
GO Molecular Function	GO:0032810	sterol response element binding	157	0.0286497	1	0.672995	34.4037	0.0290666	1	0.000103809	0.00357143	131	0.0485087	1	1	20.3623	0.0491104	1	2	0.00225734	0.5	cg19447962	SREBF1
GO Molecular Function	GO:0060090	binding, bridging	158	0.0289042	1	0.674675	2.01898	4.95299	10	0.0176893	0.0357143	40	0.00847439	1	0.781339	2.58114	3.48684	9	142	0.020316	0.0633803	cg04249605,cg04683210,cg08201451,cg09188385,cg13087761,cg13165983,cg14047130,cg19559984,cg21184518,cg22840650	CHN2,CLNK,COL11A2,DAB2IP,FLRT1,FSCN1,IRS1,MMS19,MTSS1L
GO Molecular Function	GO:0004702	receptor signaling protein serine/threonine kinase activity	159	0.0289724	1	0.672013	2.94664	1.69685	5	0.00606017	0.0178571	272	0.118786	1	1	2.49334	1.2032	3	49	0.00677201	0.0612245	cg04798016,cg13345122,cg19044229,cg22854985,cg27308218	ENSG00000091436,MAP3K11,STK39
GO Molecular Function	GO:0004862	cAMP-dependent protein kinase inhibitor activity	160	0.0289988	1	0.668423	7.60601	0.26295	2	0.000939107	0.00714286	322	0.180395	1	1	5.09058	0.196441	1	8	0.00225734	0.125	cg04666346,cg10127554	PRKAR1B
GO Molecular Function	GO:0034236	protein kinase A catalytic subunit binding	161	0.0290779	1	0.666082	4.55784	0.658206	3	0.00235074	0.0107143	103	0.0285755	1	1	7.40447	0.270107	2	11	0.00451467	0.181818	cg04666346,cg10127554,cg21461745	PRKAR1B,SOX9
GO Molecular Function	GO:0004095	carnitine O-palmitoyltransferase activity	162	0.0295108	1	0.671826	33.3852	0.0299534	1	0.000106976	0.00357143	219	0.0946694	1	1	10.1812	0.0982207	1	4	0.00225734	0.25	cg15211864	CPT1A
GO Molecular Function	GO:0003714	transcription corepressor activity	163	0.0304702	1	0.689412	1.76256	7.94298	14	0.0283678	0.05	31	0.00339583	1	0.403995	2.49334	4.81281	12	196	0.027088	0.0612245	cg00225067,cg04869380,cg05522011,cg10714160,cg10849160,cg14827149,cg14829516,cg17729072,cg20085953,cg21133992,cg21926603,cg24975211,cg25024515,cg25903363	CDYL,HDAC4,HR,LIMD1,NCOR2,NR1D1,PRDM8,SKIL,TBL1XR1,TFCP2L1,WNT4,ZHX2
GO Molecular Function	GO:0042731	PH domain binding	164	0.0305324	1	0.686608	7.3945	0.270471	2	0.000965969	0.00714286	219	0.0946694	1	1	10.1812	0.0982207	1	4	0.00225734	0.25	cg02483043,cg02833614	INPP5A
GO Molecular Function	GO:0015326	cationic amino acid transmembrane transporter activity	165	0.0318609	1	0.712139	30.8856	0.0323776	1	0.000115634	0.00357143	131	0.0485087	1	1	20.3623	0.0491104	1	2	0.00225734	0.5	cg05348366	PQLC2
GO Molecular Function	GO:0005114	type II transforming growth factor beta receptor binding	166	0.0320359	1	0.711738	7.20204	0.277699	2	0.000991783	0.00714286	46	0.0116416	1	0.933352	11.6356	0.171886	2	7	0.00451467	0.285714	cg14055970,cg24006770	ENG,TGFBR3
GO Molecular Function	GO:0030267	glyoxylate reductase (NADP) activity	167	0.0329963	1	0.728686	29.8054	0.033551	1	0.000119825	0.00357143	66	0.0245552	1	1	40.7246	0.0245552	1	1	0.00225734	1	cg13651876	GRHPR
GO Molecular Function	GO:0008465	glycerate dehydrogenase activity	167	0.0329963	1	0.728686	29.8054	0.033551	1	0.000119825	0.00357143	66	0.0245552	1	1	40.7246	0.0245552	1	1	0.00225734	1	cg13651876	GRHPR
GO Molecular Function	GO:0016618	hydroxypyruvate reductase activity	167	0.0329963	1	0.728686	29.8054	0.033551	1	0.000119825	0.00357143	66	0.0245552	1	1	40.7246	0.0245552	1	1	0.00225734	1	cg13651876	GRHPR
GO Molecular Function	GO:0043566	structure-specific DNA binding	170	0.0331035	1	0.718151	1.83782	6.52947	12	0.0233195	0.0428571	203	0.0733742	1	1	1.75369	5.13203	9	209	0.020316	0.0430622	cg02783314,cg04784499,cg07714812,cg08326019,cg09767588,cg13425135,cg14344989,cg14829516,cg15657100,cg16401668,cg22132788,cg24975211	FOXC1,FOXD2,JUN,PURB,RBMS1,RXRA,STRA13,SWSAP1,THRA
GO Molecular Function	GO:0015130	mevalonate transmembrane transporter activity	171	0.0333681	1	0.719658	29.4677	0.0339355	1	0.000121198	0.00357143	66	0.0245552	1	1	40.7246	0.0245552	1	1	0.00225734	1	cg18130079	SLC16A1
GO Molecular Function	GO:0008480	sarcosine dehydrogenase activity	172	0.0340453	1	0.729995	28.8715	0.0346362	1	0.000123701	0.00357143	66	0.0245552	1	1	40.7246	0.0245552	1	1	0.00225734	1	cg14308466	SARDH
GO Molecular Function	GO:0047485	protein N-terminus binding	173	0.0341436	1	0.72787	2.51522	2.38547	6	0.00851955	0.0214286	201	0.0733382	1	1	2.23762	2.23452	5	91	0.0112867	0.0549451	cg01243773,cg10714160,cg10849160,cg11119301,cg21184518,cg25024515	DAB2IP,DCN,FEZ1,NCOR2,TBL1XR1
GO Molecular Function	GO:0042887	amide transmembrane transporter activity	174	0.0342922	1	0.726836	6.93727	0.288298	2	0.00102964	0.00714286	407	0.276251	1	1	3.13266	0.319217	1	13	0.00225734	0.0769231	cg13037550,cg15466933	ABCB9
GO Molecular Function	GO:0045340	mercury ion binding	175	0.0345144	1	0.727366	28.4723	0.0351219	1	0.000125435	0.00357143	131	0.0485087	1	1	20.3623	0.0491104	1	2	0.00225734	0.5	cg25750363	P2RX2
GO Molecular Function	GO:0030234	enzyme regulator activity	176	0.0349329	1	0.732004	1.35892	27.2276	37	0.0972414	0.132143	280	0.136184	1	1	1.23533	24.2851	30	989	0.0677201	0.0303337	cg00401471,cg01081168,cg01854776,cg04666346,cg05804846,cg06511312,cg06624731,cg06776201,cg08201451,cg08819431,cg09042791,cg09642740,cg09767588,cg10127554,cg10256045,cg10534659,cg10859327,cg11392550,cg11677744,cg12121765,cg13506485,cg14308466,cg14575356,cg17091056,cg17306279,cg19559984,cg19826115,cg21184518,cg22155724,cg23167035,cg24545602,cg25356006,cg25417842,cg27244773,cg27308218,cg27450668,cg2…	AGAP1,AGAP3,ARHGAP15,ARHGAP18,ARHGAP27,ARHGEF16,ASAP1,CCND1,CHN2,DAB2IP,DLC1,DNMBP,ELFN1,ENSG00000267748,JUN,MYO9A,PLCE1,PPP2R5A,PRKAR1B,PRKCE,PSD2,PSME4,RAPGEF4,RGS14,RGS6,SBF2,SH3BP4,SPATA13,VAC14,VAV2
GO Molecular Function	GO:0004887	thyroid hormone receptor activity	177	0.0351955	1	0.733339	6.83845	0.292464	2	0.00104451	0.00714286	58	0.019319	1	1	9.04991	0.220997	2	9	0.00451467	0.222222	cg14829516,cg24975211	NR1D1,THRA
GO Molecular Function	GO:0046914	transition metal ion binding	178	0.0352968	1	0.731319	1.29747	36.995	48	0.132125	0.171429	535	0.452726	1	1	1.02955	34.9666	36	1424	0.0812641	0.0252809	cg00225067,cg01407254,cg01854776,cg02767634,cg03155825,cg03357952,cg03358468,cg04589649,cg04869380,cg06270779,cg06776201,cg06888746,cg08055994,cg08326300,cg08819431,cg09042791,cg09188385,cg09642740,cg11523350,cg12245706,cg13087761,cg13425135,cg13755270,cg14196395,cg14344989,cg14829516,cg15556591,cg17306279,cg17591574,cg18097872,cg18640536,cg18699025,cg19447962,cg19832331,cg19987354,cg21133992,cg2…	ABL2,AGAP1,AGAP3,ASAP1,CNOT4,CXXC5,CYP26B1,DPF3,ESR2,GLI2,HDAC4,KDM4B,LIMCH1,LIMD1,LIMS1,LPP,MARCH3,MTF2,NEURL,NR1D1,P2RX2,PHC2,RAI1,RNF113B,RNF212,RNF214,RNF216,RUFY1,RXRA,THRA,TRIM2,TRPS1,XDH,ZDHHC14,ZMIZ1,ZMIZ2
GO Molecular Function	GO:0004057	arginyltransferase activity	179	0.0356383	1	0.734267	27.5585	0.0362864	1	0.000129595	0.00357143	66	0.0245552	1	1	40.7246	0.0245552	1	1	0.00225734	1	cg24571086	ATE1
GO Molecular Function	GO:0022840	leak channel activity	180	0.0375557	1	0.769474	26.1257	0.0382764	1	0.000136702	0.00357143	131	0.0485087	1	1	20.3623	0.0491104	1	2	0.00225734	0.5	cg21917512	KCNK3
GO Molecular Function	GO:0004827	proline-tRNA ligase activity	181	0.038288	1	0.780145	25.6164	0.0390376	1	0.00013942	0.00357143	131	0.0485087	1	1	20.3623	0.0491104	1	2	0.00225734	0.5	cg11949335	PARS2
GO Molecular Function	GO:0042802	identical protein binding	182	0.038539	1	0.780945	1.34838	27.4403	37	0.0980011	0.132143	209	0.0784859	1	1	1.30555	23.7449	31	967	0.0699774	0.0320579	cg01234251,cg01854776,cg03599855,cg04589649,cg04666346,cg04798016,cg05804846,cg06270779,cg08055994,cg08581745,cg08862742,cg09042791,cg10127554,cg10256045,cg10631356,cg11677744,cg12226006,cg13037550,cg13191508,cg13651876,cg14055970,cg14827149,cg15211864,cg15466933,cg16962683,cg18097872,cg19044229,cg19826115,cg21184518,cg21917512,cg21926603,cg22025263,cg22806908,cg24571086,cg25578048,cg25750363,cg2…	ABCB9,ARFIP1,CARS,CAT,CDC42,CPQ,CPT1A,CUBN,DAB2IP,DCP1A,ENG,EXT1,FGFR2,FZD4,GCC2,GRHPR,INHBB,KCNK3,KYNU,MAFA,MAP3K11,P2RX2,PDGFA,SBF2,SH3BP4,SLC2A1,SNX9,TKT,TPCN2,XDH,ZHX2
GO Molecular Function	GO:0008307	structural constituent of muscle	183	0.0388352	1	0.782645	3.17466	1.25998	4	0.00449992	0.0142857	96	0.0260023	1	0.998922	3.54127	1.12954	4	46	0.00902934	0.0869565	cg05276184,cg11546777,cg11956819,cg22840650	ANKRD2,NEBL,PLEC,TPM1
GO Molecular Function	GO:0034191	apolipoprotein A-I receptor binding	184	0.0389248	1	0.780189	25.189	0.0396999	1	0.000141785	0.00357143	131	0.0485087	1	1	20.3623	0.0491104	1	2	0.00225734	0.5	cg14827149	CDC42
GO Molecular Function	GO:0003708	retinoic acid receptor activity	185	0.0397932	1	0.793282	6.38868	0.313054	2	0.00111805	0.00714286	322	0.180395	1	1	5.09058	0.196441	1	8	0.00225734	0.125	cg13425135,cg14344989	RXRA
GO Molecular Function	GO:0017129	triglyceride binding	186	0.0398481	1	0.790106	24.5937	0.0406608	1	0.000145217	0.00357143	131	0.0485087	1	1	20.3623	0.0491104	1	2	0.00225734	0.5	cg04170948	CETP
GO Molecular Function	GO:0035586	purinergic receptor activity	187	0.0415951	1	0.820336	6.23304	0.320871	2	0.00114597	0.00714286	253	0.116597	1	1	3.39372	0.589324	2	24	0.00451467	0.0833333	cg25006077,cg25750363	P2RX2,P2RY1
GO Molecular Function	GO:0016155	formyltetrahydrofolate dehydrogenase activity	188	0.0417893	1	0.819782	23.4278	0.0426844	1	0.000152444	0.00357143	131	0.0485087	1	1	20.3623	0.0491104	1	2	0.00225734	0.5	cg00234321	ALDH1L1
GO Molecular Function	GO:0016773	phosphotransferase activity, alcohol group as acceptor	189	0.0418763	1	0.817143	1.39329	21.5317	30	0.076899	0.107143	100	0.0273697	1	1	1.49554	17.3851	26	708	0.0586907	0.0367232	cg01168833,cg03357952,cg04798016,cg09043941,cg09233429,cg09767588,cg09779027,cg10256045,cg11325273,cg12226006,cg13345122,cg13995193,cg14055970,cg15556591,cg17591574,cg17827328,cg18699025,cg19044229,cg19832331,cg19990373,cg21311834,cg21461745,cg22854985,cg23678364,cg23879937,cg24006770,cg24545602,cg24571086,cg25929664,cg27308218	ABL2,CCND1,CDC7,DCLK1,ENG,ENSG00000091436,FAM20C,FGFR2,FGFR3,FGFRL1,FGGY,INSR,MAP3K11,NRP2,NUAK1,PAK6,PFKFB3,PIP5K1C,PRKCE,PRKCQ,SOX9,STK24,STK32B,STK39,STK40,TGFBR3
GO Molecular Function	GO:0046997	oxidoreductase activity, acting on the CH-NH group of donors, flavin as acceptor	190	0.0419412	1	0.8141	23.3411	0.0428428	1	0.00015301	0.00357143	131	0.0485087	1	1	20.3623	0.0491104	1	2	0.00225734	0.5	cg14308466	SARDH
GO Molecular Function	GO:0008459	chondroitin 6-sulfotransferase activity	191	0.042054	1	0.812017	23.2771	0.0429606	1	0.000153431	0.00357143	131	0.0485087	1	1	20.3623	0.0491104	1	2	0.00225734	0.5	cg19698242	CHST3
GO Molecular Function	GO:0070123	transforming growth factor beta receptor activity, type III	192	0.0423581	1	0.813629	23.1064	0.0432781	1	0.000154565	0.00357143	66	0.0245552	1	1	40.7246	0.0245552	1	1	0.00225734	1	cg24006770	TGFBR3
GO Molecular Function	GO:0004609	phosphatidylserine decarboxylase activity	193	0.0430945	1	0.823485	22.7029	0.0440472	1	0.000157311	0.00357143	131	0.0485087	1	1	20.3623	0.0491104	1	2	0.00225734	0.5	cg11113066	GOT1
GO Molecular Function	GO:0004019	adenylosuccinate synthase activity	194	0.0442357	1	0.840934	22.1042	0.0452403	1	0.000161572	0.00357143	131	0.0485087	1	1	20.3623	0.0491104	1	2	0.00225734	0.5	cg06906952	ADSS
GO Molecular Function	GO:0030674	protein binding, bridging	195	0.0443205	1	0.838226	1.95092	4.6132	9	0.0164757	0.0321429	54	0.0149756	1	1	2.50613	3.19217	8	130	0.0180587	0.0615385	cg04249605,cg04683210,cg08201451,cg09188385,cg13087761,cg13165983,cg14047130,cg19559984,cg22840650	CHN2,CLNK,COL11A2,FLRT1,FSCN1,IRS1,MMS19,MTSS1L
GO Molecular Function	GO:0004812	aminoacyl-tRNA ligase activity	196	0.0448347	1	0.843625	3.82917	0.783459	3	0.00279807	0.0107143	243	0.0980823	1	1	2.71497	1.10498	3	45	0.00677201	0.0666667	cg06258529,cg08862742,cg11949335	CARS,CARS2,PARS2
GO Molecular Function	GO:0005088	Ras guanyl-nucleotide exchange factor activity	197	0.04586	1	0.858537	2.03556	3.93012	8	0.0140361	0.0285714	179	0.0708378	1	1	2.07074	2.89751	6	118	0.013544	0.0508475	cg05804846,cg06511312,cg10859327,cg11392550,cg14308466,cg27308218,cg27450668,cg27460824	ARHGEF16,DNMBP,RAPGEF4,SBF2,SPATA13,VAV2
GO Molecular Function	GO:0035254	glutamate receptor binding	198	0.0458845	1	0.854656	3.79301	0.790929	3	0.00282475	0.0107143	530	0.449576	1	1	1.69686	0.589324	1	24	0.00225734	0.0416667	cg12450012,cg13096351,cg14041701	SHANK2
GO Molecular Function	GO:0031995	insulin-like growth factor II binding	199	0.0462353	1	0.856863	21.1263	0.0473343	1	0.000169051	0.00357143	131	0.0485087	1	1	20.3623	0.0491104	1	2	0.00225734	0.5	cg09779027	INSR
GO Molecular Function	GO:0050661	NADP binding	200	0.0462376	1	0.852622	2.99658	1.33485	4	0.00476734	0.0142857	250	0.10824	1	1	2.59944	1.15409	3	47	0.00677201	0.0638298	cg02783314,cg07714812,cg10631356,cg13651876	CAT,GMDS,GRHPR
GO Molecular Function	GO:0015189	L-lysine transmembrane transporter activity	201	0.0462597	1	0.848784	21.1149	0.0473598	1	0.000169142	0.00357143	180	0.0718754	1	1	13.5749	0.0736655	1	3	0.00225734	0.333333	cg05348366	PQLC2
GO Molecular Function	GO:0043812	phosphatidylinositol-4-phosphate phosphatase activity	202	0.0465849	1	0.850521	20.964	0.0477009	1	0.00017036	0.00357143	131	0.0485087	1	1	20.3623	0.0491104	1	2	0.00225734	0.5	cg00225067	SACM1L
GO Molecular Function	GO:0005089	Rho guanyl-nucleotide exchange factor activity	203	0.0470253	1	0.854331	2.3224	2.58354	6	0.00922692	0.0214286	252	0.112687	1	1	2.17198	1.84164	4	75	0.00902934	0.0533333	cg06511312,cg10859327,cg11392550,cg14308466,cg27450668,cg27460824	ARHGEF16,DNMBP,SPATA13,VAV2
GO Molecular Function	GO:0046965	retinoid X receptor binding	204	0.0492928	1	0.891137	5.66695	0.352924	2	0.00126044	0.00714286	419	0.294036	1	1	2.9089	0.343772	1	14	0.00225734	0.0714286	cg10849160,cg25024515	NCOR2
GO Molecular Function	GO:0004046	aminoacylase activity	205	0.0495128	1	0.890747	19.6944	0.050776	1	0.000181343	0.00357143	281	0.138596	1	1	6.78743	0.147331	1	6	0.00225734	0.166667	cg10631356	CAT
GO Molecular Function	GO:0046789	host cell surface receptor binding	206	0.0508855	1	0.910998	19.1494	0.0522209	1	0.000186503	0.00357143	66	0.0245552	1	1	40.7246	0.0245552	1	1	0.00225734	1	cg18097872	INHBB
GO Molecular Function	GO:0008242	omega peptidase activity	207	0.0518993	1	0.92466	5.50435	0.363349	2	0.00129768	0.00714286	206	0.0781673	1	1	4.2868	0.466548	2	19	0.00451467	0.105263	cg04683210,cg11523350	BACE1,OTUB1
GO Molecular Function	GO:0004591	oxoglutarate dehydrogenase (succinyl-transferring) activity	208	0.0521344	1	0.924384	18.6785	0.0535375	1	0.000191205	0.00357143	180	0.0718754	1	1	13.5749	0.0736655	1	3	0.00225734	0.333333	cg03155825	OGDH
GO Molecular Function	GO:0032183	SUMO binding	209	0.0526378	1	0.928844	5.46048	0.366268	2	0.0013081	0.00714286	381	0.23933	1	1	3.70224	0.270107	1	11	0.00225734	0.0909091	cg03466237,cg23041020	TOLLIP
GO Molecular Function	GO:0003727	single-stranded RNA binding	210	0.0527672	1	0.926693	2.86639	1.39548	4	0.00498387	0.0142857	247	0.103111	1	1	2.65595	1.12954	3	46	0.00677201	0.0652174	cg02767634,cg14829516,cg16213787,cg24975211	DLX2,HNRNPH1,THRA
GO Molecular Function	GO:0005096	GTPase activator activity	211	0.0533282	1	0.932106	1.62466	8.61717	14	0.0307756	0.05	44	0.0106257	1	0.890629	2.07616	6.26157	13	255	0.0293454	0.0509804	cg01854776,cg06776201,cg09042791,cg09642740,cg09767588,cg12121765,cg14575356,cg19559984,cg19826115,cg21184518,cg22155724,cg25356006,cg25417842,cg27244773	AGAP1,AGAP3,ARHGAP15,ARHGAP18,ARHGAP27,ASAP1,CHN2,DAB2IP,DLC1,JUN,MYO9A,RGS14,RGS6
GO Molecular Function	GO:0047390	glycerophosphocholine cholinephosphodiesterase activity	212	0.0539993	1	0.939384	18.0159	0.0555064	1	0.000198237	0.00357143	66	0.0245552	1	1	40.7246	0.0245552	1	1	0.00225734	1	cg25556051	ENPP6
GO Molecular Function	GO:0015405	P-P-bond-hydrolysis-driven transmembrane transporter activity	213	0.0552407	1	0.956468	2.22842	2.6925	6	0.00961605	0.0214286	275	0.130577	1	1	1.8681	2.67652	5	109	0.0112867	0.0458716	cg10859327,cg13037550,cg13235761,cg15466933,cg24985060,cg26601431	ABCB9,ABCC2,ATP10A,ATP2B4,TOMM20
GO Molecular Function	GO:0016406	carnitine O-acyltransferase activity	214	0.0560089	1	0.965238	17.3513	0.0576326	1	0.000205831	0.00357143	281	0.138596	1	1	6.78743	0.147331	1	6	0.00225734	0.166667	cg15211864	CPT1A
GO Molecular Function	GO:0030165	PDZ domain binding	215	0.0565278	1	0.969648	2.06044	3.39733	7	0.0121333	0.025	165	0.0490355	1	1	2.51387	1.98897	5	81	0.0112867	0.0617284	cg01234251,cg06511312,cg11392550,cg16962683,cg21660452,cg24006770,cg27450668	ARHGEF16,FZD4,SDC2,SLC22A12,TGFBR3
GO Molecular Function	GO:0017025	TBP-class protein binding	216	0.0591843	1	1	5.10808	0.391537	2	0.00139835	0.00714286	464	0.344816	1	1	2.39556	0.417438	1	17	0.00225734	0.0588235	cg14829516,cg24975211	THRA
GO Molecular Function	GO:0034190	apolipoprotein receptor binding	217	0.0599971	1	1	16.1641	0.0618655	1	0.000220948	0.00357143	219	0.0946694	1	1	10.1812	0.0982207	1	4	0.00225734	0.25	cg14827149	CDC42
GO Molecular Function	GO:0048185	activin binding	218	0.0600521	1	1	5.06573	0.39481	2	0.00141004	0.00714286	111	0.0337421	1	1	6.78743	0.294662	2	12	0.00451467	0.166667	cg14055970,cg24006770	ENG,TGFBR3
GO Molecular Function	GO:0004931	extracellular ATP-gated cation channel activity	219	0.0605404	1	1	16.0145	0.0624435	1	0.000223013	0.00357143	301	0.159754	1	1	5.8178	0.171886	1	7	0.00225734	0.142857	cg25750363	P2RX2
GO Molecular Function	GO:0035259	glucocorticoid receptor binding	220	0.0609946	1	1	5.02075	0.398347	2	0.00142267	0.00714286	322	0.180395	1	1	5.09058	0.196441	1	8	0.00225734	0.125	cg10849160,cg25024515	NCOR2
GO Molecular Function	GO:0003873	6-phosphofructo-2-kinase activity	221	0.0621414	1	1	15.5888	0.0641488	1	0.000229103	0.00357143	219	0.0946694	1	1	10.1812	0.0982207	1	4	0.00225734	0.25	cg09043941	PFKFB3
GO Molecular Function	GO:0052745	inositol phosphate phosphatase activity	222	0.0629518	1	1	4.93058	0.405632	2	0.00144869	0.00714286	464	0.344816	1	1	2.39556	0.417438	1	17	0.00225734	0.0588235	cg02483043,cg02833614	INPP5A
GO Molecular Function	GO:0030971	receptor tyrosine kinase binding	223	0.0634809	1	1	2.69058	1.48667	4	0.00530953	0.0142857	378	0.23016	1	1	2.20133	0.908542	2	37	0.00451467	0.054054	cg06511312,cg11392550,cg13165983,cg27450668	ARHGEF16,IRS1
GO Molecular Function	GO:0015321	sodium-dependent phosphate transmembrane transporter activity	224	0.0636761	1	1	15.2008	0.0657861	1	0.00023495	0.00357143	254	0.116905	1	1	8.14492	0.122776	1	5	0.00225734	0.2	cg22155724	SLC34A1
GO Molecular Function	GO:0016772	transferase activity, transferring phosphorus-containing groups	225	0.0646272	1	1	1.30292	26.8628	35	0.0959387	0.125	358	0.214249	1	1	1.17434	23.8431	28	971	0.0632054	0.0288363	cg01168833,cg03357952,cg04798016,cg05264214,cg09043941,cg09233429,cg09767588,cg09779027,cg10256045,cg11325273,cg12226006,cg13345122,cg13995193,cg14055970,cg15517343,cg15556591,cg16536399,cg17591574,cg17827328,cg18699025,cg19044229,cg19832331,cg19990373,cg20743628,cg21311834,cg21461745,cg22854985,cg23678364,cg23879937,cg24006770,cg24545602,cg24571086,cg25546405,cg25929664,cg27308218	ABL2,CCND1,CDC7,CRCP,CTDP1,DCLK1,ENG,ENSG00000091436,FAM20C,FGFR2,FGFR3,FGFRL1,FGGY,INSR,MAP3K11,NRP2,NUAK1,PAK6,PFKFB3,PIP5K1C,PRKCE,PRKCQ,SOX9,STK24,STK32B,STK39,STK40,TGFBR3
GO Molecular Function	GO:0001046	core promoter sequence-specific DNA binding	226	0.0665009	1	1	2.32515	2.1504	5	0.00768	0.0178571	53	0.0149726	1	1	4.17688	0.957652	4	39	0.00902934	0.102564	cg01771850,cg19987354,cg21461745,cg21853871,cg23014425	ESR2,HOXB3,SOX9,ZNF750
GO Molecular Function	GO:0003682	chromatin binding	227	0.0667223	1	1	1.47486	12.2045	18	0.0435876	0.0642857	249	0.10798	1	1	1.47061	8.83986	13	360	0.0293454	0.0361111	cg01101020,cg02783314,cg04869380,cg05522011,cg07714812,cg10849160,cg13425135,cg14344989,cg14829516,cg16213787,cg18097872,cg19447962,cg20085953,cg21133992,cg21461745,cg24975211,cg25024515,cg25961952	DLX2,EP400,FOXC1,GLI2,H2AFY,NCOR2,PRDM8,RXRA,SKIL,SOX9,SREBF1,THRA,TWIST2
GO Molecular Function	GO:0016836	hydro-lyase activity	228	0.066775	1	1	3.24239	0.925243	3	0.00330444	0.0107143	406	0.275889	1	1	1.93927	1.03132	2	42	0.00451467	0.0476191	cg02783314,cg06258529,cg07714812	CARKD,GMDS
GO Molecular Function	GO:0008476	protein-tyrosine sulfotransferase activity	229	0.0679948	1	1	14.2029	0.070408	1	0.000251457	0.00357143	131	0.0485087	1	1	20.3623	0.0491104	1	2	0.00225734	0.5	cg20743628	TPST1
GO Molecular Function	GO:0004035	alkaline phosphatase activity	230	0.0693127	1	1	13.9232	0.0718227	1	0.00025651	0.00357143	32	0.00349319	1	0.40259	20.3623	0.0982207	2	4	0.00451467	0.5	cg13138089	ALPP,ALPPL2
GO Molecular Function	GO:0000062	fatty-acyl-CoA binding	231	0.0705076	1	1	4.61825	0.433065	2	0.00154666	0.00714286	212	0.0854872	1	1	4.07246	0.491104	2	20	0.00451467	0.1	cg17729072,cg26570804	ACOT7,ECI2
GO Molecular Function	GO:0005534	galactose binding	232	0.0715037	1	1	13.4809	0.074179	1	0.000264925	0.00357143	219	0.0946694	1	1	10.1812	0.0982207	1	4	0.00225734	0.25	cg14055970	ENG
GO Molecular Function	GO:0072345	NAADP-sensitive calcium-release channel activity	233	0.0715477	1	1	13.4723	0.0742265	1	0.000265095	0.00357143	131	0.0485087	1	1	20.3623	0.0491104	1	2	0.00225734	0.5	cg10256045	TPCN2
GO Molecular Function	GO:0046974	histone methyltransferase activity (H3-K9 specific)	234	0.07168	1	1	13.4465	0.074369	1	0.000265603	0.00357143	281	0.138596	1	1	6.78743	0.147331	1	6	0.00225734	0.166667	cg05522011	PRDM8
GO Molecular Function	GO:0003713	transcription coactivator activity	235	0.0724832	1	1	1.54894	9.03843	14	0.0322801	0.05	118	0.0396799	1	1	1.77707	6.75267	12	275	0.027088	0.0436364	cg00169776,cg02961385,cg03155825,cg03599855,cg09767588,cg10628201,cg11392550,cg12019475,cg13425135,cg14344989,cg14533737,cg19987354,cg22840650,cg24985060	ARID1B,CRTC1,ESR2,JUN,MED30,MMS19,PRDM16,RXRA,SUPT3H,UBE2L3,UBE3A,ZMIZ2
GO Molecular Function	GO:0030551	cyclic nucleotide binding	236	0.0729698	1	1	2.56277	1.56081	4	0.00557434	0.0142857	127	0.0465862	1	1	3.70224	0.810321	3	33	0.00677201	0.0909091	cg04666346,cg05034374,cg10127554,cg27308218	PDE11A,PRKAR1B,RAPGEF4
GO Molecular Function	GO:0004855	xanthine oxidase activity	237	0.0731727	1	1	13.1618	0.0759777	1	0.000271349	0.00357143	66	0.0245552	1	1	40.7246	0.0245552	1	1	0.00225734	1	cg04589649	XDH
GO Molecular Function	GO:0004699	calcium-independent protein kinase C activity	238	0.0749179	1	1	12.8432	0.077862	1	0.000278079	0.00357143	131	0.0485087	1	1	20.3623	0.0491104	1	2	0.00225734	0.5	cg24545602	PRKCE
GO Molecular Function	GO:0050897	cobalt ion binding	239	0.0753213	1	1	12.7717	0.078298	1	0.000279636	0.00357143	219	0.0946694	1	1	10.1812	0.0982207	1	4	0.00225734	0.25	cg25750363	P2RX2
GO Molecular Function	GO:0005100	Rho GTPase activator activity	240	0.0761173	1	1	2.52478	1.5843	4	0.0056582	0.0142857	48	0.0136959	1	1	4.2868	0.933097	4	38	0.00902934	0.105263	cg09767588,cg12121765,cg19826115,cg27244773	ARHGAP15,ARHGAP27,DLC1,JUN
GO Molecular Function	GO:0031686	A1 adenosine receptor binding	241	0.0763266	1	1	12.5968	0.0793855	1	0.00028352	0.00357143	66	0.0245552	1	1	40.7246	0.0245552	1	1	0.00225734	1	cg25006077	P2RY1
GO Molecular Function	GO:0042169	SH2 domain binding	242	0.0771868	1	1	3.04657	0.984713	3	0.00351683	0.0107143	122	0.0431107	1	1	3.81793	0.785766	3	32	0.00677201	0.09375	cg09779027,cg12121765,cg13165983	DLC1,INSR,IRS1
GO Molecular Function	GO:0001635	calcitonin gene-related polypeptide receptor activity	243	0.0773635	1	1	12.4211	0.0805083	1	0.00028753	0.00357143	131	0.0485087	1	1	20.3623	0.0491104	1	2	0.00225734	0.5	cg20743628	CRCP
GO Molecular Function	GO:0071889	14-3-3 protein binding	244	0.0775503	1	1	4.36901	0.457769	2	0.00163489	0.00714286	168	0.057537	1	1	5.09058	0.392883	2	16	0.00451467	0.125	cg21184518,cg24545602	DAB2IP,PRKCE
GO Molecular Function	GO:0045032	ADP-activated nucleotide receptor activity	245	0.0777198	1	1	12.3618	0.0808946	1	0.000288909	0.00357143	131	0.0485087	1	1	20.3623	0.0491104	1	2	0.00225734	0.5	cg25006077	P2RY1
GO Molecular Function	GO:0045031	ATP-activated nucleotide receptor activity	246	0.0788355	1	1	12.1796	0.0821045	1	0.000293231	0.00357143	180	0.0718754	1	1	13.5749	0.0736655	1	3	0.00225734	0.333333	cg25006077	P2RY1
GO Molecular Function	GO:0050431	transforming growth factor beta binding	247	0.0794745	1	1	4.30671	0.464392	2	0.00165854	0.00714286	111	0.0337421	1	1	6.78743	0.294662	2	12	0.00451467	0.166667	cg14055970,cg24006770	ENG,TGFBR3
GO Molecular Function	GO:0004047	aminomethyltransferase activity	248	0.0802908	1	1	11.9495	0.0836852	1	0.000298876	0.00357143	281	0.138596	1	1	6.78743	0.147331	1	6	0.00225734	0.166667	cg14308466	SARDH
GO Molecular Function	GO:0070573	metallodipeptidase activity	249	0.0806008	1	1	11.9016	0.0840222	1	0.000300079	0.00357143	131	0.0485087	1	1	20.3623	0.0491104	1	2	0.00225734	0.5	cg16962683	CPQ
GO Molecular Function	GO:0004128	cytochrome-b5 reductase activity, acting on NAD(P)H	250	0.0812892	1	1	11.7965	0.084771	1	0.000302754	0.00357143	301	0.159754	1	1	5.8178	0.171886	1	7	0.00225734	0.142857	cg04110750	NQO1
GO Molecular Function	GO:0008174	mRNA methyltransferase activity	251	0.083618	1	1	11.4537	0.0873083	1	0.000311816	0.00357143	254	0.116905	1	1	8.14492	0.122776	1	5	0.00225734	0.2	cg02917603	FTSJD2
GO Molecular Function	GO:0032395	MHC class II receptor activity	252	0.0837432	1	1	11.4358	0.0874449	1	0.000312303	0.00357143	392	0.25802	1	1	3.39372	0.294662	1	12	0.00225734	0.0833333	cg04249605	HLA-DPA1
GO Molecular Function	GO:0055056	D-glucose transmembrane transporter activity	253	0.0839339	1	1	11.4086	0.0876531	1	0.000313047	0.00357143	180	0.0718754	1	1	13.5749	0.0736655	1	3	0.00225734	0.333333	cg22025263	SLC2A1
GO Molecular Function	GO:0030976	thiamine pyrophosphate binding	254	0.0840136	1	1	11.3973	0.08774	1	0.000313357	0.00357143	254	0.116905	1	1	8.14492	0.122776	1	5	0.00225734	0.2	cg03155825	OGDH
GO Molecular Function	GO:0046332	SMAD binding	255	0.0842131	1	1	1.99089	3.01372	6	0.0107633	0.0214286	57	0.0191341	1	1	3.23211	1.54698	5	63	0.0112867	0.0793651	cg00169776,cg09767588,cg11392550,cg20085953,cg22132788,cg24006770	JUN,PRDM16,PURB,SKIL,TGFBR3
GO Molecular Function	GO:0035276	ethanol binding	256	0.0851049	1	1	11.2446	0.0889318	1	0.000317614	0.00357143	131	0.0485087	1	1	20.3623	0.0491104	1	2	0.00225734	0.5	cg24545602	PRKCE
GO Molecular Function	GO:0033300	dehydroascorbic acid transporter activity	257	0.0856708	1	1	11.1669	0.0895502	1	0.000319822	0.00357143	180	0.0718754	1	1	13.5749	0.0736655	1	3	0.00225734	0.333333	cg22025263	SLC2A1
GO Molecular Function	GO:0005102	receptor binding	258	0.087951	1	1	1.23507	34.0061	42	0.121451	0.15	377	0.223507	1	1	1.14812	29.6136	34	1206	0.0767494	0.0281924	cg03466237,cg03599855,cg04666346,cg05522011,cg06511312,cg09779027,cg10127554,cg10365886,cg10631356,cg10849160,cg11199014,cg11392550,cg12450012,cg13037550,cg13096351,cg13165983,cg13425135,cg14041701,cg14055970,cg14308466,cg14344989,cg14359798,cg14575356,cg14827149,cg15022051,cg15466933,cg16213787,cg17729072,cg18097872,cg19747990,cg19987354,cg21184518,cg21926603,cg22840650,cg23041020,cg23678364,cg2…	ABCB9,ADM,ARHGEF16,C1QTNF9,CAT,CDC42,COL5A1,CYTL1,DAB2IP,DERL1,DLL1,ECI2,EDIL3,ENG,ESR2,FGF5,IFNL1,INHBB,INSR,IRS1,ITGA6,LAMA2,MED30,MMS19,NCOR2,P2RY1,PDGFA,RXRA,SHANK2,TGFBR3,TNXB,TOLLIP,VAV2,WNT4
GO Molecular Function	GO:0016779	nucleotidyltransferase activity	259	0.0880661	1	1	2.13364	2.34341	5	0.00836934	0.0178571	690	0.804919	1	1	0.667616	2.99573	2	122	0.00451467	0.0163934	cg05264214,cg15517343,cg16536399,cg20743628,cg25546405	CRCP,CTDP1
GO Molecular Function	GO:0036312	phosphatidylinositol 3-kinase regulatory subunit binding	260	0.0890839	1	1	10.7194	0.0932889	1	0.000333175	0.00357143	131	0.0485087	1	1	20.3623	0.0491104	1	2	0.00225734	0.5	cg21184518	DAB2IP
GO Molecular Function	GO:0005540	hyaluronic acid binding	261	0.0896213	1	1	4.01184	0.498524	2	0.00178044	0.00714286	217	0.0930038	1	1	3.87853	0.515659	2	21	0.00451467	0.0952381	cg15150652,cg19747990	HAPLN1,VCAN
GO Molecular Function	GO:0003955	NAD(P)H dehydrogenase (quinone) activity	262	0.0896651	1	1	10.6466	0.0939269	1	0.000335453	0.00357143	131	0.0485087	1	1	20.3623	0.0491104	1	2	0.00225734	0.5	cg04110750	NQO1
GO Molecular Function	GO:0036094	small molecule binding	263	0.0903454	1	1	1.15578	64.0262	74	0.228665	0.264286	295	0.152038	1	1	1.12639	63.0331	71	2567	0.160271	0.0276587	cg01101020,cg01168833,cg01407254,cg01854776,cg02767634,cg02783314,cg03155825,cg04004830,cg04170948,cg04589649,cg04666346,cg04798016,cg05034374,cg05338731,cg05804846,cg06216640,cg06258529,cg06717565,cg06906952,cg07714812,cg08326300,cg08581745,cg08862742,cg09042791,cg09043941,cg09233429,cg09779027,cg09936919,cg10127554,cg10628201,cg10631356,cg10637453,cg10859327,cg11113066,cg11325273,cg11677744,cg1…	ABCB9,ABCC2,ABL2,ADSS,AGAP1,AGAP3,ARL4C,ATP10A,ATP2B4,CARKD,CARS,CARS2,CAT,CDC42,CDC7,CETP,CNOT4,CRCP,CUBN,CYP26B1,DCLK1,DDX51,DHCR24,EHD3,ENSG00000091436,EP400,FGFR2,FGFR3,FPGS,GMDS,GOT1,GRHPR,HNRNPH1,INSR,MAFK,MAP3K11,MYO1G,MYO9A,NT5C1B-RDH14,NUAK1,OGDH,P2RX2,P2RY1,PAK6,PARS2,PDE11A,PFKFB3,PIP5K1C,PRKAR1B,PRKCE,PRKCQ,RAB35,RAB36,RAD51B,RAPGEF4,RBM19,RBMS1,RPS24,SDPR,SEPT11,SEPT9,SKIL,ST8SIA2,ST…
GO Molecular Function	GO:0030429	kynureninase activity	264	0.0921357	1	1	10.3473	0.0966437	1	0.000345156	0.00357143	66	0.0245552	1	1	40.7246	0.0245552	1	1	0.00225734	1	cg19826115	KYNU
GO Molecular Function	GO:0005344	oxygen transporter activity	265	0.0936366	1	1	10.1732	0.0982977	1	0.000351063	0.00357143	419	0.294036	1	1	2.9089	0.343772	1	14	0.00225734	0.0714286	cg16175941	IPCEF1
GO Molecular Function	GO:0004331	fructose-2,6-bisphosphate 2-phosphatase activity	266	0.0952929	1	1	9.98741	0.100126	1	0.000357593	0.00357143	281	0.138596	1	1	6.78743	0.147331	1	6	0.00225734	0.166667	cg09043941	PFKFB3
GO Molecular Function	GO:0033293	monocarboxylic acid binding	267	0.0964045	1	1	2.76271	1.08589	3	0.00387818	0.0107143	655	0.719092	1	1	0.798522	1.25231	1	51	0.00225734	0.0196078	cg01407254,cg12245706,cg14196395	CYP26B1
GO Molecular Function	GO:0005159	insulin-like growth factor receptor binding	268	0.0965773	1	1	3.83693	0.521251	2	0.00186161	0.00714286	123	0.0450513	1	1	5.8178	0.343772	2	14	0.00451467	0.142857	cg09779027,cg13165983	INSR,IRS1
GO Molecular Function	GO:0004879	ligand-activated sequence-specific DNA binding RNA polymerase II transcription factor activity	269	0.0965794	1	1	2.07249	2.41255	5	0.00861626	0.0178571	109	0.0318972	1	1	3.32446	1.2032	4	49	0.00902934	0.0816327	cg13425135,cg14344989,cg14829516,cg19987354,cg24975211	ESR2,NR1D1,RXRA,THRA
GO Molecular Function	GO:0004854	xanthine dehydrogenase activity	270	0.0982482	1	1	9.67148	0.103397	1	0.000369274	0.00357143	131	0.0485087	1	1	20.3623	0.0491104	1	2	0.00225734	0.5	cg04589649	XDH
GO Molecular Function	GO:0003690	double-stranded DNA binding	271	0.0995146	1	1	1.79274	3.90464	7	0.0139451	0.025	211	0.085274	1	1	1.97054	3.04484	6	124	0.013544	0.0483871	cg02783314,cg04784499,cg07714812,cg09767588,cg15657100,cg16401668,cg22132788	FOXC1,FOXD2,JUN,PURB,RBMS1,STRA13
GO Molecular Function	GO:0032561	guanyl ribonucleotide binding	272	0.100567	1	1	1.46757	9.5396	14	0.03407	0.05	314	0.160946	1	1	1.36448	9.52741	13	388	0.0293454	0.0335051	cg01854776,cg04589649,cg05034374,cg05338731,cg06216640,cg06906952,cg09042791,cg09779027,cg11677744,cg14827149,cg16622899,cg23340777,cg23541975,cg25417842	ADSS,AGAP1,AGAP3,ARL4C,CDC42,EHD3,INSR,MAFK,PDE11A,RAB35,RAB36,SEPT11,SEPT9
GO Molecular Function	GO:0016742	hydroxymethyl-, formyl- and related transferase activity	273	0.100994	1	1	9.39445	0.106446	1	0.000380164	0.00357143	322	0.180395	1	1	5.09058	0.196441	1	8	0.00225734	0.125	cg00234321	ALDH1L1
GO Molecular Function	GO:0008092	cytoskeletal protein binding	274	0.101112	1	1	1.30425	19.9349	26	0.071196	0.0928571	62	0.0210297	1	1	1.53233	16.9676	26	691	0.0586907	0.0376266	cg01243773,cg05276184,cg05348366,cg06216640,cg08201451,cg09188385,cg11546777,cg11677744,cg11956819,cg12449974,cg13087761,cg13518121,cg15705810,cg16962683,cg17591574,cg19735250,cg19987354,cg22132788,cg22155724,cg22659049,cg22840650,cg23340777,cg24527636,cg24545602,cg25356006,cg27244773	ABL2,ANKRD2,ARL4C,CAPZB,CCDC64,CORO2B,FEZ1,FMNL1,FMNL2,FSCN1,LIMCH1,MTSS1L,MYO1G,MYO9A,NEBL,PARVA,PKNOX2,PLEC,PRKCE,RGS14,SDC2,SHROOM3,SPATA32,SYNE2,TPM1,WASF2
GO Molecular Function	GO:0017147	Wnt-protein binding	275	0.101185	1	1	2.70343	1.1097	3	0.00396321	0.0107143	108	0.0305799	1	1	4.36335	0.687545	3	28	0.00677201	0.107143	cg01234251,cg13738327,cg16401668	FZD4,LRP5,TRABD2B
GO Molecular Function	GO:0016209	antioxidant activity	276	0.102254	1	1	2.69068	1.11496	3	0.00398201	0.0107143	379	0.233536	1	1	1.79667	1.66975	3	68	0.00677201	0.0441177	cg04110750,cg10631356,cg16175941	CAT,IPCEF1,NQO1
GO Molecular Function	GO:0046870	cadmium ion binding	277	0.102321	1	1	9.26598	0.107922	1	0.000385435	0.00357143	322	0.180395	1	1	5.09058	0.196441	1	8	0.00225734	0.125	cg25750363	P2RX2
GO Molecular Function	GO:0042910	xenobiotic transporter activity	278	0.104137	1	1	9.09536	0.109946	1	0.000392665	0.00357143	219	0.0946694	1	1	10.1812	0.0982207	1	4	0.00225734	0.25	cg22025263	SLC2A1
GO Molecular Function	GO:0035091	phosphatidylinositol binding	279	0.104829	1	1	1.63183	5.51529	9	0.0196974	0.0321429	129	0.0468582	1	1	2.01109	3.97794	8	162	0.0180587	0.0493827	cg05804846,cg06888746,cg14101442,cg19480965,cg21184518,cg23340777,cg23985995,cg25578048,cg25750363	DAB2IP,P2RX2,PXDC1,RAB35,SBF2,SH3PXD2A,SNX19,SNX9
GO Molecular Function	GO:0016290	palmitoyl-CoA hydrolase activity	280	0.105042	1	1	9.01254	0.110956	1	0.000396273	0.00357143	360	0.22017	1	1	4.07246	0.245552	1	10	0.00225734	0.1	cg26570804	ACOT7
GO Molecular Function	GO:0042974	retinoic acid receptor binding	281	0.107534	1	1	3.59634	0.556121	2	0.00198615	0.00714286	628	0.657099	1	1	0.947084	1.05587	1	43	0.00225734	0.0232558	cg10849160,cg25024515	NCOR2
GO Molecular Function	GO:0045182	translation regulator activity	282	0.10933	1	1	3.56036	0.561741	2	0.00200622	0.00714286	543	0.476311	1	1	1.56633	0.638435	1	26	0.00225734	0.0384615	cg06888746,cg23985995	NEURL
GO Molecular Function	GO:0050291	sphingosine N-acyltransferase activity	283	0.109486	1	1	8.62568	0.115933	1	0.000414046	0.00357143	281	0.138596	1	1	6.78743	0.147331	1	6	0.00225734	0.166667	cg27053177	CERS6
GO Molecular Function	GO:0005525	GTP binding	284	0.109758	1	1	1.46971	8.84526	13	0.0315902	0.0464286	352	0.203443	1	1	1.31724	9.10997	12	371	0.027088	0.032345	cg01854776,cg04589649,cg05338731,cg06216640,cg06906952,cg09042791,cg09779027,cg11677744,cg14827149,cg16622899,cg23340777,cg23541975,cg25417842	ADSS,AGAP1,AGAP3,ARL4C,CDC42,EHD3,INSR,MAFK,RAB35,RAB36,SEPT11,SEPT9
GO Molecular Function	GO:0016645	oxidoreductase activity, acting on the CH-NH group of donors	285	0.110311	1	1	3.54107	0.564801	2	0.00201715	0.00714286	294	0.150019	1	1	2.9089	0.687545	2	28	0.00451467	0.0714286	cg00234321,cg14308466	ALDH1L1,SARDH
GO Molecular Function	GO:0042626	ATPase activity, coupled to transmembrane movement of substances	286	0.113866	1	1	1.9654	2.54401	5	0.00908577	0.0178571	389	0.241756	1	1	1.59704	2.50463	4	102	0.00902934	0.0392157	cg10859327,cg13037550,cg13235761,cg15466933,cg24985060	ABCB9,ABCC2,ATP10A,ATP2B4
GO Molecular Function	GO:0032182	small conjugating protein binding	287	0.114209	1	1	2.17664	1.83769	4	0.00656319	0.0142857	416	0.279901	1	1	1.62898	1.84164	3	75	0.00677201	0.04	cg03466237,cg04683210,cg23041020,cg25417842	AGAP3,OTUB1,TOLLIP
GO Molecular Function	GO:0043548	phosphatidylinositol 3-kinase binding	288	0.11476	1	1	2.55326	1.17497	3	0.00419631	0.0107143	61	0.0202985	1	1	5.09058	0.589324	3	24	0.00677201	0.125	cg09779027,cg13165983,cg21184518	DAB2IP,INSR,IRS1
GO Molecular Function	GO:0043546	molybdopterin cofactor binding	289	0.116611	1	1	8.06697	0.123962	1	0.000442722	0.00357143	254	0.116905	1	1	8.14492	0.122776	1	5	0.00225734	0.2	cg04589649	XDH
GO Molecular Function	GO:0016820	hydrolase activity, acting on acid anhydrides, catalyzing transmembrane movement of substances	290	0.116624	1	1	1.95004	2.56405	5	0.00915731	0.0178571	391	0.257841	1	1	1.55141	2.57829	4	105	0.00902934	0.0380952	cg10859327,cg13037550,cg13235761,cg15466933,cg24985060	ABCB9,ABCC2,ATP10A,ATP2B4
GO Molecular Function	GO:0043492	ATPase activity, coupled to movement of substances	291	0.117615	1	1	1.94462	2.5712	5	0.00918285	0.0178571	390	0.247092	1	1	1.58154	2.52918	4	103	0.00902934	0.038835	cg10859327,cg13037550,cg13235761,cg15466933,cg24985060	ABCB9,ABCC2,ATP10A,ATP2B4
GO Molecular Function	GO:0004802	transketolase activity	292	0.119948	1	1	7.8281	0.127745	1	0.000456232	0.00357143	180	0.0718754	1	1	13.5749	0.0736655	1	3	0.00225734	0.333333	cg22806908	TKT
GO Molecular Function	GO:0015181	arginine transmembrane transporter activity	293	0.120173	1	1	7.81248	0.128	1	0.000457144	0.00357143	219	0.0946694	1	1	10.1812	0.0982207	1	4	0.00225734	0.25	cg05348366	PQLC2
GO Molecular Function	GO:0004165	dodecenoyl-CoA delta-isomerase activity	294	0.121535	1	1	7.71909	0.129549	1	0.000462675	0.00357143	180	0.0718754	1	1	13.5749	0.0736655	1	3	0.00225734	0.333333	cg17729072	ECI2
GO Molecular Function	GO:0005544	calcium-dependent phospholipid binding	295	0.121569	1	1	2.48637	1.20658	3	0.00430921	0.0107143	563	0.514004	1	1	1.4043	0.7121	1	29	0.00225734	0.0344828	cg01407254,cg12245706,cg14196395	DYSF
GO Molecular Function	GO:0051425	PTB domain binding	296	0.12236	1	1	7.66354	0.130488	1	0.000466029	0.00357143	219	0.0946694	1	1	10.1812	0.0982207	1	4	0.00225734	0.25	cg09779027	INSR
GO Molecular Function	GO:0035257	nuclear hormone receptor binding	297	0.124243	1	1	1.78134	3.36824	6	0.0120295	0.0214286	492	0.390837	1	1	1.26278	3.16762	4	129	0.00902934	0.0310078	cg03599855,cg10849160,cg13425135,cg14344989,cg22840650,cg25024515	MED30,MMS19,NCOR2,RXRA
GO Molecular Function	GO:0016823	hydrolase activity, acting on acid carbon-carbon bonds, in ketonic substances	298	0.124261	1	1	7.53827	0.132656	1	0.000473773	0.00357143	180	0.0718754	1	1	13.5749	0.0736655	1	3	0.00225734	0.333333	cg19826115	KYNU
GO Molecular Function	GO:0034481	chondroitin sulfotransferase activity	299	0.124275	1	1	7.53741	0.132671	1	0.000473827	0.00357143	254	0.116905	1	1	8.14492	0.122776	1	5	0.00225734	0.2	cg19698242	CHST3
GO Molecular Function	GO:0004784	superoxide dismutase activity	300	0.125123	1	1	7.48277	0.13364	1	0.000477287	0.00357143	254	0.116905	1	1	8.14492	0.122776	1	5	0.00225734	0.2	cg04110750	NQO1
GO Molecular Function	GO:0016744	transferase activity, transferring aldehyde or ketonic groups	301	0.125904	1	1	7.43312	0.134533	1	0.000480475	0.00357143	219	0.0946694	1	1	10.1812	0.0982207	1	4	0.00225734	0.25	cg22806908	TKT
GO Molecular Function	GO:0008140	cAMP response element binding protein binding	302	0.131878	1	1	7.07275	0.141388	1	0.000504956	0.00357143	322	0.180395	1	1	5.09058	0.196441	1	8	0.00225734	0.125	cg02961385	CRTC1
GO Molecular Function	GO:0019955	cytokine binding	303	0.13282	1	1	2.05429	1.94714	4	0.00695408	0.0142857	204	0.0755147	1	1	2.50613	1.59609	4	65	0.00902934	0.0615385	cg01234251,cg14055970,cg19990373,cg24006770	ENG,FZD4,NRP2,TGFBR3
GO Molecular Function	GO:0004438	phosphatidylinositol-3-phosphatase activity	304	0.133313	1	1	6.99103	0.14304	1	0.000510859	0.00357143	301	0.159754	1	1	5.8178	0.171886	1	7	0.00225734	0.142857	cg00225067	SACM1L
GO Molecular Function	GO:0050308	sugar-phosphatase activity	305	0.134809	1	1	6.90765	0.144767	1	0.000517025	0.00357143	360	0.22017	1	1	4.07246	0.245552	1	10	0.00225734	0.1	cg09043941	PFKFB3
GO Molecular Function	GO:0016835	carbon-oxygen lyase activity	306	0.135075	1	1	2.36701	1.26742	3	0.00452651	0.0107143	512	0.418521	1	1	1.4043	1.4242	2	58	0.00451467	0.0344828	cg02783314,cg06258529,cg07714812	CARKD,GMDS
GO Molecular Function	GO:0043394	proteoglycan binding	307	0.137809	1	1	2.34473	1.27947	3	0.00456952	0.0107143	212	0.0854872	1	1	4.07246	0.491104	2	20	0.00451467	0.1	cg02961385,cg13425135,cg14344989	COL5A1,COMP
GO Molecular Function	GO:0015450	P-P-bond-hydrolysis-driven protein transmembrane transporter activity	308	0.138016	1	1	6.73492	0.14848	1	0.000530285	0.00357143	301	0.159754	1	1	5.8178	0.171886	1	7	0.00225734	0.142857	cg26601431	TOMM20
GO Molecular Function	GO:0003707	steroid hormone receptor activity	309	0.140152	1	1	1.83371	2.72672	5	0.00973828	0.0178571	117	0.0385134	1	1	3.13266	1.27687	4	52	0.00902934	0.0769231	cg13425135,cg14344989,cg14829516,cg19987354,cg24975211	ESR2,NR1D1,RXRA,THRA
GO Molecular Function	GO:0030675	Rac GTPase activator activity	310	0.140231	1	1	3.05282	0.655132	2	0.00233976	0.00714286	123	0.0450513	1	1	5.8178	0.343772	2	14	0.00451467	0.142857	cg19826115,cg27244773	ARHGAP15,ARHGAP27
GO Molecular Function	GO:0016301	kinase activity	311	0.141157	1	1	1.22897	24.4106	30	0.0871806	0.107143	273	0.120652	1	1	1.27725	20.3562	26	829	0.0586907	0.0313631	cg01168833,cg03357952,cg04798016,cg09043941,cg09233429,cg09767588,cg09779027,cg10256045,cg11325273,cg12226006,cg13345122,cg13995193,cg14055970,cg15556591,cg17591574,cg17827328,cg18699025,cg19044229,cg19832331,cg19990373,cg21311834,cg21461745,cg22854985,cg23678364,cg23879937,cg24006770,cg24545602,cg24571086,cg25929664,cg27308218	ABL2,CCND1,CDC7,DCLK1,ENG,ENSG00000091436,FAM20C,FGFR2,FGFR3,FGFRL1,FGGY,INSR,MAP3K11,NRP2,NUAK1,PAK6,PFKFB3,PIP5K1C,PRKCE,PRKCQ,SOX9,STK24,STK32B,STK39,STK40,TGFBR3
GO Molecular Function	GO:0047617	acyl-CoA hydrolase activity	312	0.14213	1	1	6.5248	0.153261	1	0.000547362	0.00357143	407	0.276251	1	1	3.13266	0.319217	1	13	0.00225734	0.0769231	cg26570804	ACOT7
GO Molecular Function	GO:0034452	dynactin binding	313	0.142447	1	1	6.50915	0.15363	1	0.000548678	0.00357143	254	0.116905	1	1	8.14492	0.122776	1	5	0.00225734	0.2	cg23340777	CCDC64
GO Molecular Function	GO:0046906	tetrapyrrole binding	314	0.144317	1	1	1.81542	2.75419	5	0.00983637	0.0178571	630	0.66243	1	1	0.885317	3.38862	3	138	0.00677201	0.0217391	cg01407254,cg08581745,cg10631356,cg12245706,cg14196395	CAT,CUBN,CYP26B1
GO Molecular Function	GO:0016308	1-phosphatidylinositol-4-phosphate 5-kinase activity	315	0.145663	1	1	6.35384	0.157385	1	0.000562089	0.00357143	301	0.159754	1	1	5.8178	0.171886	1	7	0.00225734	0.142857	cg13995193	PIP5K1C
GO Molecular Function	GO:0001047	core promoter binding	316	0.146167	1	1	1.80748	2.76628	5	0.00987956	0.0178571	174	0.0657941	1	1	2.62739	1.52242	4	62	0.00902934	0.0645161	cg01771850,cg19987354,cg21461745,cg21853871,cg23014425	ESR2,HOXB3,SOX9,ZNF750
GO Molecular Function	GO:0004948	calcitonin receptor activity	317	0.148591	1	1	6.21828	0.160816	1	0.000574344	0.00357143	219	0.0946694	1	1	10.1812	0.0982207	1	4	0.00225734	0.25	cg20743628	CRCP
GO Molecular Function	GO:0001609	G-protein coupled adenosine receptor activity	318	0.150409	1	1	6.13676	0.162953	1	0.000581973	0.00357143	322	0.180395	1	1	5.09058	0.196441	1	8	0.00225734	0.125	cg25006077	P2RY1
GO Molecular Function	GO:0004697	protein kinase C activity	319	0.150609	1	1	2.91805	0.68539	2	0.00244782	0.00714286	168	0.057537	1	1	5.09058	0.392883	2	16	0.00451467	0.125	cg09043941,cg24545602	PRKCE,PRKCQ
GO Molecular Function	GO:0042328	heparan sulfate N-acetylglucosaminyltransferase activity	320	0.150921	1	1	6.11415	0.163555	1	0.000584125	0.00357143	131	0.0485087	1	1	20.3623	0.0491104	1	2	0.00225734	0.5	cg03599855	EXT1
GO Molecular Function	GO:0050509	N-acetylglucosaminyl-proteoglycan 4-beta-glucuronosyltransferase activity	320	0.150921	1	1	6.11415	0.163555	1	0.000584125	0.00357143	131	0.0485087	1	1	20.3623	0.0491104	1	2	0.00225734	0.5	cg03599855	EXT1
GO Molecular Function	GO:0005024	transforming growth factor beta-activated receptor activity	322	0.152335	1	1	2.89696	0.690378	2	0.00246564	0.00714286	172	0.0641767	1	1	4.79113	0.417438	2	17	0.00451467	0.117647	cg14055970,cg24006770	ENG,TGFBR3
GO Molecular Function	GO:0043184	vascular endothelial growth factor receptor 2 binding	323	0.152537	1	1	6.04378	0.165459	1	0.000590926	0.00357143	254	0.116905	1	1	8.14492	0.122776	1	5	0.00225734	0.2	cg21184518	DAB2IP
GO Molecular Function	GO:0031210	phosphatidylcholine binding	324	0.152972	1	1	6.02508	0.165973	1	0.00059276	0.00357143	339	0.200529	1	1	4.52496	0.220997	1	9	0.00225734	0.111111	cg04170948	CETP
GO Molecular Function	GO:0050508	glucuronosyl-N-acetylglucosaminyl-proteoglycan 4-alpha-N-acetylglucosaminyltransferase activity	325	0.154403	1	1	5.96435	0.167663	1	0.000598796	0.00357143	180	0.0718754	1	1	13.5749	0.0736655	1	3	0.00225734	0.333333	cg03599855	EXT1
GO Molecular Function	GO:0003697	single-stranded DNA binding	326	0.154445	1	1	2.22038	1.35112	3	0.00482542	0.0107143	357	0.214108	1	1	1.8796	1.59609	3	65	0.00677201	0.0461539	cg08326019,cg15657100,cg22132788	PURB,RBMS1,SWSAP1
GO Molecular Function	GO:0004069	L-aspartate:2-oxoglutarate aminotransferase activity	327	0.159914	1	1	5.74062	0.174197	1	0.000622133	0.00357143	180	0.0718754	1	1	13.5749	0.0736655	1	3	0.00225734	0.333333	cg11113066	GOT1
GO Molecular Function	GO:0042813	Wnt-activated receptor activity	328	0.161104	1	1	2.79501	0.715562	2	0.00255558	0.00714286	212	0.0854872	1	1	4.07246	0.491104	2	20	0.00451467	0.1	cg01234251,cg13738327	FZD4,LRP5
GO Molecular Function	GO:0045028	G-protein coupled purinergic nucleotide receptor activity	329	0.161899	1	1	5.66378	0.176561	1	0.000630574	0.00357143	381	0.23933	1	1	3.70224	0.270107	1	11	0.00225734	0.0909091	cg25006077	P2RY1
GO Molecular Function	GO:0016620	oxidoreductase activity, acting on the aldehyde or oxo group of donors, NAD or NADP as acceptor	330	0.163463	1	1	2.76897	0.72229	2	0.00257961	0.00714286	297	0.15865	1	1	2.80859	0.7121	2	29	0.00451467	0.0689655	cg00234321,cg03155825	ALDH1L1,OGDH
GO Molecular Function	GO:0008443	phosphofructokinase activity	331	0.167031	1	1	5.47348	0.182699	1	0.000652497	0.00357143	301	0.159754	1	1	5.8178	0.171886	1	7	0.00225734	0.142857	cg09043941	PFKFB3
GO Molecular Function	GO:0008330	protein tyrosine/threonine phosphatase activity	332	0.167478	1	1	5.45744	0.183236	1	0.000654414	0.00357143	254	0.116905	1	1	8.14492	0.122776	1	5	0.00225734	0.2	cg05977072	DUSP4
GO Molecular Function	GO:0080130	L-phenylalanine:2-oxoglutarate aminotransferase activity	333	0.167689	1	1	5.44991	0.183489	1	0.000655318	0.00357143	219	0.0946694	1	1	10.1812	0.0982207	1	4	0.00225734	0.25	cg11113066	GOT1
GO Molecular Function	GO:0017110	nucleoside-diphosphatase activity	334	0.168347	1	1	5.42656	0.184279	1	0.000658139	0.00357143	407	0.276251	1	1	3.13266	0.319217	1	13	0.00225734	0.0769231	cg25903363	NUDT18
GO Molecular Function	GO:0005178	integrin binding	335	0.171624	1	1	1.70849	2.92656	5	0.010452	0.0178571	315	0.161045	1	1	1.89417	2.11174	4	86	0.00902934	0.0465116	cg10365886,cg13425135,cg14344989,cg16213787,cg19747990	COL5A1,EDIL3,ITGA6,TNXB
GO Molecular Function	GO:0070546	L-phenylalanine aminotransferase activity	336	0.171935	1	1	5.30222	0.1886	1	0.000673573	0.00357143	254	0.116905	1	1	8.14492	0.122776	1	5	0.00225734	0.2	cg11113066	GOT1
GO Molecular Function	GO:0004969	histamine receptor activity	337	0.17415	1	1	5.22803	0.191277	1	0.00068313	0.00357143	301	0.159754	1	1	5.8178	0.171886	1	7	0.00225734	0.142857	cg24527636	WASF2
GO Molecular Function	GO:0008047	enzyme activator activity	338	0.174568	1	1	1.28726	13.2064	17	0.0471657	0.0607143	167	0.0531456	1	1	1.56258	10.2395	16	417	0.0361174	0.0383693	cg01854776,cg06776201,cg08201451,cg09042791,cg09642740,cg09767588,cg12121765,cg14575356,cg17091056,cg19559984,cg19826115,cg21184518,cg22155724,cg24545602,cg25356006,cg25417842,cg27244773	AGAP1,AGAP3,ARHGAP15,ARHGAP18,ARHGAP27,ASAP1,CHN2,DAB2IP,DLC1,JUN,MYO9A,PRKCE,PSME4,RGS14,RGS6,VAC14
GO Molecular Function	GO:0051018	protein kinase A binding	339	0.174745	1	1	2.09012	1.43532	3	0.00512615	0.0107143	337	0.18504	1	1	2.54529	0.785766	2	32	0.00451467	0.0625	cg04666346,cg10127554,cg21461745	PRKAR1B,SOX9
GO Molecular Function	GO:0005160	transforming growth factor beta receptor binding	340	0.175567	1	1	2.64355	0.756558	2	0.00270199	0.00714286	212	0.0854872	1	1	4.07246	0.491104	2	20	0.00451467	0.1	cg14055970,cg24006770	ENG,TGFBR3
GO Molecular Function	GO:0004601	peroxidase activity	341	0.177899	1	1	2.62084	0.763114	2	0.00272541	0.00714286	402	0.266733	1	1	1.98657	1.00676	2	41	0.00451467	0.0487805	cg10631356,cg16175941	CAT,IPCEF1
GO Molecular Function	GO:0000166	nucleotide binding	342	0.178474	1	1	1.1157	58.2592	65	0.208069	0.232143	318	0.168787	1	1	1.12586	56.8452	64	2315	0.14447	0.0276458	cg01101020,cg01168833,cg01854776,cg02767634,cg02783314,cg04589649,cg04666346,cg04798016,cg05034374,cg05338731,cg05804846,cg06216640,cg06258529,cg06717565,cg06906952,cg07714812,cg08326300,cg08862742,cg09042791,cg09043941,cg09233429,cg09779027,cg09936919,cg10127554,cg10628201,cg10631356,cg10859327,cg11325273,cg11677744,cg11949335,cg12226006,cg13037550,cg13235761,cg13345122,cg13651876,cg13995193,cg1…	ABCB9,ABCC2,ABL2,ADSS,AGAP1,AGAP3,ARL4C,ATP10A,ATP2B4,CARKD,CARS,CARS2,CAT,CDC42,CDC7,CNOT4,CRCP,DCLK1,DDX51,DHCR24,EHD3,ENSG00000091436,EP400,FGFR2,FGFR3,FPGS,GMDS,GRHPR,HNRNPH1,INSR,MAFK,MAP3K11,MYO1G,MYO9A,NT5C1B-RDH14,NUAK1,P2RX2,P2RY1,PAK6,PARS2,PDE11A,PFKFB3,PIP5K1C,PRKAR1B,PRKCE,PRKCQ,RAB35,RAB36,RAD51B,RAPGEF4,RBM19,RBMS1,RPS24,SEPT11,SEPT9,SKIL,STK24,STK32B,STK39,STK40,SWAP70,TOR3A,UBE2L…
GO Molecular Function	GO:1901265	nucleoside phosphate binding	343	0.17953	1	1	1.11519	58.2863	65	0.208165	0.232143	319	0.169694	1	1	1.12538	56.8698	64	2316	0.14447	0.0276339	cg01101020,cg01168833,cg01854776,cg02767634,cg02783314,cg04589649,cg04666346,cg04798016,cg05034374,cg05338731,cg05804846,cg06216640,cg06258529,cg06717565,cg06906952,cg07714812,cg08326300,cg08862742,cg09042791,cg09043941,cg09233429,cg09779027,cg09936919,cg10127554,cg10628201,cg10631356,cg10859327,cg11325273,cg11677744,cg11949335,cg12226006,cg13037550,cg13235761,cg13345122,cg13651876,cg13995193,cg1…	ABCB9,ABCC2,ABL2,ADSS,AGAP1,AGAP3,ARL4C,ATP10A,ATP2B4,CARKD,CARS,CARS2,CAT,CDC42,CDC7,CNOT4,CRCP,DCLK1,DDX51,DHCR24,EHD3,ENSG00000091436,EP400,FGFR2,FGFR3,FPGS,GMDS,GRHPR,HNRNPH1,INSR,MAFK,MAP3K11,MYO1G,MYO9A,NT5C1B-RDH14,NUAK1,P2RX2,P2RY1,PAK6,PARS2,PDE11A,PFKFB3,PIP5K1C,PRKAR1B,PRKCE,PRKCQ,RAB35,RAB36,RAD51B,RAPGEF4,RBM19,RBMS1,RPS24,SEPT11,SEPT9,SKIL,STK24,STK32B,STK39,STK40,SWAP70,TOR3A,UBE2L…
GO Molecular Function	GO:0004118	cGMP-stimulated cyclic-nucleotide phosphodiesterase activity	344	0.180091	1	1	5.03798	0.198492	1	0.0007089	0.00357143	180	0.0718754	1	1	13.5749	0.0736655	1	3	0.00225734	0.333333	cg05034374	PDE11A
GO Molecular Function	GO:0016740	transferase activity	345	0.180662	1	1	1.12711	49.6844	56	0.177445	0.2	316	0.165297	1	1	1.14593	45.378	52	1848	0.117381	0.0281385	cg00234321,cg01168833,cg01771850,cg02917603,cg03357952,cg03599855,cg04798016,cg05264214,cg05522011,cg07189366,cg09043941,cg09233429,cg09767588,cg09779027,cg10256045,cg10637453,cg11113066,cg11325273,cg12019475,cg12121765,cg12226006,cg13345122,cg13995193,cg14047130,cg14055970,cg14308466,cg15211864,cg15517343,cg15556591,cg16536399,cg17591574,cg17729072,cg17827328,cg18699025,cg19044229,cg19698242,cg1…	A3GALT2,ABL2,ALDH1L1,ATE1,B3GALT1,B3GNTL1,CCND1,CDC7,CDYL,CERS6,CHST3,CPT1A,CRCP,CTDP1,DCLK1,ENG,ENSG00000091436,EXT1,FAM20C,FGFR2,FGFR3,FGFRL1,FGGY,FTSJD2,GOT1,HS3ST1,INSR,KIAA1456,LCLAT1,MAP3K11,NRP2,NSUN7,NUAK1,PAK6,PFKFB3,PIP5K1C,PRDM8,PRKCE,PRKCQ,SARDH,SOX9,ST8SIA2,STK24,STK32B,STK39,STK40,SUPT3H,TGFBR3,TKT,TPST1,UST,ZDHHC14
GO Molecular Function	GO:0008889	glycerophosphodiester phosphodiesterase activity	346	0.181851	1	1	4.98406	0.200639	1	0.00071657	0.00357143	322	0.180395	1	1	5.09058	0.196441	1	8	0.00225734	0.125	cg25556051	ENPP6
GO Molecular Function	GO:0005355	glucose transmembrane transporter activity	347	0.183987	1	1	4.92002	0.203251	1	0.000725897	0.00357143	392	0.25802	1	1	3.39372	0.294662	1	12	0.00225734	0.0833333	cg22025263	SLC2A1
GO Molecular Function	GO:0034596	phosphatidylinositol phosphate 4-phosphatase activity	348	0.184026	1	1	4.91885	0.203299	1	0.000726069	0.00357143	219	0.0946694	1	1	10.1812	0.0982207	1	4	0.00225734	0.25	cg00225067	SACM1L
GO Molecular Function	GO:0004721	phosphoprotein phosphatase activity	349	0.186159	1	1	1.45994	5.47969	8	0.0195703	0.0285714	606	0.598934	1	1	0.963896	4.14982	4	169	0.00902934	0.0236686	cg00526835,cg03358468,cg05264214,cg05977072,cg15517343,cg16536399,cg22079102,cg25546405	CTDP1,DUSP4,PPP1R3C,PTPRS
GO Molecular Function	GO:0016653	oxidoreductase activity, acting on NAD(P)H, heme protein as acceptor	350	0.186231	1	1	4.85431	0.206003	1	0.000735724	0.00357143	381	0.23933	1	1	3.70224	0.270107	1	11	0.00225734	0.0909091	cg04110750	NQO1
GO Molecular Function	GO:0042301	phosphate ion binding	351	0.18666	1	1	4.84192	0.20653	1	0.000737605	0.00357143	381	0.23933	1	1	3.70224	0.270107	1	11	0.00225734	0.0909091	cg06906952	ADSS
GO Molecular Function	GO:0015149	hexose transmembrane transporter activity	352	0.189481	1	1	4.76186	0.210002	1	0.000750008	0.00357143	407	0.276251	1	1	3.13266	0.319217	1	13	0.00225734	0.0769231	cg22025263	SLC2A1
GO Molecular Function	GO:0030020	extracellular matrix structural constituent conferring tensile strength	353	0.189799	1	1	4.75298	0.210394	1	0.000751408	0.00357143	281	0.138596	1	1	6.78743	0.147331	1	6	0.00225734	0.166667	cg04249605	COL11A2
GO Molecular Function	GO:0097109	neuroligin family protein binding	354	0.190006	1	1	4.74723	0.210649	1	0.000752319	0.00357143	131	0.0485087	1	1	20.3623	0.0491104	1	2	0.00225734	0.5	cg21660452	NRXN2
GO Molecular Function	GO:0017124	SH3 domain binding	355	0.190415	1	1	1.55917	3.8482	6	0.0137436	0.0214286	450	0.312723	1	1	1.41651	2.82385	4	115	0.00902934	0.0347826	cg08201451,cg12450012,cg13096351,cg14041701,cg21184518,cg27244773	ARHGAP27,DAB2IP,MTSS1L,SHANK2
GO Molecular Function	GO:0051117	ATPase binding	356	0.191962	1	1	2.49258	0.802381	2	0.00286565	0.00714286	297	0.15865	1	1	2.80859	0.7121	2	29	0.00451467	0.0689655	cg00395625,cg17209471	ATP6V0A4,PEX26
GO Molecular Function	GO:0015114	phosphate ion transmembrane transporter activity	357	0.192046	1	1	4.6911	0.21317	1	0.000761319	0.00357143	419	0.294036	1	1	2.9089	0.343772	1	14	0.00225734	0.0714286	cg22155724	SLC34A1
GO Molecular Function	GO:0004871	signal transducer activity	358	0.194314	1	1	1.13306	42.363	48	0.151296	0.171429	626	0.654187	1	1	0.95007	38.9445	37	1586	0.0835214	0.0233291	cg01234251,cg03357952,cg03358468,cg03466237,cg04249605,cg04683210,cg04798016,cg06776201,cg08819431,cg09233429,cg09779027,cg11325273,cg12226006,cg13165983,cg13345122,cg13356253,cg13425135,cg13506485,cg13738327,cg14055970,cg14173476,cg14344989,cg14829516,cg15556591,cg17306279,cg18699025,cg19044229,cg19878627,cg19987354,cg19990373,cg20743628,cg21311834,cg22079102,cg22155724,cg22854985,cg23041020,cg2…	B9D1,CRCP,CXXC5,DCLK1,ENG,ENSG00000091436,EPAS1,ESR2,FGFR2,FGFR3,FGFRL1,FLRT1,FZD4,GPR153,GPR158,GPR75,HLA-DPA1,INSR,IRS1,LRP5,MAP3K11,NR1D1,NRP2,P2RX2,P2RY1,PLCB2,PLCE1,PRKCE,PTPRS,RGS14,RGS6,RXRA,STK39,TGFBR3,THRA,TOLLIP,WASF2
GO Molecular Function	GO:0051427	hormone receptor binding	359	0.19442	1	1	1.54849	3.87473	6	0.0138383	0.0214286	557	0.494225	1	1	1.10067	3.63417	4	148	0.00902934	0.027027	cg03599855,cg10849160,cg13425135,cg14344989,cg22840650,cg25024515	MED30,MMS19,NCOR2,RXRA
GO Molecular Function	GO:0005522	profilin binding	360	0.201171	1	1	4.45398	0.224518	1	0.000801851	0.00357143	322	0.180395	1	1	5.09058	0.196441	1	8	0.00225734	0.125	cg19735250	FMNL1
GO Molecular Function	GO:0031685	adenosine receptor binding	361	0.203495	1	1	4.39696	0.22743	1	0.00081225	0.00357143	281	0.138596	1	1	6.78743	0.147331	1	6	0.00225734	0.166667	cg25006077	P2RY1
GO Molecular Function	GO:0030291	protein serine/threonine kinase inhibitor activity	362	0.203744	1	1	2.39526	0.834983	2	0.00298208	0.00714286	543	0.476311	1	1	1.56633	0.638435	1	26	0.00225734	0.0384615	cg04666346,cg10127554	PRKAR1B
GO Molecular Function	GO:0035497	cAMP response element binding	363	0.204326	1	1	4.3769	0.228472	1	0.000815971	0.00357143	281	0.138596	1	1	6.78743	0.147331	1	6	0.00225734	0.166667	cg09767588	JUN
GO Molecular Function	GO:0032555	purine ribonucleotide binding	364	0.207899	1	1	1.1174	47.4315	53	0.169398	0.189286	351	0.202846	1	1	1.12572	45.3043	51	1845	0.115124	0.0276423	cg01101020,cg01168833,cg01854776,cg04589649,cg04666346,cg04798016,cg05034374,cg05338731,cg05804846,cg06216640,cg06258529,cg06906952,cg08862742,cg09042791,cg09043941,cg09233429,cg09779027,cg10127554,cg10628201,cg10859327,cg11325273,cg11677744,cg11949335,cg12226006,cg13037550,cg13235761,cg13345122,cg13995193,cg14055970,cg14827149,cg15466933,cg15857051,cg16622899,cg17591574,cg17827328,cg19044229,cg1…	ABCB9,ABCC2,ABL2,ADSS,AGAP1,AGAP3,ARL4C,ATP10A,ATP2B4,CARKD,CARS,CARS2,CDC42,CDC7,DCLK1,DDX51,EHD3,ENSG00000091436,EP400,FGFR2,FGFR3,FPGS,INSR,MAFK,MAP3K11,MYO1G,MYO9A,NUAK1,P2RX2,P2RY1,PAK6,PARS2,PDE11A,PFKFB3,PIP5K1C,PRKAR1B,PRKCE,PRKCQ,RAB35,RAB36,RAD51B,RAPGEF4,SEPT11,SEPT9,STK24,STK32B,STK39,STK40,SWAP70,TOR3A,UBE2L3
GO Molecular Function	GO:0004674	protein serine/threonine kinase activity	365	0.208446	1	1	1.25693	12.7294	16	0.045462	0.0571429	271	0.118368	1	1	1.4043	10.6815	15	435	0.0338601	0.0344828	cg01168833,cg04798016,cg09043941,cg09233429,cg11325273,cg13345122,cg14055970,cg17827328,cg19044229,cg19832331,cg22854985,cg23678364,cg24006770,cg24545602,cg25929664,cg27308218	CDC7,DCLK1,ENG,ENSG00000091436,FAM20C,MAP3K11,NUAK1,PAK6,PRKCE,PRKCQ,STK24,STK32B,STK39,STK40,TGFBR3
GO Molecular Function	GO:0004842	ubiquitin-protein ligase activity	366	0.208841	1	1	1.35298	7.3911	10	0.0263968	0.0357143	338	0.194022	1	1	1.4043	6.4089	9	261	0.020316	0.0344828	cg00526835,cg01081168,cg06270779,cg06888746,cg09043941,cg10628201,cg23985408,cg23985995,cg24985060,cg25871890	CNOT4,DTL,FBXW11,HECTD2,NEURL,PRKCQ,TRIM2,UBE2L3,UBE3A
GO Molecular Function	GO:0016881	acid-amino acid ligase activity	367	0.209911	1	1	1.32877	8.27833	11	0.0295655	0.0392857	354	0.210248	1	1	1.3485	7.41566	10	302	0.0225734	0.0331126	cg00526835,cg01081168,cg06270779,cg06888746,cg09043941,cg10628201,cg14055970,cg23985408,cg23985995,cg24985060,cg25871890	CNOT4,DTL,FBXW11,FPGS,HECTD2,NEURL,PRKCQ,TRIM2,UBE2L3,UBE3A
GO Molecular Function	GO:0015355	secondary active monocarboxylate transmembrane transporter activity	368	0.210189	1	1	4.23975	0.235863	1	0.000842367	0.00357143	254	0.116905	1	1	8.14492	0.122776	1	5	0.00225734	0.2	cg18130079	SLC16A1
GO Molecular Function	GO:0016810	hydrolase activity, acting on carbon-nitrogen (but not peptide) bonds	369	0.210383	1	1	1.70193	2.35027	4	0.00839383	0.0142857	452	0.318283	1	1	1.4043	2.8484	4	116	0.00902934	0.0344828	cg04869380,cg10628201,cg10631356,cg14359798	AMPD3,CAT,HDAC4,YDJC
GO Molecular Function	GO:0016879	ligase activity, forming carbon-nitrogen bonds	370	0.212657	1	1	1.30586	9.18932	12	0.032819	0.0428571	353	0.205661	1	1	1.33325	8.25054	11	336	0.0248307	0.0327381	cg00526835,cg01081168,cg06270779,cg06888746,cg06906952,cg09043941,cg10628201,cg14055970,cg23985408,cg23985995,cg24985060,cg25871890	ADSS,CNOT4,DTL,FBXW11,FPGS,HECTD2,NEURL,PRKCQ,TRIM2,UBE2L3,UBE3A
GO Molecular Function	GO:0008081	phosphoric diester hydrolase activity	371	0.214832	1	1	1.57279	3.17905	5	0.0113538	0.0178571	205	0.076073	1	1	2.21329	2.25908	5	92	0.0112867	0.0543478	cg05034374,cg09233429,cg13506485,cg18573082,cg25556051	ENPP6,PDE11A,PDE7B,PLCB2,PLCE1
GO Molecular Function	GO:0015145	monosaccharide transmembrane transporter activity	372	0.215174	1	1	4.12902	0.242188	1	0.000864959	0.00357143	435	0.311384	1	1	2.71497	0.368328	1	15	0.00225734	0.0666667	cg22025263	SLC2A1
GO Molecular Function	GO:0008320	protein transmembrane transporter activity	373	0.215253	1	1	4.1273	0.242289	1	0.000865319	0.00357143	435	0.311384	1	1	2.71497	0.368328	1	15	0.00225734	0.0666667	cg26601431	TOMM20
GO Molecular Function	GO:0016409	palmitoyltransferase activity	374	0.215844	1	1	2.30351	0.86824	2	0.00310086	0.00714286	356	0.211991	1	1	2.32712	0.859431	2	35	0.00451467	0.0571429	cg15211864,cg25578048	CPT1A,ZDHHC14
GO Molecular Function	GO:0004864	protein phosphatase inhibitor activity	375	0.21647	1	1	2.29897	0.869954	2	0.00310698	0.00714286	586	0.560085	1	1	1.23408	0.810321	1	33	0.00225734	0.030303	cg06624731,cg10534659	ELFN1
GO Molecular Function	GO:0031005	filamin binding	376	0.217326	1	1	4.08276	0.244932	1	0.000874758	0.00357143	281	0.138596	1	1	6.78743	0.147331	1	6	0.00225734	0.166667	cg11546777	NEBL
GO Molecular Function	GO:0017076	purine nucleotide binding	377	0.217374	1	1	1.11266	47.6335	53	0.17012	0.189286	376	0.22238	1	1	1.11544	45.7217	51	1862	0.115124	0.0273899	cg01101020,cg01168833,cg01854776,cg04589649,cg04666346,cg04798016,cg05034374,cg05338731,cg05804846,cg06216640,cg06258529,cg06906952,cg08862742,cg09042791,cg09043941,cg09233429,cg09779027,cg10127554,cg10628201,cg10859327,cg11325273,cg11677744,cg11949335,cg12226006,cg13037550,cg13235761,cg13345122,cg13995193,cg14055970,cg14827149,cg15466933,cg15857051,cg16622899,cg17591574,cg17827328,cg19044229,cg1…	ABCB9,ABCC2,ABL2,ADSS,AGAP1,AGAP3,ARL4C,ATP10A,ATP2B4,CARKD,CARS,CARS2,CDC42,CDC7,DCLK1,DDX51,EHD3,ENSG00000091436,EP400,FGFR2,FGFR3,FPGS,INSR,MAFK,MAP3K11,MYO1G,MYO9A,NUAK1,P2RX2,P2RY1,PAK6,PARS2,PDE11A,PFKFB3,PIP5K1C,PRKAR1B,PRKCE,PRKCQ,RAB35,RAB36,RAD51B,RAPGEF4,SEPT11,SEPT9,STK24,STK32B,STK39,STK40,SWAP70,TOR3A,UBE2L3
GO Molecular Function	GO:0019208	phosphatase regulator activity	378	0.218606	1	1	1.67376	2.38983	4	0.00853511	0.0142857	401	0.25989	1	1	1.69686	1.76797	3	72	0.00677201	0.0416667	cg01081168,cg05804846,cg06624731,cg10534659	ELFN1,PPP2R5A,SBF2
GO Molecular Function	GO:0019902	phosphatase binding	379	0.221511	1	1	1.48176	4.04925	6	0.0144616	0.0214286	355	0.211247	1	1	1.57847	3.16762	5	129	0.0112867	0.0387597	cg00526835,cg05804846,cg06624731,cg10534659,cg13738327,cg21184518	DAB2IP,ELFN1,PPP1R3C,PPP6R3,SBF2
GO Molecular Function	GO:0030742	GTP-dependent protein binding	380	0.223464	1	1	3.95573	0.252798	1	0.000902849	0.00357143	392	0.25802	1	1	3.39372	0.294662	1	12	0.00225734	0.0833333	cg14827149	CDC42
GO Molecular Function	GO:0030545	receptor regulator activity	381	0.225313	1	1	1.83543	1.6345	3	0.00583749	0.0107143	178	0.0701767	1	1	3.13266	0.957652	3	39	0.00677201	0.0769231	cg14827149,cg19987354,cg24545602	ESR2,PRKCE,WNT4
GO Molecular Function	GO:0030284	estrogen receptor activity	382	0.225637	1	1	3.9124	0.255598	1	0.000912849	0.00357143	254	0.116905	1	1	8.14492	0.122776	1	5	0.00225734	0.2	cg19987354	ESR2
GO Molecular Function	GO:0000982	RNA polymerase II core promoter proximal region sequence-specific DNA binding transcription factor activity	383	0.226248	1	1	1.38118	5.79214	8	0.0206862	0.0285714	51	0.0141976	1	1	2.74108	2.55374	7	104	0.0158013	0.0673077	cg00234321,cg01771850,cg07165288,cg09767588,cg17875356,cg19559984,cg21461745,cg24545602	CREB5,EPAS1,JUN,KLF15,SOX9,ZBTB20,ZNF750
GO Molecular Function	GO:0016289	CoA hydrolase activity	384	0.226517	1	1	3.89508	0.256734	1	0.000916908	0.00357143	464	0.344816	1	1	2.39556	0.417438	1	17	0.00225734	0.0588235	cg26570804	ACOT7
GO Molecular Function	GO:0032553	ribonucleotide binding	385	0.227414	1	1	1.1078	47.8426	53	0.170866	0.189286	359	0.218865	1	1	1.11724	45.6481	51	1859	0.115124	0.0274341	cg01101020,cg01168833,cg01854776,cg04589649,cg04666346,cg04798016,cg05034374,cg05338731,cg05804846,cg06216640,cg06258529,cg06906952,cg08862742,cg09042791,cg09043941,cg09233429,cg09779027,cg10127554,cg10628201,cg10859327,cg11325273,cg11677744,cg11949335,cg12226006,cg13037550,cg13235761,cg13345122,cg13995193,cg14055970,cg14827149,cg15466933,cg15857051,cg16622899,cg17591574,cg17827328,cg19044229,cg1…	ABCB9,ABCC2,ABL2,ADSS,AGAP1,AGAP3,ARL4C,ATP10A,ATP2B4,CARKD,CARS,CARS2,CDC42,CDC7,DCLK1,DDX51,EHD3,ENSG00000091436,EP400,FGFR2,FGFR3,FPGS,INSR,MAFK,MAP3K11,MYO1G,MYO9A,NUAK1,P2RX2,P2RY1,PAK6,PARS2,PDE11A,PFKFB3,PIP5K1C,PRKAR1B,PRKCE,PRKCQ,RAB35,RAB36,RAD51B,RAPGEF4,SEPT11,SEPT9,STK24,STK32B,STK39,STK40,SWAP70,TOR3A,UBE2L3
GO Molecular Function	GO:0017127	cholesterol transporter activity	386	0.229973	1	1	3.82837	0.261208	1	0.000932884	0.00357143	419	0.294036	1	1	2.9089	0.343772	1	14	0.00225734	0.0714286	cg04170948	CETP
GO Molecular Function	GO:0019212	phosphatase inhibitor activity	387	0.230035	1	1	2.205	0.90703	2	0.00323939	0.00714286	595	0.581463	1	1	1.16356	0.859431	1	35	0.00225734	0.0285714	cg06624731,cg10534659	ELFN1
GO Molecular Function	GO:0008374	O-acyltransferase activity	388	0.230523	1	1	2.20177	0.908359	2	0.00324414	0.00714286	402	0.266733	1	1	1.98657	1.00676	2	41	0.00451467	0.0487805	cg15211864,cg23457506	CPT1A,LCLAT1
GO Molecular Function	GO:0015174	basic amino acid transmembrane transporter activity	389	0.230826	1	1	3.81221	0.262315	1	0.000936841	0.00357143	339	0.200529	1	1	4.52496	0.220997	1	9	0.00225734	0.111111	cg05348366	PQLC2
GO Molecular Function	GO:0016725	oxidoreductase activity, acting on CH or CH2 groups	390	0.231951	1	1	3.79108	0.263777	1	0.00094206	0.00357143	360	0.22017	1	1	4.07246	0.245552	1	10	0.00225734	0.1	cg04589649	XDH
GO Molecular Function	GO:0022884	macromolecule transmembrane transporter activity	391	0.232516	1	1	3.78055	0.264512	1	0.000944686	0.00357143	464	0.344816	1	1	2.39556	0.417438	1	17	0.00225734	0.0588235	cg26601431	TOMM20
GO Molecular Function	GO:0020037	heme binding	392	0.232968	1	1	1.62736	2.45796	4	0.00877844	0.0142857	695	0.82913	1	1	0.631389	3.16762	2	129	0.00451467	0.0155039	cg01407254,cg10631356,cg12245706,cg14196395	CAT,CYP26B1
GO Molecular Function	GO:0005123	death receptor binding	393	0.234512	1	1	3.74372	0.267114	1	0.000953979	0.00357143	381	0.23933	1	1	3.70224	0.270107	1	11	0.00225734	0.0909091	cg21184518	DAB2IP
GO Molecular Function	GO:0035591	signaling adaptor activity	394	0.235171	1	1	1.62054	2.46832	4	0.00881543	0.0142857	210	0.0789071	1	1	2.46816	1.62064	4	66	0.00902934	0.0606061	cg13165983,cg14047130,cg19559984,cg21184518	CHN2,CLNK,DAB2IP,IRS1
GO Molecular Function	GO:0016805	dipeptidase activity	395	0.237976	1	1	3.68127	0.271646	1	0.000970163	0.00357143	407	0.276251	1	1	3.13266	0.319217	1	13	0.00225734	0.0769231	cg16962683	CPQ
GO Molecular Function	GO:0005172	vascular endothelial growth factor receptor binding	396	0.239816	1	1	3.64883	0.274061	1	0.000978788	0.00357143	322	0.180395	1	1	5.09058	0.196441	1	8	0.00225734	0.125	cg21184518	DAB2IP
GO Molecular Function	GO:0019787	small conjugating protein ligase activity	397	0.241547	1	1	1.30323	7.67322	10	0.0274044	0.0357143	380	0.239206	1	1	1.32798	6.77723	9	276	0.020316	0.0326087	cg00526835,cg01081168,cg06270779,cg06888746,cg09043941,cg10628201,cg23985408,cg23985995,cg24985060,cg25871890	CNOT4,DTL,FBXW11,HECTD2,NEURL,PRKCQ,TRIM2,UBE2L3,UBE3A
GO Molecular Function	GO:0015026	coreceptor activity	398	0.242257	1	1	2.12697	0.940305	2	0.00335823	0.00714286	277	0.133066	1	1	3.13266	0.638435	2	26	0.00451467	0.0769231	cg13738327,cg24006770	LRP5,TGFBR3
GO Molecular Function	GO:0030515	snoRNA binding	399	0.242618	1	1	3.60036	0.27775	1	0.000991963	0.00357143	419	0.294036	1	1	2.9089	0.343772	1	14	0.00225734	0.0714286	cg26923629	NUDT16L1
GO Molecular Function	GO:0015248	sterol transporter activity	400	0.243425	1	1	3.58661	0.278815	1	0.000995769	0.00357143	435	0.311384	1	1	2.71497	0.368328	1	15	0.00225734	0.0666667	cg04170948	CETP
GO Molecular Function	GO:0070513	death domain binding	401	0.244192	1	1	3.57362	0.279828	1	0.000999387	0.00357143	322	0.180395	1	1	5.09058	0.196441	1	8	0.00225734	0.125	cg18801045	DAP
GO Molecular Function	GO:0008146	sulfotransferase activity	402	0.244581	1	1	1.59217	2.51229	4	0.00897247	0.0142857	119	0.0408802	1	1	3.07355	1.30143	4	53	0.00902934	0.0754717	cg07189366,cg14047130,cg19698242,cg20743628	CHST3,HS3ST1,TPST1,UST
GO Molecular Function	GO:0031994	insulin-like growth factor I binding	403	0.252571	1	1	3.43685	0.290964	1	0.00103916	0.00357143	301	0.159754	1	1	5.8178	0.171886	1	7	0.00225734	0.142857	cg09779027	INSR
GO Molecular Function	GO:0070402	NADPH binding	404	0.254356	1	1	3.40885	0.293354	1	0.00104769	0.00357143	360	0.22017	1	1	4.07246	0.245552	1	10	0.00225734	0.1	cg13651876	GRHPR
GO Molecular Function	GO:0016922	ligand-dependent nuclear receptor binding	405	0.254865	1	1	2.05221	0.974557	2	0.00348056	0.00714286	504	0.406898	1	1	1.93927	0.515659	1	21	0.00225734	0.0476191	cg10849160,cg25024515	NCOR2
GO Molecular Function	GO:0000287	magnesium ion binding	406	0.256843	1	1	1.36277	5.13661	7	0.018345	0.025	449	0.311544	1	1	1.30667	4.59182	6	187	0.013544	0.0320856	cg06906952,cg09936919,cg17591574,cg22854985,cg24985060,cg25903363,cg27308218	ABL2,ADSS,ATP10A,ENSG00000091436,NT5C1B-RDH14,NUDT18
GO Molecular Function	GO:0031419	cobalamin binding	407	0.25794	1	1	3.35383	0.298166	1	0.00106488	0.00357143	339	0.200529	1	1	4.52496	0.220997	1	9	0.00225734	0.111111	cg08581745	CUBN
GO Molecular Function	GO:0008171	O-methyltransferase activity	408	0.259322	1	1	3.33302	0.300028	1	0.00107153	0.00357143	457	0.328307	1	1	2.54529	0.392883	1	16	0.00225734	0.0625	cg02917603	FTSJD2
GO Molecular Function	GO:0005388	calcium-transporting ATPase activity	409	0.260012	1	1	3.3227	0.30096	1	0.00107486	0.00357143	339	0.200529	1	1	4.52496	0.220997	1	9	0.00225734	0.111111	cg13235761	ATP2B4
GO Molecular Function	GO:0005247	voltage-gated chloride channel activity	410	0.26188	1	1	3.29507	0.303484	1	0.00108387	0.00357143	435	0.311384	1	1	2.71497	0.368328	1	15	0.00225734	0.0666667	cg12019475	CLIC5
GO Molecular Function	GO:0051183	vitamin transporter activity	411	0.262033	1	1	3.29282	0.303691	1	0.00108461	0.00357143	478	0.360919	1	1	2.26248	0.441993	1	18	0.00225734	0.0555556	cg22025263	SLC2A1
GO Molecular Function	GO:0097110	scaffold protein binding	412	0.262232	1	1	2.01096	0.994551	2	0.00355197	0.00714286	277	0.133066	1	1	3.13266	0.638435	2	26	0.00451467	0.0769231	cg13235761,cg25006077	ATP2B4,P2RY1
GO Molecular Function	GO:0016788	hydrolase activity, acting on ester bonds	413	0.263039	1	1	1.16237	18.9268	22	0.0675957	0.0785714	604	0.592473	1	1	0.967075	18.6128	18	758	0.0406321	0.0237467	cg00225067,cg00526835,cg02483043,cg02833614,cg03358468,cg05034374,cg05264214,cg05804846,cg05977072,cg08326019,cg09043941,cg09233429,cg09936919,cg13138089,cg13506485,cg15517343,cg16536399,cg18573082,cg22079102,cg25546405,cg25556051,cg26570804	ACOT7,ALPP,ALPPL2,CTDP1,DUSP4,ENPP6,ENSG00000105520,INPP5A,NT5C1B-RDH14,PDE11A,PDE7B,PFKFB3,PLCB2,PLCE1,PPP1R3C,PTPRS,SACM1L,SBF2
GO Molecular Function	GO:0008430	selenium binding	414	0.268254	1	1	3.20361	0.312148	1	0.00111481	0.00357143	392	0.25802	1	1	3.39372	0.294662	1	12	0.00225734	0.0833333	cg24177393	SEPP1
GO Molecular Function	GO:0004198	calcium-dependent cysteine-type endopeptidase activity	415	0.273887	1	1	3.1263	0.319866	1	0.00114238	0.00357143	457	0.328307	1	1	2.54529	0.392883	1	16	0.00225734	0.0625	cg23457506	CAPN13
GO Molecular Function	GO:0030955	potassium ion binding	416	0.274931	1	1	3.11232	0.321304	1	0.00114751	0.00357143	301	0.159754	1	1	5.8178	0.171886	1	7	0.00225734	0.142857	cg04869380	HDAC4
GO Molecular Function	GO:0008253	5'-nucleotidase activity	417	0.280228	1	1	3.04295	0.328628	1	0.00117367	0.00357143	360	0.22017	1	1	4.07246	0.245552	1	10	0.00225734	0.1	cg09936919	NT5C1B-RDH14
GO Molecular Function	GO:0035639	purine ribonucleoside triphosphate binding	418	0.281159	1	1	1.08735	45.9834	50	0.164226	0.178571	431	0.302768	1	1	1.08178	44.3712	48	1807	0.108352	0.0265634	cg01101020,cg01168833,cg01854776,cg04589649,cg04798016,cg05338731,cg05804846,cg06216640,cg06258529,cg06906952,cg08862742,cg09042791,cg09043941,cg09233429,cg09779027,cg10628201,cg10859327,cg11325273,cg11677744,cg11949335,cg12226006,cg13037550,cg13235761,cg13345122,cg13995193,cg14055970,cg14827149,cg15466933,cg15857051,cg16622899,cg17591574,cg17827328,cg19044229,cg19832331,cg21311834,cg22132788,cg2…	ABCB9,ABCC2,ABL2,ADSS,AGAP1,AGAP3,ARL4C,ATP10A,ATP2B4,CARKD,CARS,CARS2,CDC42,CDC7,DCLK1,DDX51,EHD3,ENSG00000091436,EP400,FGFR2,FGFR3,FPGS,INSR,MAFK,MAP3K11,MYO1G,MYO9A,NUAK1,P2RX2,P2RY1,PAK6,PARS2,PFKFB3,PIP5K1C,PRKCE,PRKCQ,RAB35,RAB36,RAD51B,SEPT11,SEPT9,STK24,STK32B,STK39,STK40,SWAP70,TOR3A,UBE2L3
GO Molecular Function	GO:0033691	sialic acid binding	419	0.282283	1	1	3.01674	0.331483	1	0.00118387	0.00357143	322	0.180395	1	1	5.09058	0.196441	1	8	0.00225734	0.125	cg10637453	ST8SIA2
GO Molecular Function	GO:0051119	sugar transmembrane transporter activity	420	0.285037	1	1	2.98219	0.335324	1	0.00119759	0.00357143	516	0.421479	1	1	1.85112	0.540214	1	22	0.00225734	0.0454546	cg22025263	SLC2A1
GO Molecular Function	GO:0034593	phosphatidylinositol bisphosphate phosphatase activity	421	0.289147	1	1	2.93185	0.341082	1	0.00121815	0.00357143	419	0.294036	1	1	2.9089	0.343772	1	14	0.00225734	0.0714286	cg00225067	SACM1L
GO Molecular Function	GO:0016782	transferase activity, transferring sulfur-containing groups	422	0.28921	1	1	1.47256	2.71636	4	0.00970129	0.0142857	177	0.0689575	1	1	2.58569	1.54698	4	63	0.00902934	0.0634921	cg07189366,cg14047130,cg19698242,cg20743628	CHST3,HS3ST1,TPST1,UST
GO Molecular Function	GO:0043559	insulin binding	423	0.2899	1	1	2.92278	0.34214	1	0.00122193	0.00357143	219	0.0946694	1	1	10.1812	0.0982207	1	4	0.00225734	0.25	cg09779027	INSR
GO Molecular Function	GO:0016624	oxidoreductase activity, acting on the aldehyde or oxo group of donors, disulfide as acceptor	424	0.290592	1	1	2.91448	0.343115	1	0.00122541	0.00357143	339	0.200529	1	1	4.52496	0.220997	1	9	0.00225734	0.111111	cg03155825	OGDH
GO Molecular Function	GO:0019843	rRNA binding	425	0.291162	1	1	2.90768	0.343916	1	0.00122827	0.00357143	571	0.525957	1	1	1.35749	0.736655	1	30	0.00225734	0.0333333	cg09991306	MTERFD2
GO Molecular Function	GO:0016746	transferase activity, transferring acyl groups	426	0.294154	1	1	1.30131	5.37921	7	0.0192115	0.025	474	0.348153	1	1	1.22349	5.72136	7	233	0.0158013	0.0300429	cg12019475,cg15211864,cg17729072,cg23457506,cg24571086,cg25578048,cg27053177	ATE1,CDYL,CERS6,CPT1A,LCLAT1,SUPT3H,ZDHHC14
GO Molecular Function	GO:0001077	RNA polymerase II core promoter proximal region sequence-specific DNA binding transcription factor activity involved in positive regulation of transcription	427	0.294243	1	1	1.33701	4.48762	6	0.0160272	0.0214286	43	0.00962852	1	0.825814	3.30199	1.81708	6	74	0.013544	0.0810811	cg00234321,cg01771850,cg09767588,cg19559984,cg21461745,cg24545602	CREB5,EPAS1,JUN,KLF15,SOX9,ZNF750
GO Molecular Function	GO:0031432	titin binding	428	0.294459	1	1	2.86884	0.348573	1	0.0012449	0.00357143	419	0.294036	1	1	2.9089	0.343772	1	14	0.00225734	0.0714286	cg22840650	ANKRD2
GO Molecular Function	GO:0032550	purine ribonucleoside binding	429	0.294627	1	1	1.08165	46.2257	50	0.165092	0.178571	451	0.315376	1	1	1.07642	44.5922	48	1816	0.108352	0.0264317	cg01101020,cg01168833,cg01854776,cg04589649,cg04798016,cg05338731,cg05804846,cg06216640,cg06258529,cg06906952,cg08862742,cg09042791,cg09043941,cg09233429,cg09779027,cg10628201,cg10859327,cg11325273,cg11677744,cg11949335,cg12226006,cg13037550,cg13235761,cg13345122,cg13995193,cg14055970,cg14827149,cg15466933,cg15857051,cg16622899,cg17591574,cg17827328,cg19044229,cg19832331,cg21311834,cg22132788,cg2…	ABCB9,ABCC2,ABL2,ADSS,AGAP1,AGAP3,ARL4C,ATP10A,ATP2B4,CARKD,CARS,CARS2,CDC42,CDC7,DCLK1,DDX51,EHD3,ENSG00000091436,EP400,FGFR2,FGFR3,FPGS,INSR,MAFK,MAP3K11,MYO1G,MYO9A,NUAK1,P2RX2,P2RY1,PAK6,PARS2,PFKFB3,PIP5K1C,PRKCE,PRKCQ,RAB35,RAB36,RAD51B,SEPT11,SEPT9,STK24,STK32B,STK39,STK40,SWAP70,TOR3A,UBE2L3
GO Molecular Function	GO:0019888	protein phosphatase regulator activity	430	0.295503	1	1	1.58105	1.89748	3	0.0067767	0.0107143	536	0.460316	1	1	1.29285	1.54698	2	63	0.00451467	0.031746	cg01081168,cg06624731,cg10534659	ELFN1,PPP2R5A
GO Molecular Function	GO:0005523	tropomyosin binding	431	0.295527	1	1	2.85644	0.350086	1	0.00125031	0.00357143	435	0.311384	1	1	2.71497	0.368328	1	15	0.00225734	0.0666667	cg11546777	NEBL
GO Molecular Function	GO:0001883	purine nucleoside binding	432	0.296188	1	1	1.081	46.2535	50	0.165191	0.178571	453	0.319619	1	1	1.07465	44.6659	48	1819	0.108352	0.0263881	cg01101020,cg01168833,cg01854776,cg04589649,cg04798016,cg05338731,cg05804846,cg06216640,cg06258529,cg06906952,cg08862742,cg09042791,cg09043941,cg09233429,cg09779027,cg10628201,cg10859327,cg11325273,cg11677744,cg11949335,cg12226006,cg13037550,cg13235761,cg13345122,cg13995193,cg14055970,cg14827149,cg15466933,cg15857051,cg16622899,cg17591574,cg17827328,cg19044229,cg19832331,cg21311834,cg22132788,cg2…	ABCB9,ABCC2,ABL2,ADSS,AGAP1,AGAP3,ARL4C,ATP10A,ATP2B4,CARKD,CARS,CARS2,CDC42,CDC7,DCLK1,DDX51,EHD3,ENSG00000091436,EP400,FGFR2,FGFR3,FPGS,INSR,MAFK,MAP3K11,MYO1G,MYO9A,NUAK1,P2RX2,P2RY1,PAK6,PARS2,PFKFB3,PIP5K1C,PRKCE,PRKCQ,RAB35,RAB36,RAD51B,SEPT11,SEPT9,STK24,STK32B,STK39,STK40,SWAP70,TOR3A,UBE2L3
GO Molecular Function	GO:0032549	ribonucleoside binding	433	0.297695	1	1	1.08037	46.2803	50	0.165287	0.178571	455	0.321038	1	1	1.07406	44.6904	48	1820	0.108352	0.0263736	cg01101020,cg01168833,cg01854776,cg04589649,cg04798016,cg05338731,cg05804846,cg06216640,cg06258529,cg06906952,cg08862742,cg09042791,cg09043941,cg09233429,cg09779027,cg10628201,cg10859327,cg11325273,cg11677744,cg11949335,cg12226006,cg13037550,cg13235761,cg13345122,cg13995193,cg14055970,cg14827149,cg15466933,cg15857051,cg16622899,cg17591574,cg17827328,cg19044229,cg19832331,cg21311834,cg22132788,cg2…	ABCB9,ABCC2,ABL2,ADSS,AGAP1,AGAP3,ARL4C,ATP10A,ATP2B4,CARKD,CARS,CARS2,CDC42,CDC7,DCLK1,DDX51,EHD3,ENSG00000091436,EP400,FGFR2,FGFR3,FPGS,INSR,MAFK,MAP3K11,MYO1G,MYO9A,NUAK1,P2RX2,P2RY1,PAK6,PARS2,PFKFB3,PIP5K1C,PRKCE,PRKCQ,RAB35,RAB36,RAD51B,SEPT11,SEPT9,STK24,STK32B,STK39,STK40,SWAP70,TOR3A,UBE2L3
GO Molecular Function	GO:0046970	NAD-dependent histone deacetylase activity (H4-K16 specific)	434	0.297806	1	1	2.83028	0.353322	1	0.00126187	0.00357143	381	0.23933	1	1	3.70224	0.270107	1	11	0.00225734	0.0909091	cg04869380	HDAC4
GO Molecular Function	GO:0097372	NAD-dependent histone deacetylase activity (H3-K18 specific)	435	0.298515	1	1	2.82222	0.354331	1	0.00126547	0.00357143	392	0.25802	1	1	3.39372	0.294662	1	12	0.00225734	0.0833333	cg04869380	HDAC4
GO Molecular Function	GO:0032041	NAD-dependent histone deacetylase activity (H3-K14 specific)	436	0.299799	1	1	2.80772	0.356161	1	0.001272	0.00357143	392	0.25802	1	1	3.39372	0.294662	1	12	0.00225734	0.0833333	cg04869380	HDAC4
GO Molecular Function	GO:0047555	3',5'-cyclic-GMP phosphodiesterase activity	437	0.302099	1	1	2.78205	0.359447	1	0.00128374	0.00357143	360	0.22017	1	1	4.07246	0.245552	1	10	0.00225734	0.1	cg05034374	PDE11A
GO Molecular Function	GO:0008308	voltage-gated anion channel activity	438	0.303315	1	1	2.76863	0.361189	1	0.00128996	0.00357143	493	0.39195	1	1	2.03623	0.491104	1	20	0.00225734	0.05	cg12019475	CLIC5
GO Molecular Function	GO:0043015	gamma-tubulin binding	439	0.303453	1	1	2.76712	0.361387	1	0.00129067	0.00357143	483	0.376627	1	1	2.1434	0.466548	1	19	0.00225734	0.0526316	cg01243773	FEZ1
GO Molecular Function	GO:0005218	intracellular ligand-gated calcium channel activity	440	0.305274	1	1	2.74725	0.364001	1	0.0013	0.00357143	360	0.22017	1	1	4.07246	0.245552	1	10	0.00225734	0.1	cg10256045	TPCN2
GO Molecular Function	GO:0001882	nucleoside binding	441	0.306081	1	1	1.07693	46.4283	50	0.165816	0.178571	462	0.335341	1	1	1.06819	44.936	48	1830	0.108352	0.0262295	cg01101020,cg01168833,cg01854776,cg04589649,cg04798016,cg05338731,cg05804846,cg06216640,cg06258529,cg06906952,cg08862742,cg09042791,cg09043941,cg09233429,cg09779027,cg10628201,cg10859327,cg11325273,cg11677744,cg11949335,cg12226006,cg13037550,cg13235761,cg13345122,cg13995193,cg14055970,cg14827149,cg15466933,cg15857051,cg16622899,cg17591574,cg17827328,cg19044229,cg19832331,cg21311834,cg22132788,cg2…	ABCB9,ABCC2,ABL2,ADSS,AGAP1,AGAP3,ARL4C,ATP10A,ATP2B4,CARKD,CARS,CARS2,CDC42,CDC7,DCLK1,DDX51,EHD3,ENSG00000091436,EP400,FGFR2,FGFR3,FPGS,INSR,MAFK,MAP3K11,MYO1G,MYO9A,NUAK1,P2RX2,P2RY1,PAK6,PARS2,PFKFB3,PIP5K1C,PRKCE,PRKCQ,RAB35,RAB36,RAD51B,SEPT11,SEPT9,STK24,STK32B,STK39,STK40,SWAP70,TOR3A,UBE2L3
GO Molecular Function	GO:0016863	intramolecular oxidoreductase activity, transposing C=C bonds	442	0.308304	1	1	2.71469	0.368366	1	0.00131559	0.00357143	407	0.276251	1	1	3.13266	0.319217	1	13	0.00225734	0.0769231	cg17729072	ECI2
GO Molecular Function	GO:0005072	transforming growth factor beta receptor, cytoplasmic mediator activity	443	0.309592	1	1	2.70105	0.370227	1	0.00132224	0.00357143	360	0.22017	1	1	4.07246	0.245552	1	10	0.00225734	0.1	cg14055970	ENG
GO Molecular Function	GO:0030374	ligand-dependent nuclear receptor transcription coactivator activity	444	0.309661	1	1	1.78013	1.12351	2	0.00401255	0.00714286	432	0.303295	1	1	1.80998	1.10498	2	45	0.00451467	0.0444444	cg03155825,cg03599855	MED30,ZMIZ2
GO Molecular Function	GO:0003828	alpha-N-acetylneuraminate alpha-2,8-sialyltransferase activity	445	0.310895	1	1	2.68735	0.372114	1	0.00132898	0.00357143	254	0.116905	1	1	8.14492	0.122776	1	5	0.00225734	0.2	cg10637453	ST8SIA2
GO Molecular Function	GO:0001085	RNA polymerase II transcription factor binding	446	0.311043	1	1	1.35389	3.69306	5	0.0131895	0.0178571	620	0.640077	1	1	0.925559	2.16086	2	88	0.00451467	0.0227273	cg05264214,cg09767588,cg15517343,cg16536399,cg25546405	JUN,NFATC1
GO Molecular Function	GO:0034056	estrogen response element binding	447	0.311523	1	1	2.68079	0.373025	1	0.00133223	0.00357143	219	0.0946694	1	1	10.1812	0.0982207	1	4	0.00225734	0.25	cg19987354	ESR2
GO Molecular Function	GO:0004435	phosphatidylinositol phospholipase C activity	448	0.312507	1	1	1.76789	1.13129	2	0.00404032	0.00714286	297	0.15865	1	1	2.80859	0.7121	2	29	0.00451467	0.0689655	cg09233429,cg13506485	PLCB2,PLCE1
GO Molecular Function	GO:0016747	transferase activity, transferring acyl groups other than amino-acyl groups	449	0.313421	1	1	1.30474	4.59861	6	0.0164236	0.0214286	463	0.34188	1	1	1.25952	4.7637	6	194	0.013544	0.0309278	cg12019475,cg15211864,cg17729072,cg23457506,cg25578048,cg27053177	CDYL,CERS6,CPT1A,LCLAT1,SUPT3H,ZDHHC14
GO Molecular Function	GO:0008266	poly(U) RNA binding	450	0.315996	1	1	2.63481	0.379535	1	0.00135548	0.00357143	322	0.180395	1	1	5.09058	0.196441	1	8	0.00225734	0.125	cg02767634	HNRNPH1
GO Molecular Function	GO:0070273	phosphatidylinositol-4-phosphate binding	451	0.316187	1	1	2.63288	0.379812	1	0.00135647	0.00357143	360	0.22017	1	1	4.07246	0.245552	1	10	0.00225734	0.1	cg21184518	DAB2IP
GO Molecular Function	GO:0046982	protein heterodimerization activity	452	0.316861	1	1	1.16599	12.007	14	0.0428821	0.05	509	0.409847	1	1	1.1061	9.94485	11	405	0.0248307	0.0271605	cg01234251,cg03599855,cg04666346,cg10127554,cg12019475,cg13191508,cg13425135,cg14344989,cg21917512,cg21926603,cg24545602,cg25006077,cg25929664,cg25961952	EPAS1,EXT1,FZD4,H2AFY,KCNK3,MAFA,P2RY1,PDGFA,RXRA,SUPT3H,ZHX2
GO Molecular Function	GO:0004629	phospholipase C activity	453	0.318435	1	1	1.7429	1.14751	2	0.00409826	0.00714286	320	0.17617	1	1	2.62739	0.761211	2	31	0.00451467	0.0645161	cg09233429,cg13506485	PLCB2,PLCE1
GO Molecular Function	GO:0031996	thioesterase binding	454	0.319494	1	1	2.59974	0.384654	1	0.00137377	0.00357143	419	0.294036	1	1	2.9089	0.343772	1	14	0.00225734	0.0714286	cg14827149	CDC42
GO Molecular Function	GO:0000979	RNA polymerase II core promoter sequence-specific DNA binding	455	0.320026	1	1	1.73631	1.15187	2	0.00411382	0.00714286	551	0.489189	1	1	1.50832	0.66299	1	27	0.00225734	0.037037	cg21853871,cg23014425	HOXB3
GO Molecular Function	GO:0019200	carbohydrate kinase activity	456	0.321983	1	1	2.57524	0.388313	1	0.00138683	0.00357143	483	0.376627	1	1	2.1434	0.466548	1	19	0.00225734	0.0526316	cg09043941	PFKFB3
GO Molecular Function	GO:0048019	receptor antagonist activity	457	0.325061	1	1	2.54545	0.392857	1	0.00140306	0.00357143	360	0.22017	1	1	4.07246	0.245552	1	10	0.00225734	0.1	cg19987354	ESR2
GO Molecular Function	GO:0046969	NAD-dependent histone deacetylase activity (H3-K9 specific)	458	0.327636	1	1	2.52096	0.396674	1	0.00141669	0.00357143	407	0.276251	1	1	3.13266	0.319217	1	13	0.00225734	0.0769231	cg04869380	HDAC4
GO Molecular Function	GO:0016307	phosphatidylinositol phosphate kinase activity	459	0.32874	1	1	2.51057	0.398316	1	0.00142256	0.00357143	435	0.311384	1	1	2.71497	0.368328	1	15	0.00225734	0.0666667	cg13995193	PIP5K1C
GO Molecular Function	GO:0070577	histone acetyl-lysine binding	460	0.330005	1	1	2.49876	0.400199	1	0.00142928	0.00357143	464	0.344816	1	1	2.39556	0.417438	1	17	0.00225734	0.0588235	cg17091056	PSME4
GO Molecular Function	GO:0015144	carbohydrate transmembrane transporter activity	461	0.330348	1	1	2.49557	0.40071	1	0.00143111	0.00357143	551	0.489189	1	1	1.50832	0.66299	1	27	0.00225734	0.037037	cg22025263	SLC2A1
GO Molecular Function	GO:0043274	phospholipase binding	462	0.33078	1	1	2.49157	0.401354	1	0.00143341	0.00357143	419	0.294036	1	1	2.9089	0.343772	1	14	0.00225734	0.0714286	cg18640536	LMNB1
GO Molecular Function	GO:0017136	NAD-dependent histone deacetylase activity	463	0.331633	1	1	2.48368	0.402629	1	0.00143796	0.00357143	457	0.328307	1	1	2.54529	0.392883	1	16	0.00225734	0.0625	cg04869380	HDAC4
GO Molecular Function	GO:0034713	type I transforming growth factor beta receptor binding	464	0.332784	1	1	2.47311	0.404349	1	0.0014441	0.00357143	301	0.159754	1	1	5.8178	0.171886	1	7	0.00225734	0.142857	cg14055970	ENG
GO Molecular Function	GO:0005001	transmembrane receptor protein tyrosine phosphatase activity	465	0.334154	1	1	1.67969	1.1907	2	0.00425249	0.00714286	478	0.360919	1	1	2.26248	0.441993	1	18	0.00225734	0.0555556	cg03358468,cg22079102	PTPRS
GO Molecular Function	GO:0005548	phospholipid transporter activity	466	0.3363	1	1	1.67138	1.19661	2	0.00427362	0.00714286	320	0.17617	1	1	2.62739	0.761211	2	31	0.00451467	0.0645161	cg04170948,cg24985060	ATP10A,CETP
GO Molecular Function	GO:0005126	cytokine receptor binding	467	0.336759	1	1	1.26791	4.73219	6	0.0169007	0.0214286	613	0.627197	1	1	0.929786	5.37758	5	219	0.0112867	0.022831	cg03466237,cg11199014,cg14055970,cg21184518,cg23041020,cg24006770	DAB2IP,ENG,IFNL1,TGFBR3,TOLLIP
GO Molecular Function	GO:0030676	Rac guanyl-nucleotide exchange factor activity	468	0.338054	1	1	2.42561	0.412268	1	0.00147238	0.00357143	360	0.22017	1	1	4.07246	0.245552	1	10	0.00225734	0.1	cg27460824	SPATA13
GO Molecular Function	GO:0016811	hydrolase activity, acting on carbon-nitrogen (but not peptide) bonds, in linear amides	469	0.338298	1	1	1.66372	1.20213	2	0.00429331	0.00714286	512	0.418521	1	1	1.4043	1.4242	2	58	0.00451467	0.0344828	cg04869380,cg10631356	CAT,HDAC4
GO Molecular Function	GO:0003824	catalytic activity	470	0.341795	1	1	1.03165	122.135	126	0.436196	0.45	654	0.71247	1	1	0.963633	134.906	130	5494	0.293454	0.0236622	cg00225067,cg00234321,cg00526835,cg01081168,cg01101020,cg01168833,cg01234251,cg01407254,cg01771850,cg02483043,cg02783314,cg02833614,cg02917603,cg03155825,cg03357952,cg03358468,cg03599855,cg04110750,cg04589649,cg04683210,cg04798016,cg04869380,cg05034374,cg05264214,cg05276184,cg05522011,cg05804846,cg05977072,cg06258529,cg06270779,cg06888746,cg06906952,cg07189366,cg07714812,cg08122051,cg08326019,cg0…	A3GALT2,ABCB9,ABCC2,ABL2,ACOT7,ACYP2,ADSS,AGAP3,ALDH1L1,ALPP,ALPPL2,AMPD3,ARL4C,ATE1,ATP10A,ATP2B4,B3GALT1,B3GNTL1,BACE1,CAPN13,CARKD,CARS,CARS2,CAT,CCND1,CDC42,CDC7,CDYL,CERS6,CHST3,CNOT4,CPQ,CPT1A,CRCP,CTDP1,CYP26B1,DCLK1,DCP1A,DDX51,DHCR24,DTL,DUSP4,ECI2,EHD3,ENG,ENPP6,ENSG00000091436,ENSG00000105520,EP400,EXT1,FAM20C,FBXW11,FGFR2,FGFR3,FGFRL1,FGGY,FPGS,FTSJD2,GMDS,GOT1,GRHPR,HDAC4,HECTD2,HS3S…
GO Molecular Function	GO:0008158	hedgehog receptor activity	471	0.341943	1	1	2.39148	0.418152	1	0.0014934	0.00357143	360	0.22017	1	1	4.07246	0.245552	1	10	0.00225734	0.1	cg14173476	B9D1
GO Molecular Function	GO:0016903	oxidoreductase activity, acting on the aldehyde or oxo group of donors	472	0.34465	1	1	1.63976	1.21969	2	0.00435604	0.00714286	402	0.266733	1	1	1.98657	1.00676	2	41	0.00451467	0.0487805	cg00234321,cg03155825	ALDH1L1,OGDH
GO Molecular Function	GO:0008168	methyltransferase activity	473	0.346691	1	1	1.25296	4.78868	6	0.0171024	0.0214286	491	0.385658	1	1	1.19778	5.00926	6	204	0.013544	0.0294118	cg00234321,cg02917603,cg05522011,cg12121765,cg14308466,cg23877017	ALDH1L1,FTSJD2,KIAA1456,NSUN7,PRDM8,SARDH
GO Molecular Function	GO:0031420	alkali metal ion binding	474	0.347036	1	1	2.34792	0.425909	1	0.0015211	0.00357143	360	0.22017	1	1	4.07246	0.245552	1	10	0.00225734	0.1	cg04869380	HDAC4
GO Molecular Function	GO:0051537	2 iron, 2 sulfur cluster binding	475	0.351543	1	1	2.3104	0.432825	1	0.0015458	0.00357143	483	0.376627	1	1	2.1434	0.466548	1	19	0.00225734	0.0526316	cg04589649	XDH
GO Molecular Function	GO:0004497	monooxygenase activity	476	0.351672	1	1	1.42556	2.10444	3	0.00751585	0.0107143	724	0.91091	1	1	0.419841	2.38185	1	97	0.00225734	0.0103093	cg01407254,cg12245706,cg14196395	CYP26B1
GO Molecular Function	GO:0030546	receptor activator activity	477	0.35256	1	1	1.61077	1.24164	2	0.00443442	0.00714286	297	0.15865	1	1	2.80859	0.7121	2	29	0.00451467	0.0689655	cg14827149,cg24545602	PRKCE,WNT4
GO Molecular Function	GO:0016646	oxidoreductase activity, acting on the CH-NH group of donors, NAD or NADP as acceptor	478	0.353145	1	1	2.29729	0.435295	1	0.00155462	0.00357143	483	0.376627	1	1	2.1434	0.466548	1	19	0.00225734	0.0526316	cg00234321	ALDH1L1
GO Molecular Function	GO:0003841	1-acylglycerol-3-phosphate O-acyltransferase activity	479	0.356585	1	1	2.26954	0.440619	1	0.00157364	0.00357143	360	0.22017	1	1	4.07246	0.245552	1	10	0.00225734	0.1	cg23457506	LCLAT1
GO Molecular Function	GO:0031406	carboxylic acid binding	480	0.356835	1	1	1.23808	4.84621	6	0.0173079	0.0214286	619	0.63963	1	1	0.91516	4.37082	4	178	0.00902934	0.0224719	cg01407254,cg04004830,cg10637453,cg11113066,cg12245706,cg14196395	CYP26B1,GOT1,SDPR,ST8SIA2
GO Molecular Function	GO:0008499	UDP-galactose:beta-N-acetylglucosamine beta-1,3-galactosyltransferase activity	481	0.359013	1	1	2.25026	0.444393	1	0.00158712	0.00357143	322	0.180395	1	1	5.09058	0.196441	1	8	0.00225734	0.125	cg13345122	B3GALT1
GO Molecular Function	GO:0001786	phosphatidylserine binding	482	0.360557	1	1	2.23813	0.446802	1	0.00159572	0.00357143	435	0.311384	1	1	2.71497	0.368328	1	15	0.00225734	0.0666667	cg04004830	SDPR
GO Molecular Function	GO:0043177	organic acid binding	483	0.360594	1	1	1.23267	4.8675	6	0.0173839	0.0214286	622	0.643983	1	1	0.910047	4.39538	4	179	0.00902934	0.0223464	cg01407254,cg04004830,cg10637453,cg11113066,cg12245706,cg14196395	CYP26B1,GOT1,SDPR,ST8SIA2
GO Molecular Function	GO:0016741	transferase activity, transferring one-carbon groups	484	0.36118	1	1	1.23183	4.87081	6	0.0173958	0.0214286	510	0.411963	1	1	1.16356	5.15659	6	210	0.013544	0.0285714	cg00234321,cg02917603,cg05522011,cg12121765,cg14308466,cg23877017	ALDH1L1,FTSJD2,KIAA1456,NSUN7,PRDM8,SARDH
GO Molecular Function	GO:0022829	wide pore channel activity	485	0.361287	1	1	2.23244	0.447941	1	0.00159979	0.00357143	516	0.421479	1	1	1.85112	0.540214	1	22	0.00225734	0.0454546	cg17239876	PRF1
GO Molecular Function	GO:0051082	unfolded protein binding	486	0.363044	1	1	1.57372	1.27087	2	0.00453884	0.00714286	633	0.675536	1	1	0.866481	2.30819	2	94	0.00451467	0.0212766	cg08862742,cg26601431	NAP1L4,TOMM20
GO Molecular Function	GO:0005068	transmembrane receptor protein tyrosine kinase adaptor activity	487	0.364077	1	1	2.21087	0.452311	1	0.0016154	0.00357143	339	0.200529	1	1	4.52496	0.220997	1	9	0.00225734	0.111111	cg13165983	IRS1
GO Molecular Function	GO:0031369	translation initiation factor binding	488	0.370547	1	1	2.16206	0.462522	1	0.00165186	0.00357143	457	0.328307	1	1	2.54529	0.392883	1	16	0.00225734	0.0625	cg08326300	RPS24
GO Molecular Function	GO:0004716	receptor signaling protein tyrosine kinase activity	489	0.372367	1	1	2.14863	0.465412	1	0.00166219	0.00357143	339	0.200529	1	1	4.52496	0.220997	1	9	0.00225734	0.111111	cg09779027	INSR
GO Molecular Function	GO:0019706	protein-cysteine S-palmitoyltransferase activity	490	0.373612	1	1	2.13952	0.467394	1	0.00166927	0.00357143	537	0.46311	1	1	1.62898	0.61388	1	25	0.00225734	0.04	cg25578048	ZDHHC14
GO Molecular Function	GO:0005021	vascular endothelial growth factor-activated receptor activity	491	0.3755	1	1	2.12581	0.470409	1	0.00168003	0.00357143	301	0.159754	1	1	5.8178	0.171886	1	7	0.00225734	0.142857	cg19990373	NRP2
GO Molecular Function	GO:0043014	alpha-tubulin binding	492	0.381467	1	1	2.08336	0.479993	1	0.00171426	0.00357143	516	0.421479	1	1	1.85112	0.540214	1	22	0.00225734	0.0454546	cg11677744	ARL4C
GO Molecular Function	GO:0003924	GTPase activity	493	0.381722	1	1	1.20314	4.98694	6	0.0178105	0.0214286	561	0.50247	1	1	1.05778	5.67225	6	231	0.013544	0.025974	cg04589649,cg11677744,cg14827149,cg23340777,cg23541975,cg25417842	AGAP3,ARL4C,CDC42,EHD3,RAB35,SEPT9
GO Molecular Function	GO:0008195	phosphatidate phosphatase activity	494	0.381911	1	1	2.08026	0.480709	1	0.00171682	0.00357143	381	0.23933	1	1	3.70224	0.270107	1	11	0.00225734	0.0909091	cg08326019	ENSG00000105520
GO Molecular Function	GO:0004114	3',5'-cyclic-nucleotide phosphodiesterase activity	495	0.382527	1	1	1.50863	1.3257	2	0.00473465	0.00714286	274	0.124765	1	1	3.25797	0.61388	2	25	0.00451467	0.08	cg05034374,cg18573082	PDE11A,PDE7B
GO Molecular Function	GO:0008252	nucleotidase activity	496	0.383617	1	1	2.06839	0.483469	1	0.00172667	0.00357143	392	0.25802	1	1	3.39372	0.294662	1	12	0.00225734	0.0833333	cg09936919	NT5C1B-RDH14
GO Molecular Function	GO:0004112	cyclic-nucleotide phosphodiesterase activity	497	0.38542	1	1	1.49936	1.3339	2	0.00476394	0.00714286	277	0.133066	1	1	3.13266	0.638435	2	26	0.00451467	0.0769231	cg05034374,cg18573082	PDE11A,PDE7B
GO Molecular Function	GO:0016755	transferase activity, transferring amino-acyl groups	498	0.386061	1	1	2.05156	0.487434	1	0.00174084	0.00357143	516	0.421479	1	1	1.85112	0.540214	1	22	0.00225734	0.0454546	cg24571086	ATE1
GO Molecular Function	GO:0050840	extracellular matrix binding	499	0.386376	1	1	1.49632	1.33662	2	0.00477363	0.00714286	402	0.266733	1	1	1.98657	1.00676	2	41	0.00451467	0.0487805	cg11119301,cg19698242	DCN,SPOCK2
GO Molecular Function	GO:0015279	store-operated calcium channel activity	500	0.386775	1	1	2.04668	0.488597	1	0.00174499	0.00357143	339	0.200529	1	1	4.52496	0.220997	1	9	0.00225734	0.111111	cg05977072	TMEM66
GO Biological Process	GO:0071461	cellular response to redox state	1	3.19427e-08	0.000333482	0.000333482	517.729	0.00579454	3	2.06948e-05	0.0107143	549	0.0245552	1	0.466951	40.7246	0.0245552	1	1	0.00225734	1	cg01851968,cg02351655,cg16628641	VASN
GO Biological Process	GO:0051716	cellular response to stimulus	2	4.06251e-08	0.000424126	0.000212063	1.35413	127.757	173	0.456276	0.617857	273	0.00402411	1	0.153889	1.19846	131.002	157	5335	0.354402	0.0294283	cg00034336,cg00225067,cg00395625,cg01081168,cg01168833,cg01234251,cg01243773,cg01407254,cg01851968,cg01854776,cg02351655,cg02783314,cg03278514,cg03357952,cg03466237,cg03599855,cg04110750,cg04170948,cg04249605,cg04359602,cg04517258,cg04666346,cg04683210,cg04784499,cg04798016,cg04869380,cg05034374,cg05264214,cg05276184,cg05338731,cg05522011,cg05794556,cg05977072,cg06216640,cg06511312,cg06776201,cg0…	ABL2,ADM,ADSS,AGAP1,AGAP3,ANP32A,APBB2,APPL2,ARHGAP15,ARHGAP18,ARHGAP27,ARHGEF16,ARL4C,ATF6B,ATP6V0A4,B9D1,CACTIN,CAT,CCND1,CDC42,CHN2,CLNK,CRCP,CXXC5,CYP26B1,CYTL1,DAB2IP,DAP,DCLK1,DERL1,DHCR24,DLC1,DLL1,DNMBP,DTL,DUSP4,ENG,ENSG00000091436,ENSG00000270898,EPAS1,EPN2,ESR2,ETS1,EXT1,FBXW11,FBXW4,FEZ1,FGF5,FGFR2,FGFR3,FGFRL1,FMOD,FOXC1,FZD4,GAP43,GLI2,GMDS,GOT1,GPR153,GPR158,GPR75,GPR75-ASB3,HDAC4,…
GO Biological Process	GO:0048522	positive regulation of cellular process	3	6.34345e-08	0.000662256	0.000220752	1.45529	95.5134	139	0.341119	0.496429	31	9.55839e-07	0.00997896	0.000321902	1.50194	81.2285	122	3308	0.275395	0.0368803	cg00034336,cg00169776,cg00225067,cg00234321,cg01081168,cg01234251,cg01243773,cg01407254,cg01771850,cg01854776,cg02483043,cg02639667,cg02783314,cg02833614,cg02961385,cg03155825,cg03278514,cg03466237,cg03599855,cg04110750,cg04170948,cg04249605,cg04589649,cg04666346,cg04784499,cg04798016,cg04869380,cg05264214,cg05276184,cg05522011,cg05794556,cg05891572,cg06511312,cg06717565,cg06776201,cg06888746,cg0…	ABL2,ADM,APBB2,ARHGEF16,ARID1B,BMPER,BTG1,CAT,CCND1,CDC42,CDC7,CPT1A,CREB5,CRTC1,CTDP1,CXXC5,CYP26B1,CYTL1,DAB2IP,DLC1,DLL1,DLX2,EDIL3,ENG,ENSG00000091436,EPAS1,ESR2,ETS1,FAM20C,FBXW11,FBXW4,FEZ1,FGF5,FGFR2,FGFR3,FNDC3B,FOXC1,FOXD2,FZD4,GLI2,GLIS1,HDAC4,HERPUD1,HLA-DPA1,HOXB1,HOXB4,ID2,IFNL1,INHBB,INSR,IRS1,ITGA6,JUN,KLF15,KLF6,LAMA2,LARP1,LIMD1,LRP5,MAB21L1,MAF,MAFA,MAP3K11,MED30,MMS19,MTF2,MYC,…
GO Biological Process	GO:0050789	regulation of biological process	4	1.38388e-07	0.00144477	0.000361193	1.1971	193.801	232	0.692148	0.828571	186	0.00165738	1	0.093027	1.135	229.075	260	9329	0.586907	0.0278701	cg00034336,cg00169776,cg00225067,cg00234321,cg00395625,cg01081168,cg01095004,cg01168833,cg01234251,cg01243773,cg01407254,cg01771850,cg01854776,cg02483043,cg02639667,cg02767634,cg02783314,cg02833614,cg02961385,cg03155825,cg03278514,cg03357952,cg03358468,cg03466237,cg03599855,cg04110750,cg04170948,cg04249605,cg04359602,cg04517258,cg04589649,cg04666346,cg04683210,cg04784499,cg04798016,cg04869380,cg0…	ABCB9,ABL2,ADM,AGAP1,AGAP3,ANP32A,APBB2,APPL2,ARFIP1,ARHGAP15,ARHGAP18,ARHGAP27,ARHGEF16,ARID1B,ARL4C,ASAP1,ASPSCR1,ATF6B,ATP10A,ATP2B4,ATP6V0A4,B9D1,BANP,BMPER,BTG1,CACTIN,CAPZB,CAT,CCNA1,CCND1,CDC42,CDC7,CDCA7,CDYL,CERS6,CETP,CHN2,CLIC5,CLNK,CNKSR3,COL5A1,COMP,CPT1A,CRCP,CREB5,CRTC1,CTDP1,CXXC5,CYP26B1,CYTL1,DAB2IP,DAP,DCLK1,DERL1,DHCR24,DLC1,DLL1,DLX2,DMRTB1,DNMBP,DPF3,DTL,DUSP4,EDIL3,EIF3H,EL…
GO Biological Process	GO:0048518	positive regulation of biological process	5	1.64846e-07	0.00172099	0.000344198	1.40752	104.439	147	0.372997	0.525	35	2.01687e-06	0.0210561	0.000601603	1.44935	91.0752	132	3709	0.297968	0.0355891	cg00034336,cg00169776,cg00225067,cg00234321,cg01081168,cg01234251,cg01243773,cg01407254,cg01771850,cg01854776,cg02483043,cg02639667,cg02783314,cg02833614,cg02961385,cg03155825,cg03278514,cg03466237,cg03599855,cg04110750,cg04170948,cg04249605,cg04589649,cg04666346,cg04784499,cg04798016,cg04869380,cg05264214,cg05276184,cg05522011,cg05794556,cg05891572,cg05977072,cg06511312,cg06717565,cg06776201,cg0…	ABCB9,ABL2,ADM,APBB2,ARHGEF16,ARID1B,BMPER,BTG1,CAT,CCND1,CDC42,CDC7,CLIC5,CNKSR3,CPT1A,CREB5,CRTC1,CTDP1,CXXC5,CYP26B1,CYTL1,DAB2IP,DLC1,DLL1,DLX2,DUSP4,EDIL3,ENG,ENSG00000091436,EPAS1,ESR2,ETS1,FAM20C,FBXW11,FBXW4,FEZ1,FGF5,FGFR2,FGFR3,FNDC3B,FOXC1,FOXD2,FZD4,GLI2,GLIS1,HDAC4,HERPUD1,HLA-DPA1,HOXB1,HOXB4,ID2,IFNL1,INHBB,INSR,IRS1,ITGA6,JUN,KLF15,KLF6,LAMA2,LARP1,LIMD1,LRP5,LZTS1,MAB21L1,MAF,MAF…
GO Biological Process	GO:0006357	regulation of transcription from RNA polymerase II promoter	6	2.22663e-07	0.0023246	0.000387433	1.74558	45.8299	80	0.163678	0.285714	9	1.81312e-08	0.000189289	2.10322e-05	2.02137	33.6406	68	1370	0.153499	0.049635	cg00034336,cg00169776,cg00234321,cg01243773,cg01771850,cg02483043,cg02783314,cg02833614,cg02961385,cg03155825,cg04110750,cg04869380,cg05264214,cg06717565,cg06906952,cg07165288,cg07714812,cg08122051,cg08326300,cg09190748,cg09767588,cg09936919,cg10714160,cg10849160,cg11113066,cg11392550,cg12019475,cg12226006,cg13191508,cg13425135,cg13518121,cg13738327,cg14055970,cg14344989,cg14774995,cg14829516,cg1…	CCNA1,CREB5,CRTC1,CYTL1,DAB2IP,DLL1,DLX2,ENG,EPAS1,ESR2,ETS1,FGFR2,FGFR3,FOXC1,FOXD2,GLI2,GLIS1,HDAC4,HOXB1,HOXB3,HOXB4,ID2,IRF2,ITGA6,JUN,KLF15,LRP5,MAF,MAFA,MTF2,MYC,NCOR2,NFAT5,NFATC1,NFIC,NKX2-3,NKX6-2,NR1D1,OSR1,P2RY1,PHOX2B,PITX1,PKNOX2,PRDM16,RAI1,RXRA,SKIL,SOX9,SREBF1,SUPT3H,TBL1XR1,TBX5,TEAD1,TEAD4,TFCP2L1,TGFBR3,THRA,TRPS1,TWIST2,UBE3A,WWOX,ZBTB18,ZBTB20,ZHX2,ZMIZ1,ZMIZ2,ZNF131,ZNF750
GO Biological Process	GO:0031323	regulation of cellular metabolic process	7	2.22962e-07	0.00232772	0.000332532	1.34539	123.385	166	0.44066	0.592857	37	3.17014e-06	0.0330963	0.000894494	1.35694	122.334	166	4982	0.374718	0.03332	cg00034336,cg00169776,cg00225067,cg00234321,cg01081168,cg01095004,cg01168833,cg01234251,cg01243773,cg01771850,cg01854776,cg02483043,cg02639667,cg02767634,cg02783314,cg02833614,cg02961385,cg03155825,cg03278514,cg03358468,cg03466237,cg03599855,cg04110750,cg04170948,cg04589649,cg04666346,cg04683210,cg04784499,cg04798016,cg04869380,cg05264214,cg05276184,cg05522011,cg05891572,cg05977072,cg06511312,cg0…	ABL2,ADM,AGAP1,AGAP3,ANP32A,APBB2,ARHGAP15,ARHGAP18,ARHGAP27,ARHGEF16,ARID1B,ASAP1,ATF6B,ATP2B4,BANP,BMPER,BTG1,CACTIN,CAT,CCNA1,CCND1,CDC42,CDCA7,CDYL,CERS6,CHN2,CNKSR3,CPT1A,CREB5,CRTC1,CTDP1,CYTL1,DAB2IP,DAP,DLC1,DLL1,DLX2,DMRTB1,DPF3,DUSP4,EIF3H,ELF5,ELFN1,ENG,ENSG00000091436,EPAS1,ESR2,ETS1,FAM20C,FBXW11,FGFR2,FGFR3,FOXC1,FOXD2,FZD4,GBX1,GLI2,GLIS1,HDAC4,HERPUD1,HNRNPH1,HOXB1,HOXB2,HOXB3,HOX…
GO Biological Process	GO:0048513	organ development	8	2.33982e-07	0.00244277	0.000305347	1.50482	79.0792	119	0.282426	0.425	2	5.09125e-11	5.31526e-07	2.65763e-07	1.86288	57.9748	108	2361	0.243792	0.0457433	cg00034336,cg00169776,cg00234321,cg01234251,cg01407254,cg01771850,cg02483043,cg02783314,cg02833614,cg02961385,cg03155825,cg03278514,cg03357952,cg03358468,cg03599855,cg04249605,cg04517258,cg04589649,cg04666346,cg04869380,cg05264214,cg05276184,cg05522011,cg05794556,cg05891572,cg06717565,cg06888746,cg06906952,cg07714812,cg08122051,cg08326300,cg08361180,cg09190748,cg09486407,cg09767588,cg09779027,cg0…	ADM,ANKRD11,ANKRD2,B9D1,BMPER,CCND1,CDC42,CLIC5,COL11A2,COL5A1,COMP,CREB5,CYP26B1,CYTL1,DAB2IP,DCLK1,DCN,DHCR24,DLC1,DLL1,DLX2,DPCD,ELF5,ENG,EPAS1,EPN2,ESR2,ETS1,EXT1,FAM20C,FBXW4,FGFR2,FGFR3,FGFRL1,FOXC1,FOXD2,FPGS,FZD4,GLI2,HDAC4,HOXB1,HOXB2,HOXB3,HOXB4,ID2,INHBB,INSR,IRS1,ITGA6,JUN,KCNK3,KLF15,KLF6,LAMA2,LRP5,LY6E,MAB21L1,MAF,MTERFD2,NCOR2,NEBL,NEURL,NFATC1,NFIC,NKX2-3,NKX6-2,NRP2,OGDH,OSR1,P2…
GO Biological Process	GO:0048698	negative regulation of collateral sprouting in absence of injury	9	2.95585e-07	0.00308591	0.000342879	246.214	0.0121845	3	4.35162e-05	0.0107143	549	0.0245552	1	0.466951	40.7246	0.0245552	1	1	0.00225734	1	cg09190748,cg15754752,cg21056788	SPG20
GO Biological Process	GO:0007507	heart development	10	4.78323e-07	0.0049937	0.00049937	2.35926	16.9545	40	0.0605516	0.142857	10	2.16368e-08	0.000225888	2.25888e-05	3.13266	9.89574	31	403	0.0699774	0.0769231	cg00034336,cg02783314,cg03357952,cg04517258,cg05264214,cg05276184,cg06717565,cg07714812,cg08326300,cg09767588,cg09779027,cg09936919,cg09991306,cg10849160,cg11546777,cg12121765,cg12226006,cg13425135,cg13506485,cg13518121,cg14055970,cg14173476,cg14344989,cg14359798,cg14827149,cg15022051,cg15150652,cg15517343,cg15556591,cg16536399,cg18097872,cg18699025,cg19990373,cg21133992,cg21461745,cg24006770,cg2…	ADM,B9D1,CDC42,COL5A1,DLC1,DLL1,ENG,FGFR2,FGFRL1,FOXC1,GLI2,ID2,INSR,JUN,LY6E,MTERFD2,NCOR2,NEBL,NFATC1,NRP2,OSR1,PARVA,PLCE1,RXRA,SOX9,TBX5,TEAD1,TGFBR3,TPM1,VCAN,ZMIZ1
GO Biological Process	GO:0048731	system development	11	5.66451e-07	0.00591375	0.000537613	1.3734	109.218	150	0.390063	0.535714	1	4.23128e-11	4.41745e-07	4.41745e-07	1.68184	83.2421	140	3390	0.316027	0.0412979	cg00034336,cg00169776,cg00234321,cg01234251,cg01243773,cg01407254,cg01771850,cg02483043,cg02783314,cg02833614,cg02961385,cg03155825,cg03278514,cg03357952,cg03358468,cg03599855,cg04249605,cg04359602,cg04517258,cg04589649,cg04666346,cg04869380,cg05264214,cg05276184,cg05348366,cg05522011,cg05794556,cg05804846,cg05891572,cg06216640,cg06717565,cg06776201,cg06888746,cg06906952,cg07714812,cg08122051,cg0…	ABL2,ADM,ANKRD11,ANKRD2,APBB2,ARID1B,B9D1,BMPER,CAPZB,CCDC64,CCND1,CDC42,CLIC5,COL11A2,COL5A1,COMP,CREB5,CYP26B1,CYTL1,DAB2IP,DCLK1,DCN,DHCR24,DLC1,DLL1,DLX2,DPCD,DPF3,ELF5,ENG,EPAS1,EPN2,ESR2,ETS1,EXT1,FAM20C,FBXW4,FEZ1,FGF5,FGFR2,FGFR3,FGFRL1,FOXC1,FOXD2,FPGS,FZD4,GAP43,GLI2,HDAC4,HOXB1,HOXB2,HOXB3,HOXB4,ID2,INHBB,INSR,IRS1,ITGA6,JUN,KCNK3,KLF15,KLF6,LAMA2,LRP5,LY6E,LZTS1,MAB21L1,MAF,MTERFD2,MY…
GO Biological Process	GO:0001501	skeletal system development	12	6.0482e-07	0.00631432	0.000526193	2.37014	16.4548	39	0.058767	0.139286	10	2.16368e-08	0.000225888	2.25888e-05	3.13266	9.89574	31	403	0.0699774	0.0769231	cg01407254,cg02783314,cg02961385,cg03357952,cg03599855,cg04249605,cg04869380,cg07714812,cg08122051,cg08361180,cg09486407,cg09936919,cg12226006,cg12245706,cg13738327,cg14196395,cg14829516,cg15556591,cg15824962,cg16213787,cg16401668,cg18097872,cg18699025,cg19447962,cg21133992,cg21311834,cg21461745,cg21853871,cg22138219,cg22218316,cg22660933,cg23014425,cg23678364,cg23879937,cg24571086,cg24975211,cg2…	ANKRD11,COL11A2,COMP,CYP26B1,CYTL1,DLX2,EXT1,FAM20C,FBXW4,FGFR2,FGFR3,FGFRL1,FOXC1,FOXD2,GLI2,HDAC4,HOXB1,HOXB2,HOXB3,HOXB4,LRP5,OSR1,PITX1,PRELP,RAI1,SOX9,TEAD4,THRA,TRPS1,TWIST2,WWOX
GO Biological Process	GO:0070887	cellular response to chemical stimulus	13	6.50881e-07	0.0067952	0.000522708	1.66248	51.1286	85	0.182602	0.303571	133	0.000563624	1	0.0442424	1.48566	45.7709	68	1864	0.153499	0.0364807	cg00034336,cg00395625,cg01234251,cg01243773,cg01407254,cg01851968,cg01854776,cg02351655,cg03278514,cg03357952,cg04110750,cg04170948,cg04249605,cg04666346,cg05276184,cg05522011,cg05977072,cg06511312,cg06888746,cg08055994,cg08122051,cg09042791,cg09767588,cg09779027,cg09936919,cg10127554,cg10256045,cg10628201,cg10631356,cg10849160,cg11113066,cg11392550,cg11677744,cg12226006,cg12245706,cg13165983,cg1…	ABL2,AGAP3,ARHGEF16,ATP6V0A4,CACTIN,CAT,CCND1,CYP26B1,DAB2IP,DERL1,DUSP4,ENG,EPAS1,ESR2,ETS1,FEZ1,FGF5,FGFR2,FGFR3,FGFRL1,FMOD,FZD4,GLI2,GOT1,HERPUD1,HLA-DPA1,ID2,INHBB,INSR,IRF2,IRS1,JUN,KCNK3,KLF6,LIMS1,LTBP2,MYC,NCOR2,NEURL,NQO1,NR1D1,NRP2,OSR1,P2RX2,PARVA,PDGFA,PHOX2B,PIP5K1C,PRKAR1B,PRKCE,RAB35,RXRA,SH3BP4,SKIL,SOX9,SREBF1,STK24,STRA8,TGFBR3,THRA,TPM1,UACA,UBE2L3,VASN,VAV2,WNT4,WWOX,XRCC4
GO Biological Process	GO:0050794	regulation of cellular process	14	6.79754e-07	0.00709663	0.000506902	1.19403	189.276	226	0.675984	0.807143	161	0.00100035	1	0.0648672	1.14989	217.412	250	8854	0.564334	0.0282358	cg00034336,cg00169776,cg00225067,cg00234321,cg00395625,cg01081168,cg01095004,cg01168833,cg01234251,cg01243773,cg01407254,cg01771850,cg01854776,cg02483043,cg02639667,cg02767634,cg02783314,cg02833614,cg02961385,cg03155825,cg03278514,cg03357952,cg03358468,cg03466237,cg03599855,cg04110750,cg04170948,cg04249605,cg04359602,cg04517258,cg04589649,cg04666346,cg04683210,cg04784499,cg04798016,cg04869380,cg0…	ABL2,ADM,AGAP1,AGAP3,ANP32A,APBB2,APPL2,ARFIP1,ARHGAP15,ARHGAP18,ARHGAP27,ARHGEF16,ARID1B,ARL4C,ASAP1,ATF6B,ATP10A,ATP2B4,ATP6V0A4,B9D1,BANP,BMPER,BTG1,CACTIN,CAPZB,CAT,CCNA1,CCND1,CDC42,CDC7,CDCA7,CDYL,CERS6,CETP,CHN2,CLIC5,CLNK,CNKSR3,COMP,CPT1A,CRCP,CREB5,CRTC1,CTDP1,CXXC5,CYP26B1,CYTL1,DAB2IP,DAP,DCLK1,DERL1,DHCR24,DLC1,DLL1,DLX2,DMRTB1,DNMBP,DPF3,DTL,DUSP4,EDIL3,EIF3H,ELF5,ELFN1,ENG,ENSG0000…
GO Biological Process	GO:0044763	single-organism cellular process	15	8.34198e-07	0.00870903	0.000580602	1.15759	209.919	243	0.749713	0.867857	68	4.18534e-05	0.436949	0.00642573	1.1639	248.302	289	10112	0.65237	0.0285799	cg00034336,cg00169776,cg00225067,cg00234321,cg00395625,cg01081168,cg01095004,cg01101020,cg01168833,cg01234251,cg01243773,cg01407254,cg01771850,cg01851968,cg01854776,cg02351655,cg02483043,cg02783314,cg02833614,cg02961385,cg03004860,cg03155825,cg03278514,cg03357952,cg03358468,cg03466237,cg03599855,cg04110750,cg04170948,cg04249605,cg04359602,cg04517258,cg04589649,cg04666346,cg04683210,cg04784499,cg0…	ABCB9,ABCC2,ABL2,ADM,ADSS,AGAP1,AGAP3,ANKRD2,ANP32A,APBB2,APPL2,ARFIP1,ARHGAP15,ARHGAP18,ARHGAP27,ARHGEF16,ARID1B,ARL4C,ASAP1,ASPSCR1,ATF6B,ATP10A,ATP2B4,ATP6V0A4,B9D1,BANP,BBS9,BMPER,BTG1,C10orf11,CACTIN,CAPZB,CAT,CCDC64,CCNA1,CCND1,CDC42,CDC7,CDCA7,CDYL,CHN2,CLIC5,CLNK,COL11A2,COL5A1,COMP,CORO2B,CPT1A,CRCP,CREB5,CTDP1,CXXC5,CYP26B1,CYTL1,DAB2IP,DAP,DCLK1,DCN,DERL1,DHCR24,DLC1,DLL1,DLX2,DNMBP,DP…
GO Biological Process	GO:0019219	regulation of nucleobase-containing compound metabolic process	16	9.56499e-07	0.00998585	0.000624116	1.38667	102.403	142	0.365727	0.507143	43	5.83839e-06	0.0609528	0.00141751	1.41038	96.4282	136	3927	0.306998	0.034632	cg00034336,cg00169776,cg00225067,cg00234321,cg01095004,cg01234251,cg01243773,cg01771850,cg01854776,cg02483043,cg02767634,cg02783314,cg02833614,cg02961385,cg03155825,cg03278514,cg03358468,cg03599855,cg04110750,cg04170948,cg04666346,cg04683210,cg04869380,cg05264214,cg05276184,cg05522011,cg06511312,cg06717565,cg06776201,cg06906952,cg07165288,cg07714812,cg08055994,cg08122051,cg08326300,cg08866876,cg0…	ADM,AGAP1,AGAP3,ANP32A,APBB2,ARHGAP15,ARHGAP18,ARHGAP27,ARHGEF16,ARID1B,ASAP1,ATF6B,BANP,BTG1,CACTIN,CAT,CCNA1,CDC42,CDCA7,CDYL,CERS6,CHN2,CREB5,CRTC1,CTDP1,CYTL1,DAB2IP,DAP,DLC1,DLL1,DLX2,DMRTB1,DPF3,ELF5,ENG,EPAS1,ESR2,ETS1,FBXW11,FGFR2,FGFR3,FOXC1,FOXD2,FZD4,GBX1,GLI2,GLIS1,HDAC4,HERPUD1,HNRNPH1,HOXB1,HOXB2,HOXB3,HOXB4,HR,ID2,IFNL1,INSR,IRF2,IRF2BP2,ITGA6,JUN,KDM4B,KLF15,KLF6,LIMD1,LIMS1,LRP5,…
GO Biological Process	GO:0045944	positive regulation of transcription from RNA polymerase II promoter	17	1.10435e-06	0.0115294	0.0006782	1.939	28.8809	56	0.103146	0.2	8	7.83985e-09	8.18481e-05	1.0231e-05	2.49551	18.8338	47	767	0.106095	0.0612777	cg00034336,cg00234321,cg01771850,cg02783314,cg02961385,cg03155825,cg04110750,cg04869380,cg05264214,cg06717565,cg07714812,cg08122051,cg08326300,cg09767588,cg09936919,cg10714160,cg11113066,cg12226006,cg13191508,cg13425135,cg13518121,cg13738327,cg14055970,cg14344989,cg14774995,cg14829516,cg15022051,cg15517343,cg16213787,cg16401668,cg16536399,cg16588649,cg17904129,cg18097872,cg19447962,cg19559984,cg2…	CREB5,CRTC1,CYTL1,DAB2IP,DLL1,DLX2,ENG,EPAS1,ETS1,FGFR2,FOXC1,FOXD2,GLI2,GLIS1,HDAC4,HOXB1,HOXB4,ID2,ITGA6,JUN,KLF15,LRP5,MAF,MAFA,MTF2,MYC,NFAT5,NFATC1,NFIC,NKX2-3,OSR1,P2RY1,PHOX2B,PITX1,RXRA,SOX9,SREBF1,TBL1XR1,TBX5,TEAD1,TEAD4,THRA,UBE3A,WWOX,ZMIZ1,ZMIZ2,ZNF750
GO Biological Process	GO:0010557	positive regulation of macromolecule biosynthetic process	18	1.28378e-06	0.0134026	0.000744591	1.73114	42.1688	73	0.150603	0.260714	17	6.3328e-08	0.000661144	3.88908e-05	2.02338	31.136	63	1268	0.142212	0.0496845	cg00034336,cg00169776,cg00234321,cg01234251,cg01771850,cg02783314,cg02961385,cg03155825,cg03599855,cg04110750,cg04666346,cg04869380,cg05264214,cg06717565,cg07714812,cg08122051,cg08326300,cg09043941,cg09767588,cg09779027,cg09936919,cg10127554,cg10714160,cg11113066,cg11199014,cg11392550,cg12019475,cg12226006,cg13165983,cg13191508,cg13425135,cg13518121,cg13738327,cg14055970,cg14344989,cg14533737,cg1…	ARID1B,CDC42,CREB5,CRTC1,CTDP1,CYTL1,DAB2IP,DLL1,DLX2,ENG,EPAS1,ETS1,FBXW11,FGFR2,FOXC1,FOXD2,FZD4,GLI2,GLIS1,HDAC4,HOXB1,HOXB4,ID2,IFNL1,INSR,IRS1,ITGA6,JUN,KLF15,KLF6,LRP5,MAF,MAFA,MED30,MMS19,MTF2,MYC,NFAT5,NFATC1,NFIC,NKX2-3,OSR1,P2RY1,PDGFA,PHOX2B,PITX1,PRDM16,PRKCQ,RXRA,SOX9,SREBF1,SUPT3H,TBL1XR1,TBX5,TEAD1,TEAD4,THRA,UBE3A,WNT4,WWOX,ZMIZ1,ZMIZ2,ZNF750
GO Biological Process	GO:0051171	regulation of nitrogen compound metabolic process	19	1.30143e-06	0.013587	0.000715103	1.377	103.849	143	0.370889	0.510714	44	7.22447e-06	0.0754235	0.00171417	1.39975	98.5891	138	4015	0.311512	0.0343711	cg00034336,cg00169776,cg00225067,cg00234321,cg01095004,cg01234251,cg01243773,cg01771850,cg01854776,cg02483043,cg02767634,cg02783314,cg02833614,cg02961385,cg03155825,cg03278514,cg03358468,cg03599855,cg04110750,cg04170948,cg04666346,cg04683210,cg04869380,cg05264214,cg05276184,cg05522011,cg06511312,cg06717565,cg06776201,cg06906952,cg07165288,cg07714812,cg08055994,cg08122051,cg08326300,cg08866876,cg0…	ADM,AGAP1,AGAP3,ANP32A,APBB2,ARHGAP15,ARHGAP18,ARHGAP27,ARHGEF16,ARID1B,ASAP1,ATF6B,BANP,BTG1,CACTIN,CAT,CCNA1,CDC42,CDCA7,CDYL,CERS6,CHN2,CREB5,CRTC1,CTDP1,CYTL1,DAB2IP,DAP,DLC1,DLL1,DLX2,DMRTB1,DPF3,ELF5,ENG,EPAS1,ESR2,ETS1,FBXW11,FGFR2,FGFR3,FOXC1,FOXD2,FZD4,GBX1,GLI2,GLIS1,HDAC4,HERPUD1,HNRNPH1,HOXB1,HOXB2,HOXB3,HOXB4,HR,ID2,IFNL1,INSR,IRF2,IRF2BP2,ITGA6,JUN,KDM4B,KLF15,KLF6,LIMD1,LIMS1,LRP5,…
GO Biological Process	GO:0019222	regulation of metabolic process	20	1.37791e-06	0.0143854	0.000719268	1.2992	132.389	172	0.472818	0.614286	63	3.11323e-05	0.325021	0.00515906	1.29296	135.348	175	5512	0.395034	0.0317489	cg00034336,cg00169776,cg00225067,cg00234321,cg01081168,cg01095004,cg01168833,cg01234251,cg01243773,cg01407254,cg01771850,cg01854776,cg02483043,cg02639667,cg02767634,cg02783314,cg02833614,cg02961385,cg03155825,cg03278514,cg03358468,cg03466237,cg03599855,cg04110750,cg04170948,cg04589649,cg04666346,cg04683210,cg04784499,cg04798016,cg04869380,cg05264214,cg05276184,cg05522011,cg05891572,cg05977072,cg0…	ABL2,ADM,AGAP1,AGAP3,ANP32A,APBB2,ARHGAP15,ARHGAP18,ARHGAP27,ARHGEF16,ARID1B,ASAP1,ATF6B,ATP2B4,BANP,BMPER,BTG1,CACTIN,CAT,CCNA1,CCND1,CDC42,CDCA7,CDYL,CERS6,CHN2,CLIC5,CNKSR3,CPT1A,CREB5,CRTC1,CTDP1,CYP26B1,CYTL1,DAB2IP,DAP,DHCR24,DLC1,DLL1,DLX2,DMRTB1,DPF3,DUSP4,EIF3H,ELF5,ELFN1,ENG,ENSG00000091436,EPAS1,ESR2,ETS1,FAM20C,FBXW11,FGF5,FGFR2,FGFR3,FOXC1,FOXD2,FZD4,GBX1,GLI2,GLIS1,H2AFY,HDAC4,HERPU…
GO Biological Process	GO:0044699	single-organism process	21	1.47985e-06	0.0154496	0.000735696	1.13413	222.196	252	0.793559	0.9	88	0.000128696	1	0.015268	1.1351	273.103	310	11122	0.699774	0.0278727	cg00034336,cg00169776,cg00225067,cg00234321,cg00395625,cg01081168,cg01095004,cg01101020,cg01168833,cg01234251,cg01243773,cg01407254,cg01771850,cg01851968,cg01854776,cg02351655,cg02483043,cg02783314,cg02833614,cg02961385,cg03004860,cg03155825,cg03278514,cg03357952,cg03358468,cg03466237,cg03599855,cg04110750,cg04170948,cg04249605,cg04359602,cg04517258,cg04589649,cg04666346,cg04683210,cg04784499,cg0…	ABCB9,ABCC2,ABL2,ADM,ADSS,AGAP1,AGAP3,ANKRD11,ANKRD2,ANP32A,APBB2,APPL2,ARFIP1,ARHGAP15,ARHGAP18,ARHGAP27,ARHGEF16,ARID1B,ARL4C,ASAP1,ASPSCR1,ATF6B,ATP10A,ATP2B4,ATP6V0A4,B9D1,BANP,BBS9,BMPER,BTG1,C10orf11,CACTIN,CAPZB,CAT,CCDC64,CCNA1,CCND1,CDC42,CDC7,CDCA7,CDYL,CETP,CHN2,CLIC5,CLNK,COL11A2,COL5A1,COMP,CORO2B,CPQ,CPT1A,CRCP,CREB5,CTDP1,CUBN,CXXC5,CYP26B1,CYTL1,DAB2IP,DAP,DCLK1,DCN,DERL1,DHCR24,D…
GO Biological Process	GO:0065007	biological regulation	22	1.80954e-06	0.0188916	0.000858709	1.16851	200.255	234	0.715198	0.835714	108	0.000271963	1	0.0262898	1.14904	241.942	278	9853	0.62754	0.0282148	cg00034336,cg00169776,cg00225067,cg00234321,cg00395625,cg01081168,cg01095004,cg01168833,cg01234251,cg01243773,cg01407254,cg01771850,cg01854776,cg02483043,cg02639667,cg02767634,cg02783314,cg02833614,cg02961385,cg03155825,cg03278514,cg03357952,cg03358468,cg03466237,cg03599855,cg04110750,cg04170948,cg04249605,cg04359602,cg04517258,cg04589649,cg04666346,cg04683210,cg04784499,cg04798016,cg04869380,cg0…	ABCB9,ABCC2,ABL2,ADM,AGAP1,AGAP3,ANKRD11,ANP32A,APBB2,APPL2,ARFIP1,ARHGAP15,ARHGAP18,ARHGAP27,ARHGEF16,ARID1B,ARL4C,ASAP1,ASPSCR1,ATF6B,ATP10A,ATP2B4,ATP6V0A4,B9D1,BANP,BMPER,BTG1,CACTIN,CAPZB,CAT,CCNA1,CCND1,CDC42,CDC7,CDCA7,CDYL,CERS6,CETP,CHN2,CHST3,CLIC5,CLNK,CNKSR3,COL11A2,COL5A1,COMP,CPQ,CPT1A,CRCP,CREB5,CRTC1,CTDP1,CUBN,CXXC5,CYP26B1,CYTL1,DAB2IP,DAP,DCLK1,DERL1,DHCR24,DLC1,DLL1,DLX2,DMRTB…
GO Biological Process	GO:0009838	abscission	23	2.0758e-06	0.0216713	0.000942231	128.216	0.023398	3	8.35644e-05	0.0107143	797	0.0485087	1	0.635422	20.3623	0.0491104	1	2	0.00225734	0.5	cg09190748,cg15754752,cg21056788	SPG20
GO Biological Process	GO:0050896	response to stimulus	24	2.24505e-06	0.0234383	0.000976597	1.24572	154.93	193	0.553321	0.689286	701	0.034904	1	0.519825	1.11169	169.112	188	6887	0.424379	0.0272978	cg00034336,cg00225067,cg00395625,cg01081168,cg01168833,cg01234251,cg01243773,cg01407254,cg01851968,cg01854776,cg02351655,cg02783314,cg03278514,cg03357952,cg03466237,cg03599855,cg04110750,cg04170948,cg04249605,cg04359602,cg04517258,cg04589649,cg04666346,cg04683210,cg04784499,cg04798016,cg04869380,cg05034374,cg05264214,cg05276184,cg05338731,cg05348366,cg05522011,cg05794556,cg05804846,cg05891572,cg0…	ABCC2,ABL2,ADM,ADSS,AGAP1,AGAP3,ANP32A,APBB2,APPL2,ARHGAP15,ARHGAP18,ARHGAP27,ARHGEF16,ARL4C,ATF6B,ATP2B4,ATP6V0A4,B9D1,BBS9,CACTIN,CAPZB,CAT,CCND1,CDC42,CHN2,CLIC5,CLNK,COL5A1,CPQ,CPT1A,CRCP,CXXC5,CYP26B1,CYTL1,DAB2IP,DAP,DCLK1,DCN,DERL1,DHCR24,DLC1,DLL1,DNMBP,DTL,DUSP4,DYSF,EHD3,ENG,ENSG00000091436,ENSG00000270898,EPAS1,EPN2,ESR2,ETS1,EXT1,FBXW11,FBXW4,FEZ1,FGF5,FGFR2,FGFR3,FGFRL1,FMOD,FOXC1,FO…
GO Biological Process	GO:0072358	cardiovascular system development	25	2.33908e-06	0.02442	0.0009768	1.89228	29.5939	56	0.105692	0.2	23	2.23867e-07	0.00233718	0.000101616	2.36574	17.7534	42	723	0.0948081	0.0580913	cg00034336,cg01234251,cg02783314,cg03357952,cg04517258,cg04666346,cg05264214,cg05276184,cg05891572,cg06717565,cg07714812,cg08326300,cg09767588,cg09779027,cg09936919,cg09991306,cg10127554,cg10849160,cg11546777,cg12121765,cg12226006,cg13425135,cg13506485,cg13518121,cg13738327,cg14055970,cg14173476,cg14308466,cg14344989,cg14359798,cg14827149,cg15022051,cg15150652,cg15517343,cg15556591,cg15857051,cg1…	ADM,B9D1,BMPER,CDC42,COL5A1,DAB2IP,DLC1,DLL1,ENG,EPAS1,ETS1,FGFR2,FGFRL1,FOXC1,FZD4,GLI2,HOXB3,ID2,INSR,JUN,LRP5,LY6E,MTERFD2,NCOR2,NEBL,NFATC1,NRP2,OSR1,PARVA,PDGFA,PLCE1,RXRA,SOX9,TBX5,TEAD1,TGFBR3,TPM1,VAV2,VCAN,WASF2,ZFP36L1,ZMIZ1
GO Biological Process	GO:0006355	regulation of transcription, DNA-dependent	26	2.40082e-06	0.0250645	0.00096402	1.43164	85.2169	122	0.304346	0.435714	49	1.22404e-05	0.12779	0.00260795	1.44995	79.3132	115	3230	0.259594	0.0356037	cg00034336,cg00169776,cg00225067,cg00234321,cg01095004,cg01234251,cg01243773,cg01771850,cg02483043,cg02783314,cg02833614,cg02961385,cg03155825,cg03278514,cg03358468,cg03599855,cg04110750,cg04869380,cg05264214,cg05522011,cg06717565,cg06776201,cg06906952,cg07165288,cg07714812,cg08055994,cg08122051,cg08326300,cg08866876,cg09043941,cg09190748,cg09233429,cg09486407,cg09767588,cg09779027,cg09936919,cg1…	ANP32A,APBB2,ARID1B,ATF6B,BANP,BTG1,CACTIN,CAT,CCNA1,CDCA7,CDYL,CERS6,CREB5,CRTC1,CYTL1,DAB2IP,DAP,DLL1,DLX2,DMRTB1,DPF3,ELF5,ENG,EPAS1,ESR2,ETS1,FBXW11,FGFR2,FGFR3,FOXC1,FOXD2,FZD4,GBX1,GLI2,GLIS1,HDAC4,HOXB1,HOXB2,HOXB3,HOXB4,HR,ID2,IFNL1,INSR,IRF2,IRF2BP2,ITGA6,JUN,KDM4B,KLF15,KLF6,LIMD1,LIMS1,LRP5,LZTS1,MAF,MAFA,MAFK,MED30,MMS19,MTF2,MYC,NCOR2,NFAT5,NFATC1,NFIC,NKX2-3,NKX6-2,NOSTRIN,NR1D1,OSR…
GO Biological Process	GO:2001141	regulation of RNA biosynthetic process	27	2.53344e-06	0.0264492	0.000979598	1.43023	85.301	122	0.304646	0.435714	46	9.39366e-06	0.0980698	0.00213195	1.4549	79.7307	116	3247	0.261851	0.0357253	cg00034336,cg00169776,cg00225067,cg00234321,cg01095004,cg01234251,cg01243773,cg01771850,cg02483043,cg02783314,cg02833614,cg02961385,cg03155825,cg03278514,cg03358468,cg03599855,cg04110750,cg04869380,cg05264214,cg05522011,cg06717565,cg06776201,cg06906952,cg07165288,cg07714812,cg08055994,cg08122051,cg08326300,cg08866876,cg09043941,cg09190748,cg09233429,cg09486407,cg09767588,cg09779027,cg09936919,cg1…	ANP32A,APBB2,ARID1B,ATF6B,BANP,BTG1,CACTIN,CAT,CCNA1,CDCA7,CDYL,CERS6,CREB5,CRTC1,CTDP1,CYTL1,DAB2IP,DAP,DLL1,DLX2,DMRTB1,DPF3,ELF5,ENG,EPAS1,ESR2,ETS1,FBXW11,FGFR2,FGFR3,FOXC1,FOXD2,FZD4,GBX1,GLI2,GLIS1,HDAC4,HOXB1,HOXB2,HOXB3,HOXB4,HR,ID2,IFNL1,INSR,IRF2,IRF2BP2,ITGA6,JUN,KDM4B,KLF15,KLF6,LIMD1,LIMS1,LRP5,LZTS1,MAF,MAFA,MAFK,MED30,MMS19,MTF2,MYC,NCOR2,NFAT5,NFATC1,NFIC,NKX2-3,NKX6-2,NOSTRIN,NR1…
GO Biological Process	GO:0048732	gland development	28	2.69293e-06	0.0281142	0.00100408	2.48062	12.9	32	0.0460713	0.114286	15	4.55495e-08	0.000475536	3.17024e-05	3.6744	6.53168	24	266	0.0541761	0.0902256	cg00034336,cg02783314,cg04517258,cg04589649,cg06888746,cg07714812,cg10256045,cg10631356,cg10849160,cg11113066,cg12226006,cg13165983,cg13425135,cg13738327,cg14344989,cg14827149,cg14829516,cg18097872,cg19987354,cg21121082,cg21133992,cg21461745,cg21853871,cg23014425,cg23487517,cg23985995,cg24571086,cg24975211,cg24985060,cg25024515,cg25961952,cg26494337	CCND1,CDC42,ELF5,ESR2,ETS1,FGFR2,FOXC1,GLI2,HOXB3,ID2,IRS1,LRP5,LY6E,NCOR2,NEURL,NKX2-3,PITX1,RXRA,SOX9,TFCP2L1,THRA,UBE3A,WNT4,XDH
GO Biological Process	GO:0045893	positive regulation of transcription, DNA-dependent	29	2.8053e-06	0.0292874	0.00100991	1.75048	38.2752	67	0.136697	0.239286	13	3.15859e-08	0.000329757	2.5366e-05	2.16136	26.3723	57	1074	0.128668	0.0530726	cg00034336,cg00169776,cg00234321,cg01234251,cg01771850,cg02783314,cg02961385,cg03155825,cg03599855,cg04110750,cg04869380,cg05264214,cg06717565,cg07714812,cg08122051,cg08326300,cg09767588,cg09936919,cg10714160,cg11113066,cg11199014,cg11392550,cg12019475,cg12226006,cg13191508,cg13425135,cg13518121,cg13738327,cg14055970,cg14344989,cg14533737,cg14774995,cg14827149,cg14829516,cg15022051,cg15517343,cg1…	ARID1B,CREB5,CRTC1,CYTL1,DAB2IP,DLL1,DLX2,ENG,EPAS1,ETS1,FBXW11,FGFR2,FOXC1,FOXD2,FZD4,GLI2,GLIS1,HDAC4,HOXB1,HOXB4,ID2,IFNL1,ITGA6,JUN,KLF15,KLF6,LRP5,MAF,MAFA,MED30,MMS19,MTF2,MYC,NFAT5,NFATC1,NFIC,NKX2-3,OSR1,P2RY1,PHOX2B,PITX1,PRDM16,RXRA,SOX9,SREBF1,SUPT3H,TBL1XR1,TBX5,TEAD1,TEAD4,THRA,UBE3A,WNT4,WWOX,ZMIZ1,ZMIZ2,ZNF750
GO Biological Process	GO:0031325	positive regulation of cellular metabolic process	30	3.11598e-06	0.0325309	0.00108436	1.53701	62.4591	96	0.223068	0.342857	40	4.19519e-06	0.0437978	0.00109495	1.63777	50.068	82	2039	0.185102	0.0402158	cg00034336,cg00169776,cg00234321,cg01081168,cg01234251,cg01771850,cg01854776,cg02639667,cg02783314,cg02961385,cg03155825,cg03466237,cg03599855,cg04110750,cg04170948,cg04589649,cg04666346,cg04784499,cg04798016,cg04869380,cg05264214,cg06717565,cg07714812,cg08122051,cg08201451,cg08326300,cg09042791,cg09043941,cg09767588,cg09779027,cg09936919,cg10127554,cg10256045,cg10714160,cg11113066,cg11199014,cg1…	ADM,ARID1B,CCND1,CDC42,CPT1A,CREB5,CRTC1,CTDP1,CYTL1,DAB2IP,DLC1,DLL1,DLX2,ENG,ENSG00000091436,EPAS1,ETS1,FBXW11,FGFR2,FGFR3,FOXC1,FOXD2,FZD4,GLI2,GLIS1,HDAC4,HERPUD1,HOXB1,HOXB4,ID2,IFNL1,INSR,IRS1,ITGA6,JUN,KLF15,KLF6,LARP1,LRP5,MAF,MAFA,MAP3K11,MED30,MMS19,MTF2,MYC,NFAT5,NFATC1,NFIC,NKX2-3,OSR1,P2RY1,PDGFA,PHOX2B,PITX1,PLCE1,PPP2R5A,PRDM16,PRKAR1B,PRKCE,PRKCQ,PSME4,RXRA,SH3BP4,SOX9,SREBF1,STRA…
GO Biological Process	GO:0009893	positive regulation of metabolic process	31	3.30792e-06	0.0345346	0.00111402	1.51471	66.0192	100	0.235783	0.357143	42	5.55593e-06	0.0580039	0.00138105	1.6078	52.8673	85	2153	0.191874	0.0394798	cg00034336,cg00169776,cg00234321,cg01081168,cg01234251,cg01407254,cg01771850,cg01854776,cg02639667,cg02783314,cg02961385,cg03155825,cg03466237,cg03599855,cg04110750,cg04170948,cg04589649,cg04666346,cg04784499,cg04798016,cg04869380,cg05264214,cg06717565,cg07714812,cg08122051,cg08201451,cg08326300,cg09042791,cg09043941,cg09767588,cg09779027,cg09936919,cg10127554,cg10256045,cg10714160,cg11113066,cg1…	ADM,ARID1B,CCND1,CDC42,CLIC5,CPT1A,CREB5,CRTC1,CTDP1,CYP26B1,CYTL1,DAB2IP,DLC1,DLL1,DLX2,ENG,ENSG00000091436,EPAS1,ETS1,FBXW11,FGFR2,FGFR3,FOXC1,FOXD2,FZD4,GLI2,GLIS1,HDAC4,HERPUD1,HOXB1,HOXB4,ID2,IFNL1,INSR,IRS1,ITGA6,JUN,KLF15,KLF6,LARP1,LRP5,MAF,MAFA,MAP3K11,MED30,MMS19,MTF2,MYC,NFAT5,NFATC1,NFIC,NKX2-3,OSR1,P2RY1,PDGFA,PHOX2B,PITX1,PLCE1,PPP2R5A,PRDM16,PRKAR1B,PRKCE,PRKCQ,PSME4,RXRA,SH3BP4,SO…
GO Biological Process	GO:0007275	multicellular organismal development	32	3.45879e-06	0.0361098	0.00112843	1.31151	121.997	160	0.435703	0.571429	3	3.53018e-10	3.68551e-06	1.2285e-06	1.57855	97.5577	154	3973	0.34763	0.0387616	cg00034336,cg00169776,cg00225067,cg00234321,cg01095004,cg01234251,cg01243773,cg01407254,cg01771850,cg02483043,cg02783314,cg02833614,cg02961385,cg03155825,cg03278514,cg03357952,cg03358468,cg03599855,cg04249605,cg04359602,cg04517258,cg04589649,cg04666346,cg04869380,cg05264214,cg05276184,cg05348366,cg05522011,cg05794556,cg05804846,cg05891572,cg05977072,cg06216640,cg06717565,cg06776201,cg06888746,cg0…	ABL2,ADM,ANKRD11,ANKRD2,APBB2,ARID1B,B9D1,BANP,BMPER,CACTIN,CAPZB,CAT,CCDC64,CCND1,CDC42,CLIC5,COL11A2,COL5A1,COMP,CREB5,CYP26B1,CYTL1,DAB2IP,DCLK1,DCN,DHCR24,DLC1,DLL1,DLX2,DPCD,DPF3,DUSP4,EDIL3,ELF5,ENG,EPAS1,EPN2,ESR2,ETS1,EXT1,FAM20C,FBXW4,FEZ1,FGF5,FGFR2,FGFR3,FGFRL1,FOXC1,FOXD2,FPGS,FZD4,GAP43,GLI2,HDAC4,HOXB1,HOXB2,HOXB3,HOXB4,ID2,INHBB,INSR,IRS1,ITGA6,JUN,KCNK3,KLF15,KLF6,LAMA2,LCLAT1,LIM…
GO Biological Process	GO:0006950	response to stress	33	3.84511e-06	0.040143	0.00121645	1.50023	67.9894	102	0.242819	0.364286	720	0.0391727	1	0.568004	1.19616	72.7324	87	2962	0.196388	0.0293721	cg00034336,cg00225067,cg01081168,cg01168833,cg01407254,cg01851968,cg02351655,cg03278514,cg03466237,cg04110750,cg04170948,cg04249605,cg04589649,cg04666346,cg04683210,cg04784499,cg04798016,cg04869380,cg05034374,cg05264214,cg05276184,cg05348366,cg05522011,cg05977072,cg08326019,cg08866876,cg09043941,cg09767588,cg10127554,cg10256045,cg10365886,cg10631356,cg10859327,cg11119301,cg11199014,cg11949335,cg1…	ABCC2,ADM,AGAP3,ATF6B,ATP2B4,CACTIN,CAPZB,CAT,CCND1,CDC42,COL5A1,CPQ,CRCP,DAB2IP,DAP,DCN,DERL1,DHCR24,DTL,DUSP4,DYSF,EHD3,ENG,ENSG00000091436,EPAS1,ETS1,FGF5,FGFR2,FGFR3,GAP43,HDAC4,HERPUD1,HLA-DPA1,ID2,IFNL1,INHBB,IPCEF1,IRF2,IRS1,ITGA6,JUN,KCNK3,KYNU,LIMD1,LZTS1,MAFK,MAP3K11,MMS19,MYC,NFATC1,NQO1,NUAK1,OTUB1,P2RX2,P2RY1,PDE11A,PDGFA,PNMA1,PRF1,PRKAR1B,PRKCE,PRKCQ,PSME4,RAD51B,RAPGEF4,RGS14,SDC2…
GO Biological Process	GO:0080090	regulation of primary metabolic process	34	3.85845e-06	0.0402823	0.00118477	1.30944	122.189	160	0.43639	0.571429	66	3.8286e-05	0.399705	0.00605614	1.31476	120.934	159	4925	0.358917	0.0322843	cg00034336,cg00169776,cg00225067,cg00234321,cg01081168,cg01095004,cg01234251,cg01243773,cg01771850,cg01854776,cg02483043,cg02767634,cg02783314,cg02833614,cg02961385,cg03155825,cg03278514,cg03358468,cg03466237,cg03599855,cg04110750,cg04170948,cg04589649,cg04666346,cg04683210,cg04784499,cg04798016,cg04869380,cg05264214,cg05276184,cg05522011,cg05891572,cg05977072,cg06511312,cg06717565,cg06776201,cg0…	ADM,AGAP1,AGAP3,ANP32A,APBB2,ARHGAP15,ARHGAP18,ARHGAP27,ARHGEF16,ARID1B,ASAP1,ATF6B,ATP2B4,BANP,BMPER,BTG1,CACTIN,CAT,CCNA1,CCND1,CDC42,CDCA7,CDYL,CERS6,CHN2,CNKSR3,CPT1A,CREB5,CRTC1,CTDP1,CYTL1,DAB2IP,DAP,DLC1,DLL1,DLX2,DMRTB1,DPF3,DUSP4,EIF3H,ELF5,ENG,ENSG00000091436,EPAS1,ESR2,ETS1,FBXW11,FGFR2,FGFR3,FOXC1,FOXD2,FZD4,GBX1,GLI2,GLIS1,HDAC4,HERPUD1,HNRNPH1,HOXB1,HOXB2,HOXB3,HOXB4,HR,ID2,IFNL1,IN…
GO Biological Process	GO:0003007	heart morphogenesis	35	3.96368e-06	0.0413808	0.00118231	2.82958	8.83525	25	0.0315544	0.0892857	16	4.88674e-08	0.000510176	3.1886e-05	4.2868	4.66548	20	190	0.0451467	0.105263	cg00034336,cg02783314,cg03357952,cg04517258,cg05276184,cg06717565,cg07714812,cg08326300,cg09767588,cg09779027,cg10849160,cg12121765,cg12226006,cg13425135,cg13518121,cg14055970,cg14344989,cg15022051,cg15556591,cg18699025,cg21461745,cg24006770,cg24571086,cg25024515,cg25878366	COL5A1,DLC1,DLL1,ENG,FGFR2,FGFRL1,FOXC1,ID2,INSR,JUN,LY6E,NCOR2,PARVA,RXRA,SOX9,TBX5,TEAD1,TGFBR3,TPM1,ZMIZ1
GO Biological Process	GO:0007165	signal transduction	36	3.98615e-06	0.0416154	0.00115598	1.34182	109.552	147	0.391259	0.525	308	0.00569012	1	0.192873	1.22089	105.661	129	4303	0.291196	0.0299791	cg00225067,cg00395625,cg01081168,cg01168833,cg01234251,cg01407254,cg01854776,cg02783314,cg03278514,cg03357952,cg03466237,cg03599855,cg04110750,cg04170948,cg04249605,cg04359602,cg04517258,cg04666346,cg04798016,cg04869380,cg05034374,cg05264214,cg05338731,cg05522011,cg05794556,cg05977072,cg06511312,cg06776201,cg06888746,cg07714812,cg08122051,cg08201451,cg08361180,cg08581745,cg08819431,cg09042791,cg0…	ABL2,ADM,AGAP1,AGAP3,ANP32A,APBB2,APPL2,ARHGAP15,ARHGAP18,ARHGAP27,ARHGEF16,ARL4C,ATF6B,ATP6V0A4,B9D1,CCND1,CDC42,CHN2,CLNK,CRCP,CXXC5,CYP26B1,CYTL1,DAB2IP,DAP,DCLK1,DERL1,DHCR24,DLC1,DLL1,DNMBP,DUSP4,ENG,ENSG00000091436,ENSG00000270898,EPAS1,EPN2,ESR2,EXT1,FBXW11,FBXW4,FGF5,FGFR2,FGFR3,FGFRL1,FMOD,FOXC1,FZD4,GAP43,GLI2,GMDS,GPR153,GPR158,GPR75,GPR75-ASB3,HDAC4,HERPUD1,HLA-DPA1,INHBB,INSR,IRF2,IR…
GO Biological Process	GO:0010831	positive regulation of myotube differentiation	37	4.08151e-06	0.042611	0.00115165	21.9637	0.227649	5	0.00081303	0.0178571	535	0.0237608	1	0.463669	8.14492	0.245552	2	10	0.00451467	0.2	cg01407254,cg12245706,cg14196395,cg14829516,cg24975211	CYP26B1,THRA
GO Biological Process	GO:0009887	organ morphogenesis	38	4.32231e-06	0.0451249	0.0011875	1.84082	30.9645	57	0.110587	0.203571	4	2.7246e-09	2.84448e-05	7.11121e-06	2.54861	18.8338	48	767	0.108352	0.0625815	cg00034336,cg01407254,cg02783314,cg02961385,cg03278514,cg03357952,cg04249605,cg04517258,cg04666346,cg04869380,cg05276184,cg06717565,cg07714812,cg08122051,cg08326300,cg09486407,cg09767588,cg09779027,cg09936919,cg10127554,cg10849160,cg11113066,cg11119301,cg12019475,cg12121765,cg12226006,cg12245706,cg13425135,cg13518121,cg13738327,cg14055970,cg14196395,cg14344989,cg14359798,cg14827149,cg14829516,cg1…	ADM,ANKRD11,CDC42,CLIC5,COL11A2,COL5A1,COMP,CYP26B1,DCN,DLC1,DLL1,DLX2,ENG,ESR2,FAM20C,FGFR2,FGFR3,FGFRL1,FOXC1,GLI2,HOXB1,HOXB2,HOXB3,HOXB4,ID2,INSR,ITGA6,JUN,LRP5,LY6E,NCOR2,NFIC,NKX2-3,OSR1,PARVA,PDGFA,RXRA,SOX9,TBX5,TEAD1,TGFBR3,THRA,TLE3,TPM1,TWIST2,WNT4,WWOX,ZMIZ1
GO Biological Process	GO:0051252	regulation of RNA metabolic process	39	4.60602e-06	0.0480869	0.001233	1.41102	87.1709	123	0.311325	0.439286	53	1.47896e-05	0.154403	0.00291326	1.43777	81.3759	117	3314	0.264108	0.0353048	cg00034336,cg00169776,cg00225067,cg00234321,cg01095004,cg01234251,cg01243773,cg01771850,cg02483043,cg02767634,cg02783314,cg02833614,cg02961385,cg03155825,cg03278514,cg03358468,cg03599855,cg04110750,cg04869380,cg05264214,cg05522011,cg06717565,cg06776201,cg06906952,cg07165288,cg07714812,cg08055994,cg08122051,cg08326300,cg08866876,cg09043941,cg09190748,cg09233429,cg09486407,cg09767588,cg09779027,cg0…	ANP32A,APBB2,ARID1B,ATF6B,BANP,BTG1,CACTIN,CAT,CCNA1,CDCA7,CDYL,CERS6,CREB5,CRTC1,CTDP1,CYTL1,DAB2IP,DAP,DLL1,DLX2,DMRTB1,DPF3,ELF5,ENG,EPAS1,ESR2,ETS1,FBXW11,FGFR2,FGFR3,FOXC1,FOXD2,FZD4,GBX1,GLI2,GLIS1,HDAC4,HNRNPH1,HOXB1,HOXB2,HOXB3,HOXB4,HR,ID2,IFNL1,INSR,IRF2,IRF2BP2,ITGA6,JUN,KDM4B,KLF15,KLF6,LIMD1,LIMS1,LRP5,LZTS1,MAF,MAFA,MAFK,MED30,MMS19,MTF2,MYC,NCOR2,NFAT5,NFATC1,NFIC,NKX2-3,NKX6-2,NOS…
GO Biological Process	GO:0048856	anatomical structure development	40	4.63424e-06	0.0483815	0.00120954	1.31565	118.572	156	0.423472	0.557143	5	3.56963e-09	3.72669e-05	7.45338e-06	1.55022	95.4705	148	3888	0.334086	0.0380658	cg00034336,cg00169776,cg00225067,cg00234321,cg01234251,cg01243773,cg01407254,cg01771850,cg02483043,cg02783314,cg02833614,cg02961385,cg03155825,cg03278514,cg03357952,cg03358468,cg03599855,cg04249605,cg04359602,cg04517258,cg04589649,cg04666346,cg04869380,cg05264214,cg05276184,cg05348366,cg05522011,cg05794556,cg05804846,cg05891572,cg05977072,cg06216640,cg06717565,cg06776201,cg06888746,cg06906952,cg0…	ABL2,ADM,ANKRD11,ANKRD2,APBB2,ARID1B,ASAP1,B9D1,BMPER,C10orf11,CAPZB,CCDC64,CCND1,CDC42,CLIC5,COL11A2,COL5A1,COMP,CPQ,CREB5,CYP26B1,CYTL1,DAB2IP,DCLK1,DCN,DHCR24,DLC1,DLL1,DLX2,DPCD,DPF3,DUSP4,ELF5,ENG,EPAS1,EPN2,ESR2,ETS1,EXT1,FAM20C,FBXW4,FEZ1,FGF5,FGFR2,FGFR3,FGFRL1,FOXC1,FOXD2,FPGS,FZD4,GAP43,GLI2,HDAC4,HOXB1,HOXB2,HOXB3,HOXB4,ID2,INHBB,INSR,IRS1,ITGA6,JUN,KCNK3,KLF15,KLF6,LAMA2,LIMD1,LRP5,LY…
GO Biological Process	GO:0061448	connective tissue development	41	4.81741e-06	0.0502938	0.00122668	2.87385	8.35117	24	0.0298256	0.0857143	38	3.82624e-06	0.0399459	0.00105121	3.70224	4.59182	17	187	0.0383747	0.0909091	cg00034336,cg02961385,cg04249605,cg08361180,cg09190748,cg09936919,cg13425135,cg13738327,cg14344989,cg14829516,cg15754752,cg16213787,cg16401668,cg19559984,cg21056788,cg21311834,cg21461745,cg21853871,cg23014425,cg23678364,cg23879937,cg24975211,cg25961952,cg27371456	COL11A2,COL5A1,COMP,CREB5,CYTL1,DLX2,FBXW4,FGFR3,FOXD2,HOXB3,ID2,LRP5,OSR1,PITX1,SOX9,SPG20,THRA
GO Biological Process	GO:0031328	positive regulation of cellular biosynthetic process	42	5.41299e-06	0.0565116	0.00134552	1.65633	44.677	74	0.159561	0.264286	25	3.21783e-07	0.00335941	0.000134376	1.92069	33.3214	64	1357	0.14447	0.0471629	cg00034336,cg00169776,cg00234321,cg01234251,cg01771850,cg02783314,cg02961385,cg03155825,cg03599855,cg04110750,cg04666346,cg04869380,cg05264214,cg06717565,cg07714812,cg08122051,cg08326300,cg09043941,cg09767588,cg09779027,cg09936919,cg10127554,cg10714160,cg11113066,cg11199014,cg11392550,cg12019475,cg12226006,cg13165983,cg13191508,cg13425135,cg13518121,cg13738327,cg14055970,cg14344989,cg14359798,cg1…	ADM,ARID1B,CDC42,CREB5,CRTC1,CTDP1,CYTL1,DAB2IP,DLL1,DLX2,ENG,EPAS1,ETS1,FBXW11,FGFR2,FOXC1,FOXD2,FZD4,GLI2,GLIS1,HDAC4,HOXB1,HOXB4,ID2,IFNL1,INSR,IRS1,ITGA6,JUN,KLF15,KLF6,LRP5,MAF,MAFA,MED30,MMS19,MTF2,MYC,NFAT5,NFATC1,NFIC,NKX2-3,OSR1,P2RY1,PDGFA,PHOX2B,PITX1,PRDM16,PRKCQ,RXRA,SOX9,SREBF1,SUPT3H,TBL1XR1,TBX5,TEAD1,TEAD4,THRA,UBE3A,WNT4,WWOX,ZMIZ1,ZMIZ2,ZNF750
GO Biological Process	GO:0010628	positive regulation of gene expression	43	5.48721e-06	0.0572864	0.00133224	1.68896	41.4457	70	0.14802	0.25	20	9.12264e-08	0.000952404	4.76202e-05	2.06245	28.6068	59	1165	0.133183	0.0506438	cg00034336,cg00169776,cg00234321,cg01234251,cg01407254,cg01771850,cg02783314,cg02961385,cg03155825,cg03599855,cg04110750,cg04869380,cg05264214,cg06717565,cg07714812,cg08122051,cg08326300,cg09767588,cg09936919,cg10714160,cg11113066,cg11199014,cg11392550,cg12019475,cg12226006,cg12245706,cg13191508,cg13425135,cg13518121,cg13738327,cg14055970,cg14196395,cg14344989,cg14533737,cg14774995,cg14827149,cg1…	ARID1B,CDC42,CREB5,CRTC1,CYP26B1,CYTL1,DAB2IP,DLL1,DLX2,ENG,EPAS1,ETS1,FBXW11,FGFR2,FOXC1,FOXD2,FZD4,GLI2,GLIS1,HDAC4,HOXB1,HOXB4,ID2,IFNL1,ITGA6,JUN,KLF15,KLF6,LRP5,MAF,MAFA,MED30,MMS19,MTF2,MYC,NFAT5,NFATC1,NFIC,NKX2-3,OSR1,P2RY1,PHOX2B,PITX1,PRDM16,RXRA,SOX9,SREBF1,SUPT3H,TBL1XR1,TBX5,TEAD1,TEAD4,THRA,UBE3A,WNT4,WWOX,ZMIZ1,ZMIZ2,ZNF750
GO Biological Process	GO:0045935	positive regulation of nucleobase-containing compound metabolic process	44	6.22303e-06	0.0649684	0.00147656	1.66597	43.2181	72	0.154351	0.257143	21	1.65853e-07	0.0017315	8.24526e-05	1.98344	31.2587	62	1273	0.139955	0.0487038	cg00034336,cg00169776,cg00234321,cg01234251,cg01771850,cg02783314,cg02961385,cg03155825,cg03599855,cg04110750,cg04666346,cg04869380,cg05264214,cg06717565,cg07714812,cg08122051,cg08326300,cg09767588,cg09779027,cg09936919,cg10127554,cg10714160,cg11113066,cg11199014,cg11392550,cg12019475,cg12226006,cg13191508,cg13425135,cg13518121,cg13738327,cg14055970,cg14344989,cg14359798,cg14533737,cg14774995,cg1…	ADM,ARID1B,CDC42,CREB5,CRTC1,CTDP1,CYTL1,DAB2IP,DLL1,DLX2,ENG,EPAS1,ETS1,FBXW11,FGFR2,FOXC1,FOXD2,FZD4,GLI2,GLIS1,HDAC4,HOXB1,HOXB4,ID2,IFNL1,INSR,ITGA6,JUN,KLF15,KLF6,LRP5,MAF,MAFA,MED30,MMS19,MTF2,MYC,NFAT5,NFATC1,NFIC,NKX2-3,OSR1,P2RY1,PDGFA,PHOX2B,PITX1,PRDM16,RXRA,SOX9,SREBF1,SUPT3H,TBL1XR1,TBX5,TEAD1,TEAD4,THRA,UBE3A,WNT4,WWOX,ZMIZ1,ZMIZ2,ZNF750
GO Biological Process	GO:0051254	positive regulation of RNA metabolic process	45	6.81529e-06	0.0711516	0.00158115	1.70518	39.2921	67	0.140329	0.239286	19	9.02154e-08	0.000941849	4.9571e-05	2.07925	27.8947	58	1136	0.130926	0.0510563	cg00034336,cg00169776,cg00234321,cg01234251,cg01771850,cg02783314,cg02961385,cg03155825,cg03599855,cg04110750,cg04869380,cg05264214,cg06717565,cg07714812,cg08122051,cg08326300,cg09767588,cg09936919,cg10714160,cg11113066,cg11199014,cg11392550,cg12019475,cg12226006,cg13191508,cg13425135,cg13518121,cg13738327,cg14055970,cg14344989,cg14533737,cg14774995,cg14827149,cg14829516,cg15022051,cg15517343,cg1…	ARID1B,CREB5,CRTC1,CTDP1,CYTL1,DAB2IP,DLL1,DLX2,ENG,EPAS1,ETS1,FBXW11,FGFR2,FOXC1,FOXD2,FZD4,GLI2,GLIS1,HDAC4,HOXB1,HOXB4,ID2,IFNL1,ITGA6,JUN,KLF15,KLF6,LRP5,MAF,MAFA,MED30,MMS19,MTF2,MYC,NFAT5,NFATC1,NFIC,NKX2-3,OSR1,P2RY1,PHOX2B,PITX1,PRDM16,RXRA,SOX9,SREBF1,SUPT3H,TBL1XR1,TBX5,TEAD1,TEAD4,THRA,UBE3A,WNT4,WWOX,ZMIZ1,ZMIZ2,ZNF750
GO Biological Process	GO:2000112	regulation of cellular macromolecule biosynthetic process	46	6.99218e-06	0.0729984	0.00158692	1.39023	90.6325	126	0.323687	0.45	77	7.27831e-05	0.759856	0.00986825	1.38266	86.0659	119	3505	0.268623	0.0339515	cg00034336,cg00169776,cg00225067,cg00234321,cg01095004,cg01234251,cg01243773,cg01771850,cg02483043,cg02783314,cg02833614,cg02961385,cg03155825,cg03278514,cg03358468,cg03599855,cg04110750,cg04666346,cg04869380,cg05264214,cg05522011,cg06717565,cg06776201,cg06906952,cg07165288,cg07714812,cg08055994,cg08122051,cg08326300,cg08866876,cg09043941,cg09190748,cg09233429,cg09486407,cg09767588,cg09779027,cg0…	ANP32A,APBB2,ARID1B,ATF6B,BANP,BTG1,CACTIN,CAT,CCNA1,CDC42,CDCA7,CDYL,CERS6,CREB5,CRTC1,CYTL1,DAB2IP,DAP,DLL1,DLX2,DMRTB1,DPF3,EIF3H,ELF5,ENG,EPAS1,ESR2,ETS1,FBXW11,FGFR2,FGFR3,FOXC1,FOXD2,FZD4,GBX1,GLI2,GLIS1,HDAC4,HOXB1,HOXB2,HOXB3,HOXB4,HR,ID2,IFNL1,INSR,IRF2,IRF2BP2,IRS1,ITGA6,JUN,KDM4B,KLF15,KLF6,LIMD1,LIMS1,LRP5,LZTS1,MAF,MAFA,MAFK,MED30,MMS19,MTF2,MYC,NCOR2,NFAT5,NFATC1,NFIC,NKX2-3,NKX6-2,…
GO Biological Process	GO:0048610	cellular process involved in reproduction	47	7.48323e-06	0.0781249	0.00166223	2.44446	12.2727	30	0.0438309	0.107143	277	0.00416232	1	0.156876	1.92551	10.3868	20	423	0.0451467	0.0472813	cg01234251,cg01407254,cg02783314,cg03357952,cg04784499,cg06888746,cg07714812,cg08326300,cg09190748,cg10256045,cg12226006,cg12245706,cg13425135,cg14196395,cg14344989,cg14827149,cg15556591,cg15754752,cg15857051,cg17091056,cg18097872,cg18699025,cg19987354,cg20743628,cg21056788,cg21461745,cg23985995,cg24571086,cg24985060,cg25871890	CCNA1,CCND1,CRCP,CYP26B1,ESR2,FGFR2,FOXC1,FZD4,INHBB,NEURL,PSME4,RAD51B,RNF212,RXRA,SOX9,STRA13,STRA8,UBE3A,WNT4,ZMIZ1
GO Biological Process	GO:0002155	regulation of thyroid hormone mediated signaling pathway	48	8.35933e-06	0.0872714	0.00181815	487.599	0.00410173	2	1.4649e-05	0.00714286	549	0.0245552	1	0.466951	40.7246	0.0245552	1	1	0.00225734	1	cg14829516,cg24975211	THRA
GO Biological Process	GO:0009891	positive regulation of biosynthetic process	49	9.52246e-06	0.0994145	0.00202887	1.63037	45.3885	74	0.162102	0.264286	29	5.79419e-07	0.00604914	0.000208591	1.88868	33.8862	64	1380	0.14447	0.0463768	cg00034336,cg00169776,cg00234321,cg01234251,cg01771850,cg02783314,cg02961385,cg03155825,cg03599855,cg04110750,cg04666346,cg04869380,cg05264214,cg06717565,cg07714812,cg08122051,cg08326300,cg09043941,cg09767588,cg09779027,cg09936919,cg10127554,cg10714160,cg11113066,cg11199014,cg11392550,cg12019475,cg12226006,cg13165983,cg13191508,cg13425135,cg13518121,cg13738327,cg14055970,cg14344989,cg14359798,cg1…	ADM,ARID1B,CDC42,CREB5,CRTC1,CTDP1,CYTL1,DAB2IP,DLL1,DLX2,ENG,EPAS1,ETS1,FBXW11,FGFR2,FOXC1,FOXD2,FZD4,GLI2,GLIS1,HDAC4,HOXB1,HOXB4,ID2,IFNL1,INSR,IRS1,ITGA6,JUN,KLF15,KLF6,LRP5,MAF,MAFA,MED30,MMS19,MTF2,MYC,NFAT5,NFATC1,NFIC,NKX2-3,OSR1,P2RY1,PDGFA,PHOX2B,PITX1,PRDM16,PRKCQ,RXRA,SOX9,SREBF1,SUPT3H,TBL1XR1,TBX5,TEAD1,TEAD4,THRA,UBE3A,WNT4,WWOX,ZMIZ1,ZMIZ2,ZNF750
GO Biological Process	GO:0035556	intracellular signal transduction	50	9.65798e-06	0.100829	0.00201659	1.65316	42.9479	71	0.153386	0.253571	151	0.000769406	1	0.053196	1.549	35.5068	55	1446	0.124153	0.038036	cg01854776,cg03278514,cg03466237,cg04666346,cg04798016,cg04869380,cg05264214,cg05338731,cg05522011,cg05794556,cg05977072,cg06511312,cg06776201,cg08581745,cg09042791,cg09043941,cg09233429,cg09767588,cg10127554,cg10859327,cg11325273,cg11392550,cg11677744,cg11949335,cg12121765,cg12226006,cg12449974,cg12450012,cg13096351,cg13165983,cg13191508,cg13356253,cg13506485,cg13518121,cg14041701,cg14047130,cg1…	ADM,AGAP1,AGAP3,ANP32A,APBB2,ARHGAP15,ARHGAP18,ARHGEF16,ARL4C,CDC42,CHN2,CLNK,DAB2IP,DCLK1,DHCR24,DLC1,DNMBP,DUSP4,ENSG00000091436,ENSG00000270898,FGF5,FGFR2,FGFR3,GPR75-ASB3,HDAC4,IRS1,JUN,MAFA,MAP3K11,MYC,MYO9A,NFATC1,PDGFA,PLCB2,PLCE1,PRKCE,PRKCQ,PSME4,RAB35,RAB36,RAPGEF4,RGS6,RSU1,SHANK2,SOX9,STK24,TANK,TEAD1,TEAD4,TGFBR3,TNS3,TOLLIP,UACA,VAV2,WASF2
GO Biological Process	GO:0051173	positive regulation of nitrogen compound metabolic process	51	1.12543e-05	0.117495	0.00230382	1.6379	43.9588	72	0.156996	0.257143	26	3.44386e-07	0.00359539	0.000138284	1.94225	31.9217	62	1300	0.139955	0.0476923	cg00034336,cg00169776,cg00234321,cg01234251,cg01771850,cg02783314,cg02961385,cg03155825,cg03599855,cg04110750,cg04666346,cg04869380,cg05264214,cg06717565,cg07714812,cg08122051,cg08326300,cg09767588,cg09779027,cg09936919,cg10127554,cg10714160,cg11113066,cg11199014,cg11392550,cg12019475,cg12226006,cg13191508,cg13425135,cg13518121,cg13738327,cg14055970,cg14344989,cg14359798,cg14533737,cg14774995,cg1…	ADM,ARID1B,CDC42,CREB5,CRTC1,CTDP1,CYTL1,DAB2IP,DLL1,DLX2,ENG,EPAS1,ETS1,FBXW11,FGFR2,FOXC1,FOXD2,FZD4,GLI2,GLIS1,HDAC4,HOXB1,HOXB4,ID2,IFNL1,INSR,ITGA6,JUN,KLF15,KLF6,LRP5,MAF,MAFA,MED30,MMS19,MTF2,MYC,NFAT5,NFATC1,NFIC,NKX2-3,OSR1,P2RY1,PDGFA,PHOX2B,PITX1,PRDM16,RXRA,SOX9,SREBF1,SUPT3H,TBL1XR1,TBX5,TEAD1,TEAD4,THRA,UBE3A,WNT4,WWOX,ZMIZ1,ZMIZ2,ZNF750
GO Biological Process	GO:0009888	tissue development	52	1.2307e-05	0.128485	0.00247087	1.60415	47.3772	76	0.169205	0.271429	18	7.40898e-08	0.000773497	4.29721e-05	1.98731	32.7075	65	1332	0.146727	0.0487988	cg00034336,cg00234321,cg01771850,cg02783314,cg02961385,cg03599855,cg04249605,cg04517258,cg04666346,cg05264214,cg05276184,cg05977072,cg06216640,cg06717565,cg06888746,cg06906952,cg07714812,cg08122051,cg08361180,cg09190748,cg09767588,cg09936919,cg10127554,cg10256045,cg10631356,cg11119301,cg11546777,cg11949335,cg12019475,cg12121765,cg12226006,cg13425135,cg13518121,cg13738327,cg14055970,cg14173476,cg1…	ADM,ANKRD2,B9D1,C10orf11,CCND1,CDC42,CLIC5,COL11A2,COL5A1,COMP,CPQ,CREB5,CYTL1,DCN,DHCR24,DLC1,DLL1,DLX2,DUSP4,ELF5,ENG,ESR2,EXT1,FAM20C,FBXW4,FGFR2,FGFR3,FOXC1,FOXD2,GAP43,GLI2,HOXB2,HOXB3,HOXB4,ID2,JUN,KLF15,LRP5,LY6E,MAF,MYC,NEBL,NEURL,NFATC1,NRP2,OSR1,P2RX2,PDGFA,PHOX2B,PITX1,PSME4,RXRA,SHROOM3,SKIL,SOX9,SPG20,TBX5,TEAD1,TFCP2L1,TGFBR3,THRA,TPM1,WNT4,ZBTB18,ZNF750
GO Biological Process	GO:0032502	developmental process	53	1.32104e-05	0.137916	0.00260219	1.27293	130.408	166	0.465742	0.592857	7	4.20094e-09	4.38578e-05	6.2654e-06	1.49912	108.73	163	4428	0.367946	0.0368112	cg00034336,cg00169776,cg00225067,cg00234321,cg01095004,cg01234251,cg01243773,cg01407254,cg01771850,cg02483043,cg02783314,cg02833614,cg02961385,cg03155825,cg03278514,cg03357952,cg03358468,cg03599855,cg04110750,cg04249605,cg04359602,cg04517258,cg04589649,cg04666346,cg04869380,cg05264214,cg05276184,cg05348366,cg05522011,cg05794556,cg05804846,cg05891572,cg05977072,cg06216640,cg06717565,cg06776201,cg0…	ABL2,ADM,ANKRD11,ANKRD2,APBB2,ARID1B,ASAP1,B9D1,BANP,BBS9,BMPER,C10orf11,CACTIN,CAPZB,CAT,CCDC64,CCND1,CDC42,CLIC5,COL11A2,COL5A1,COMP,CPQ,CREB5,CYP26B1,CYTL1,DAB2IP,DCLK1,DCN,DHCR24,DLC1,DLL1,DLX2,DPCD,DPF3,DUSP4,EDIL3,ELF5,ENG,ENSG00000091436,EPAS1,EPN2,ESR2,ETS1,EXT1,FAM20C,FBXW4,FEZ1,FGF5,FGFR2,FGFR3,FGFRL1,FOXC1,FOXD2,FPGS,FZD4,GAP43,GLI2,HDAC4,HOXB1,HOXB2,HOXB3,HOXB4,ID2,INHBB,INSR,IRS1,ITG…
GO Biological Process	GO:0048609	multicellular organismal reproductive process	54	1.41293e-05	0.14751	0.00273167	2.00432	20.9547	42	0.0748383	0.15	369	0.00833629	1	0.235856	1.64114	16.452	27	670	0.0609481	0.0402985	cg01234251,cg01407254,cg02783314,cg04589649,cg06888746,cg07714812,cg08326300,cg08361180,cg09190748,cg10256045,cg10631356,cg10849160,cg12245706,cg13425135,cg14196395,cg14344989,cg14827149,cg14829516,cg15211864,cg15754752,cg17091056,cg17729072,cg18097872,cg19180056,cg19735250,cg19987354,cg21056788,cg21121082,cg21461745,cg23484159,cg23487517,cg23938483,cg23985995,cg24128590,cg24691891,cg24975211,cg2…	CAT,CCNA1,CCND1,CDYL,CYP26B1,DPCD,ESR2,ETS1,FOXC1,FZD4,INHBB,MTL5,NCOR2,NEURL,PHC2,PNMA1,PSME4,RXRA,SOX9,SPATA19,SPATA32,STRA8,THRA,UBE3A,WNT4,XDH,ZMIZ1
GO Biological Process	GO:0032526	response to retinoic acid	55	1.48681e-05	0.155223	0.00282224	4.01341	3.48831	14	0.0124583	0.05	140	0.000633934	1	0.0472733	3.77857	2.38185	9	97	0.020316	0.0927835	cg01234251,cg01407254,cg04666346,cg09936919,cg10127554,cg12245706,cg13425135,cg14196395,cg14344989,cg17591574,cg19447962,cg21461745,cg25871890,cg25929664	ABL2,CYP26B1,FZD4,OSR1,PDGFA,RXRA,SOX9,SREBF1,STRA8
GO Biological Process	GO:0010556	regulation of macromolecule biosynthetic process	56	1.53922e-05	0.160695	0.00286955	1.36985	91.9812	126	0.328504	0.45	78	7.91435e-05	0.826259	0.0105931	1.37491	88.0058	121	3584	0.273138	0.0337612	cg00034336,cg00169776,cg00225067,cg00234321,cg01095004,cg01234251,cg01243773,cg01771850,cg02483043,cg02783314,cg02833614,cg02961385,cg03155825,cg03278514,cg03358468,cg03599855,cg04110750,cg04666346,cg04869380,cg05264214,cg05522011,cg06717565,cg06776201,cg06906952,cg07165288,cg07714812,cg08055994,cg08122051,cg08326300,cg08866876,cg09043941,cg09190748,cg09233429,cg09486407,cg09767588,cg09779027,cg0…	ANP32A,APBB2,ARID1B,ATF6B,BANP,BTG1,CACTIN,CAT,CCNA1,CDC42,CDCA7,CDYL,CERS6,CREB5,CRTC1,CTDP1,CYTL1,DAB2IP,DAP,DLL1,DLX2,DMRTB1,DPF3,EIF3H,ELF5,ENG,EPAS1,ESR2,ETS1,FBXW11,FGFR2,FGFR3,FOXC1,FOXD2,FZD4,GBX1,GLI2,GLIS1,HDAC4,HOXB1,HOXB2,HOXB3,HOXB4,HR,ID2,IFNL1,INHBB,INSR,IRF2,IRF2BP2,IRS1,ITGA6,JUN,KDM4B,KLF15,KLF6,LIMD1,LIMS1,LRP5,LZTS1,MAF,MAFA,MAFK,MED30,MMS19,MTF2,MYC,NCOR2,NFAT5,NFATC1,NFIC,NK…
GO Biological Process	GO:0048696	regulation of collateral sprouting in absence of injury	57	1.91471e-05	0.199896	0.00350695	60.7457	0.0493862	3	0.000176379	0.0107143	982	0.0718754	1	0.764133	13.5749	0.0736655	1	3	0.00225734	0.333333	cg09190748,cg15754752,cg21056788	SPG20
GO Biological Process	GO:0060683	regulation of branching involved in salivary gland morphogenesis by epithelial-mesenchymal signaling	58	1.95083e-05	0.203667	0.0035115	60.3638	0.0496987	3	0.000177495	0.0107143	549	0.0245552	1	0.466951	40.7246	0.0245552	1	1	0.00225734	1	cg04666346,cg10127554,cg25929664	PDGFA
GO Biological Process	GO:0010033	response to organic substance	59	2.03531e-05	0.212487	0.00360147	1.52116	56.5357	86	0.201913	0.307143	231	0.00279262	1	0.126212	1.38789	50.4363	70	2054	0.158014	0.0340798	cg00395625,cg01234251,cg01243773,cg01407254,cg01854776,cg03357952,cg04110750,cg04170948,cg04249605,cg04666346,cg04869380,cg05522011,cg05977072,cg06511312,cg06888746,cg06906952,cg08055994,cg08122051,cg09042791,cg09767588,cg09779027,cg09936919,cg10127554,cg10256045,cg10365886,cg10628201,cg10631356,cg10849160,cg10859327,cg11113066,cg11119301,cg11392550,cg11677744,cg11949335,cg12226006,cg12245706,cg1…	ABCC2,ABL2,ADM,ADSS,ARHGEF16,ATF6B,ATP6V0A4,CACTIN,CAT,CCND1,CPT1A,CYP26B1,DAB2IP,DCN,DERL1,DHCR24,DUSP4,ENG,ESR2,ETS1,FEZ1,FGF5,FGFR2,FGFR3,FGFRL1,FMOD,FZD4,GLI2,GOT1,HDAC4,HERPUD1,HLA-DPA1,INHBB,INSR,IRF2,IRS1,JUN,KLF6,KYNU,LIMS1,LTBP2,MAFA,MMS19,MYC,NCOR2,NEURL,NQO1,NR1D1,NRP2,OSR1,P2RX2,P2RY1,PDGFA,PHOX2B,PRKAR1B,PRKCE,RAB35,RXRA,SDC2,SH3BP4,SKIL,SOX9,SREBF1,STRA8,TGFBR3,THRA,UBE2L3,VAV2,WNT4…
GO Biological Process	GO:0060255	regulation of macromolecule metabolic process	60	2.51474e-05	0.262539	0.00437565	1.29763	114.825	149	0.41009	0.532143	113	0.000325443	1	0.0300675	1.28308	113.789	146	4634	0.329571	0.0315063	cg00034336,cg00169776,cg00225067,cg00234321,cg01081168,cg01095004,cg01234251,cg01243773,cg01407254,cg01771850,cg02483043,cg02767634,cg02783314,cg02833614,cg02961385,cg03155825,cg03278514,cg03358468,cg03466237,cg03599855,cg04110750,cg04170948,cg04589649,cg04666346,cg04683210,cg04784499,cg04798016,cg04869380,cg05264214,cg05522011,cg05891572,cg05977072,cg06717565,cg06776201,cg06906952,cg07165288,cg0…	ANP32A,APBB2,ARID1B,ATF6B,ATP2B4,BANP,BMPER,BTG1,CACTIN,CAT,CCNA1,CCND1,CDC42,CDCA7,CDYL,CERS6,CNKSR3,CREB5,CRTC1,CTDP1,CYP26B1,CYTL1,DAB2IP,DAP,DLC1,DLL1,DLX2,DMRTB1,DPF3,DUSP4,EIF3H,ELF5,ENG,ENSG00000091436,EPAS1,ESR2,ETS1,FBXW11,FGF5,FGFR2,FGFR3,FOXC1,FOXD2,FZD4,GBX1,GLI2,GLIS1,H2AFY,HDAC4,HERPUD1,HNRNPH1,HOXB1,HOXB2,HOXB3,HOXB4,HR,ID2,IFNL1,INHBB,INSR,IRF2,IRF2BP2,IRS1,ITGA6,JUN,KDM4B,KLF15,K…
GO Biological Process	GO:0016043	cellular component organization	61	2.80202e-05	0.292531	0.00479558	1.31427	107.284	141	0.383158	0.503571	51	1.35369e-05	0.141325	0.00277108	1.38581	98.8591	137	4026	0.309255	0.0340288	cg00225067,cg00395625,cg01095004,cg01101020,cg01234251,cg01243773,cg01407254,cg02783314,cg02961385,cg03358468,cg03599855,cg04170948,cg04249605,cg04589649,cg04666346,cg04784499,cg04869380,cg05034374,cg05264214,cg05276184,cg05348366,cg05522011,cg05804846,cg05891572,cg06216640,cg06624731,cg06717565,cg06776201,cg06888746,cg07714812,cg08055994,cg08201451,cg08326300,cg08581745,cg08862742,cg09043941,cg0…	ABL2,ADM,APBB2,ARID1B,ASAP1,ATP10A,ATP6V0A4,B9D1,BANP,BBS9,CAPZB,CAT,CCDC64,CCNA1,CDC42,CDYL,CETP,CLIC5,COL11A2,COL5A1,COMP,CORO2B,CPT1A,CRTC1,CTDP1,DAB2IP,DCLK1,DCN,DLC1,DPF3,DYSF,EHD3,EIF3H,ELFN1,ENG,ENSG00000091436,EP400,EPAS1,ETS1,EXT1,FEZ1,FGFR2,FGFR3,FMNL1,FMNL2,FMOD,FOXC1,FOXD2,FSCN1,FZD4,GAP43,GCC2,GLI2,GPR158,GRHPR,H2AFY,HAPLN1,HDAC4,INSR,ISCA2,ITGA6,JUN,KDM4B,LAMA2,LETM1,LIMCH1,LIMD1,LI…
GO Biological Process	GO:0000003	reproduction	62	2.82687e-05	0.295125	0.00476008	1.71569	33.8056	58	0.120734	0.207143	291	0.00461046	1	0.165406	1.52764	26.8388	41	1093	0.0925508	0.0375114	cg01234251,cg01407254,cg02783314,cg03357952,cg04589649,cg04784499,cg06888746,cg07714812,cg08326300,cg08361180,cg09190748,cg09779027,cg09936919,cg10256045,cg10631356,cg10849160,cg11949335,cg12019475,cg12226006,cg12245706,cg13425135,cg14196395,cg14344989,cg14359798,cg14827149,cg14829516,cg15211864,cg15556591,cg15754752,cg15857051,cg17091056,cg17729072,cg18097872,cg18699025,cg19180056,cg19735250,cg1…	ADM,CAT,CCNA1,CCND1,CDYL,CLIC5,CRCP,CYP26B1,DHCR24,DPCD,ESR2,ETS1,FGFR2,FOXC1,FZD4,GLI2,INHBB,INSR,MTL5,NCOR2,NEURL,OSR1,PHC2,PNMA1,PSME4,RAD51B,RNF212,RXRA,SEPP1,SOX9,SPATA19,SPATA32,STRA13,STRA8,TEAD4,TFCP2L1,THRA,UBE3A,WNT4,XDH,ZMIZ1
GO Biological Process	GO:0045925	positive regulation of female receptivity	63	2.93956e-05	0.30689	0.00487128	259.711	0.00770087	2	2.75031e-05	0.00714286	797	0.0485087	1	0.635422	20.3623	0.0491104	1	2	0.00225734	0.5	cg14829516,cg24975211	THRA
GO Biological Process	GO:0032504	multicellular organism reproduction	64	3.09113e-05	0.322714	0.00504241	1.93792	21.6727	42	0.0774026	0.15	435	0.0119564	1	0.286953	1.59357	16.9431	27	690	0.0609481	0.0391304	cg01234251,cg01407254,cg02783314,cg04589649,cg06888746,cg07714812,cg08326300,cg08361180,cg09190748,cg10256045,cg10631356,cg10849160,cg12245706,cg13425135,cg14196395,cg14344989,cg14827149,cg14829516,cg15211864,cg15754752,cg17091056,cg17729072,cg18097872,cg19180056,cg19735250,cg19987354,cg21056788,cg21121082,cg21461745,cg23484159,cg23487517,cg23938483,cg23985995,cg24128590,cg24691891,cg24975211,cg2…	CAT,CCNA1,CCND1,CDYL,CYP26B1,DPCD,ESR2,ETS1,FOXC1,FZD4,INHBB,MTL5,NCOR2,NEURL,PHC2,PNMA1,PSME4,RXRA,SOX9,SPATA19,SPATA32,STRA8,THRA,UBE3A,WNT4,XDH,ZMIZ1
GO Biological Process	GO:0010468	regulation of gene expression	65	3.32347e-05	0.34697	0.005338	1.34128	96.1766	129	0.343488	0.460714	83	9.93802e-05	1	0.0125004	1.35821	92.0328	125	3748	0.282167	0.0333511	cg00034336,cg00169776,cg00225067,cg00234321,cg01095004,cg01234251,cg01243773,cg01407254,cg01771850,cg02483043,cg02767634,cg02783314,cg02833614,cg02961385,cg03155825,cg03278514,cg03358468,cg03599855,cg04110750,cg04589649,cg04869380,cg05264214,cg05522011,cg06717565,cg06776201,cg06906952,cg07165288,cg07714812,cg08055994,cg08122051,cg08326019,cg08326300,cg08866876,cg09043941,cg09190748,cg09233429,cg0…	ANP32A,APBB2,ARID1B,ATF6B,BANP,BTG1,CACTIN,CAT,CCNA1,CDC42,CDCA7,CDYL,CERS6,CREB5,CRTC1,CTDP1,CYP26B1,CYTL1,DAB2IP,DAP,DLL1,DLX2,DMRTB1,DPF3,EIF3H,ELF5,ENG,EPAS1,ESR2,ETS1,FBXW11,FGF5,FGFR2,FGFR3,FOXC1,FOXD2,FZD4,GBX1,GLI2,GLIS1,H2AFY,HDAC4,HNRNPH1,HOXB1,HOXB2,HOXB3,HOXB4,HR,ID2,IFNL1,INSR,IRF2,IRF2BP2,IRS1,ITGA6,JUN,KDM4B,KLF15,KLF6,LIMD1,LIMS1,LRP5,LZTS1,MAF,MAFA,MAFK,MED30,MMS19,MTF2,MYC,NCOR2…
GO Biological Process	GO:0045892	negative regulation of transcription, DNA-dependent	66	3.55265e-05	0.370897	0.00561965	1.7462	30.9243	54	0.110444	0.192857	28	4.76876e-07	0.00497858	0.000177807	2.17506	21.6086	47	880	0.106095	0.0534091	cg00034336,cg00169776,cg00225067,cg02483043,cg02783314,cg02833614,cg04869380,cg05522011,cg06906952,cg07165288,cg07714812,cg08055994,cg08122051,cg09767588,cg09936919,cg10714160,cg10849160,cg11199014,cg11392550,cg12226006,cg13425135,cg14055970,cg14344989,cg14774995,cg14827149,cg14829516,cg16213787,cg16401668,cg16588649,cg17875356,cg17904129,cg18097872,cg18801045,cg19447962,cg19987354,cg20085953,cg2…	DAB2IP,DAP,DLX2,ENG,ESR2,FBXW11,FGFR2,FGFR3,FOXC1,FOXD2,GLI2,GLIS1,HDAC4,HOXB3,HOXB4,HR,ID2,IFNL1,IRF2,JUN,LIMD1,LIMS1,MAF,MTF2,MYC,NCOR2,NFIC,NKX6-2,NOSTRIN,NR1D1,OSR1,PRDM16,PRDM8,PURB,RXRA,SKIL,SOX9,SREBF1,TBL1XR1,TFCP2L1,THRA,TRPS1,TWIST2,WNT4,ZBTB18,ZBTB20,ZHX2
GO Biological Process	GO:0007127	meiosis I	67	3.66802e-05	0.382941	0.00571553	5.71779	1.57404	9	0.00562155	0.0321429	719	0.0389741	1	0.565911	2.67925	1.86619	5	76	0.0112867	0.0657895	cg03357952,cg04784499,cg09190748,cg15556591,cg15754752,cg15857051,cg18699025,cg21056788,cg25871890	CCNA1,RAD51B,RNF212,STRA13,STRA8
GO Biological Process	GO:0000122	negative regulation of transcription from RNA polymerase II promoter	68	3.73442e-05	0.389874	0.00573344	1.92193	21.853	42	0.0780464	0.15	30	7.31324e-07	0.00763503	0.000254501	2.49189	14.0456	35	572	0.0790068	0.0611888	cg00034336,cg00169776,cg02483043,cg02783314,cg02833614,cg04869380,cg06906952,cg07165288,cg07714812,cg08122051,cg09936919,cg10714160,cg10849160,cg11392550,cg12226006,cg13425135,cg14055970,cg14344989,cg14774995,cg14829516,cg16213787,cg16401668,cg16588649,cg17875356,cg17904129,cg18097872,cg19447962,cg19987354,cg20085953,cg21133992,cg21184518,cg21311834,cg21853871,cg21926603,cg22138219,cg22355895,cg2…	DAB2IP,DLX2,ENG,ESR2,FGFR2,FGFR3,FOXC1,FOXD2,GLI2,GLIS1,HDAC4,HOXB3,HOXB4,ID2,IRF2,MAF,MTF2,MYC,NCOR2,NFIC,NKX6-2,NR1D1,OSR1,PRDM16,RXRA,SKIL,SREBF1,TBL1XR1,TFCP2L1,THRA,TRPS1,TWIST2,ZBTB18,ZBTB20,ZHX2
GO Biological Process	GO:0003229	ventricular cardiac muscle tissue development	69	3.85922e-05	0.402903	0.00583917	5.04983	1.98026	10	0.00707237	0.0357143	81	8.96631e-05	0.936082	0.0115566	6.47891	1.08043	7	44	0.0158013	0.159091	cg02783314,cg04517258,cg05276184,cg06717565,cg07714812,cg12226006,cg13425135,cg14344989,cg24006770,cg24571086	FGFR2,FOXC1,LY6E,RXRA,TBX5,TGFBR3,TPM1
GO Biological Process	GO:0007154	cell communication	70	3.86277e-05	0.403273	0.00576105	1.26902	124.506	158	0.444664	0.564286	360	0.00765546	1	0.222008	1.19385	119.78	143	4878	0.322799	0.0293153	cg00225067,cg00395625,cg01081168,cg01168833,cg01234251,cg01407254,cg01854776,cg02483043,cg02783314,cg02833614,cg03278514,cg03357952,cg03466237,cg03599855,cg04110750,cg04170948,cg04249605,cg04359602,cg04517258,cg04666346,cg04798016,cg04869380,cg05034374,cg05264214,cg05338731,cg05522011,cg05794556,cg05804846,cg05977072,cg06511312,cg06717565,cg06776201,cg06888746,cg07714812,cg08122051,cg08201451,cg0…	ABL2,ADM,AGAP1,AGAP3,ANP32A,APBB2,APPL2,ARHGAP15,ARHGAP18,ARHGAP27,ARHGEF16,ARL4C,ATF6B,ATP6V0A4,B9D1,CCND1,CDC42,CHN2,CLNK,CRCP,CXXC5,CYP26B1,CYTL1,DAB2IP,DAP,DCLK1,DERL1,DHCR24,DLC1,DLL1,DNMBP,DUSP4,ENG,ENSG00000091436,ENSG00000270898,EPAS1,EPN2,ESR2,EXT1,FBXW11,FBXW4,FGF5,FGFR2,FGFR3,FGFRL1,FMOD,FOXC1,FZD4,GAP43,GLI2,GMDS,GPR153,GPR158,GPR75,GPR75-ASB3,HDAC4,HERPUD1,HLA-DPA1,INHBB,INPP5A,INSR,…
GO Biological Process	GO:0009653	anatomical structure morphogenesis	71	4.28669e-05	0.447531	0.00630325	1.43285	69.0933	99	0.246762	0.353571	12	2.6952e-08	0.000281379	2.34483e-05	1.82381	46.6057	85	1898	0.191874	0.044784	cg00034336,cg01234251,cg01243773,cg01407254,cg02783314,cg02961385,cg03278514,cg03357952,cg03599855,cg04249605,cg04517258,cg04666346,cg04869380,cg05264214,cg05276184,cg05522011,cg05891572,cg05977072,cg06216640,cg06717565,cg06888746,cg07714812,cg08122051,cg08326300,cg08361180,cg09043941,cg09486407,cg09642740,cg09767588,cg09779027,cg09936919,cg10127554,cg10637453,cg10849160,cg11113066,cg11119301,cg1…	ABL2,ADM,ANKRD11,APBB2,ASAP1,B9D1,BMPER,CDC42,CLIC5,COL11A2,COL5A1,COMP,CYP26B1,DAB2IP,DCLK1,DCN,DLC1,DLL1,DLX2,DUSP4,ENG,EPAS1,ESR2,ETS1,EXT1,FAM20C,FBXW4,FEZ1,FGFR2,FGFR3,FGFRL1,FOXC1,FOXD2,FZD4,GAP43,GLI2,HOXB1,HOXB2,HOXB3,HOXB4,ID2,INSR,ITGA6,JUN,LAMA2,LRP5,LY6E,MAB21L1,MYC,NCOR2,NEBL,NEURL,NFATC1,NFIC,NKX2-3,NRP2,OSR1,PARVA,PDGFA,PHOX2B,PIP5K1C,PITX1,PRDM8,PRKCQ,RXRA,SDC2,SHROOM3,SKIL,SOX9,S…
GO Biological Process	GO:0010604	positive regulation of macromolecule metabolic process	72	4.338e-05	0.452887	0.0062901	1.46687	62.0367	91	0.22156	0.325	74	6.66648e-05	0.695981	0.00940514	1.54986	49.0367	76	1997	0.171558	0.0380571	cg00034336,cg00169776,cg00234321,cg01081168,cg01234251,cg01407254,cg01771850,cg02783314,cg02961385,cg03155825,cg03466237,cg03599855,cg04110750,cg04170948,cg04666346,cg04784499,cg04798016,cg04869380,cg05264214,cg06717565,cg07714812,cg08122051,cg08326300,cg09043941,cg09767588,cg09779027,cg09936919,cg10127554,cg10256045,cg10714160,cg11113066,cg11199014,cg11392550,cg12019475,cg12121765,cg12226006,cg1…	ARID1B,CCND1,CDC42,CREB5,CRTC1,CTDP1,CYP26B1,CYTL1,DAB2IP,DLC1,DLL1,DLX2,ENG,ENSG00000091436,EPAS1,ETS1,FBXW11,FGFR2,FGFR3,FOXC1,FOXD2,FZD4,GLI2,GLIS1,HDAC4,HERPUD1,HOXB1,HOXB4,ID2,IFNL1,INSR,IRS1,ITGA6,JUN,KLF15,KLF6,LRP5,MAF,MAFA,MAP3K11,MED30,MMS19,MTF2,MYC,NFAT5,NFATC1,NFIC,NKX2-3,OSR1,P2RY1,PDGFA,PHOX2B,PITX1,PLCE1,PPP2R5A,PRDM16,PRKAR1B,PRKCQ,PSME4,RXRA,SOX9,SREBF1,STRA13,SUPT3H,TBL1XR1,TBX…
GO Biological Process	GO:0022602	ovulation cycle process	73	4.3943e-05	0.458765	0.00628446	3.86409	3.36431	13	0.0120154	0.0464286	99	0.000179545	1	0.0189339	4.46977	2.01353	9	82	0.020316	0.109756	cg01234251,cg02783314,cg07714812,cg10631356,cg10849160,cg18097872,cg19987354,cg21121082,cg23487517,cg24985060,cg25024515,cg25871890,cg26494337	CAT,ESR2,ETS1,FOXC1,FZD4,INHBB,NCOR2,STRA8,UBE3A
GO Biological Process	GO:0010512	negative regulation of phosphatidylinositol biosynthetic process	74	4.4071e-05	0.460101	0.00621759	45.8258	0.0654653	3	0.000233805	0.0107143	797	0.0485087	1	0.635422	20.3623	0.0491104	1	2	0.00225734	0.5	cg04666346,cg10127554,cg25929664	PDGFA
GO Biological Process	GO:0071840	cellular component organization or biogenesis	75	4.42568e-05	0.462041	0.00616055	1.3013	109.121	142	0.389719	0.507143	62	2.5614e-05	0.26741	0.00431306	1.36436	101.879	139	4149	0.31377	0.033502	cg00225067,cg00395625,cg01095004,cg01101020,cg01234251,cg01243773,cg01407254,cg02783314,cg02961385,cg03358468,cg03599855,cg04170948,cg04249605,cg04589649,cg04666346,cg04784499,cg04869380,cg05034374,cg05264214,cg05276184,cg05348366,cg05522011,cg05804846,cg05891572,cg06216640,cg06624731,cg06717565,cg06776201,cg06888746,cg07714812,cg08055994,cg08201451,cg08326300,cg08581745,cg08862742,cg09043941,cg0…	ABL2,ADM,APBB2,ARID1B,ASAP1,ATP10A,ATP6V0A4,B9D1,BANP,BBS9,CAPZB,CAT,CCDC64,CCNA1,CDC42,CDYL,CETP,CLIC5,COL11A2,COL5A1,COMP,CORO2B,CPT1A,CRTC1,CTDP1,DAB2IP,DCLK1,DCN,DDX51,DLC1,DPF3,DYSF,EHD3,EIF3H,ELFN1,ENG,ENSG00000091436,EP400,EPAS1,ETS1,EXT1,FEZ1,FGFR2,FGFR3,FMNL1,FMNL2,FMOD,FOXC1,FOXD2,FSCN1,FZD4,GAP43,GCC2,GLI2,GPR158,GRHPR,H2AFY,HAPLN1,HDAC4,INSR,ISCA2,ITGA6,JUN,KDM4B,KRR1,LAMA2,LETM1,LIMC…
GO Biological Process	GO:0009059	macromolecule biosynthetic process	76	4.43994e-05	0.463529	0.00609907	1.37781	82.7401	114	0.2955	0.407143	138	0.000615949	1	0.0465979	1.33364	82.4809	110	3359	0.248307	0.0327478	cg00169776,cg00225067,cg00234321,cg00526835,cg01081168,cg01095004,cg01771850,cg02783314,cg02961385,cg03004860,cg03155825,cg03278514,cg03358468,cg03466237,cg03599855,cg04110750,cg04784499,cg04869380,cg05264214,cg05522011,cg06258529,cg06717565,cg06776201,cg06906952,cg07165288,cg07189366,cg07714812,cg08122051,cg08326300,cg08862742,cg08866876,cg09266087,cg09486407,cg09767588,cg09779027,cg09936919,cg0…	ANP32A,ARID1B,ATF6B,B3GALT1,BANP,CARS,CARS2,CDC7,CDCA7,CDYL,CHST3,COL5A1,CRCP,CREB5,CRTC1,CTDP1,CYTL1,DCN,DMRTB1,DPF3,DTL,EIF3H,ELF5,EPAS1,ESR2,ETS1,EXT1,FMOD,FOXC1,FOXD2,GBX1,GINS2,GLI2,GLIS1,HDAC4,HOXB1,HOXB2,HOXB3,HOXB4,HR,HS3ST1,IRF2,IRF2BP2,JUN,KDM4B,KLF15,KLF6,LIMD1,LZTS1,MAF,MAFA,MAFK,MED30,MMS19,MTERFD2,MUC5B,MYC,NCOR2,NFAT5,NFATC1,NFIC,NKX2-3,NR1D1,OSR1,PARS2,PHLDA1,PHOX2B,PITX1,PPP1R3C,…
GO Biological Process	GO:0070848	response to growth factor stimulus	77	4.75136e-05	0.496042	0.0064421	1.96128	19.885	39	0.0710178	0.139286	52	1.38071e-05	0.144146	0.00277204	2.31644	13.3826	31	545	0.0699774	0.0568807	cg01243773,cg03357952,cg04666346,cg05522011,cg05977072,cg06511312,cg08055994,cg08122051,cg09767588,cg09779027,cg10127554,cg10631356,cg10849160,cg11392550,cg12226006,cg13165983,cg14055970,cg14308466,cg14774995,cg14827149,cg15556591,cg15824962,cg18699025,cg19990373,cg20085953,cg21184518,cg21311834,cg21461745,cg22659049,cg23340777,cg23879937,cg24006770,cg24545602,cg24571086,cg25006077,cg25024515,cg2…	ARHGEF16,CAT,DAB2IP,DUSP4,ENG,FEZ1,FGF5,FGFR2,FGFR3,FGFRL1,FMOD,INSR,IRS1,JUN,LIMS1,LTBP2,MYC,NCOR2,NRP2,P2RY1,PDGFA,PHOX2B,PRKAR1B,PRKCE,RAB35,SKIL,SOX9,TGFBR3,VAV2,WNT4,WWOX
GO Biological Process	GO:0071363	cellular response to growth factor stimulus	78	4.77297e-05	0.498298	0.00638844	1.98282	19.1646	38	0.068445	0.135714	59	2.23968e-05	0.233823	0.0039631	2.2965	13.0634	30	532	0.0677201	0.056391	cg01243773,cg03357952,cg04666346,cg05522011,cg05977072,cg06511312,cg08055994,cg08122051,cg09767588,cg09779027,cg10127554,cg10631356,cg10849160,cg11392550,cg12226006,cg13165983,cg14055970,cg14308466,cg14774995,cg14827149,cg15556591,cg15824962,cg18699025,cg19990373,cg20085953,cg21184518,cg21311834,cg21461745,cg22659049,cg23340777,cg23879937,cg24006770,cg24545602,cg24571086,cg25024515,cg25929664,cg2…	ARHGEF16,CAT,DAB2IP,DUSP4,ENG,FEZ1,FGF5,FGFR2,FGFR3,FGFRL1,FMOD,INSR,IRS1,JUN,LIMS1,LTBP2,MYC,NCOR2,NRP2,PDGFA,PHOX2B,PRKAR1B,PRKCE,RAB35,SKIL,SOX9,TGFBR3,VAV2,WNT4,WWOX
GO Biological Process	GO:0035793	positive regulation of metanephric mesenchymal cell migration by platelet-derived growth factor receptor-beta signaling pathway	79	5.30545e-05	0.553889	0.00701125	43.0327	0.0697144	3	0.00024898	0.0107143	982	0.0718754	1	0.764133	13.5749	0.0736655	1	3	0.00225734	0.333333	cg04666346,cg10127554,cg25929664	PDGFA
GO Biological Process	GO:0032012	regulation of ARF protein signal transduction	80	5.35574e-05	0.559139	0.00698924	6.2543	1.27912	8	0.00456829	0.0285714	332	0.00627466	1	0.197312	4.24215	1.17865	5	48	0.0112867	0.104167	cg01854776,cg08819431,cg09042791,cg09642740,cg17306279,cg21184518,cg23167035,cg25417842	AGAP1,AGAP3,ASAP1,DAB2IP,PSD2
GO Biological Process	GO:0043089	positive regulation of Cdc42 GTPase activity	81	5.47786e-05	0.571889	0.00706035	20.0921	0.199084	4	0.000711013	0.0142857	492	0.019319	1	0.40994	9.04991	0.220997	2	9	0.00451467	0.222222	cg06511312,cg11392550,cg27244773,cg27450668	ARHGAP27,ARHGEF16
GO Biological Process	GO:0006366	transcription from RNA polymerase II promoter	82	5.69225e-05	0.594271	0.0072472	2.09332	15.7644	33	0.0563015	0.117857	116	0.000341897	1	0.0307708	2.09257	12.4249	26	506	0.0586907	0.0513834	cg03599855,cg04110750,cg04869380,cg05264214,cg06717565,cg08122051,cg09767588,cg10631356,cg10849160,cg12019475,cg13425135,cg13518121,cg14344989,cg14774995,cg14829516,cg15517343,cg16536399,cg16588649,cg17904129,cg19559984,cg19987354,cg20085953,cg21121082,cg22138219,cg22218316,cg23487517,cg24177393,cg24545602,cg24975211,cg25024515,cg25546405,cg25878366,cg26494337	CREB5,CTDP1,ELF5,EPAS1,ESR2,ETS1,GLIS1,JUN,MAF,MED30,MYC,NCOR2,NFAT5,NFATC1,NFIC,NR1D1,RXRA,SKIL,SUPT3H,TBX5,TEAD1,TEAD4,THRA,TRPS1,TWIST2,ZNF131
GO Biological Process	GO:0009987	cellular process	83	5.75101e-05	0.600406	0.0072338	1.08503	242.39	263	0.865679	0.939286	298	0.00493481	1	0.172884	1.07019	331.716	355	13509	0.801354	0.0262788	cg00034336,cg00169776,cg00225067,cg00234321,cg00395625,cg00526835,cg01081168,cg01095004,cg01101020,cg01168833,cg01234251,cg01243773,cg01407254,cg01771850,cg01851968,cg01854776,cg02351655,cg02483043,cg02767634,cg02783314,cg02833614,cg02917603,cg02961385,cg03004860,cg03155825,cg03278514,cg03357952,cg03358468,cg03466237,cg03599855,cg04110750,cg04170948,cg04249605,cg04359602,cg04517258,cg04589649,cg0…	ABCB9,ABCC2,ABL2,ACOT7,ACYP2,ADM,ADSS,AGAP1,AGAP3,ALDH1L1,ALPP,ALPPL2,AMPD3,ANKRD2,ANP32A,APBB2,APPL2,ARFIP1,ARHGAP15,ARHGAP18,ARHGAP27,ARHGEF16,ARID1B,ARL4C,ASAP1,ASPSCR1,ATE1,ATF6B,ATP10A,ATP2B4,ATP6V0A4,B3GALT1,B9D1,BACE1,BANP,BBS9,BMPER,BTG1,C10orf11,CACTIN,CAPZB,CARS,CARS2,CAT,CCDC64,CCNA1,CCND1,CDC42,CDC7,CDCA7,CDYL,CERS6,CETP,CHN2,CHST3,CLIC5,CLNK,CNOT4,COL11A2,COL5A1,COMP,CORO2B,CPQ,CPT1A…
GO Biological Process	GO:0048705	skeletal system morphogenesis	84	5.92671e-05	0.618749	0.00736605	2.65494	7.9098	21	0.0282493	0.075	41	5.09428e-06	0.0531843	0.00129718	3.6247	4.69004	17	191	0.0383747	0.0890052	cg01407254,cg02961385,cg04249605,cg04869380,cg08122051,cg09486407,cg09936919,cg12226006,cg12245706,cg13738327,cg14196395,cg14829516,cg16213787,cg21311834,cg21461745,cg21853871,cg22660933,cg23014425,cg23879937,cg24571086,cg24975211	ANKRD11,COL11A2,COMP,CYP26B1,DLX2,FGFR2,FGFR3,HOXB1,HOXB2,HOXB3,HOXB4,LRP5,OSR1,SOX9,THRA,TWIST2,WWOX
GO Biological Process	GO:0001666	response to hypoxia	85	6.28599e-05	0.656258	0.00772068	2.91732	6.17005	18	0.0220359	0.0642857	243	0.00330687	1	0.142073	2.39556	5.42669	13	221	0.0293454	0.0588235	cg00225067,cg01851968,cg02351655,cg04666346,cg10127554,cg10631356,cg14055970,cg14359798,cg16628641,cg16962683,cg21121082,cg21917512,cg23487517,cg24006770,cg24545602,cg25750363,cg25929664,cg26494337	ADM,CAT,ENG,EPAS1,ETS1,KCNK3,LIMD1,P2RX2,PDGFA,PRKCE,SDC2,TGFBR3,VASN
GO Biological Process	GO:0060206	estrous cycle phase	86	6.442e-05	0.672544	0.00782028	12.2858	0.406975	5	0.00145348	0.0178571	309	0.00572748	1	0.193511	16.2898	0.122776	2	5	0.00451467	0.4	cg10849160,cg21121082,cg23487517,cg25024515,cg26494337	ETS1,NCOR2
GO Biological Process	GO:0007131	reciprocal meiotic recombination	87	6.45001e-05	0.673381	0.00774001	9.04388	0.663432	6	0.0023694	0.0214286	409	0.0102889	1	0.262632	4.65424	0.859431	4	35	0.00902934	0.114286	cg03357952,cg04784499,cg15556591,cg15857051,cg18699025,cg25871890	RAD51B,RNF212,STRA13,STRA8
GO Biological Process	GO:0002053	positive regulation of mesenchymal cell proliferation	88	6.62453e-05	0.691601	0.0078591	4.30518	2.55506	11	0.00912521	0.0392857	61	2.31346e-05	0.241526	0.00395943	7.91867	0.883987	7	36	0.0158013	0.194444	cg04666346,cg08361180,cg10127554,cg12226006,cg13165983,cg13738327,cg14774995,cg21461745,cg24571086,cg25929664,cg27371456	FBXW4,FGFR2,IRS1,LRP5,MYC,PDGFA,SOX9
GO Biological Process	GO:0051253	negative regulation of RNA metabolic process	89	6.81248e-05	0.711223	0.00799127	1.70407	31.6888	54	0.113174	0.192857	33	1.55762e-06	0.0162615	0.000492774	2.08503	22.5417	47	918	0.106095	0.0511983	cg00034336,cg00169776,cg00225067,cg02483043,cg02783314,cg02833614,cg04869380,cg05522011,cg06906952,cg07165288,cg07714812,cg08055994,cg08122051,cg09767588,cg09936919,cg10714160,cg10849160,cg11199014,cg11392550,cg12226006,cg13425135,cg14055970,cg14344989,cg14774995,cg14827149,cg14829516,cg16213787,cg16401668,cg16588649,cg17875356,cg17904129,cg18097872,cg18801045,cg19447962,cg19987354,cg20085953,cg2…	DAB2IP,DAP,DLX2,ENG,ESR2,FBXW11,FGFR2,FGFR3,FOXC1,FOXD2,GLI2,GLIS1,HDAC4,HOXB3,HOXB4,HR,ID2,IFNL1,IRF2,JUN,LIMD1,LIMS1,MAF,MTF2,MYC,NCOR2,NFIC,NKX6-2,NOSTRIN,NR1D1,OSR1,PRDM16,PRDM8,PURB,RXRA,SKIL,SOX9,SREBF1,TBL1XR1,TFCP2L1,THRA,TRPS1,TWIST2,WNT4,ZBTB18,ZBTB20,ZHX2
GO Biological Process	GO:0032864	activation of Cdc42 GTPase activity	90	7.45354e-05	0.77815	0.00864611	38.3418	0.0782436	3	0.000279442	0.0107143	982	0.0718754	1	0.764133	13.5749	0.0736655	1	3	0.00225734	0.333333	cg06511312,cg11392550,cg27450668	ARHGEF16
GO Biological Process	GO:0044767	single-organism developmental process	91	7.78854e-05	0.813123	0.00893542	1.30195	104.459	136	0.373068	0.485714	6	3.97907e-09	4.15415e-05	6.92359e-06	1.61273	81.2285	131	3308	0.295711	0.039601	cg00034336,cg00169776,cg00225067,cg00234321,cg01234251,cg01243773,cg01407254,cg02483043,cg02783314,cg02833614,cg02961385,cg03155825,cg03278514,cg03357952,cg03358468,cg03599855,cg04110750,cg04249605,cg04517258,cg04589649,cg04666346,cg04869380,cg05264214,cg05276184,cg05348366,cg05522011,cg05794556,cg05891572,cg05977072,cg06216640,cg06717565,cg06888746,cg06906952,cg07714812,cg08055994,cg08122051,cg0…	ABL2,ADM,ANKRD11,ANKRD2,APBB2,ASAP1,B9D1,BMPER,CAPZB,CAT,CCDC64,CCND1,CDC42,CLIC5,COL11A2,COL5A1,COMP,CPQ,CYP26B1,CYTL1,DAB2IP,DCLK1,DCN,DHCR24,DLC1,DLL1,DLX2,DPCD,DUSP4,ELF5,ENG,EPAS1,EPN2,ESR2,ETS1,EXT1,FAM20C,FBXW4,FEZ1,FGFR2,FGFR3,FGFRL1,FOXC1,FOXD2,FPGS,FZD4,GAP43,GLI2,HDAC4,HOXB1,HOXB2,HOXB3,HOXB4,ID2,INHBB,INSR,IRS1,ITGA6,JUN,KCNK3,KLF15,KLF6,LAMA2,LIMD1,LIMS1,LRP5,LY6E,MAB21L1,MAF,MED30,M…
GO Biological Process	GO:0034645	cellular macromolecule biosynthetic process	92	7.79636e-05	0.81394	0.00884718	1.37033	81.0024	111	0.289294	0.396429	222	0.00248308	1	0.116772	1.29226	81.2531	105	3309	0.23702	0.0317316	cg00169776,cg00225067,cg00234321,cg00526835,cg01081168,cg01095004,cg01771850,cg02783314,cg02961385,cg03004860,cg03155825,cg03278514,cg03358468,cg03466237,cg03599855,cg04110750,cg04784499,cg04869380,cg05264214,cg05522011,cg06258529,cg06717565,cg06776201,cg06906952,cg07165288,cg07189366,cg07714812,cg08122051,cg08326300,cg08862742,cg08866876,cg09266087,cg09486407,cg09767588,cg09779027,cg09936919,cg0…	ANP32A,ARID1B,ATF6B,B3GALT1,BANP,CARS,CARS2,CDC7,CDCA7,CDYL,CHST3,CRCP,CREB5,CRTC1,CTDP1,CYTL1,DCN,DMRTB1,DPF3,DTL,EIF3H,ELF5,EPAS1,ESR2,ETS1,EXT1,FOXC1,FOXD2,GBX1,GINS2,GLI2,GLIS1,HDAC4,HOXB1,HOXB2,HOXB3,HOXB4,HR,IRF2,IRF2BP2,JUN,KDM4B,KLF15,KLF6,LIMD1,LZTS1,MAF,MAFA,MAFK,MED30,MMS19,MTERFD2,MUC5B,MYC,NCOR2,NFAT5,NFATC1,NFIC,NKX2-3,NR1D1,OSR1,PARS2,PHLDA1,PHOX2B,PITX1,PPP1R3C,PRDM16,PRDM8,PURB,R…
GO Biological Process	GO:0071310	cellular response to organic substance	93	7.8111e-05	0.815478	0.00876859	1.57232	43.2482	68	0.154458	0.242857	232	0.00279719	1	0.125874	1.46804	36.7837	54	1498	0.121896	0.0360481	cg00395625,cg01234251,cg01243773,cg01407254,cg01854776,cg03357952,cg04170948,cg04249605,cg04666346,cg05522011,cg05977072,cg06511312,cg06888746,cg08055994,cg08122051,cg09042791,cg09767588,cg09779027,cg09936919,cg10127554,cg10256045,cg10628201,cg10631356,cg10849160,cg11113066,cg11392550,cg11677744,cg12226006,cg12245706,cg13165983,cg13425135,cg13995193,cg14055970,cg14196395,cg14308466,cg14344989,cg1…	ABL2,ARHGEF16,ATP6V0A4,CACTIN,CAT,CCND1,CYP26B1,DAB2IP,DERL1,DUSP4,ENG,ESR2,FEZ1,FGF5,FGFR2,FGFR3,FGFRL1,FMOD,FZD4,GLI2,GOT1,HERPUD1,HLA-DPA1,INHBB,INSR,IRF2,IRS1,JUN,KLF6,LIMS1,LTBP2,MYC,NCOR2,NEURL,NR1D1,NRP2,OSR1,PDGFA,PHOX2B,PRKAR1B,PRKCE,RAB35,RXRA,SH3BP4,SKIL,SOX9,SREBF1,STRA8,TGFBR3,THRA,UBE2L3,VAV2,WNT4,WWOX
GO Biological Process	GO:1902178	fibroblast growth factor receptor apoptotic signaling pathway	94	7.86284e-05	0.820881	0.00873277	158.539	0.0126152	2	4.50543e-05	0.00714286	549	0.0245552	1	0.466951	40.7246	0.0245552	1	1	0.00225734	1	cg21311834,cg23879937	FGFR3
GO Biological Process	GO:0030198	extracellular matrix organization	95	7.90957e-05	0.825759	0.0086922	2.35708	10.6064	25	0.0378798	0.0892857	80	8.81325e-05	0.920103	0.0115013	2.62739	7.61211	20	310	0.0451467	0.0645161	cg02783314,cg02961385,cg03358468,cg04249605,cg04666346,cg07714812,cg10127554,cg10365886,cg11119301,cg11956819,cg13425135,cg14055970,cg14344989,cg14575356,cg15150652,cg15824962,cg16213787,cg16962683,cg19698242,cg19747990,cg21461745,cg22079102,cg22771904,cg23877017,cg25929664	APBB2,COL11A2,COL5A1,COMP,DCN,ENG,FMOD,FOXC1,HAPLN1,ITGA6,LAMA2,PDGFA,PLEC,PTPRS,SDC2,SMOC2,SOX9,SPOCK2,TNXB,VCAN
GO Biological Process	GO:0050793	regulation of developmental process	96	7.96002e-05	0.831026	0.00865652	1.48137	56.0291	83	0.200104	0.296429	32	1.13334e-06	0.011832	0.000369751	1.79066	39.0919	70	1592	0.158014	0.0439698	cg00034336,cg00169776,cg00225067,cg01168833,cg01243773,cg01407254,cg02483043,cg02833614,cg03599855,cg04170948,cg04589649,cg04666346,cg04869380,cg05348366,cg06216640,cg06717565,cg06776201,cg06888746,cg08122051,cg08866876,cg09190748,cg09767588,cg09779027,cg09936919,cg10127554,cg10256045,cg10849160,cg11119301,cg11199014,cg11392550,cg12121765,cg12226006,cg12245706,cg13425135,cg13518121,cg13738327,cg1…	ABL2,ADM,ARHGAP15,ATP10A,BTG1,CAPZB,CCND1,CDC42,CETP,CYP26B1,DAB2IP,DLC1,DLL1,DLX2,ETS1,FAM20C,FEZ1,FGFR2,FGFR3,FMNL1,FMNL2,FNDC3B,GLI2,HDAC4,HOXB3,HOXB4,ID2,IFNL1,INSR,JUN,LAMA2,LIMD1,LRP5,LZTS1,MAF,MED30,MTF2,MYC,NCOR2,NEURL,NKX6-2,NRXN2,NUAK1,OSR1,PARVA,PDGFA,PHOX2B,PRDM16,PURB,RBM19,RGS14,RGS6,RXRA,SDC2,SHROOM3,SKIL,SOX9,SPG20,SPOCK2,STK24,TBX5,TGFBR3,THBS2,THRA,TRPS1,TWIST2,WNT4,XDH,XRCC4,ZH…
GO Biological Process	GO:0036293	response to decreased oxygen levels	97	8.01214e-05	0.836467	0.00862337	2.86113	6.29122	18	0.0224686	0.0642857	264	0.00370825	1	0.146644	2.36348	5.50036	13	224	0.0293454	0.0580357	cg00225067,cg01851968,cg02351655,cg04666346,cg10127554,cg10631356,cg14055970,cg14359798,cg16628641,cg16962683,cg21121082,cg21917512,cg23487517,cg24006770,cg24545602,cg25750363,cg25929664,cg26494337	ADM,CAT,ENG,EPAS1,ETS1,KCNK3,LIMD1,P2RX2,PDGFA,PRKCE,SDC2,TGFBR3,VASN
GO Biological Process	GO:0043062	extracellular structure organization	98	8.08304e-05	0.843869	0.00861091	2.3538	10.6211	25	0.0379326	0.0892857	82	9.20965e-05	0.961487	0.0117255	2.61895	7.63666	20	311	0.0451467	0.0643087	cg02783314,cg02961385,cg03358468,cg04249605,cg04666346,cg07714812,cg10127554,cg10365886,cg11119301,cg11956819,cg13425135,cg14055970,cg14344989,cg14575356,cg15150652,cg15824962,cg16213787,cg16962683,cg19698242,cg19747990,cg21461745,cg22079102,cg22771904,cg23877017,cg25929664	APBB2,COL11A2,COL5A1,COMP,DCN,ENG,FMOD,FOXC1,HAPLN1,ITGA6,LAMA2,PDGFA,PLEC,PTPRS,SDC2,SMOC2,SOX9,SPOCK2,TNXB,VCAN
GO Biological Process	GO:2000589	regulation of metanephric mesenchymal cell migration	99	8.20746e-05	0.856858	0.00865513	37.1061	0.0808494	3	0.000288748	0.0107143	1140	0.0946694	1	0.866973	10.1812	0.0982207	1	4	0.00225734	0.25	cg04666346,cg10127554,cg25929664	PDGFA
GO Biological Process	GO:0031326	regulation of cellular biosynthetic process	100	8.91959e-05	0.931205	0.00931205	1.32069	96.1619	127	0.343435	0.453571	109	0.000298117	1	0.0285536	1.33094	91.6645	122	3733	0.275395	0.0326815	cg00034336,cg00169776,cg00225067,cg00234321,cg01095004,cg01234251,cg01243773,cg01771850,cg02483043,cg02783314,cg02833614,cg02961385,cg03155825,cg03278514,cg03358468,cg03599855,cg04110750,cg04666346,cg04869380,cg05264214,cg05522011,cg06717565,cg06776201,cg06906952,cg07165288,cg07714812,cg08055994,cg08122051,cg08326300,cg08866876,cg09043941,cg09190748,cg09233429,cg09486407,cg09767588,cg09779027,cg0…	ADM,ANP32A,APBB2,ARID1B,ATF6B,BANP,BTG1,CACTIN,CAT,CCNA1,CDC42,CDCA7,CDYL,CERS6,CREB5,CRTC1,CTDP1,CYTL1,DAB2IP,DAP,DLL1,DLX2,DMRTB1,DPF3,EIF3H,ELF5,ENG,EPAS1,ESR2,ETS1,FBXW11,FGFR2,FGFR3,FOXC1,FOXD2,FZD4,GBX1,GLI2,GLIS1,HDAC4,HOXB1,HOXB2,HOXB3,HOXB4,HR,ID2,IFNL1,INHBB,INSR,IRF2,IRF2BP2,IRS1,ITGA6,JUN,KDM4B,KLF15,KLF6,LIMD1,LIMS1,LRP5,LZTS1,MAF,MAFA,MAFK,MED30,MMS19,MTF2,MYC,NCOR2,NFAT5,NFATC1,NFI…
GO Biological Process	GO:0044700	single organism signaling	101	9.67275e-05	1	0.00999836	1.25806	122.411	154	0.437181	0.55	471	0.0166544	1	0.369155	1.17335	116.76	137	4755	0.309255	0.0288118	cg00225067,cg00395625,cg01081168,cg01168833,cg01234251,cg01407254,cg01854776,cg02483043,cg02783314,cg02833614,cg03278514,cg03357952,cg03466237,cg03599855,cg04110750,cg04170948,cg04249605,cg04359602,cg04517258,cg04666346,cg04798016,cg04869380,cg05034374,cg05264214,cg05338731,cg05522011,cg05794556,cg05804846,cg05977072,cg06511312,cg06717565,cg06776201,cg06888746,cg07714812,cg08122051,cg08201451,cg0…	ABL2,ADM,AGAP1,AGAP3,ANP32A,APBB2,APPL2,ARHGAP15,ARHGAP18,ARHGAP27,ARHGEF16,ARL4C,ATF6B,ATP6V0A4,B9D1,CCND1,CDC42,CHN2,CLNK,CRCP,CXXC5,CYP26B1,CYTL1,DAB2IP,DAP,DCLK1,DERL1,DHCR24,DLC1,DLL1,DNMBP,DUSP4,ENG,ENSG00000091436,ENSG00000270898,EPAS1,EPN2,ESR2,EXT1,FBXW11,FBXW4,FGF5,FGFR2,FGFR3,FGFRL1,FMOD,FOXC1,FZD4,GAP43,GLI2,GMDS,GPR153,GPR158,GPR75,GPR75-ASB3,HDAC4,HERPUD1,HLA-DPA1,INHBB,INSR,IRF2,IR…
GO Biological Process	GO:0034389	lipid particle organization	102	0.000100076	1	0.0102431	34.6843	0.0864944	3	0.000308908	0.0107143	1783	0.200529	1	1	4.52496	0.220997	1	9	0.00225734	0.111111	cg09190748,cg15754752,cg21056788	SPG20
GO Biological Process	GO:0009719	response to endogenous stimulus	103	0.000102244	1	0.0103634	1.63839	35.4006	58	0.126431	0.207143	139	0.000632294	1	0.0474903	1.64327	27.9929	46	1140	0.103837	0.0403509	cg00395625,cg01854776,cg03357952,cg04110750,cg04666346,cg05522011,cg06888746,cg06906952,cg08055994,cg08122051,cg09042791,cg09767588,cg09779027,cg10127554,cg10256045,cg10628201,cg10849160,cg10859327,cg11113066,cg11677744,cg11949335,cg12226006,cg13165983,cg13425135,cg14055970,cg14344989,cg14359798,cg14774995,cg14827149,cg14829516,cg15556591,cg15824962,cg16962683,cg18097872,cg18699025,cg19447962,cg1…	ABCC2,ADM,ADSS,ATP6V0A4,CCND1,DAB2IP,DHCR24,ENG,ESR2,ETS1,FGF5,FGFR2,FGFR3,FGFRL1,FMOD,GOT1,INHBB,INSR,IRS1,JUN,KYNU,LIMS1,LTBP2,MMS19,MYC,NCOR2,NEURL,NQO1,NR1D1,P2RX2,PDGFA,PHOX2B,PRKAR1B,PRKCE,RAB35,RXRA,SDC2,SH3BP4,SKIL,SOX9,SREBF1,TGFBR3,THRA,UBE2L3,WNT4,WWOX
GO Biological Process	GO:0007140	male meiosis	104	0.000107824	1	0.0108238	8.22625	0.729372	6	0.0026049	0.0214286	2141	0.266733	1	1	1.98657	1.00676	2	41	0.00451467	0.0487805	cg01407254,cg09190748,cg12245706,cg14196395,cg15754752,cg21056788	CCNA1,CYP26B1
GO Biological Process	GO:0042698	ovulation cycle	105	0.000108882	1	0.010826	3.52587	3.68703	13	0.013168	0.0464286	114	0.000334896	1	0.0306694	4.11822	2.18541	9	89	0.020316	0.101124	cg01234251,cg02783314,cg07714812,cg10631356,cg10849160,cg18097872,cg19987354,cg21121082,cg23487517,cg24985060,cg25024515,cg25871890,cg26494337	CAT,ESR2,ETS1,FOXC1,FZD4,INHBB,NCOR2,STRA8,UBE3A
GO Biological Process	GO:0055010	ventricular cardiac muscle tissue morphogenesis	106	0.000113288	1	0.0111578	4.92331	1.82804	9	0.00652872	0.0321429	123	0.000400712	1	0.0340116	6.10869	0.982207	6	40	0.013544	0.15	cg02783314,cg04517258,cg05276184,cg07714812,cg12226006,cg13425135,cg14344989,cg24006770,cg24571086	FGFR2,FOXC1,LY6E,RXRA,TGFBR3,TPM1
GO Biological Process	GO:0010458	exit from mitosis	107	0.000119708	1	0.0116799	16.3798	0.244203	4	0.000872152	0.0142857	1553	0.159754	1	1	5.8178	0.171886	1	7	0.00225734	0.142857	cg05264214,cg15517343,cg16536399,cg25546405	CTDP1
GO Biological Process	GO:0009889	regulation of biosynthetic process	108	0.000120122	1	0.0116118	1.31268	96.7489	127	0.345532	0.453571	124	0.000414937	1	0.034935	1.32033	92.4011	122	3763	0.275395	0.0324209	cg00034336,cg00169776,cg00225067,cg00234321,cg01095004,cg01234251,cg01243773,cg01771850,cg02483043,cg02783314,cg02833614,cg02961385,cg03155825,cg03278514,cg03358468,cg03599855,cg04110750,cg04666346,cg04869380,cg05264214,cg05522011,cg06717565,cg06776201,cg06906952,cg07165288,cg07714812,cg08055994,cg08122051,cg08326300,cg08866876,cg09043941,cg09190748,cg09233429,cg09486407,cg09767588,cg09779027,cg0…	ADM,ANP32A,APBB2,ARID1B,ATF6B,BANP,BTG1,CACTIN,CAT,CCNA1,CDC42,CDCA7,CDYL,CERS6,CREB5,CRTC1,CTDP1,CYTL1,DAB2IP,DAP,DLL1,DLX2,DMRTB1,DPF3,EIF3H,ELF5,ENG,EPAS1,ESR2,ETS1,FBXW11,FGFR2,FGFR3,FOXC1,FOXD2,FZD4,GBX1,GLI2,GLIS1,HDAC4,HOXB1,HOXB2,HOXB3,HOXB4,HR,ID2,IFNL1,INHBB,INSR,IRF2,IRF2BP2,IRS1,ITGA6,JUN,KDM4B,KLF15,KLF6,LIMD1,LIMS1,LRP5,LZTS1,MAF,MAFA,MAFK,MED30,MMS19,MTF2,MYC,NCOR2,NFAT5,NFATC1,NFI…
GO Biological Process	GO:0048583	regulation of response to stimulus	109	0.000126664	1	0.0121318	1.37756	75.4959	104	0.269628	0.371429	349	0.00694047	1	0.207618	1.29212	65.7833	85	2679	0.191874	0.0317283	cg00169776,cg00225067,cg01168833,cg01234251,cg01407254,cg01854776,cg02639667,cg03278514,cg04110750,cg04249605,cg04359602,cg04589649,cg04666346,cg04683210,cg04798016,cg04869380,cg05264214,cg05522011,cg05891572,cg05977072,cg06511312,cg06776201,cg06888746,cg08122051,cg08819431,cg08866876,cg09042791,cg09043941,cg09188385,cg09190748,cg09642740,cg09767588,cg09779027,cg10127554,cg10256045,cg10365886,cg1…	ABCB9,ADM,AGAP1,AGAP3,ARHGAP15,ARHGAP18,ARHGAP27,ARHGEF16,ASAP1,BMPER,CACTIN,CAT,CCND1,CDC42,CHN2,CNKSR3,CXXC5,CYP26B1,DAB2IP,DLC1,DLL1,DNMBP,DUSP4,ENG,ENSG00000091436,ESR2,FAM20C,FBXW11,FGF5,FGFR2,FGFR3,FZD4,GLI2,GPR158,HDAC4,HLA-DPA1,IFNL1,INSR,IRS1,ITGA6,JUN,LARP1,LIMD1,LRP5,LZTS1,MAP3K11,MYC,MYO9A,NDRG2,NEURL,NFAT5,NFATC1,NR1D1,NUAK1,OTUB1,P2RX2,P2RY1,PDGFA,PLCE1,PRDM16,PRKCE,PRKCQ,PSD2,RAPGE…
GO Biological Process	GO:0007126	meiosis	110	0.000132008	1	0.0125287	3.68893	3.25297	12	0.0116178	0.0428571	1524	0.153998	1	1	1.66223	3.60961	6	147	0.013544	0.0408163	cg01407254,cg03357952,cg04784499,cg09190748,cg12245706,cg14196395,cg15556591,cg15754752,cg15857051,cg18699025,cg21056788,cg25871890	CCNA1,CYP26B1,RAD51B,RNF212,STRA13,STRA8
GO Biological Process	GO:1901701	cellular response to oxygen-containing compound	111	0.000147891	1	0.0139098	1.89674	19.5072	37	0.0696686	0.132143	397	0.00932025	1	0.245097	1.64416	15.8135	26	644	0.0586907	0.0403727	cg00395625,cg01234251,cg01407254,cg01854776,cg04666346,cg05276184,cg05522011,cg06888746,cg09042791,cg09779027,cg09936919,cg10127554,cg10631356,cg11113066,cg11677744,cg12226006,cg12245706,cg13165983,cg13995193,cg14196395,cg14829516,cg17591574,cg18097872,cg19447962,cg21121082,cg21184518,cg21311834,cg21461745,cg23487517,cg23879937,cg23985995,cg24545602,cg24571086,cg24975211,cg25417842,cg25871890,cg2…	ABL2,AGAP3,ATP6V0A4,CACTIN,CAT,CYP26B1,DAB2IP,ETS1,FGF5,FGFR2,FGFR3,FZD4,GOT1,INHBB,INSR,IRS1,NEURL,NR1D1,OSR1,PRKAR1B,PRKCE,SH3BP4,SOX9,SREBF1,STRA8,TPM1
GO Biological Process	GO:0070482	response to oxygen levels	112	0.000151044	1	0.0140795	2.71713	6.62463	18	0.0236594	0.0642857	321	0.00592826	1	0.192807	2.23384	5.81958	13	237	0.0293454	0.0548523	cg00225067,cg01851968,cg02351655,cg04666346,cg10127554,cg10631356,cg14055970,cg14359798,cg16628641,cg16962683,cg21121082,cg21917512,cg23487517,cg24006770,cg24545602,cg25750363,cg25929664,cg26494337	ADM,CAT,ENG,EPAS1,ETS1,KCNK3,LIMD1,P2RX2,PDGFA,PRKCE,SDC2,TGFBR3,VASN
GO Biological Process	GO:0010629	negative regulation of gene expression	113	0.000152547	1	0.0140938	1.64186	33.4987	55	0.119638	0.196429	34	1.79924e-06	0.0187841	0.000552472	2.03623	24.0641	49	980	0.110609	0.05	cg00034336,cg00169776,cg00225067,cg02483043,cg02783314,cg02833614,cg04589649,cg04869380,cg05522011,cg06906952,cg07165288,cg07714812,cg08055994,cg08122051,cg09767588,cg09936919,cg10714160,cg10849160,cg11199014,cg11392550,cg12226006,cg13425135,cg14055970,cg14344989,cg14774995,cg14827149,cg14829516,cg16213787,cg16401668,cg16588649,cg17875356,cg17904129,cg18097872,cg18801045,cg19447962,cg19987354,cg2…	CDC42,DAB2IP,DAP,DLX2,ENG,ESR2,FBXW11,FGFR2,FGFR3,FOXC1,FOXD2,GLI2,GLIS1,HDAC4,HOXB3,HOXB4,HR,ID2,IFNL1,IRF2,JUN,LIMD1,LIMS1,MAF,MTF2,MYC,NCOR2,NFIC,NKX6-2,NOSTRIN,NR1D1,OSR1,PRDM16,PRDM8,PURB,RXRA,SKIL,SOX9,SREBF1,TBL1XR1,TFCP2L1,THRA,TRPS1,TWIST2,WNT4,XDH,ZBTB18,ZBTB20,ZHX2
GO Biological Process	GO:0007517	muscle organ development	114	0.000156592	1	0.0143405	2.35369	9.77188	23	0.0348996	0.0821429	110	0.000300098	1	0.028482	2.62242	6.48257	17	264	0.0383747	0.0643939	cg02783314,cg03357952,cg04517258,cg05276184,cg06888746,cg06906952,cg07714812,cg11119301,cg12226006,cg13425135,cg14344989,cg14575356,cg15556591,cg18699025,cg20085953,cg22218316,cg22659049,cg22840650,cg23985995,cg24006770,cg24571086,cg25750363,cg25961952	ANKRD2,DCN,FGFR2,FGFRL1,FOXC1,LAMA2,LY6E,NEURL,P2RX2,PHOX2B,PITX1,RXRA,SKIL,TEAD4,TGFBR3,TPM1,ZBTB18
GO Biological Process	GO:0038093	Fc receptor signaling pathway	115	0.000163445	1	0.014838	2.61228	7.27334	19	0.0259762	0.0678571	379	0.00866772	1	0.238762	2.21129	5.42669	12	221	0.027088	0.0542986	cg04666346,cg05264214,cg05522011,cg09043941,cg09767588,cg10127554,cg12226006,cg13165983,cg14308466,cg14827149,cg15517343,cg16536399,cg21311834,cg23879937,cg24527636,cg24545602,cg24571086,cg25546405,cg25929664	CDC42,FGF5,FGFR2,FGFR3,IRS1,JUN,NFATC1,PDGFA,PRKCE,PRKCQ,VAV2,WASF2
GO Biological Process	GO:0044702	single organism reproductive process	116	0.000164361	1	0.0147925	1.83022	21.8553	40	0.0780544	0.142857	670	0.0321973	1	0.501702	1.47266	17.6552	26	719	0.0586907	0.0361613	cg01234251,cg01407254,cg02783314,cg06888746,cg07714812,cg08326300,cg08361180,cg09190748,cg10631356,cg10849160,cg12245706,cg13425135,cg14196395,cg14344989,cg14827149,cg15211864,cg15754752,cg17091056,cg17729072,cg18097872,cg19180056,cg19735250,cg19987354,cg20743628,cg21056788,cg21121082,cg21461745,cg22218316,cg23484159,cg23487517,cg23938483,cg23985995,cg24128590,cg24691891,cg24985060,cg25024515,cg2…	CAT,CCNA1,CDYL,CRCP,CYP26B1,DPCD,ESR2,ETS1,FOXC1,FZD4,INHBB,MTL5,NCOR2,NEURL,PHC2,PNMA1,PSME4,RXRA,SOX9,SPATA19,SPATA32,STRA8,TEAD4,UBE3A,WNT4,ZMIZ1
GO Biological Process	GO:0071072	negative regulation of phospholipid biosynthetic process	117	0.000168616	1	0.0150457	29.0274	0.10335	3	0.000369109	0.0107143	1140	0.0946694	1	0.866973	10.1812	0.0982207	1	4	0.00225734	0.25	cg04666346,cg10127554,cg25929664	PDGFA
GO Biological Process	GO:0006351	transcription, DNA-dependent	118	0.000170436	1	0.0150793	1.42274	62.5553	89	0.223412	0.317857	171	0.00127988	1	0.0781399	1.38335	59.2762	82	2414	0.185102	0.0339685	cg00169776,cg00225067,cg00234321,cg01095004,cg01771850,cg02783314,cg02961385,cg03155825,cg03278514,cg03358468,cg03599855,cg04110750,cg04869380,cg05264214,cg05522011,cg06717565,cg06776201,cg06906952,cg07165288,cg07714812,cg08122051,cg08326300,cg08866876,cg09486407,cg09767588,cg09779027,cg09936919,cg09991306,cg10365886,cg10628201,cg10631356,cg10714160,cg10849160,cg11113066,cg11392550,cg12019475,cg1…	ANP32A,ARID1B,ATF6B,BANP,CDCA7,CDYL,CRCP,CREB5,CRTC1,CTDP1,DMRTB1,DPF3,ELF5,EPAS1,ESR2,ETS1,FOXC1,FOXD2,GBX1,GLI2,GLIS1,HDAC4,HOXB1,HOXB2,HOXB3,HOXB4,HR,IRF2,IRF2BP2,JUN,KDM4B,KLF15,KLF6,LIMD1,LZTS1,MAF,MAFA,MAFK,MED30,MMS19,MTERFD2,MYC,NCOR2,NFAT5,NFATC1,NFIC,NKX2-3,NR1D1,OSR1,PHOX2B,PITX1,PRDM16,PRDM8,PURB,RXRA,SKIL,SOX9,SREBF1,SUPT3H,TBL1XR1,TBX5,TEAD1,TEAD4,TFCP2L1,THRA,TLE3,TRPS1,TWIST2,UBE2…
GO Biological Process	GO:0061462	protein localization to lysosome	119	0.000178641	1	0.0156724	28.4595	0.105413	3	0.000376475	0.0107143	982	0.0718754	1	0.764133	13.5749	0.0736655	1	3	0.00225734	0.333333	cg01854776,cg09042791,cg11677744	SH3BP4
GO Biological Process	GO:1901700	response to oxygen-containing compound	120	0.000179047	1	0.0155771	1.67229	30.4971	51	0.108918	0.182143	385	0.00891108	1	0.241641	1.49376	25.4392	38	1036	0.0857788	0.0366795	cg00395625,cg01234251,cg01407254,cg01854776,cg04110750,cg04666346,cg05276184,cg05522011,cg06888746,cg09042791,cg09767588,cg09779027,cg09936919,cg10127554,cg10256045,cg10631356,cg10849160,cg10859327,cg11113066,cg11119301,cg11677744,cg12226006,cg12245706,cg13165983,cg13191508,cg13425135,cg13995193,cg14196395,cg14344989,cg14359798,cg14829516,cg17591574,cg18097872,cg19447962,cg21121082,cg21184518,cg2…	ABCC2,ABL2,ADM,AGAP3,ATP6V0A4,CACTIN,CAT,CCND1,CYP26B1,DAB2IP,DCN,ETS1,FGF5,FGFR2,FGFR3,FZD4,GOT1,INHBB,INSR,IRS1,JUN,MAFA,NCOR2,NEURL,NQO1,NR1D1,OSR1,P2RX2,PDGFA,PRKAR1B,PRKCE,RXRA,SH3BP4,SOX9,SREBF1,STRA8,TGFBR3,TPM1
GO Biological Process	GO:0071560	cellular response to transforming growth factor beta stimulus	121	0.000198415	1	0.0171195	2.86158	5.59133	16	0.019969	0.0571429	86	0.000127925	1	0.0155295	3.39372	3.83061	13	156	0.0293454	0.0833333	cg04666346,cg08055994,cg08122051,cg09767588,cg10127554,cg10849160,cg14055970,cg14774995,cg14827149,cg15824962,cg20085953,cg21461745,cg24006770,cg25024515,cg25929664,cg27317046	ENG,FMOD,JUN,LIMS1,LTBP2,MYC,NCOR2,PDGFA,SKIL,SOX9,TGFBR3,WNT4,WWOX
GO Biological Process	GO:0045595	regulation of cell differentiation	122	0.00020913	1	0.017896	1.5346	43.008	66	0.1536	0.235714	36	2.49866e-06	0.026086	0.000724612	1.93245	27.9438	54	1138	0.121896	0.0474517	cg00034336,cg00169776,cg00225067,cg01243773,cg01407254,cg02483043,cg02833614,cg03599855,cg04170948,cg04589649,cg04869380,cg06717565,cg06776201,cg06888746,cg08122051,cg08866876,cg09190748,cg09767588,cg09936919,cg10256045,cg10849160,cg11119301,cg11199014,cg11392550,cg12226006,cg12245706,cg13738327,cg14196395,cg14359798,cg14774995,cg14827149,cg14829516,cg15022051,cg15150652,cg15754752,cg16213787,cg1…	ABL2,ADM,BTG1,CCND1,CDC42,CETP,CYP26B1,DAB2IP,DLL1,DLX2,ETS1,FAM20C,FEZ1,FGFR2,FGFR3,FNDC3B,GLI2,HDAC4,HOXB3,HOXB4,ID2,IFNL1,JUN,LIMD1,LRP5,LZTS1,MAF,MED30,MTF2,MYC,NCOR2,NEURL,NKX6-2,OSR1,PHOX2B,PRDM16,PURB,RGS14,RGS6,SDC2,SKIL,SOX9,SPG20,SPOCK2,STK24,TBX5,TGFBR3,THRA,TRPS1,TWIST2,WNT4,XDH,XRCC4,ZHX2
GO Biological Process	GO:0003206	cardiac chamber morphogenesis	123	0.000214842	1	0.0182354	2.96593	5.05744	15	0.0180623	0.0535714	100	0.000188579	1	0.0196876	4.03214	2.48007	10	101	0.0225734	0.0990099	cg00034336,cg02783314,cg03357952,cg04517258,cg05276184,cg06717565,cg07714812,cg12226006,cg13425135,cg13518121,cg14344989,cg15556591,cg18699025,cg24006770,cg24571086	FGFR2,FGFRL1,FOXC1,ID2,LY6E,PARVA,RXRA,TBX5,TGFBR3,TPM1
GO Biological Process	GO:0045596	negative regulation of cell differentiation	124	0.000219866	1	0.0185113	1.89971	18.4239	35	0.0657995	0.125	48	1.11898e-05	0.116821	0.00243378	2.42508	11.9584	29	487	0.0654628	0.0595482	cg00034336,cg00169776,cg00225067,cg02483043,cg02833614,cg03599855,cg04170948,cg04589649,cg04869380,cg06717565,cg09190748,cg09936919,cg10256045,cg10849160,cg11199014,cg11392550,cg13738327,cg14774995,cg14827149,cg15022051,cg15754752,cg16213787,cg18097872,cg20085953,cg21056788,cg21133992,cg21184518,cg21311834,cg21461745,cg21926603,cg22355895,cg22659049,cg23879937,cg24006770,cg25024515	CCND1,CETP,DAB2IP,DLL1,DLX2,FGFR3,GLI2,HDAC4,ID2,IFNL1,LIMD1,LRP5,MED30,MTF2,MYC,NCOR2,NKX6-2,OSR1,PHOX2B,PRDM16,SKIL,SOX9,SPG20,TBX5,TGFBR3,TWIST2,WNT4,XDH,ZHX2
GO Biological Process	GO:0051321	meiotic cell cycle	125	0.000221164	1	0.0184716	3.48501	3.44332	12	0.0122976	0.0428571	1661	0.171475	1	1	1.60755	3.73239	6	152	0.013544	0.0394737	cg01407254,cg03357952,cg04784499,cg09190748,cg12245706,cg14196395,cg15556591,cg15754752,cg15857051,cg18699025,cg21056788,cg25871890	CCNA1,CYP26B1,RAD51B,RNF212,STRA13,STRA8
GO Biological Process	GO:0090304	nucleic acid metabolic process	126	0.000227704	1	0.0188669	1.32826	85.8265	114	0.306523	0.407143	654	0.029586	1	0.47229	1.17918	93.2851	110	3799	0.248307	0.028955	cg00169776,cg00225067,cg00234321,cg01081168,cg01095004,cg01101020,cg01771850,cg02767634,cg02783314,cg02917603,cg02961385,cg03004860,cg03155825,cg03278514,cg03357952,cg03358468,cg03599855,cg04110750,cg04683210,cg04784499,cg04869380,cg05264214,cg05522011,cg05804846,cg06258529,cg06717565,cg06776201,cg06906952,cg07165288,cg07714812,cg08122051,cg08326019,cg08326300,cg08862742,cg08866876,cg09266087,cg0…	ANP32A,ARID1B,ATF6B,BANP,CACTIN,CARS,CARS2,CDC7,CDCA7,CDYL,CNOT4,CRCP,CREB5,CRTC1,CTDP1,DCP1A,DDX51,DMRTB1,DPF3,DTL,ELF5,EPAS1,ESR2,ETS1,FOXC1,FOXD2,FTSJD2,GBX1,GINS2,GLI2,GLIS1,H2AFY,HDAC4,HNRNPH1,HOXB1,HOXB2,HOXB3,HOXB4,HR,IRF2,IRF2BP2,JUN,KDM4B,KLF15,KLF6,KRR1,LIMD1,LZTS1,MAF,MAFA,MAFK,MED30,MMS19,MTERFD2,MYC,NAP1L4,NCOR2,NFAT5,NFATC1,NFIC,NKX2-3,NR1D1,OSR1,OTUB1,PARS2,PHOX2B,PITX1,PRDM16,PRDM…
GO Biological Process	GO:0042992	negative regulation of transcription factor import into nucleus	127	0.000232998	1	0.0191535	7.12284	0.842361	6	0.00300843	0.0214286	371	0.00835527	1	0.235119	4.93632	0.810321	4	33	0.00902934	0.121212	cg03278514,cg14829516,cg16973527,cg23879937,cg23985408,cg24975211	FBXW11,TACC3,THRA,UACA
GO Biological Process	GO:0010464	regulation of mesenchymal cell proliferation	128	0.000237382	1	0.0193615	3.71154	2.96373	11	0.0105847	0.0392857	69	5.60479e-05	0.58514	0.0084803	6.95298	1.00676	7	41	0.0158013	0.170732	cg04666346,cg08361180,cg10127554,cg12226006,cg13165983,cg13738327,cg14774995,cg21461745,cg24571086,cg25929664,cg27371456	FBXW4,FGFR2,IRS1,LRP5,MYC,PDGFA,SOX9
GO Biological Process	GO:0071559	response to transforming growth factor beta stimulus	129	0.00023945	1	0.0193788	2.81317	5.68753	16	0.0203126	0.0571429	91	0.000136425	1	0.0156514	3.3721	3.85516	13	157	0.0293454	0.0828026	cg04666346,cg08055994,cg08122051,cg09767588,cg10127554,cg10849160,cg14055970,cg14774995,cg14827149,cg15824962,cg20085953,cg21461745,cg24006770,cg25024515,cg25929664,cg27317046	ENG,FMOD,JUN,LIMS1,LTBP2,MYC,NCOR2,PDGFA,SKIL,SOX9,TGFBR3,WNT4,WWOX
GO Biological Process	GO:0022414	reproductive process	130	0.00024892	1	0.0199902	1.63922	31.7225	52	0.113295	0.185714	361	0.00773107	1	0.22358	1.51743	24.3833	37	993	0.0835214	0.0372608	cg01234251,cg01407254,cg02783314,cg04589649,cg06888746,cg07714812,cg08326300,cg08361180,cg09190748,cg09779027,cg09936919,cg10256045,cg10631356,cg10849160,cg11949335,cg12019475,cg12226006,cg12245706,cg13425135,cg14196395,cg14344989,cg14359798,cg14827149,cg14829516,cg15211864,cg15754752,cg17091056,cg17729072,cg18097872,cg19180056,cg19735250,cg19987354,cg20743628,cg21056788,cg21121082,cg21133992,cg2…	ADM,CAT,CCNA1,CCND1,CDYL,CLIC5,CRCP,CYP26B1,DHCR24,DPCD,ESR2,ETS1,FGFR2,FOXC1,FZD4,GLI2,INHBB,INSR,MTL5,NCOR2,NEURL,OSR1,PHC2,PNMA1,PSME4,RXRA,SOX9,SPATA19,SPATA32,STRA8,TEAD4,TFCP2L1,THRA,UBE3A,WNT4,XDH,ZMIZ1
GO Biological Process	GO:0061144	alveolar secondary septum development	131	0.00025762	1	0.0205309	87.2887	0.0229125	2	8.18303e-05	0.00714286	797	0.0485087	1	0.635422	20.3623	0.0491104	1	2	0.00225734	0.5	cg21311834,cg23879937	FGFR3
GO Biological Process	GO:2000113	negative regulation of cellular macromolecule biosynthetic process	132	0.000277352	1	0.021936	1.61263	33.4856	54	0.119592	0.192857	47	1.10686e-05	0.115557	0.00245865	1.9373	24.2605	47	988	0.106095	0.0475708	cg00034336,cg00169776,cg00225067,cg02483043,cg02783314,cg02833614,cg04869380,cg05522011,cg06906952,cg07165288,cg07714812,cg08055994,cg08122051,cg09767588,cg09936919,cg10714160,cg10849160,cg11199014,cg11392550,cg12226006,cg13425135,cg14055970,cg14344989,cg14774995,cg14827149,cg14829516,cg16213787,cg16401668,cg16588649,cg17875356,cg17904129,cg18097872,cg18801045,cg19447962,cg19987354,cg20085953,cg2…	DAB2IP,DAP,DLX2,ENG,ESR2,FBXW11,FGFR2,FGFR3,FOXC1,FOXD2,GLI2,GLIS1,HDAC4,HOXB3,HOXB4,HR,ID2,IFNL1,IRF2,JUN,LIMD1,LIMS1,MAF,MTF2,MYC,NCOR2,NFIC,NKX6-2,NOSTRIN,NR1D1,OSR1,PRDM16,PRDM8,PURB,RXRA,SKIL,SOX9,SREBF1,TBL1XR1,TFCP2L1,THRA,TRPS1,TWIST2,WNT4,ZBTB18,ZBTB20,ZHX2
GO Biological Process	GO:0009966	regulation of signal transduction	133	0.000284493	1	0.0223317	1.41444	60.8013	86	0.217148	0.307143	155	0.000874792	1	0.0589215	1.44229	49.9207	72	2033	0.162528	0.0354156	cg00169776,cg00225067,cg01234251,cg01407254,cg01854776,cg03278514,cg04110750,cg04359602,cg04589649,cg04666346,cg04798016,cg05891572,cg05977072,cg06511312,cg06776201,cg06888746,cg08122051,cg08819431,cg09042791,cg09043941,cg09190748,cg09642740,cg09767588,cg09779027,cg10127554,cg10256045,cg10365886,cg10631356,cg10859327,cg11199014,cg11392550,cg11677744,cg12121765,cg12226006,cg12245706,cg13165983,cg1…	ADM,AGAP1,AGAP3,ARHGAP15,ARHGAP18,ARHGAP27,ARHGEF16,ASAP1,BMPER,CACTIN,CAT,CCND1,CDC42,CHN2,CNKSR3,CXXC5,CYP26B1,DAB2IP,DLC1,DLL1,DNMBP,DUSP4,ENG,ENSG00000091436,ESR2,FAM20C,FBXW11,FGFR2,FGFR3,FZD4,GLI2,GPR158,IFNL1,INSR,IRS1,ITGA6,JUN,LIMD1,LRP5,MAP3K11,MYC,MYO9A,NDRG2,NEURL,NFAT5,NR1D1,P2RX2,P2RY1,PDGFA,PLCE1,PRDM16,PRKCE,PRKCQ,PSD2,RAPGEF4,RGS14,RGS6,SH3BP4,SKIL,SOX9,SPATA13,SPG20,TGFBR3,THRA,…
GO Biological Process	GO:0016070	RNA metabolic process	134	0.000287932	1	0.0224329	1.35594	75.2245	102	0.268659	0.364286	421	0.011204	1	0.277838	1.2434	78.0118	97	3177	0.218962	0.0305319	cg00169776,cg00225067,cg00234321,cg01095004,cg01101020,cg01771850,cg02767634,cg02783314,cg02917603,cg02961385,cg03155825,cg03278514,cg03358468,cg03599855,cg04110750,cg04869380,cg05264214,cg05522011,cg06258529,cg06717565,cg06776201,cg06906952,cg07165288,cg07714812,cg08122051,cg08326300,cg08862742,cg08866876,cg09266087,cg09486407,cg09767588,cg09779027,cg09936919,cg09991306,cg10365886,cg10628201,cg1…	ANP32A,ARID1B,ATF6B,BANP,CACTIN,CARS,CARS2,CDCA7,CDYL,CNOT4,CRCP,CREB5,CRTC1,CTDP1,DCP1A,DDX51,DMRTB1,DPF3,ELF5,EPAS1,ESR2,ETS1,FOXC1,FOXD2,FTSJD2,GBX1,GLI2,GLIS1,HDAC4,HNRNPH1,HOXB1,HOXB2,HOXB3,HOXB4,HR,IRF2,IRF2BP2,JUN,KDM4B,KLF15,KLF6,KRR1,LIMD1,LZTS1,MAF,MAFA,MAFK,MED30,MMS19,MTERFD2,MYC,NCOR2,NFAT5,NFATC1,NFIC,NKX2-3,NR1D1,OSR1,PARS2,PHOX2B,PITX1,PRDM16,PRDM8,PSME4,PURB,RBMS1,RPS24,RXRA,SKIL…
GO Biological Process	GO:0051128	regulation of cellular component organization	135	0.000289627	1	0.0223978	1.5107	44.3504	67	0.158394	0.239286	297	0.00492231	1	0.173026	1.45237	34.4264	50	1402	0.112867	0.0356633	cg00225067,cg01081168,cg01243773,cg01854776,cg02767634,cg03357952,cg04666346,cg04683210,cg05276184,cg05348366,cg06216640,cg06511312,cg06624731,cg06717565,cg06888746,cg08866876,cg09042791,cg09043941,cg09190748,cg09779027,cg10127554,cg10534659,cg11119301,cg11392550,cg11677744,cg12121765,cg12226006,cg13425135,cg13506485,cg13518121,cg13738327,cg14344989,cg14774995,cg14827149,cg14829516,cg15556591,cg1…	ABL2,APBB2,ARHGAP15,ARHGEF16,ATP10A,BTG1,CAPZB,CDC42,COL5A1,DAB2IP,DLC1,ESR2,ETS1,FEZ1,FGFR2,FGFR3,FGFRL1,FMNL1,FMNL2,GAP43,INSR,LIMD1,LRP5,LZTS1,MAD1L1,MTF2,MYC,NEURL,NRXN2,OTUB1,PARVA,PDGFA,PLCE1,PPP2R5A,PRKCE,PRKCQ,RUFY1,SDC2,SH3BP4,SHROOM3,SKIL,SNX9,SPG20,SREBF1,STK24,TBX5,TGFBR3,THRA,TPM1,WNT4
GO Biological Process	GO:0071495	cellular response to endogenous stimulus	136	0.000290253	1	0.0222812	1.70778	26.3501	45	0.0941074	0.160714	130	0.000522852	1	0.041989	1.81344	19.3004	35	786	0.0790068	0.0445293	cg00395625,cg01854776,cg03357952,cg04666346,cg05522011,cg06888746,cg08055994,cg08122051,cg09042791,cg09767588,cg09779027,cg10127554,cg10628201,cg10849160,cg11113066,cg11677744,cg12226006,cg13165983,cg13425135,cg14055970,cg14344989,cg14774995,cg14827149,cg14829516,cg15556591,cg15824962,cg18097872,cg18699025,cg19447962,cg19987354,cg20085953,cg21184518,cg21311834,cg21461745,cg22659049,cg23340777,cg2…	ATP6V0A4,DAB2IP,ENG,ESR2,FGF5,FGFR2,FGFR3,FGFRL1,FMOD,GOT1,INHBB,INSR,IRS1,JUN,LIMS1,LTBP2,MYC,NCOR2,NEURL,NR1D1,PDGFA,PHOX2B,PRKAR1B,PRKCE,RAB35,RXRA,SH3BP4,SKIL,SOX9,SREBF1,TGFBR3,THRA,UBE2L3,WNT4,WWOX
GO Biological Process	GO:0032774	RNA biosynthetic process	137	0.000293176	1	0.0223413	1.40108	63.5222	89	0.226865	0.317857	221	0.00245455	1	0.115952	1.34882	61.5353	83	2506	0.187359	0.0331205	cg00169776,cg00225067,cg00234321,cg01095004,cg01771850,cg02783314,cg02961385,cg03155825,cg03278514,cg03358468,cg03599855,cg04110750,cg04869380,cg05264214,cg05522011,cg06717565,cg06776201,cg06906952,cg07165288,cg07714812,cg08122051,cg08326300,cg08866876,cg09486407,cg09767588,cg09779027,cg09936919,cg09991306,cg10365886,cg10628201,cg10631356,cg10714160,cg10849160,cg11113066,cg11392550,cg12019475,cg1…	ANP32A,ARID1B,ATF6B,BANP,CDCA7,CDYL,CRCP,CREB5,CRTC1,CTDP1,DMRTB1,DPF3,ELF5,EPAS1,ESR2,ETS1,FOXC1,FOXD2,GBX1,GLI2,GLIS1,HDAC4,HOXB1,HOXB2,HOXB3,HOXB4,HR,IRF2,IRF2BP2,JUN,KDM4B,KLF15,KLF6,LIMD1,LZTS1,MAF,MAFA,MAFK,MED30,MMS19,MTERFD2,MYC,NCOR2,NFAT5,NFATC1,NFIC,NKX2-3,NR1D1,OSR1,PHOX2B,PITX1,PRDM16,PRDM8,PURB,RPS24,RXRA,SKIL,SOX9,SREBF1,SUPT3H,TBL1XR1,TBX5,TEAD1,TEAD4,TFCP2L1,THRA,TLE3,TRPS1,TWIST…
GO Biological Process	GO:0006423	cysteinyl-tRNA aminoacylation	138	0.000320701	1	0.0242617	78.1654	0.0255868	2	9.13814e-05	0.00714286	136	0.000601629	1	0.0461839	40.7246	0.0491104	2	2	0.00451467	1	cg06258529,cg08862742	CARS,CARS2
GO Biological Process	GO:0006139	nucleobase-containing compound metabolic process	139	0.000333908	1	0.0250792	1.28462	98.8619	127	0.353078	0.453571	400	0.00939345	1	0.245169	1.19939	110.056	132	4482	0.297968	0.0294511	cg00169776,cg00225067,cg00234321,cg01081168,cg01095004,cg01101020,cg01771850,cg02767634,cg02783314,cg02917603,cg02961385,cg03004860,cg03155825,cg03278514,cg03357952,cg03358468,cg03599855,cg04110750,cg04589649,cg04683210,cg04784499,cg04869380,cg05034374,cg05264214,cg05522011,cg05804846,cg06258529,cg06717565,cg06776201,cg06906952,cg07165288,cg07714812,cg08122051,cg08326019,cg08326300,cg08862742,cg0…	ABCB9,ABCC2,ADM,ADSS,AGAP3,AMPD3,ANP32A,ARID1B,ARL4C,ATF6B,BANP,CACTIN,CARS,CARS2,CAT,CDC42,CDC7,CDCA7,CDYL,CNOT4,CRCP,CREB5,CRTC1,CTDP1,DCP1A,DDX51,DMRTB1,DPF3,DTL,EHD3,ELF5,EPAS1,ESR2,ETS1,FOXC1,FOXD2,FPGS,FTSJD2,GBX1,GINS2,GLI2,GLIS1,GMDS,H2AFY,HDAC4,HNRNPH1,HOXB1,HOXB2,HOXB3,HOXB4,HR,IRF2,IRF2BP2,JUN,KDM4B,KLF15,KLF6,KRR1,KYNU,LIMD1,LZTS1,MAF,MAFA,MAFK,MED30,MMS19,MTERFD2,MYC,NAP1L4,NCOR2,NFA…
GO Biological Process	GO:0031327	negative regulation of cellular biosynthetic process	140	0.000342044	1	0.0255067	1.57302	36.2359	57	0.129414	0.203571	60	2.24694e-05	0.23458	0.00390967	1.85456	26.4214	49	1076	0.110609	0.045539	cg00034336,cg00169776,cg00225067,cg02483043,cg02783314,cg02833614,cg04666346,cg04869380,cg05522011,cg06906952,cg07165288,cg07714812,cg08055994,cg08122051,cg09767588,cg09936919,cg10127554,cg10714160,cg10849160,cg11199014,cg11392550,cg12226006,cg13425135,cg14055970,cg14344989,cg14774995,cg14827149,cg14829516,cg16213787,cg16401668,cg16588649,cg17875356,cg17904129,cg18097872,cg18801045,cg19447962,cg1…	DAB2IP,DAP,DLX2,ENG,ESR2,FBXW11,FGFR2,FGFR3,FOXC1,FOXD2,GLI2,GLIS1,HDAC4,HOXB3,HOXB4,HR,ID2,IFNL1,INHBB,IRF2,JUN,LIMD1,LIMS1,MAF,MTF2,MYC,NCOR2,NFIC,NKX6-2,NOSTRIN,NR1D1,OSR1,PDGFA,PRDM16,PRDM8,PURB,RXRA,SKIL,SOX9,SREBF1,TBL1XR1,TFCP2L1,THRA,TRPS1,TWIST2,WNT4,ZBTB18,ZBTB20,ZHX2
GO Biological Process	GO:0048511	rhythmic process	141	0.000348964	1	0.0258382	2.61905	6.4909	17	0.0231818	0.0607143	189	0.00175976	1	0.0972058	2.69997	4.44449	12	181	0.027088	0.0662983	cg01234251,cg02783314,cg07714812,cg09767588,cg10631356,cg10849160,cg14829516,cg18097872,cg19987354,cg21121082,cg23487517,cg23985408,cg24975211,cg24985060,cg25024515,cg25871890,cg26494337	CAT,ESR2,ETS1,FBXW11,FOXC1,FZD4,INHBB,JUN,NCOR2,NR1D1,STRA8,UBE3A
GO Biological Process	GO:0045934	negative regulation of nucleobase-containing compound metabolic process	142	0.000352877	1	0.0259439	1.58796	34.6356	55	0.123699	0.196429	45	8.86221e-06	0.0925215	0.00205603	1.93735	24.7762	48	1009	0.108352	0.0475718	cg00034336,cg00169776,cg00225067,cg02483043,cg02783314,cg02833614,cg04683210,cg04869380,cg05522011,cg06906952,cg07165288,cg07714812,cg08055994,cg08122051,cg09767588,cg09936919,cg10714160,cg10849160,cg11199014,cg11392550,cg12226006,cg13425135,cg14055970,cg14344989,cg14774995,cg14827149,cg14829516,cg16213787,cg16401668,cg16588649,cg17875356,cg17904129,cg18097872,cg18801045,cg19447962,cg19987354,cg2…	DAB2IP,DAP,DLX2,ENG,ESR2,FBXW11,FGFR2,FGFR3,FOXC1,FOXD2,GLI2,GLIS1,HDAC4,HOXB3,HOXB4,HR,ID2,IFNL1,IRF2,JUN,LIMD1,LIMS1,MAF,MTF2,MYC,NCOR2,NFIC,NKX6-2,NOSTRIN,NR1D1,OSR1,OTUB1,PRDM16,PRDM8,PURB,RXRA,SKIL,SOX9,SREBF1,TBL1XR1,TFCP2L1,THRA,TRPS1,TWIST2,WNT4,ZBTB18,ZBTB20,ZHX2
GO Biological Process	GO:0006979	response to oxidative stress	143	0.000397139	1	0.0289939	2.58906	6.56609	17	0.0234503	0.0607143	261	0.00365163	1	0.146065	2.28058	6.1388	14	250	0.0316027	0.056	cg03278514,cg04110750,cg05276184,cg09767588,cg10631356,cg10859327,cg11949335,cg16175941,cg16973527,cg19832331,cg21121082,cg22155724,cg23487517,cg24177393,cg24545602,cg25417842,cg26494337	ABCC2,AGAP3,CAT,DHCR24,EPAS1,ETS1,IPCEF1,JUN,NQO1,RGS14,SEPP1,STK24,TPM1,UACA
GO Biological Process	GO:0001503	ossification	144	0.000399849	1	0.028989	2.50346	7.19006	18	0.0256788	0.0642857	121	0.000377594	1	0.0325792	2.89413	4.83737	14	197	0.0316027	0.071066	cg00225067,cg00395625,cg02783314,cg03599855,cg04249605,cg04869380,cg07714812,cg08122051,cg12226006,cg13738327,cg14829516,cg18097872,cg21133992,cg21311834,cg21461745,cg23879937,cg24571086,cg24975211	ATP6V0A4,COL11A2,EXT1,FGFR2,FGFR3,FOXC1,GLI2,HDAC4,LIMD1,LRP5,SOX9,THRA,TWIST2,WWOX
GO Biological Process	GO:0006725	cellular aromatic compound metabolic process	145	0.000408822	1	0.0294352	1.2703	103.125	131	0.368305	0.467857	387	0.00903591	1	0.243759	1.19496	114.648	137	4669	0.309255	0.0293425	cg00169776,cg00225067,cg00234321,cg01081168,cg01095004,cg01101020,cg01771850,cg02767634,cg02783314,cg02917603,cg02961385,cg03004860,cg03155825,cg03278514,cg03357952,cg03358468,cg03599855,cg04110750,cg04517258,cg04589649,cg04683210,cg04784499,cg04869380,cg05034374,cg05264214,cg05522011,cg05804846,cg06258529,cg06717565,cg06776201,cg06906952,cg07165288,cg07714812,cg08122051,cg08326019,cg08326300,cg0…	ABCB9,ABCC2,ADM,ADSS,AGAP3,ALDH1L1,AMPD3,ANP32A,ARID1B,ARL4C,ATF6B,BANP,CACTIN,CARS,CARS2,CAT,CDC42,CDC7,CDCA7,CDYL,CNOT4,CPQ,CRCP,CREB5,CRTC1,CTDP1,CUBN,DCP1A,DDX51,DMRTB1,DPF3,DTL,EHD3,ELF5,EPAS1,ESR2,ETS1,FOXC1,FOXD2,FPGS,FTSJD2,GBX1,GINS2,GLI2,GLIS1,GMDS,H2AFY,HDAC4,HNRNPH1,HOXB1,HOXB2,HOXB3,HOXB4,HR,IRF2,IRF2BP2,JUN,KDM4B,KLF15,KLF6,KRR1,KYNU,LIMD1,LY6E,LZTS1,MAF,MAFA,MAFK,MED30,MMS19,MTERFD…
GO Biological Process	GO:0051172	negative regulation of nitrogen compound metabolic process	146	0.000430545	1	0.0307869	1.57509	34.9186	55	0.124709	0.196429	50	1.27181e-05	0.132777	0.00265555	1.91083	25.1199	48	1023	0.108352	0.0469208	cg00034336,cg00169776,cg00225067,cg02483043,cg02783314,cg02833614,cg04683210,cg04869380,cg05522011,cg06906952,cg07165288,cg07714812,cg08055994,cg08122051,cg09767588,cg09936919,cg10714160,cg10849160,cg11199014,cg11392550,cg12226006,cg13425135,cg14055970,cg14344989,cg14774995,cg14827149,cg14829516,cg16213787,cg16401668,cg16588649,cg17875356,cg17904129,cg18097872,cg18801045,cg19447962,cg19987354,cg2…	DAB2IP,DAP,DLX2,ENG,ESR2,FBXW11,FGFR2,FGFR3,FOXC1,FOXD2,GLI2,GLIS1,HDAC4,HOXB3,HOXB4,HR,ID2,IFNL1,IRF2,JUN,LIMD1,LIMS1,MAF,MTF2,MYC,NCOR2,NFIC,NKX6-2,NOSTRIN,NR1D1,OSR1,OTUB1,PRDM16,PRDM8,PURB,RXRA,SKIL,SOX9,SREBF1,TBL1XR1,TFCP2L1,THRA,TRPS1,TWIST2,WNT4,ZBTB18,ZBTB20,ZHX2
GO Biological Process	GO:0009890	negative regulation of biosynthetic process	147	0.000436942	1	0.0310318	1.55773	36.5918	57	0.130685	0.203571	65	3.20483e-05	0.334584	0.00514744	1.82906	26.7897	49	1091	0.110609	0.0449129	cg00034336,cg00169776,cg00225067,cg02483043,cg02783314,cg02833614,cg04666346,cg04869380,cg05522011,cg06906952,cg07165288,cg07714812,cg08055994,cg08122051,cg09767588,cg09936919,cg10127554,cg10714160,cg10849160,cg11199014,cg11392550,cg12226006,cg13425135,cg14055970,cg14344989,cg14774995,cg14827149,cg14829516,cg16213787,cg16401668,cg16588649,cg17875356,cg17904129,cg18097872,cg18801045,cg19447962,cg1…	DAB2IP,DAP,DLX2,ENG,ESR2,FBXW11,FGFR2,FGFR3,FOXC1,FOXD2,GLI2,GLIS1,HDAC4,HOXB3,HOXB4,HR,ID2,IFNL1,INHBB,IRF2,JUN,LIMD1,LIMS1,MAF,MTF2,MYC,NCOR2,NFIC,NKX6-2,NOSTRIN,NR1D1,OSR1,PDGFA,PRDM16,PRDM8,PURB,RXRA,SKIL,SOX9,SREBF1,TBL1XR1,TFCP2L1,THRA,TRPS1,TWIST2,WNT4,ZBTB18,ZBTB20,ZHX2
GO Biological Process	GO:0048523	negative regulation of cellular process	148	0.000437671	1	0.0308735	1.30528	88.1039	115	0.314657	0.410714	182	0.00155253	1	0.0890574	1.32492	74.7214	99	3043	0.223476	0.0325337	cg00034336,cg00169776,cg00225067,cg00234321,cg01234251,cg01407254,cg01854776,cg02483043,cg02783314,cg02833614,cg02961385,cg03357952,cg03599855,cg04170948,cg04359602,cg04589649,cg04666346,cg04683210,cg04869380,cg05276184,cg05348366,cg05522011,cg05891572,cg05977072,cg06624731,cg06717565,cg06776201,cg06888746,cg06906952,cg07165288,cg07714812,cg08055994,cg08122051,cg08866876,cg09042791,cg09043941,cg0…	ADM,APBB2,ATP2B4,BMPER,BTG1,CACTIN,CAPZB,CAT,CCND1,CDC42,CETP,CNKSR3,COMP,CYP26B1,DAB2IP,DAP,DHCR24,DLC1,DLL1,DLX2,DUSP4,ENG,ENSG00000091436,ESR2,ETS1,FBXW11,FGFR2,FGFR3,FGFRL1,FOXC1,FOXD2,FZD4,GLI2,GLIS1,HDAC4,HOXB3,HOXB4,HR,ID2,IFNL1,INHBB,IRF2,IRS1,ITGA6,JUN,KLF15,LIMD1,LIMS1,LRP5,LZTS1,MAD1L1,MAF,MED30,MTF2,MYC,NCOR2,NDRG2,NEURL,NFIC,NKX6-2,NOSTRIN,NR1D1,OSR1,OTUB1,P2RY1,PDGFA,PHOX2B,PRDM16,P…
GO Biological Process	GO:0051302	regulation of cell division	149	0.000444161	1	0.0311211	3.44248	3.19537	11	0.011412	0.0392857	214	0.00218819	1	0.106751	3.46592	2.30819	8	94	0.0180587	0.0851064	cg04666346,cg05522011,cg06906952,cg10127554,cg10631356,cg12226006,cg14774995,cg14827149,cg24545602,cg24571086,cg25929664	CAT,CDC42,FGF5,FGFR2,MYC,PDGFA,PRKCE,ZBTB18
GO Biological Process	GO:0006955	immune response	150	0.000451333	1	0.0314128	1.71182	24.5354	42	0.0876263	0.15	2065	0.25286	1	1	1.13735	27.2563	31	1110	0.0699774	0.0279279	cg03466237,cg04249605,cg04666346,cg05264214,cg05522011,cg05804846,cg05977072,cg08866876,cg09043941,cg09767588,cg10127554,cg11113066,cg12226006,cg13165983,cg13995193,cg14047130,cg14308466,cg14827149,cg15150652,cg15517343,cg15657100,cg16536399,cg17239876,cg19826115,cg20743628,cg21121082,cg21184518,cg21311834,cg23041020,cg23484159,cg23487517,cg23879937,cg23938483,cg24006770,cg24128590,cg24527636,cg2…	CACTIN,CDC42,CLNK,CRCP,DAB2IP,DUSP4,ETS1,FGF5,FGFR2,FGFR3,HLA-DPA1,IRF2,IRS1,JUN,KYNU,LZTS1,NFATC1,NKX2-3,PDGFA,PNMA1,PRF1,PRKAR1B,PRKCE,PRKCQ,SWAP70,TANK,TGFBR3,TOLLIP,VAV2,WASF2,XRCC4
GO Biological Process	GO:2001037	positive regulation of tongue muscle cell differentiation	151	0.000456442	1	0.031558	20.613	0.145539	3	0.000519783	0.0107143	797	0.0485087	1	0.635422	20.3623	0.0491104	1	2	0.00225734	0.5	cg01407254,cg12245706,cg14196395	CYP26B1
GO Biological Process	GO:0021762	substantia nigra development	152	0.000458856	1	0.0315161	65.2378	0.0306571	2	0.00010949	0.00714286	797	0.0485087	1	0.635422	20.3623	0.0491104	1	2	0.00225734	0.5	cg21311834,cg23879937	FGFR3
GO Biological Process	GO:0038095	Fc-epsilon receptor signaling pathway	153	0.000475835	1	0.0324688	2.64013	6.06031	16	0.021644	0.0571429	543	0.0239433	1	0.460346	2.16877	4.14982	9	169	0.020316	0.0532544	cg04666346,cg05264214,cg05522011,cg09043941,cg09767588,cg10127554,cg12226006,cg13165983,cg14308466,cg15517343,cg16536399,cg21311834,cg23879937,cg24571086,cg25546405,cg25929664	FGF5,FGFR2,FGFR3,IRS1,JUN,NFATC1,PDGFA,PRKCQ,VAV2
GO Biological Process	GO:0009968	negative regulation of signal transduction	154	0.000478663	1	0.0324496	1.70685	24.6068	42	0.0878813	0.15	156	0.000899388	1	0.0601898	1.79428	18.3918	33	749	0.0744921	0.0440587	cg00169776,cg00225067,cg01407254,cg01854776,cg04359602,cg04589649,cg05891572,cg05977072,cg06776201,cg06888746,cg08122051,cg09042791,cg09043941,cg09190748,cg10256045,cg11392550,cg11677744,cg12121765,cg12245706,cg13165983,cg13995193,cg14055970,cg14196395,cg14359798,cg14774995,cg14827149,cg14829516,cg15754752,cg16175941,cg16213787,cg16401668,cg19987354,cg20085953,cg21056788,cg21184518,cg21311834,cg2…	ADM,BMPER,CACTIN,CCND1,CDC42,CNKSR3,CYP26B1,DAB2IP,DLC1,DUSP4,ENG,ESR2,FGFR3,IRS1,ITGA6,LIMD1,MYC,NDRG2,NEURL,NR1D1,PRDM16,PRKCQ,RGS14,RGS6,SH3BP4,SKIL,SOX9,SPG20,TGFBR3,TRABD2B,WNT4,WWOX,XDH
GO Biological Process	GO:0070306	lens fiber cell differentiation	155	0.000493171	1	0.0332175	6.17507	0.971649	6	0.00347018	0.0214286	199	0.00184662	1	0.0968781	7.40447	0.540214	4	22	0.00902934	0.181818	cg08122051,cg12226006,cg20085953,cg21311834,cg23879937,cg24571086	FGFR2,FGFR3,MAF,SKIL
GO Biological Process	GO:0051179	localization	156	0.000507462	1	0.0339609	1.27072	100.731	128	0.359752	0.457143	474	0.0177376	1	0.390675	1.19184	99.0065	118	4032	0.266366	0.0292659	cg00225067,cg00234321,cg00395625,cg01095004,cg01234251,cg01243773,cg01407254,cg01854776,cg02767634,cg02783314,cg03155825,cg04170948,cg04517258,cg04589649,cg04666346,cg04784499,cg04798016,cg04914930,cg05264214,cg05338731,cg05348366,cg05794556,cg05891572,cg05977072,cg06216640,cg06270779,cg06511312,cg06717565,cg06888746,cg07714812,cg08055994,cg08326300,cg08361180,cg08581745,cg09042791,cg09188385,cg0…	ABCB9,ABCC2,ADM,AGAP1,AGAP3,ANP32A,APBB2,ARFIP1,ARHGAP27,ARHGEF16,ARL4C,ASPSCR1,ATP10A,ATP2B4,ATP6V0A4,BANP,BBS9,BTG1,CCDC64,CCND1,CDC42,CETP,CLIC5,COL5A1,CPT1A,CRCP,CUBN,DAB2IP,DCLK1,DERL1,DHCR24,DPCD,DYSF,EHD3,ENG,EPN2,ESR2,ETS1,FEZ1,FGFR2,FMNL1,FOXC1,FOXD2,FSCN1,FZD4,GCC2,GPR158,IPCEF1,IRS1,ITGA6,JUN,KCNK3,KCNK7,KLF15,LIMD1,LRP5,LTBP2,LY6E,MAFA,MARCH3,MTERFD2,MYC,NCOR2,NEURL,NFATC1,NKX2-3,NOST…
GO Biological Process	GO:0051775	response to redox state	157	0.000511564	1	0.0340174	19.8158	0.151394	3	0.000540694	0.0107143	1681	0.180395	1	1	5.09058	0.196441	1	8	0.00225734	0.125	cg01851968,cg02351655,cg16628641	VASN
GO Biological Process	GO:0030154	cell differentiation	158	0.000527265	1	0.0348396	1.29942	88.5007	115	0.316074	0.410714	14	3.63887e-08	0.000379898	2.71356e-05	1.66509	64.2609	107	2617	0.241535	0.0408865	cg00034336,cg00169776,cg00225067,cg00234321,cg01234251,cg01243773,cg01407254,cg01771850,cg02483043,cg02783314,cg02833614,cg03155825,cg03599855,cg04249605,cg04359602,cg04869380,cg05264214,cg05276184,cg05348366,cg05522011,cg05891572,cg06216640,cg06717565,cg06776201,cg06888746,cg06906952,cg07714812,cg08122051,cg08326300,cg08819431,cg08866876,cg09043941,cg09190748,cg09767588,cg09936919,cg10256045,cg1…	ABL2,ADM,ANKRD2,APBB2,B9D1,BBS9,C10orf11,CAPZB,CCDC64,CCND1,CDC42,CLIC5,COL11A2,COL5A1,CREB5,CYP26B1,CYTL1,DAB2IP,DCLK1,DLL1,DLX2,ELF5,ENG,ENSG00000091436,EPAS1,ESR2,EXT1,FAM20C,FEZ1,FGF5,FGFR2,FGFR3,FOXC1,FOXD2,FZD4,GAP43,GLI2,HDAC4,HOXB3,HOXB4,ID2,INHBB,ITGA6,JUN,KLF15,KLF6,LAMA2,LIMD1,LRP5,LZTS1,MAF,MED30,MTF2,MTL5,NCOR2,NDRG2,NEBL,NEURL,NFATC1,NKX2-3,NKX6-2,NOC3L,NRP2,OGDH,OSR1,P2RX2,PARVA,PH…
GO Biological Process	GO:0032808	lacrimal gland development	159	0.000527689	1	0.0346482	11.0471	0.362087	4	0.00129317	0.0142857	250	0.00349319	1	0.145875	20.3623	0.0982207	2	4	0.00451467	0.5	cg02783314,cg07714812,cg12226006,cg24571086	FGFR2,FOXC1
GO Biological Process	GO:0007179	transforming growth factor beta receptor signaling pathway	160	0.000533718	1	0.0348251	3.15445	3.80415	12	0.0135863	0.0428571	270	0.00392638	1	0.15182	2.9089	3.09395	9	126	0.020316	0.0714286	cg04666346,cg09767588,cg10127554,cg10849160,cg14055970,cg14774995,cg15824962,cg20085953,cg24006770,cg25024515,cg25929664,cg27317046	ENG,FMOD,JUN,LTBP2,MYC,NCOR2,PDGFA,SKIL,TGFBR3
GO Biological Process	GO:0044707	single-multicellular organism process	161	0.000542899	1	0.0352041	1.1832	150.44	178	0.537286	0.635714	56	1.97155e-05	0.205829	0.00367552	1.29467	139.031	180	5662	0.40632	0.0317909	cg00034336,cg00169776,cg00225067,cg00234321,cg00395625,cg01095004,cg01234251,cg01243773,cg01407254,cg01771850,cg02483043,cg02783314,cg02833614,cg02961385,cg03155825,cg03278514,cg03357952,cg03358468,cg03599855,cg04110750,cg04170948,cg04249605,cg04359602,cg04517258,cg04589649,cg04666346,cg04798016,cg04869380,cg05034374,cg05264214,cg05276184,cg05348366,cg05522011,cg05794556,cg05804846,cg05891572,cg0…	ABL2,ADM,ANKRD11,ANKRD2,APBB2,ARID1B,ATP2B4,ATP6V0A4,B9D1,BANP,BBS9,BMPER,CACTIN,CAPZB,CAT,CCDC64,CCND1,CDC42,CETP,CLIC5,COL11A2,COL5A1,COMP,CREB5,CUBN,CYP26B1,CYTL1,DAB2IP,DCLK1,DCN,DHCR24,DLC1,DLL1,DLX2,DPCD,DPF3,DUSP4,EDIL3,EHD3,ELF5,ENG,EPAS1,EPN2,ESR2,ETS1,EXT1,FAM20C,FBXW4,FEZ1,FGF5,FGFR2,FGFR3,FGFRL1,FOXC1,FOXD2,FPGS,FZD4,GAP43,GLI2,GRHPR,HDAC4,HOXB1,HOXB2,HOXB3,HOXB4,ID2,IGDCC3,INHBB,INSR…
GO Biological Process	GO:0010558	negative regulation of macromolecule biosynthetic process	162	0.000556204	1	0.0358442	1.56679	34.4653	54	0.12309	0.192857	54	1.48042e-05	0.154556	0.00286214	1.89969	25.2673	48	1029	0.108352	0.0466472	cg00034336,cg00169776,cg00225067,cg02483043,cg02783314,cg02833614,cg04869380,cg05522011,cg06906952,cg07165288,cg07714812,cg08055994,cg08122051,cg09767588,cg09936919,cg10714160,cg10849160,cg11199014,cg11392550,cg12226006,cg13425135,cg14055970,cg14344989,cg14774995,cg14827149,cg14829516,cg16213787,cg16401668,cg16588649,cg17875356,cg17904129,cg18097872,cg18801045,cg19447962,cg19987354,cg20085953,cg2…	DAB2IP,DAP,DLX2,ENG,ESR2,FBXW11,FGFR2,FGFR3,FOXC1,FOXD2,GLI2,GLIS1,HDAC4,HOXB3,HOXB4,HR,ID2,IFNL1,INHBB,IRF2,JUN,LIMD1,LIMS1,MAF,MTF2,MYC,NCOR2,NFIC,NKX6-2,NOSTRIN,NR1D1,OSR1,PRDM16,PRDM8,PURB,RXRA,SKIL,SOX9,SREBF1,TBL1XR1,TFCP2L1,THRA,TRPS1,TWIST2,WNT4,ZBTB18,ZBTB20,ZHX2
GO Biological Process	GO:0043550	regulation of lipid kinase activity	163	0.000562661	1	0.0360379	5.0453	1.38743	7	0.00495511	0.025	118	0.000347726	1	0.0307649	6.26532	0.957652	6	39	0.013544	0.153846	cg01081168,cg13165983,cg14308466,cg14827149,cg21184518,cg21311834,cg23879937	CDC42,DAB2IP,FGFR3,IRS1,PPP2R5A,VAV2
GO Biological Process	GO:0048519	negative regulation of biological process	164	0.000569191	1	0.0362338	1.28282	94.3231	121	0.336868	0.432143	173	0.00131729	1	0.0794945	1.31251	81.5232	107	3320	0.241535	0.0322289	cg00034336,cg00169776,cg00225067,cg00234321,cg01081168,cg01095004,cg01234251,cg01407254,cg01854776,cg02483043,cg02783314,cg02833614,cg02961385,cg03278514,cg03357952,cg03599855,cg04170948,cg04359602,cg04589649,cg04666346,cg04683210,cg04869380,cg05276184,cg05348366,cg05522011,cg05891572,cg05977072,cg06624731,cg06717565,cg06776201,cg06888746,cg06906952,cg07165288,cg07714812,cg08055994,cg08122051,cg0…	ADM,APBB2,ATP2B4,BANP,BMPER,BTG1,CACTIN,CAPZB,CAT,CCND1,CDC42,CETP,CNKSR3,COMP,CYP26B1,DAB2IP,DAP,DHCR24,DLC1,DLL1,DLX2,DUSP4,ENG,ENSG00000091436,ESR2,ETS1,FBXW11,FGFR2,FGFR3,FGFRL1,FOXC1,FOXD2,FZD4,GLI2,GLIS1,HDAC4,HOXB3,HOXB4,HR,ID2,IFNL1,INHBB,IRF2,IRS1,ITGA6,JUN,KLF15,LIMD1,LIMS1,LRP5,LZTS1,MAD1L1,MAF,MED30,MTF2,MYC,NCOR2,NDRG2,NEURL,NFIC,NKX6-2,NOSTRIN,NR1D1,OSR1,OTUB1,P2RY1,PDGFA,PHOX2B,PPP…
GO Biological Process	GO:0021570	rhombomere 4 development	165	0.000570695	1	0.0361094	58.4283	0.03423	2	0.00012225	0.00714286	190	0.00177547	1	0.0975575	27.1497	0.0736655	2	3	0.00451467	0.666667	cg21853871,cg22660933	HOXB1,HOXB2
GO Biological Process	GO:0017055	negative regulation of RNA polymerase II transcriptional preinitiation complex assembly	166	0.000577908	1	0.0363455	58.0583	0.0344481	2	0.000123029	0.00714286	797	0.0485087	1	0.635422	20.3623	0.0491104	1	2	0.00225734	0.5	cg14829516,cg24975211	THRA
GO Biological Process	GO:0003231	cardiac ventricle development	167	0.000578973	1	0.0361945	2.814	4.97512	14	0.0177683	0.05	129	0.000503254	1	0.0407284	3.89916	2.30819	9	94	0.020316	0.0957447	cg00034336,cg02783314,cg03357952,cg04517258,cg05276184,cg06717565,cg07714812,cg12226006,cg13425135,cg14344989,cg15556591,cg18699025,cg24006770,cg24571086	FGFR2,FGFRL1,FOXC1,ID2,LY6E,RXRA,TBX5,TGFBR3,TPM1
GO Biological Process	GO:0035791	platelet-derived growth factor receptor-beta signaling pathway	168	0.000583438	1	0.0362565	18.9334	0.15845	3	0.000565894	0.0107143	1407	0.138596	1	1	6.78743	0.147331	1	6	0.00225734	0.166667	cg04666346,cg10127554,cg25929664	PDGFA
GO Biological Process	GO:0051345	positive regulation of hydrolase activity	169	0.000588167	1	0.0363341	1.79963	19.4485	35	0.0694588	0.125	216	0.0022895	1	0.110659	1.78729	15.6662	28	638	0.0632054	0.0438871	cg01854776,cg03278514,cg04170948,cg04589649,cg04666346,cg05276184,cg06511312,cg06776201,cg09042791,cg09233429,cg09642740,cg09767588,cg10127554,cg11392550,cg12121765,cg12226006,cg14575356,cg14774995,cg14827149,cg16973527,cg17091056,cg18801045,cg19559984,cg19826115,cg21184518,cg21311834,cg22155724,cg23879937,cg24545602,cg24571086,cg25356006,cg25417842,cg25578048,cg27244773,cg27450668	AGAP1,AGAP3,ARHGAP15,ARHGAP18,ARHGAP27,ARHGEF16,ASAP1,CHN2,DAB2IP,DAP,DLC1,FGFR2,FGFR3,HERPUD1,JUN,MYC,MYO9A,PLCB2,PRKAR1B,PRKCE,PSME4,RGS14,RGS6,SNX9,TPM1,UACA,WNT4,XDH
GO Biological Process	GO:0034122	negative regulation of toll-like receptor signaling pathway	170	0.000590545	1	0.0362664	10.7173	0.373229	4	0.00133296	0.0142857	414	0.0106357	1	0.268204	6.4302	0.466548	3	19	0.00677201	0.157895	cg13995193,cg14829516,cg21184518,cg24975211	CACTIN,DAB2IP,NR1D1
GO Biological Process	GO:0042476	odontogenesis	171	0.00059876	1	0.0365559	2.94446	4.41507	13	0.0157681	0.0464286	64	3.12518e-05	0.326269	0.00509795	4.52496	2.43096	11	99	0.0248307	0.111111	cg02783314,cg07714812,cg09486407,cg09936919,cg11113066,cg12226006,cg14359798,cg16213787,cg16588649,cg18097872,cg21133992,cg24571086,cg25929664	ADM,ANKRD11,DLX2,FAM20C,FGFR2,FOXC1,GLI2,ITGA6,NFIC,NKX2-3,OSR1
GO Biological Process	GO:0030099	myeloid cell differentiation	172	0.000617325	1	0.0374702	2.7953	5.00841	14	0.0178872	0.05	370	0.00834932	1	0.235586	2.4386	4.10072	10	167	0.0225734	0.0598802	cg00034336,cg05264214,cg09767588,cg11113066,cg14827149,cg14829516,cg15517343,cg16536399,cg24006770,cg24527636,cg24545602,cg24975211,cg25546405,cg25929664	CDC42,EPAS1,FAM20C,ID2,JUN,NFATC1,NKX2-3,TGFBR3,THRA,WASF2
GO Biological Process	GO:0060038	cardiac muscle cell proliferation	173	0.000626058	1	0.0377806	7.47244	0.669125	5	0.00238973	0.0178571	284	0.00437511	1	0.160832	8.7267	0.343772	3	14	0.00677201	0.214286	cg02783314,cg07714812,cg13425135,cg14344989,cg24006770	FOXC1,RXRA,TGFBR3
GO Biological Process	GO:0051781	positive regulation of cell division	174	0.000631983	1	0.037919	3.88136	2.31878	9	0.00828134	0.0321429	295	0.00477797	1	0.169092	3.81793	1.57153	6	64	0.013544	0.09375	cg04666346,cg05522011,cg10127554,cg10631356,cg12226006,cg14827149,cg24545602,cg24571086,cg25929664	CAT,CDC42,FGF5,FGFR2,PDGFA,PRKCE
GO Biological Process	GO:0014855	striated muscle cell proliferation	175	0.00063537	1	0.0379044	7.44774	0.671344	5	0.00239766	0.0178571	304	0.00537019	1	0.184424	8.14492	0.368328	3	15	0.00677201	0.2	cg02783314,cg07714812,cg13425135,cg14344989,cg24006770	FOXC1,RXRA,TGFBR3
GO Biological Process	GO:0006807	nitrogen compound metabolic process	176	0.000667336	1	0.0395851	1.23419	115.865	143	0.413805	0.510714	172	0.00131675	1	0.079924	1.22706	129.578	159	5277	0.358917	0.0301308	cg00169776,cg00225067,cg00234321,cg01081168,cg01095004,cg01101020,cg01771850,cg02767634,cg02783314,cg02917603,cg02961385,cg03004860,cg03155825,cg03278514,cg03357952,cg03358468,cg03599855,cg04110750,cg04170948,cg04517258,cg04589649,cg04683210,cg04784499,cg04869380,cg05034374,cg05264214,cg05522011,cg05804846,cg06258529,cg06717565,cg06776201,cg06906952,cg07165288,cg07189366,cg07714812,cg08122051,cg0…	ABCB9,ABCC2,ADM,ADSS,AGAP3,ALDH1L1,AMPD3,ANP32A,ARID1B,ARL4C,ATF6B,BACE1,BANP,CACTIN,CARS,CARS2,CAT,CDC42,CDC7,CDCA7,CDYL,CERS6,CETP,CHST3,CNOT4,CPQ,CPT1A,CRCP,CREB5,CRTC1,CTDP1,CUBN,CYTL1,DCN,DCP1A,DDX51,DMRTB1,DPF3,DTL,EHD3,ELF5,ENPP6,EPAS1,ESR2,ETS1,EXT1,FMOD,FOXC1,FOXD2,FPGS,FTSJD2,GBX1,GINS2,GLI2,GLIS1,GMDS,GOT1,GRHPR,H2AFY,HDAC4,HNRNPH1,HOXB1,HOXB2,HOXB3,HOXB4,HR,HS3ST1,IRF2,IRF2BP2,JUN,KDM…
GO Biological Process	GO:0030850	prostate gland development	177	0.000675318	1	0.0398323	3.84478	2.34083	9	0.00836012	0.0321429	118	0.000347726	1	0.0307649	6.26532	0.957652	6	39	0.013544	0.153846	cg12226006,cg13425135,cg14344989,cg18097872,cg19987354,cg21133992,cg21461745,cg24571086,cg24985060	ESR2,FGFR2,GLI2,RXRA,SOX9,UBE3A
GO Biological Process	GO:0030578	PML body organization	178	0.000680127	1	0.0398906	17.9517	0.167115	3	0.000596839	0.0107143	1140	0.0946694	1	0.866973	10.1812	0.0982207	1	4	0.00225734	0.25	cg21121082,cg23487517,cg26494337	ETS1
GO Biological Process	GO:0046483	heterocycle metabolic process	179	0.000698693	1	0.0407506	1.25964	102.41	129	0.365751	0.460714	452	0.0143489	1	0.331422	1.1808	114.329	135	4656	0.30474	0.0289948	cg00169776,cg00225067,cg00234321,cg01081168,cg01095004,cg01101020,cg01771850,cg02767634,cg02783314,cg02917603,cg02961385,cg03004860,cg03155825,cg03278514,cg03357952,cg03358468,cg03599855,cg04110750,cg04589649,cg04683210,cg04784499,cg04869380,cg05034374,cg05264214,cg05522011,cg05804846,cg06258529,cg06717565,cg06776201,cg06906952,cg07165288,cg07714812,cg08122051,cg08326019,cg08326300,cg08581745,cg0…	ABCB9,ABCC2,ADM,ADSS,AGAP3,ALDH1L1,AMPD3,ANP32A,ARID1B,ARL4C,ATF6B,BANP,CACTIN,CARS,CARS2,CAT,CDC42,CDC7,CDCA7,CDYL,CNOT4,CRCP,CREB5,CRTC1,CTDP1,CUBN,DCP1A,DDX51,DMRTB1,DPF3,DTL,EHD3,ELF5,EPAS1,ESR2,ETS1,FOXC1,FOXD2,FPGS,FTSJD2,GBX1,GINS2,GLI2,GLIS1,GMDS,H2AFY,HDAC4,HNRNPH1,HOXB1,HOXB2,HOXB3,HOXB4,HR,IRF2,IRF2BP2,JUN,KDM4B,KLF15,KLF6,KRR1,KYNU,LIMD1,LZTS1,MAF,MAFA,MAFK,MED30,MMS19,MTERFD2,MYC,NAP…
GO Biological Process	GO:0045740	positive regulation of DNA replication	180	0.000714792	1	0.041458	4.24079	1.88644	8	0.0067373	0.0285714	382	0.00879534	1	0.240375	3.91583	1.27687	5	52	0.0112867	0.0961538	cg04666346,cg09767588,cg09779027,cg10127554,cg14827149,cg18097872,cg21133992,cg25929664	CDC42,GLI2,INSR,JUN,PDGFA
GO Biological Process	GO:0031324	negative regulation of cellular metabolic process	181	0.000731297	1	0.0421809	1.46103	45.8581	67	0.163779	0.239286	76	7.10807e-05	0.742082	0.00976424	1.65772	36.1943	60	1474	0.13544	0.0407056	cg00034336,cg00169776,cg00225067,cg00234321,cg02483043,cg02783314,cg02833614,cg04589649,cg04666346,cg04683210,cg04869380,cg05522011,cg05977072,cg06906952,cg07165288,cg07714812,cg08055994,cg08122051,cg08866876,cg09767588,cg09936919,cg10127554,cg10714160,cg10849160,cg11199014,cg11392550,cg12226006,cg13235761,cg13425135,cg13738327,cg13995193,cg14055970,cg14344989,cg14774995,cg14827149,cg14829516,cg1…	ATP2B4,CACTIN,CNKSR3,DAB2IP,DAP,DLX2,DUSP4,ENG,ESR2,FBXW11,FGFR2,FGFR3,FOXC1,FOXD2,GLI2,GLIS1,HDAC4,HOXB3,HOXB4,HR,ID2,IFNL1,INHBB,IRF2,JUN,KLF15,LIMD1,LIMS1,LRP5,LZTS1,MAF,MTF2,MYC,NCOR2,NFIC,NKX6-2,NOSTRIN,NR1D1,OSR1,OTUB1,PDGFA,PRDM16,PRDM8,PRKAR1B,PURB,RGS14,RXRA,SKIL,SOX9,SREBF1,TBL1XR1,TFCP2L1,THRA,TRPS1,TWIST2,WNT4,XDH,ZBTB18,ZBTB20,ZHX2
GO Biological Process	GO:0021860	pyramidal neuron development	182	0.00073368	1	0.0420858	17.4847	0.171579	3	0.000612781	0.0107143	373	0.00845205	1	0.236567	13.5749	0.147331	2	6	0.00451467	0.333333	cg03155825,cg12226006,cg24571086	FGFR2,OGDH
GO Biological Process	GO:0034641	cellular nitrogen compound metabolic process	183	0.000765814	1	0.043689	1.2511	105.507	132	0.376811	0.471429	388	0.00904922	1	0.243489	1.18941	119.387	142	4862	0.320542	0.0292061	cg00169776,cg00225067,cg00234321,cg01081168,cg01095004,cg01101020,cg01771850,cg02767634,cg02783314,cg02917603,cg02961385,cg03004860,cg03155825,cg03278514,cg03357952,cg03358468,cg03599855,cg04110750,cg04170948,cg04589649,cg04683210,cg04784499,cg04869380,cg05034374,cg05264214,cg05522011,cg05804846,cg06258529,cg06717565,cg06776201,cg06906952,cg07165288,cg07714812,cg08122051,cg08326019,cg08326300,cg0…	ABCB9,ABCC2,ADM,ADSS,AGAP3,ALDH1L1,AMPD3,ANP32A,ARID1B,ARL4C,ATF6B,BACE1,BANP,CACTIN,CARS,CARS2,CAT,CDC42,CDC7,CDCA7,CDYL,CETP,CNOT4,CPQ,CPT1A,CRCP,CREB5,CRTC1,CTDP1,DCP1A,DDX51,DMRTB1,DPF3,DTL,EHD3,ELF5,ENPP6,EPAS1,ESR2,ETS1,FOXC1,FOXD2,FPGS,FTSJD2,GBX1,GINS2,GLI2,GLIS1,GMDS,GOT1,GRHPR,H2AFY,HDAC4,HNRNPH1,HOXB1,HOXB2,HOXB3,HOXB4,HR,IRF2,IRF2BP2,JUN,KDM4B,KLF15,KLF6,KRR1,KYNU,LIMD1,LZTS1,MAF,MAFA…
GO Biological Process	GO:0048869	cellular developmental process	184	0.000783375	1	0.044448	1.28451	90.3072	116	0.322526	0.414286	22	1.88523e-07	0.00196818	8.94629e-05	1.60814	67.1584	108	2735	0.243792	0.0394881	cg00034336,cg00169776,cg00225067,cg00234321,cg01234251,cg01243773,cg01407254,cg01771850,cg02483043,cg02783314,cg02833614,cg03155825,cg03599855,cg04249605,cg04359602,cg04869380,cg05264214,cg05276184,cg05348366,cg05522011,cg05891572,cg06216640,cg06717565,cg06776201,cg06888746,cg06906952,cg07714812,cg08122051,cg08326300,cg08819431,cg08866876,cg09043941,cg09190748,cg09642740,cg09767588,cg09936919,cg1…	ABL2,ADM,ANKRD2,APBB2,ASAP1,B9D1,BBS9,C10orf11,CAPZB,CCDC64,CCND1,CDC42,CLIC5,COL11A2,COL5A1,CREB5,CYP26B1,CYTL1,DAB2IP,DCLK1,DLL1,DLX2,ELF5,ENG,ENSG00000091436,EPAS1,ESR2,EXT1,FAM20C,FEZ1,FGF5,FGFR2,FGFR3,FOXC1,FOXD2,FZD4,GAP43,GLI2,HDAC4,HOXB3,HOXB4,ID2,INHBB,ITGA6,JUN,KLF15,KLF6,LAMA2,LIMD1,LRP5,LZTS1,MAF,MED30,MTF2,MTL5,NCOR2,NDRG2,NEBL,NEURL,NFATC1,NKX2-3,NKX6-2,NOC3L,NRP2,OGDH,OSR1,P2RX2,PA…
GO Biological Process	GO:0060684	epithelial-mesenchymal cell signaling	185	0.000802443	1	0.0452838	9.86427	0.405504	4	0.00144823	0.0142857	425	0.0116416	1	0.285972	11.6356	0.171886	2	7	0.00451467	0.285714	cg04666346,cg10127554,cg14827149,cg25929664	CDC42,PDGFA
GO Biological Process	GO:0048863	stem cell differentiation	186	0.000810457	1	0.0454902	2.04976	11.7087	24	0.0418169	0.0857143	90	0.000136348	1	0.0158164	2.80291	6.06513	17	247	0.0383747	0.0688259	cg00169776,cg02783314,cg03599855,cg05264214,cg07714812,cg09936919,cg11392550,cg12226006,cg14827149,cg15022051,cg15517343,cg16401668,cg16536399,cg19990373,cg21311834,cg21461745,cg21926603,cg22355895,cg22659049,cg23014425,cg23879937,cg24006770,cg24571086,cg25546405	DLL1,FGFR2,FGFR3,FOXC1,FOXD2,HOXB4,MED30,MTF2,NFATC1,NRP2,OSR1,PHOX2B,PRDM16,SOX9,TGFBR3,WNT4,ZHX2
GO Biological Process	GO:0043088	regulation of Cdc42 GTPase activity	187	0.000827988	1	0.0462257	9.78069	0.408969	4	0.0014606	0.0142857	975	0.0710587	1	0.760875	4.52496	0.441993	2	18	0.00451467	0.111111	cg06511312,cg11392550,cg27244773,cg27450668	ARHGAP27,ARHGEF16
GO Biological Process	GO:0030879	mammary gland development	188	0.000847594	1	0.0470685	2.49897	6.40264	16	0.0228666	0.0571429	75	6.95772e-05	0.726386	0.00968515	3.84799	3.11851	12	127	0.027088	0.0944882	cg00034336,cg04589649,cg06888746,cg10256045,cg10631356,cg10849160,cg12226006,cg13165983,cg13738327,cg14827149,cg18097872,cg21133992,cg21461745,cg23985995,cg24571086,cg25024515	CCND1,ELF5,FGFR2,GLI2,ID2,IRS1,LRP5,NCOR2,NEURL,SOX9,WNT4,XDH
GO Biological Process	GO:0010648	negative regulation of cell communication	189	0.000848402	1	0.0468641	1.6461	26.1224	43	0.0932942	0.153571	162	0.00103258	1	0.0665443	1.76162	19.3004	34	786	0.0767494	0.043257	cg00169776,cg00225067,cg01407254,cg01854776,cg04359602,cg04589649,cg05891572,cg05977072,cg06776201,cg06888746,cg08122051,cg08866876,cg09042791,cg09043941,cg09190748,cg10256045,cg11392550,cg11677744,cg12121765,cg12245706,cg13165983,cg13995193,cg14055970,cg14196395,cg14359798,cg14774995,cg14827149,cg14829516,cg15754752,cg16175941,cg16213787,cg16401668,cg19987354,cg20085953,cg21056788,cg21184518,cg2…	ADM,BMPER,CACTIN,CCND1,CDC42,CNKSR3,CYP26B1,DAB2IP,DLC1,DUSP4,ENG,ESR2,FGFR3,IRS1,ITGA6,LIMD1,LZTS1,MYC,NDRG2,NEURL,NR1D1,PRDM16,PRKCQ,RGS14,RGS6,SH3BP4,SKIL,SOX9,SPG20,TGFBR3,TRABD2B,WNT4,WWOX,XDH
GO Biological Process	GO:0048384	retinoic acid receptor signaling pathway	190	0.000937185	1	0.0514958	6.82276	0.732841	5	0.00261729	0.0178571	975	0.0710587	1	0.760875	4.52496	0.441993	2	18	0.00451467	0.111111	cg01407254,cg12245706,cg13425135,cg14196395,cg14344989	CYP26B1,RXRA
GO Biological Process	GO:0042308	negative regulation of protein import into nucleus	191	0.000955102	1	0.0522056	4.6041	1.52039	7	0.00542995	0.025	345	0.00684992	1	0.207284	4.15557	1.2032	5	49	0.0112867	0.102041	cg03278514,cg14829516,cg16973527,cg21184518,cg23879937,cg23985408,cg24975211	DAB2IP,FBXW11,TACC3,THRA,UACA
GO Biological Process	GO:0009790	embryo development	192	0.000965232	1	0.0524845	1.53012	35.2914	54	0.126041	0.192857	55	1.72416e-05	0.180002	0.00327276	1.93722	23.2292	45	946	0.10158	0.0475687	cg00034336,cg01234251,cg01407254,cg02783314,cg03599855,cg04517258,cg04666346,cg04869380,cg05276184,cg05977072,cg06216640,cg06717565,cg06906952,cg07714812,cg08326300,cg08361180,cg09486407,cg09936919,cg10127554,cg10849160,cg11325273,cg12019475,cg12121765,cg12226006,cg12245706,cg13425135,cg13518121,cg13738327,cg14055970,cg14173476,cg14196395,cg14344989,cg14359798,cg14827149,cg15022051,cg15150652,cg1…	ADM,ANKRD11,B9D1,CLIC5,CYP26B1,DLC1,DLL1,DLX2,DUSP4,ENG,EPAS1,EPN2,EXT1,FBXW4,FGFR2,FOXC1,FOXD2,FZD4,GLI2,HOXB1,HOXB2,HOXB3,HOXB4,ID2,LRP5,LY6E,MAB21L1,NCOR2,OSR1,PDGFA,PITX1,RXRA,SHROOM3,SKIL,SOX9,TBX5,TEAD1,TEAD4,TGFBR3,TPM1,TWIST2,WNT4,XRCC4,ZBTB18,ZMIZ1
GO Biological Process	GO:0034654	nucleobase-containing compound biosynthetic process	193	0.000970901	1	0.0525192	1.34222	68.5431	92	0.244797	0.328571	227	0.00271534	1	0.124882	1.32668	67.0847	89	2732	0.200903	0.0325769	cg00169776,cg00225067,cg00234321,cg01081168,cg01095004,cg01771850,cg02783314,cg02961385,cg03155825,cg03278514,cg03358468,cg03599855,cg04110750,cg04869380,cg05264214,cg05522011,cg06717565,cg06776201,cg06906952,cg07165288,cg07714812,cg08122051,cg08326300,cg08866876,cg09486407,cg09767588,cg09779027,cg09936919,cg09991306,cg10365886,cg10628201,cg10631356,cg10714160,cg10849160,cg11113066,cg11392550,cg1…	ADM,ADSS,AMPD3,ANP32A,ARID1B,ATF6B,BANP,CDCA7,CDYL,CRCP,CREB5,CRTC1,CTDP1,DMRTB1,DPF3,DTL,ELF5,EPAS1,ESR2,ETS1,FOXC1,FOXD2,GBX1,GLI2,GLIS1,GMDS,HDAC4,HOXB1,HOXB2,HOXB3,HOXB4,HR,IRF2,IRF2BP2,JUN,KDM4B,KLF15,KLF6,KYNU,LIMD1,LZTS1,MAF,MAFA,MAFK,MED30,MMS19,MTERFD2,MYC,NCOR2,NFAT5,NFATC1,NFIC,NKX2-3,NR1D1,OSR1,PHOX2B,PITX1,PRDM16,PRDM8,PURB,RPS24,RXRA,SKIL,SOX9,SREBF1,SUPT3H,TBL1XR1,TBX5,TEAD1,TEAD4,…
GO Biological Process	GO:0072665	protein localization to vacuole	194	0.00100286	1	0.0539686	9.28356	0.430869	4	0.00153882	0.0142857	675	0.0337421	1	0.521877	6.78743	0.294662	2	12	0.00451467	0.166667	cg01854776,cg08055994,cg09042791,cg11677744	GCC2,SH3BP4
GO Biological Process	GO:0007420	brain development	195	0.00101477	1	0.054329	1.65561	24.7642	41	0.0884437	0.146429	39	3.859e-06	0.040288	0.00103302	2.42679	13.1861	32	537	0.0722348	0.0595903	cg00034336,cg01234251,cg02783314,cg03155825,cg03358468,cg03599855,cg05522011,cg06888746,cg06906952,cg07714812,cg08361180,cg10849160,cg11325273,cg12121765,cg12226006,cg14055970,cg14827149,cg16213787,cg18097872,cg19987354,cg21121082,cg21133992,cg21184518,cg21311834,cg21853871,cg21917512,cg22079102,cg22659049,cg22660933,cg23014425,cg23487517,cg23879937,cg23985995,cg24177393,cg24571086,cg24985060,cg2…	DAB2IP,DCLK1,DLC1,DLX2,DPCD,ESR2,ETS1,EXT1,FGFR2,FGFR3,FOXC1,FPGS,FZD4,GLI2,HOXB1,HOXB2,HOXB3,ID2,KCNK3,NCOR2,NEURL,OGDH,P2RY1,PHOX2B,PITX1,PRDM8,PTPRS,SEPP1,TACC3,UBE3A,WNT4,ZBTB18
GO Biological Process	GO:0002768	immune response-regulating cell surface receptor signaling pathway	196	0.0010227	1	0.0544743	2.18792	9.14109	20	0.0326468	0.0714286	664	0.0310018	1	0.487438	1.79464	7.24378	13	295	0.0293454	0.0440678	cg04249605,cg04666346,cg05264214,cg05522011,cg09043941,cg09767588,cg10127554,cg12226006,cg13165983,cg14308466,cg14827149,cg15517343,cg16536399,cg21311834,cg23879937,cg24527636,cg24545602,cg24571086,cg25546405,cg25929664	CDC42,FGF5,FGFR2,FGFR3,HLA-DPA1,IRS1,JUN,NFATC1,PDGFA,PRKCE,PRKCQ,VAV2,WASF2
GO Biological Process	GO:0032501	multicellular organismal process	197	0.00104177	1	0.0552087	1.16687	155.116	181	0.553987	0.646429	73	6.50742e-05	0.679374	0.0093065	1.26594	144.556	183	5887	0.413093	0.0310854	cg00034336,cg00169776,cg00225067,cg00234321,cg00395625,cg01095004,cg01234251,cg01243773,cg01407254,cg01771850,cg02483043,cg02783314,cg02833614,cg02961385,cg03155825,cg03278514,cg03357952,cg03358468,cg03599855,cg04110750,cg04170948,cg04249605,cg04359602,cg04517258,cg04589649,cg04666346,cg04798016,cg04869380,cg05034374,cg05264214,cg05276184,cg05348366,cg05522011,cg05794556,cg05804846,cg05891572,cg0…	ABL2,ADM,ANKRD11,ANKRD2,APBB2,ARID1B,ATP2B4,ATP6V0A4,B9D1,BANP,BBS9,BMPER,CACTIN,CAPZB,CAT,CCDC64,CCNA1,CCND1,CDC42,CDYL,CETP,CLIC5,COL11A2,COL5A1,COMP,CREB5,CUBN,CYP26B1,CYTL1,DAB2IP,DCLK1,DCN,DHCR24,DLC1,DLL1,DLX2,DPCD,DPF3,DUSP4,EDIL3,EHD3,ELF5,ENG,EPAS1,EPN2,ESR2,ETS1,EXT1,FAM20C,FBXW4,FEZ1,FGF5,FGFR2,FGFR3,FGFRL1,FOXC1,FOXD2,FPGS,FZD4,GAP43,GLI2,GRHPR,HDAC4,HOXB1,HOXB2,HOXB3,HOXB4,ID2,IGDCC3…
GO Biological Process	GO:0034653	retinoic acid catabolic process	198	0.001053	1	0.0555216	15.4133	0.194637	3	0.000695132	0.0107143	982	0.0718754	1	0.764133	13.5749	0.0736655	1	3	0.00225734	0.333333	cg01407254,cg12245706,cg14196395	CYP26B1
GO Biological Process	GO:0035265	organ growth	199	0.00108619	1	0.0569842	3.97022	2.015	8	0.00719644	0.0285714	215	0.00224627	1	0.109075	5.3585	0.933097	5	38	0.0112867	0.131579	cg02783314,cg04517258,cg07714812,cg12226006,cg13425135,cg14344989,cg24006770,cg24571086	FGFR2,FOXC1,LY6E,RXRA,TGFBR3
GO Biological Process	GO:0034144	negative regulation of toll-like receptor 4 signaling pathway	200	0.00112205	1	0.0585709	15.0742	0.199015	3	0.000710768	0.0107143	425	0.0116416	1	0.285972	11.6356	0.171886	2	7	0.00451467	0.285714	cg14829516,cg21184518,cg24975211	DAB2IP,NR1D1
GO Biological Process	GO:0010544	negative regulation of platelet activation	201	0.00112903	1	0.0586419	15.0415	0.199448	3	0.000712314	0.0107143	1783	0.200529	1	1	4.52496	0.220997	1	9	0.00225734	0.111111	cg04666346,cg10127554,cg25929664	PDGFA
GO Biological Process	GO:0001778	plasma membrane repair	202	0.00114107	1	0.0589739	14.9857	0.200191	3	0.000714967	0.0107143	1553	0.159754	1	1	5.8178	0.171886	1	7	0.00225734	0.142857	cg01407254,cg12245706,cg14196395	DYSF
GO Biological Process	GO:0003205	cardiac chamber development	203	0.00114503	1	0.0588871	2.5156	5.96279	15	0.0212957	0.0535714	143	0.000706702	1	0.0515942	3.42224	2.92207	10	119	0.0225734	0.0840336	cg00034336,cg02783314,cg03357952,cg04517258,cg05276184,cg06717565,cg07714812,cg12226006,cg13425135,cg13518121,cg14344989,cg15556591,cg18699025,cg24006770,cg24571086	FGFR2,FGFRL1,FOXC1,ID2,LY6E,PARVA,RXRA,TBX5,TGFBR3,TPM1
GO Biological Process	GO:0060537	muscle tissue development	204	0.00114654	1	0.0586759	2.07433	10.6058	22	0.037878	0.0785714	70	5.70127e-05	0.595213	0.00850304	2.8974	6.21246	18	253	0.0406321	0.0711462	cg02783314,cg04517258,cg05276184,cg06717565,cg06888746,cg06906952,cg07714812,cg09936919,cg11119301,cg11546777,cg12226006,cg13425135,cg14055970,cg14344989,cg20085953,cg22659049,cg22840650,cg23985995,cg24006770,cg24571086,cg25750363,cg25961952	ANKRD2,DCN,ENG,FGFR2,FOXC1,LY6E,NEBL,NEURL,OSR1,P2RX2,PHOX2B,PITX1,RXRA,SKIL,TBX5,TGFBR3,TPM1,ZBTB18
GO Biological Process	GO:0042221	response to chemical stimulus	205	0.00115013	1	0.0585726	1.29342	82.7267	107	0.295452	0.382143	950	0.0635061	1	0.697899	1.15898	81.1058	94	3303	0.21219	0.028459	cg00034336,cg00395625,cg01234251,cg01243773,cg01407254,cg01851968,cg01854776,cg02351655,cg03278514,cg03357952,cg03599855,cg04110750,cg04170948,cg04249605,cg04666346,cg04869380,cg05276184,cg05522011,cg05977072,cg06511312,cg06888746,cg06906952,cg08055994,cg08122051,cg09042791,cg09043941,cg09767588,cg09779027,cg09936919,cg10127554,cg10256045,cg10365886,cg10628201,cg10631356,cg10637453,cg10849160,cg1…	ABCC2,ABL2,ADM,ADSS,AGAP3,APBB2,ARHGEF16,ATF6B,ATP6V0A4,CACTIN,CAT,CCND1,CDC42,COL5A1,CPT1A,CYP26B1,DAB2IP,DCN,DERL1,DHCR24,DUSP4,ENG,EPAS1,ESR2,ETS1,EXT1,FEZ1,FGF5,FGFR2,FGFR3,FGFRL1,FMOD,FOXD2,FPGS,FZD4,GAP43,GLI2,GOT1,HDAC4,HERPUD1,HLA-DPA1,ID2,INHBB,INSR,IRF2,IRS1,JUN,KCNK3,KLF6,KYNU,LAMA2,LIMS1,LTBP2,MAFA,MMS19,MTL5,MYC,NCOR2,NEURL,NQO1,NR1D1,NRP2,OSR1,P2RX2,P2RY1,PARVA,PDGFA,PHOX2B,PIP5K1C,…
GO Biological Process	GO:0010605	negative regulation of macromolecule metabolic process	206	0.00115196	1	0.0583808	1.44158	45.7832	66	0.163511	0.235714	79	7.96266e-05	0.831302	0.0105228	1.651	36.3417	60	1480	0.13544	0.0405405	cg00034336,cg00169776,cg00225067,cg00234321,cg01095004,cg02483043,cg02783314,cg02833614,cg04589649,cg04666346,cg04683210,cg04869380,cg05522011,cg05977072,cg06906952,cg07165288,cg07714812,cg08055994,cg08122051,cg09767588,cg09936919,cg10127554,cg10714160,cg10849160,cg11199014,cg11392550,cg12226006,cg13235761,cg13425135,cg13738327,cg13995193,cg14055970,cg14344989,cg14774995,cg14827149,cg14829516,cg1…	ATP2B4,BANP,CACTIN,CDC42,CNKSR3,DAB2IP,DAP,DLX2,DUSP4,ENG,ESR2,FBXW11,FGFR2,FGFR3,FOXC1,FOXD2,GLI2,GLIS1,HDAC4,HOXB3,HOXB4,HR,ID2,IFNL1,INHBB,IRF2,JUN,KLF15,LIMD1,LIMS1,LRP5,MAF,MTF2,MYC,NCOR2,NFIC,NKX6-2,NOSTRIN,NR1D1,OSR1,OTUB1,PRDM16,PRDM8,PRKAR1B,PURB,RGS14,RXRA,SKIL,SOX9,SREBF1,TBL1XR1,TFCP2L1,THRA,TRPS1,TWIST2,WNT4,XDH,ZBTB18,ZBTB20,ZHX2
GO Biological Process	GO:0060612	adipose tissue development	207	0.00117146	1	0.0590823	5.21629	1.15024	6	0.00410801	0.0214286	246	0.00349298	1	0.148238	6.26532	0.638435	4	26	0.00902934	0.153846	cg00034336,cg09190748,cg13738327,cg15754752,cg19559984,cg21056788	CREB5,ID2,LRP5,SPG20
GO Biological Process	GO:0009611	response to wounding	208	0.00119017	1	0.0597376	1.61795	26.5769	43	0.0949174	0.153571	715	0.0380598	1	0.555726	1.37365	24.7516	34	1008	0.0767494	0.0337302	cg01407254,cg03466237,cg04589649,cg04666346,cg04869380,cg05034374,cg05276184,cg05348366,cg09043941,cg09767588,cg10127554,cg11119301,cg12245706,cg13235761,cg13425135,cg14055970,cg14196395,cg14308466,cg14344989,cg14359798,cg14827149,cg15857051,cg16213787,cg16622899,cg16962683,cg17875356,cg18130079,cg20743628,cg21121082,cg21184518,cg21311834,cg23041020,cg23484159,cg23487517,cg23879937,cg23938483,cg2…	ADM,ATP2B4,CAPZB,CDC42,COL5A1,CPQ,DAB2IP,DCN,DYSF,EHD3,ENG,ETS1,FGFR3,GAP43,HDAC4,IRF2,ITGA6,JUN,MAFK,P2RY1,PDE11A,PDGFA,PNMA1,PRKAR1B,PRKCE,PRKCQ,RAD51B,RAPGEF4,SDC2,SLC16A1,TOLLIP,TPM1,TPST1,VAV2
GO Biological Process	GO:0045786	negative regulation of cell cycle	209	0.00121272	1	0.0605781	2.26967	7.93067	18	0.0283238	0.0642857	749	0.0431657	1	0.601669	1.80633	6.08969	11	248	0.0248307	0.0443548	cg02783314,cg06624731,cg07714812,cg10534659,cg11949335,cg12226006,cg14774995,cg20085953,cg21121082,cg21184518,cg21311834,cg22854985,cg23487517,cg23877017,cg23879937,cg24571086,cg26494337,cg27308218	APBB2,DAB2IP,DHCR24,ENSG00000091436,ETS1,FGFR2,FGFR3,FOXC1,MAD1L1,MYC,SKIL
GO Biological Process	GO:0007088	regulation of mitosis	210	0.00121422	1	0.0603641	3.53183	2.54825	9	0.0091009	0.0321429	739	0.0414191	1	0.585135	2.37231	2.52918	6	103	0.013544	0.0582524	cg06624731,cg09779027,cg10534659,cg12226006,cg13738327,cg14827149,cg21311834,cg23879937,cg24571086	CDC42,FGFR2,FGFR3,INSR,LRP5,MAD1L1
GO Biological Process	GO:0007219	Notch signaling pathway	211	0.00121684	1	0.0602076	2.86364	4.19047	12	0.014966	0.0428571	237	0.00299689	1	0.132015	3.0291	2.97118	9	121	0.020316	0.0743802	cg02783314,cg03278514,cg06888746,cg07714812,cg10714160,cg10849160,cg14173476,cg14774995,cg15022051,cg16973527,cg23985995,cg25024515	DLL1,EPN2,FOXC1,GMDS,MYC,NCOR2,NEURL,TBL1XR1,TLE3
GO Biological Process	GO:0018130	heterocycle biosynthetic process	212	0.00122168	1	0.0601622	1.32982	69.9343	93	0.249765	0.332143	272	0.00400069	1	0.153556	1.30621	68.9018	90	2806	0.20316	0.0320741	cg00169776,cg00225067,cg00234321,cg01081168,cg01095004,cg01771850,cg02783314,cg02961385,cg03155825,cg03278514,cg03358468,cg03599855,cg04110750,cg04869380,cg05264214,cg05522011,cg06717565,cg06776201,cg06906952,cg07165288,cg07714812,cg08122051,cg08326300,cg08866876,cg09486407,cg09767588,cg09779027,cg09936919,cg09991306,cg10365886,cg10628201,cg10631356,cg10714160,cg10849160,cg11113066,cg11392550,cg1…	ADM,ADSS,AMPD3,ANP32A,ARID1B,ATF6B,BANP,CDCA7,CDYL,CRCP,CREB5,CRTC1,CTDP1,DMRTB1,DPF3,DTL,ELF5,EPAS1,ESR2,ETS1,FOXC1,FOXD2,FPGS,GBX1,GLI2,GLIS1,GMDS,HDAC4,HOXB1,HOXB2,HOXB3,HOXB4,HR,IRF2,IRF2BP2,JUN,KDM4B,KLF15,KLF6,KYNU,LIMD1,LZTS1,MAF,MAFA,MAFK,MED30,MMS19,MTERFD2,MYC,NCOR2,NFAT5,NFATC1,NFIC,NKX2-3,NR1D1,OSR1,PHOX2B,PITX1,PRDM16,PRDM8,PURB,RPS24,RXRA,SKIL,SOX9,SREBF1,SUPT3H,TBL1XR1,TBX5,TEAD1,T…
GO Biological Process	GO:1901575	organic substance catabolic process	213	0.00122187	1	0.0598888	1.4997	37.3409	56	0.13336	0.2	505	0.0201637	1	0.41685	1.31597	42.5541	56	1733	0.126411	0.0323139	cg00234321,cg00526835,cg01081168,cg01407254,cg03155825,cg04170948,cg04589649,cg05034374,cg06906952,cg08326019,cg08326300,cg08361180,cg09043941,cg09188385,cg09233429,cg10628201,cg10631356,cg10714160,cg10859327,cg11113066,cg11119301,cg11677744,cg12245706,cg13037550,cg13087761,cg13165983,cg13506485,cg13738327,cg14196395,cg14308466,cg14359798,cg14827149,cg15150652,cg15211864,cg15466933,cg15824962,cg1…	ABCB9,ABCC2,ACOT7,ADSS,AGAP3,ALDH1L1,AMPD3,ARL4C,ATE1,CAT,CDC42,CNOT4,CPQ,CPT1A,CYP26B1,DAB2IP,DCN,DCP1A,DERL1,DTL,ECI2,EHD3,ENPP6,FBXW11,FBXW4,FMOD,GOT1,HECTD2,HERPUD1,IRS1,KYNU,LRP5,NUDT18,OGDH,PDE11A,PDE7B,PFKFB3,PLCB2,PLCE1,PRELP,PSME4,RAB35,RNF216,RPS24,SARDH,SDC2,SEPT9,SWSAP1,TBL1XR1,TKT,UBE2L3,UBE3A,VCAN,XDH,ZFP36L1,ZHX2
GO Biological Process	GO:0048585	negative regulation of response to stimulus	214	0.0012285	1	0.0599324	1.57354	29.8689	47	0.106675	0.167857	185	0.00164646	1	0.0929137	1.66867	22.1733	37	903	0.0835214	0.0409745	cg00169776,cg00225067,cg01407254,cg01854776,cg03278514,cg04359602,cg04589649,cg04683210,cg05891572,cg05977072,cg06776201,cg06888746,cg08122051,cg08866876,cg09042791,cg09043941,cg09190748,cg10256045,cg11199014,cg11392550,cg11677744,cg12121765,cg12245706,cg13165983,cg13995193,cg14055970,cg14196395,cg14359798,cg14774995,cg14827149,cg14829516,cg15754752,cg16175941,cg16213787,cg16401668,cg16973527,cg1…	ADM,BMPER,CACTIN,CCND1,CDC42,CNKSR3,CYP26B1,DAB2IP,DLC1,DUSP4,ENG,ESR2,FGFR3,IFNL1,IRS1,ITGA6,LIMD1,LZTS1,MYC,NDRG2,NEURL,NR1D1,OTUB1,PRDM16,PRKCQ,RGS14,RGS6,SH3BP4,SKIL,SOX9,SPG20,TGFBR3,TRABD2B,UACA,WNT4,WWOX,XDH
GO Biological Process	GO:0060742	epithelial cell differentiation involved in prostate gland development	215	0.00125299	1	0.0608428	6.38605	0.782956	5	0.00279627	0.0178571	257	0.00350085	1	0.142214	9.39799	0.319217	3	13	0.00677201	0.230769	cg12226006,cg13425135,cg14344989,cg19987354,cg24571086	ESR2,FGFR2,RXRA
GO Biological Process	GO:0045112	integrin biosynthetic process	216	0.00138398	1	0.0668925	37.2802	0.0536478	2	0.000191599	0.00714286	549	0.0245552	1	0.466951	40.7246	0.0245552	1	1	0.00225734	1	cg13425135,cg14344989	COL5A1
GO Biological Process	GO:0090235	regulation of metaphase plate congression	217	0.00138841	1	0.0667973	37.2197	0.053735	2	0.000191911	0.00714286	549	0.0245552	1	0.466951	40.7246	0.0245552	1	1	0.00225734	1	cg06624731,cg10534659	MAD1L1
GO Biological Process	GO:0000093	mitotic telophase	217	0.00138841	1	0.0667973	37.2197	0.053735	2	0.000191911	0.00714286	549	0.0245552	1	0.466951	40.7246	0.0245552	1	1	0.00225734	1	cg06624731,cg10534659	MAD1L1
GO Biological Process	GO:0001568	blood vessel development	219	0.00141973	1	0.0676801	1.76282	18.1528	32	0.0648313	0.114286	89	0.000129749	1	0.01522	2.31609	10.3623	24	422	0.0541761	0.056872	cg01234251,cg02783314,cg04666346,cg05891572,cg06717565,cg07714812,cg08326300,cg09767588,cg09936919,cg10127554,cg12226006,cg13425135,cg13518121,cg13738327,cg14055970,cg14308466,cg14344989,cg14359798,cg14827149,cg15857051,cg19990373,cg21121082,cg21184518,cg21853871,cg23014425,cg23487517,cg24006770,cg24527636,cg24545602,cg24571086,cg25929664,cg26494337	ADM,BMPER,CDC42,COL5A1,DAB2IP,ENG,EPAS1,ETS1,FGFR2,FOXC1,FZD4,HOXB3,JUN,LRP5,NRP2,OSR1,PARVA,PDGFA,TBX5,TGFBR3,VAV2,WASF2,ZFP36L1,ZMIZ1
GO Biological Process	GO:0023057	negative regulation of signaling	220	0.00142452	1	0.0676	1.61423	26.0185	42	0.0929234	0.15	202	0.00186121	1	0.0961931	1.71636	19.2267	33	783	0.0744921	0.0421456	cg00169776,cg00225067,cg01407254,cg01854776,cg04359602,cg04589649,cg05891572,cg05977072,cg06776201,cg06888746,cg08122051,cg09042791,cg09043941,cg09190748,cg10256045,cg11392550,cg11677744,cg12121765,cg12245706,cg13165983,cg13995193,cg14055970,cg14196395,cg14359798,cg14774995,cg14827149,cg14829516,cg15754752,cg16175941,cg16213787,cg16401668,cg19987354,cg20085953,cg21056788,cg21184518,cg21311834,cg2…	ADM,BMPER,CACTIN,CCND1,CDC42,CNKSR3,CYP26B1,DAB2IP,DLC1,DUSP4,ENG,ESR2,FGFR3,IRS1,ITGA6,LIMD1,MYC,NDRG2,NEURL,NR1D1,PRDM16,PRKCQ,RGS14,RGS6,SH3BP4,SKIL,SOX9,SPG20,TGFBR3,TRABD2B,WNT4,WWOX,XDH
GO Biological Process	GO:0042060	wound healing	221	0.0014473	1	0.0683702	1.78037	17.4121	31	0.0621862	0.110714	296	0.00484358	1	0.170835	1.73296	15.0032	26	611	0.0586907	0.0425532	cg01407254,cg04589649,cg04666346,cg05034374,cg05276184,cg05348366,cg09043941,cg10127554,cg11119301,cg12245706,cg13235761,cg13425135,cg14055970,cg14196395,cg14308466,cg14344989,cg14827149,cg15857051,cg16213787,cg16622899,cg16962683,cg17875356,cg18130079,cg21121082,cg23487517,cg24545602,cg25006077,cg25556051,cg25929664,cg26494337,cg27308218	ATP2B4,CAPZB,CDC42,COL5A1,CPQ,DCN,DYSF,EHD3,ENG,ETS1,GAP43,IRF2,ITGA6,MAFK,P2RY1,PDE11A,PDGFA,PRKAR1B,PRKCE,PRKCQ,RAD51B,RAPGEF4,SDC2,SLC16A1,TPM1,VAV2
GO Biological Process	GO:0043552	positive regulation of phosphatidylinositol 3-kinase activity	222	0.00145259	1	0.068311	6.17316	0.809958	5	0.00289271	0.0178571	239	0.00301326	1	0.131625	6.51594	0.61388	4	25	0.00902934	0.16	cg13165983,cg14308466,cg14827149,cg21311834,cg23879937	CDC42,FGFR3,IRS1,VAV2
GO Biological Process	GO:0033002	muscle cell proliferation	223	0.00145764	1	0.0682413	6.16823	0.810605	5	0.00289502	0.0178571	390	0.00912011	1	0.244138	6.78743	0.441993	3	18	0.00677201	0.166667	cg02783314,cg07714812,cg13425135,cg14344989,cg24006770	FOXC1,RXRA,TGFBR3
GO Biological Process	GO:0009892	negative regulation of metabolic process	224	0.00145877	1	0.0679893	1.41336	48.8199	69	0.174357	0.246429	84	0.000102029	1	0.0126807	1.6126	39.0673	63	1591	0.142212	0.0395977	cg00034336,cg00169776,cg00225067,cg00234321,cg01081168,cg01095004,cg02483043,cg02783314,cg02833614,cg04589649,cg04666346,cg04683210,cg04869380,cg05522011,cg05977072,cg06906952,cg07165288,cg07714812,cg08055994,cg08122051,cg08866876,cg09767588,cg09936919,cg10127554,cg10714160,cg10849160,cg11199014,cg11392550,cg12226006,cg13235761,cg13425135,cg13738327,cg13995193,cg14055970,cg14344989,cg14774995,cg1…	ATP2B4,BANP,CACTIN,CDC42,CNKSR3,DAB2IP,DAP,DLX2,DUSP4,ENG,ESR2,FBXW11,FGFR2,FGFR3,FOXC1,FOXD2,GLI2,GLIS1,HDAC4,HOXB3,HOXB4,HR,ID2,IFNL1,INHBB,IRF2,JUN,KLF15,LIMD1,LIMS1,LRP5,LZTS1,MAF,MTF2,MYC,NCOR2,NFIC,NKX6-2,NOSTRIN,NR1D1,OSR1,OTUB1,PDGFA,PPP2R5A,PRDM16,PRDM8,PRKAR1B,PURB,RGS14,RXRA,SKIL,SOX9,SREBF1,TBL1XR1,TFCP2L1,THRA,TRPS1,TWIST2,WNT4,XDH,ZBTB18,ZBTB20,ZHX2
GO Biological Process	GO:0022010	central nervous system myelination	225	0.00147191	1	0.0682964	8.35642	0.478674	4	0.00170955	0.0142857	721	0.0392405	1	0.568197	6.26532	0.319217	2	13	0.00451467	0.153846	cg02483043,cg02833614,cg21311834,cg23879937	FGFR3,NKX6-2
GO Biological Process	GO:0019438	aromatic compound biosynthetic process	226	0.00147812	1	0.0682812	1.32212	70.3418	93	0.251221	0.332143	275	0.00404105	1	0.153413	1.30574	68.9264	90	2807	0.20316	0.0320627	cg00169776,cg00225067,cg00234321,cg01081168,cg01095004,cg01771850,cg02783314,cg02961385,cg03155825,cg03278514,cg03358468,cg03599855,cg04110750,cg04869380,cg05264214,cg05522011,cg06717565,cg06776201,cg06906952,cg07165288,cg07714812,cg08122051,cg08326300,cg08866876,cg09486407,cg09767588,cg09779027,cg09936919,cg09991306,cg10365886,cg10628201,cg10631356,cg10714160,cg10849160,cg11113066,cg11392550,cg1…	ADM,ADSS,AMPD3,ANP32A,ARID1B,ATF6B,BANP,CDCA7,CDYL,CRCP,CREB5,CRTC1,CTDP1,DMRTB1,DPF3,DTL,ELF5,EPAS1,ESR2,ETS1,FOXC1,FOXD2,FPGS,GBX1,GLI2,GLIS1,GMDS,HDAC4,HOXB1,HOXB2,HOXB3,HOXB4,HR,IRF2,IRF2BP2,JUN,KDM4B,KLF15,KLF6,KYNU,LIMD1,LZTS1,MAF,MAFA,MAFK,MED30,MMS19,MTERFD2,MYC,NCOR2,NFAT5,NFATC1,NFIC,NKX2-3,NR1D1,OSR1,PHOX2B,PITX1,PRDM16,PRDM8,PURB,RPS24,RXRA,SKIL,SOX9,SREBF1,SUPT3H,TBL1XR1,TBX5,TEAD1,T…
GO Biological Process	GO:0016115	terpenoid catabolic process	227	0.00148443	1	0.0682706	13.6626	0.219578	3	0.000784206	0.0107143	1282	0.116905	1	0.952018	8.14492	0.122776	1	5	0.00225734	0.2	cg01407254,cg12245706,cg14196395	CYP26B1
GO Biological Process	GO:0051216	cartilage development	228	0.0014909	1	0.0682676	2.36438	6.7671	16	0.0241682	0.0571429	107	0.000262214	1	0.0255843	3.34723	3.58506	12	146	0.027088	0.0821918	cg02961385,cg04249605,cg08361180,cg09936919,cg14829516,cg16213787,cg16401668,cg21311834,cg21461745,cg21853871,cg23014425,cg23678364,cg23879937,cg24975211,cg25961952,cg27371456	COL11A2,COMP,CYTL1,DLX2,FBXW4,FGFR3,FOXD2,HOXB3,OSR1,PITX1,SOX9,THRA
GO Biological Process	GO:0048864	stem cell development	229	0.00149157	1	0.0680001	2.11887	9.43899	20	0.0337107	0.0714286	115	0.000340445	1	0.0309065	2.92382	4.78826	14	195	0.0316027	0.0717949	cg00169776,cg02783314,cg03599855,cg05264214,cg07714812,cg11392550,cg14827149,cg15022051,cg15517343,cg16401668,cg16536399,cg19990373,cg21311834,cg21461745,cg21926603,cg22355895,cg22659049,cg23879937,cg24006770,cg25546405	DLL1,FGFR3,FOXC1,FOXD2,MED30,MTF2,NFATC1,NRP2,PHOX2B,PRDM16,SOX9,TGFBR3,WNT4,ZHX2
GO Biological Process	GO:0048146	positive regulation of fibroblast proliferation	230	0.00149328	1	0.0677821	4.25553	1.64492	7	0.00587471	0.025	269	0.00389746	1	0.151262	4.73542	1.05587	5	43	0.0112867	0.116279	cg04666346,cg08326300,cg09767588,cg10127554,cg14774995,cg15150652,cg25929664	JUN,MYC,PDGFA,XRCC4,ZMIZ1
GO Biological Process	GO:0042363	fat-soluble vitamin catabolic process	231	0.00150237	1	0.0678993	13.6049	0.220509	3	0.000787533	0.0107143	1407	0.138596	1	1	6.78743	0.147331	1	6	0.00225734	0.166667	cg01407254,cg12245706,cg14196395	CYP26B1
GO Biological Process	GO:1901360	organic cyclic compound metabolic process	232	0.00153449	1	0.0690519	1.23165	107.173	132	0.382762	0.471429	450	0.0142277	1	0.330083	1.17499	120.001	141	4887	0.318284	0.0288521	cg00169776,cg00225067,cg00234321,cg01081168,cg01095004,cg01101020,cg01771850,cg02767634,cg02783314,cg02917603,cg02961385,cg03004860,cg03155825,cg03278514,cg03357952,cg03358468,cg03599855,cg04110750,cg04170948,cg04517258,cg04589649,cg04683210,cg04784499,cg04869380,cg05034374,cg05264214,cg05522011,cg05804846,cg06258529,cg06717565,cg06776201,cg06906952,cg07165288,cg07714812,cg08122051,cg08326019,cg0…	ABCB9,ABCC2,ADM,ADSS,AGAP3,ALDH1L1,AMPD3,ANP32A,ARID1B,ARL4C,ATF6B,BANP,CACTIN,CARS,CARS2,CAT,CDC42,CDC7,CDCA7,CDYL,CETP,CNOT4,CPQ,CRCP,CREB5,CRTC1,CTDP1,CUBN,DCP1A,DDX51,DHCR24,DMRTB1,DPF3,DTL,EHD3,ELF5,EPAS1,ESR2,ETS1,FOXC1,FOXD2,FPGS,FTSJD2,GBX1,GINS2,GLI2,GLIS1,GMDS,H2AFY,HDAC4,HNRNPH1,HOXB1,HOXB2,HOXB3,HOXB4,HR,IRF2,IRF2BP2,JUN,KDM4B,KLF15,KLF6,KRR1,KYNU,LIMD1,LY6E,LZTS1,MAF,MAFA,MAFK,MED30,…
GO Biological Process	GO:0090218	positive regulation of lipid kinase activity	233	0.00154244	1	0.0691118	6.08847	0.821224	5	0.00293294	0.0178571	246	0.00349298	1	0.148238	6.26532	0.638435	4	26	0.00902934	0.153846	cg13165983,cg14308466,cg14827149,cg21311834,cg23879937	CDC42,FGFR3,IRS1,VAV2
GO Biological Process	GO:0007049	cell cycle	234	0.00154251	1	0.0688196	1.55607	30.2044	47	0.107873	0.167857	1626	0.161727	1	1	1.18711	30.3256	36	1235	0.0812641	0.0291498	cg00034336,cg01081168,cg01095004,cg01168833,cg01407254,cg03004860,cg03357952,cg04784499,cg04798016,cg05264214,cg06216640,cg06624731,cg08866876,cg09190748,cg10256045,cg10534659,cg11937768,cg11949335,cg12245706,cg14196395,cg14774995,cg15517343,cg15556591,cg15754752,cg15857051,cg16536399,cg16622899,cg17091056,cg18699025,cg19044229,cg20085953,cg21056788,cg21184518,cg22155724,cg22854985,cg23340777,cg2…	APBB2,APPL2,BANP,CCNA1,CCND1,CDC7,CTDP1,CYP26B1,DAB2IP,DHCR24,DTL,ENSG00000091436,FBXW11,GINS2,ID2,LZTS1,MAD1L1,MAFK,MAP3K11,MYC,NFATC1,PRKCE,PSME4,RAB35,RAD51B,REEP3,RGS14,RNF212,SEPT11,SEPT9,SKIL,SNX9,SPG20,STRA13,STRA8,TACC3
GO Biological Process	GO:0032489	regulation of Cdc42 protein signal transduction	235	0.00154747	1	0.0687471	8.24183	0.485329	4	0.00173332	0.0142857	1223	0.100703	1	0.859641	3.70224	0.540214	2	22	0.00451467	0.0909091	cg06511312,cg11392550,cg27244773,cg27450668	ARHGAP27,ARHGEF16
GO Biological Process	GO:0007423	sensory organ development	236	0.00156655	1	0.0693	1.71631	19.8099	34	0.0707496	0.121429	122	0.000394581	1	0.0337658	2.14811	11.1726	24	455	0.0541761	0.0527473	cg00169776,cg01234251,cg01407254,cg02783314,cg04666346,cg04869380,cg05891572,cg07714812,cg08122051,cg09936919,cg09991306,cg10127554,cg11325273,cg11392550,cg12019475,cg12226006,cg12245706,cg13425135,cg13738327,cg14173476,cg14196395,cg14344989,cg15022051,cg18097872,cg20085953,cg21133992,cg21311834,cg21461745,cg21917512,cg22659049,cg23678364,cg23879937,cg24571086,cg25929664	B9D1,BMPER,CLIC5,COL5A1,CYP26B1,CYTL1,DLL1,FGFR2,FGFR3,FOXC1,FZD4,GLI2,KCNK3,LRP5,MAB21L1,MAF,MTERFD2,OSR1,PDGFA,PHOX2B,PRDM16,SKIL,SOX9,TWIST2
GO Biological Process	GO:0045087	innate immune response	237	0.00161801	1	0.0712741	1.78808	16.7778	30	0.0599206	0.107143	1395	0.134657	1	1	1.28135	17.9498	23	731	0.0519187	0.0314637	cg03466237,cg04249605,cg04666346,cg05264214,cg05522011,cg05977072,cg08866876,cg09043941,cg09767588,cg10127554,cg12226006,cg13165983,cg13995193,cg14308466,cg14827149,cg15517343,cg15657100,cg16536399,cg19826115,cg20743628,cg21184518,cg21311834,cg23041020,cg23879937,cg24527636,cg24545602,cg24571086,cg25546405,cg25556051,cg25929664	CACTIN,CDC42,CRCP,DAB2IP,DUSP4,FGF5,FGFR2,FGFR3,HLA-DPA1,IRF2,IRS1,JUN,KYNU,LZTS1,NFATC1,PDGFA,PRKAR1B,PRKCE,PRKCQ,TANK,TOLLIP,VAV2,WASF2
GO Biological Process	GO:0032312	regulation of ARF GTPase activity	238	0.00162421	1	0.0712469	6.01637	0.831066	5	0.00296809	0.0178571	342	0.00667633	1	0.203804	5.25479	0.761211	4	31	0.00902934	0.129032	cg01854776,cg09042791,cg09642740,cg21184518,cg25417842	AGAP1,AGAP3,ASAP1,DAB2IP
GO Biological Process	GO:0043065	positive regulation of apoptotic process	239	0.00162686	1	0.0710644	1.97947	11.6193	23	0.0414973	0.0821429	420	0.0110396	1	0.274413	1.89969	8.42243	16	343	0.0361174	0.0466472	cg03278514,cg04110750,cg04798016,cg06511312,cg06888746,cg08122051,cg09767588,cg11119301,cg11392550,cg14308466,cg14827149,cg16213787,cg16973527,cg19044229,cg19987354,cg21184518,cg21311834,cg22854985,cg23877017,cg23879937,cg23985995,cg27308218,cg27450668	APBB2,ARHGEF16,BTG1,CDC42,DAB2IP,ENSG00000091436,ESR2,FGFR3,ITGA6,JUN,MAP3K11,NEURL,NQO1,UACA,VAV2,WWOX
GO Biological Process	GO:0055008	cardiac muscle tissue morphogenesis	240	0.00163233	1	0.0710064	3.3809	2.66201	9	0.00950719	0.0321429	206	0.00202027	1	0.102386	4.52496	1.32598	6	54	0.013544	0.111111	cg02783314,cg04517258,cg05276184,cg07714812,cg12226006,cg13425135,cg14344989,cg24006770,cg24571086	FGFR2,FOXC1,LY6E,RXRA,TGFBR3,TPM1
GO Biological Process	GO:0030575	nuclear body organization	241	0.00165488	1	0.0716884	13.1488	0.228158	3	0.00081485	0.0107143	1407	0.138596	1	1	6.78743	0.147331	1	6	0.00225734	0.166667	cg21121082,cg23487517,cg26494337	ETS1
GO Biological Process	GO:0050872	white fat cell differentiation	242	0.00166065	1	0.0716413	8.08265	0.494887	4	0.00176745	0.0142857	675	0.0337421	1	0.521877	6.78743	0.294662	2	12	0.00451467	0.166667	cg00169776,cg10849160,cg11392550,cg25024515	NCOR2,PRDM16
GO Biological Process	GO:0060055	angiogenesis involved in wound healing	243	0.00167019	1	0.0717562	13.1061	0.228901	3	0.000817504	0.0107143	1895	0.22017	1	1	4.07246	0.245552	1	10	0.00225734	0.1	cg21121082,cg23487517,cg26494337	ETS1
GO Biological Process	GO:0055017	cardiac muscle tissue growth	244	0.00168486	1	0.07209	5.96564	0.838133	5	0.00299333	0.0178571	390	0.00912011	1	0.244138	6.78743	0.441993	3	18	0.00677201	0.166667	cg02783314,cg07714812,cg13425135,cg14344989,cg24006770	FOXC1,RXRA,TGFBR3
GO Biological Process	GO:0010715	regulation of extracellular matrix disassembly	245	0.00168601	1	0.0718446	13.0625	0.229664	3	0.00082023	0.0107143	1553	0.159754	1	1	5.8178	0.171886	1	7	0.00225734	0.142857	cg21121082,cg23487517,cg26494337	ETS1
GO Biological Process	GO:0060538	skeletal muscle organ development	246	0.00170557	1	0.0723829	2.74922	4.36487	12	0.0155888	0.0428571	270	0.00392638	1	0.15182	2.9089	3.09395	9	126	0.020316	0.0714286	cg03357952,cg06888746,cg06906952,cg11119301,cg15556591,cg18699025,cg20085953,cg22659049,cg22840650,cg23985995,cg25750363,cg25961952	ANKRD2,DCN,FGFRL1,NEURL,P2RX2,PHOX2B,PITX1,SKIL,ZBTB18
GO Biological Process	GO:0010506	regulation of autophagy	247	0.00171444	1	0.0724648	4.15201	1.68593	7	0.00602117	0.025	652	0.0287117	1	0.459739	2.9089	1.71886	5	70	0.0112867	0.0714286	cg01854776,cg02639667,cg08866876,cg09042791,cg11677744,cg17591574,cg18801045	ABL2,DAP,LARP1,LZTS1,SH3BP4
GO Biological Process	GO:0030903	notochord development	248	0.00173739	1	0.0731386	5.92343	0.844105	5	0.00301466	0.0178571	390	0.00912011	1	0.244138	6.78743	0.441993	3	18	0.00677201	0.166667	cg13518121,cg18097872,cg21133992,cg21461745,cg25878366	GLI2,SOX9,TEAD1
GO Biological Process	GO:0070307	lens fiber cell development	249	0.00174607	1	0.0732088	7.97122	0.501805	4	0.00179216	0.0142857	675	0.0337421	1	0.521877	6.78743	0.294662	2	12	0.00451467	0.166667	cg12226006,cg21311834,cg23879937,cg24571086	FGFR2,FGFR3
GO Biological Process	GO:0060419	heart growth	250	0.00175009	1	0.0730839	5.91346	0.845529	5	0.00301975	0.0178571	414	0.0106357	1	0.268204	6.4302	0.466548	3	19	0.00677201	0.157895	cg02783314,cg07714812,cg13425135,cg14344989,cg24006770	FOXC1,RXRA,TGFBR3
GO Biological Process	GO:2000143	negative regulation of DNA-dependent transcription, initiation	251	0.00176099	1	0.0732461	32.9733	0.0606551	2	0.000216625	0.00714286	982	0.0718754	1	0.764133	13.5749	0.0736655	1	3	0.00225734	0.333333	cg14829516,cg24975211	THRA
GO Biological Process	GO:0043068	positive regulation of programmed cell death	252	0.00176735	1	0.073219	1.96655	11.6956	23	0.0417701	0.0821429	440	0.0131714	1	0.312521	1.8617	8.59431	16	350	0.0361174	0.0457143	cg03278514,cg04110750,cg04798016,cg06511312,cg06888746,cg08122051,cg09767588,cg11119301,cg11392550,cg14308466,cg14827149,cg16213787,cg16973527,cg19044229,cg19987354,cg21184518,cg21311834,cg22854985,cg23877017,cg23879937,cg23985995,cg27308218,cg27450668	APBB2,ARHGEF16,BTG1,CDC42,DAB2IP,ENSG00000091436,ESR2,FGFR3,ITGA6,JUN,MAP3K11,NEURL,NQO1,UACA,VAV2,WWOX
GO Biological Process	GO:0042475	odontogenesis of dentin-containing tooth	253	0.00178014	1	0.0734572	3.08804	3.2383	10	0.0115654	0.0357143	71	5.78658e-05	0.604119	0.00850872	5.16227	1.74342	9	71	0.020316	0.126761	cg02783314,cg07714812,cg09486407,cg11113066,cg14359798,cg16213787,cg16588649,cg18097872,cg21133992,cg25929664	ADM,ANKRD11,DLX2,FAM20C,FOXC1,GLI2,ITGA6,NFIC,NKX2-3
GO Biological Process	GO:1901362	organic cyclic compound biosynthetic process	254	0.00180021	1	0.073993	1.30838	72.6091	95	0.259318	0.339286	328	0.00616721	1	0.196298	1.28135	71.7994	92	2924	0.207675	0.0314637	cg00169776,cg00225067,cg00234321,cg01081168,cg01095004,cg01771850,cg02783314,cg02961385,cg03155825,cg03278514,cg03358468,cg03599855,cg04110750,cg04869380,cg05264214,cg05522011,cg06717565,cg06776201,cg06906952,cg07165288,cg07714812,cg08122051,cg08326300,cg08866876,cg09486407,cg09767588,cg09779027,cg09936919,cg09991306,cg10365886,cg10628201,cg10631356,cg10714160,cg10849160,cg11113066,cg11392550,cg1…	ADM,ADSS,AMPD3,ANP32A,ARID1B,ATF6B,BANP,CDCA7,CDYL,CRCP,CREB5,CRTC1,CTDP1,DHCR24,DMRTB1,DPF3,DTL,ELF5,EPAS1,ESR2,ETS1,FOXC1,FOXD2,FPGS,GBX1,GLI2,GLIS1,GMDS,HDAC4,HOXB1,HOXB2,HOXB3,HOXB4,HR,IRF2,IRF2BP2,JUN,KDM4B,KLF15,KLF6,KYNU,LIMD1,LZTS1,MAF,MAFA,MAFK,MED30,MMS19,MTERFD2,MYC,NCOR2,NFAT5,NFATC1,NFIC,NKX2-3,NR1D1,OSR1,PHOX2B,PITX1,PRDM16,PRDM8,PURB,RPS24,RXRA,SKIL,SOX9,SREBF1,SUPT3H,TBL1XR1,TBX5,…
GO Biological Process	GO:0043551	regulation of phosphatidylinositol 3-kinase activity	255	0.00180745	1	0.0739993	4.78392	1.2542	6	0.0044793	0.0214286	175	0.00134938	1	0.0804999	5.98891	0.834876	5	34	0.0112867	0.147059	cg13165983,cg14308466,cg14827149,cg21184518,cg21311834,cg23879937	CDC42,DAB2IP,FGFR3,IRS1,VAV2
GO Biological Process	GO:0050434	positive regulation of viral transcription	256	0.00182986	1	0.0746239	5.85273	0.854302	5	0.00305108	0.0178571	2589	0.383935	1	1	1.50832	1.32598	2	54	0.00451467	0.037037	cg05264214,cg09767588,cg15517343,cg16536399,cg25546405	CTDP1,JUN
GO Biological Process	GO:0006921	cellular component disassembly involved in execution phase of apoptosis	257	0.00183547	1	0.0745613	3.64914	2.1923	8	0.00782964	0.0285714	481	0.0181893	1	0.394794	2.87468	2.08719	6	85	0.013544	0.0705882	cg06717565,cg09043941,cg11956819,cg18640536,cg19832331,cg21121082,cg23487517,cg26494337	ETS1,LMNB1,PLEC,PRKCQ,STK24,TBX5
GO Biological Process	GO:0030878	thyroid gland development	258	0.00184178	1	0.0745278	7.85418	0.509283	4	0.00181887	0.0142857	1070	0.0781673	1	0.762679	4.2868	0.466548	2	19	0.00451467	0.105263	cg14829516,cg21853871,cg23014425,cg24975211	HOXB3,THRA
GO Biological Process	GO:0044237	cellular metabolic process	259	0.00188211	1	0.0758656	1.14249	168.054	192	0.600192	0.685714	279	0.00423515	1	0.158477	1.13756	202.187	230	8234	0.519187	0.027933	cg00169776,cg00225067,cg00234321,cg00526835,cg01081168,cg01095004,cg01101020,cg01168833,cg01407254,cg01771850,cg02483043,cg02767634,cg02783314,cg02833614,cg02917603,cg02961385,cg03004860,cg03155825,cg03278514,cg03357952,cg03358468,cg03466237,cg03599855,cg04110750,cg04170948,cg04517258,cg04589649,cg04666346,cg04683210,cg04784499,cg04798016,cg04869380,cg05034374,cg05264214,cg05522011,cg05804846,cg0…	ABCB9,ABCC2,ABL2,ACOT7,ACYP2,ADM,ADSS,AGAP3,ALDH1L1,ALPP,ALPPL2,AMPD3,ANP32A,ARID1B,ARL4C,ATE1,ATF6B,B3GALT1,BACE1,BANP,CACTIN,CARS,CARS2,CAT,CCND1,CDC42,CDC7,CDCA7,CDYL,CERS6,CETP,CHST3,CNOT4,CPQ,CPT1A,CRCP,CREB5,CRTC1,CTDP1,CUBN,CYP26B1,CYTL1,DAB2IP,DAP,DCLK1,DCN,DCP1A,DDX51,DERL1,DLL1,DMRTB1,DPF3,DTL,DUSP4,ECI2,EHD3,EIF3H,ELF5,ENPP6,ENSG00000091436,ENSG00000270898,EP400,EPAS1,ESR2,ETS1,EXT1,FA…
GO Biological Process	GO:1901576	organic substance biosynthetic process	260	0.00188822	1	0.0758192	1.24214	99.023	123	0.353654	0.439286	381	0.00876453	1	0.240162	1.2106	103.254	125	4205	0.282167	0.0297265	cg00169776,cg00225067,cg00234321,cg00526835,cg01081168,cg01095004,cg01771850,cg02783314,cg02961385,cg03004860,cg03155825,cg03278514,cg03358468,cg03466237,cg03599855,cg04110750,cg04784499,cg04869380,cg05264214,cg05522011,cg06258529,cg06717565,cg06776201,cg06906952,cg07165288,cg07189366,cg07714812,cg08122051,cg08201451,cg08326300,cg08862742,cg08866876,cg09266087,cg09486407,cg09767588,cg09779027,cg0…	ADM,ADSS,AMPD3,ANP32A,ARID1B,ATF6B,B3GALT1,BANP,CARS,CARS2,CDC7,CDCA7,CDYL,CERS6,CHST3,COL5A1,CRCP,CREB5,CRTC1,CTDP1,CYTL1,DCN,DHCR24,DMRTB1,DPF3,DTL,EIF3H,ELF5,EPAS1,ESR2,ETS1,EXT1,FMOD,FOXC1,FOXD2,FPGS,GBX1,GINS2,GLI2,GLIS1,GMDS,GOT1,HDAC4,HOXB1,HOXB2,HOXB3,HOXB4,HR,HS3ST1,IRF2,IRF2BP2,JUN,KDM4B,KLF15,KLF6,KYNU,LCLAT1,LIMD1,LZTS1,MAF,MAFA,MAFK,MED30,MMS19,MTERFD2,MUC5B,MYC,NCOR2,NFAT5,NFATC1,NF…
GO Biological Process	GO:0048514	blood vessel morphogenesis	261	0.00189898	1	0.0759594	1.81299	15.4441	28	0.0551575	0.1	103	0.000222898	1	0.0225928	2.38887	8.79075	21	358	0.0474041	0.0586592	cg01234251,cg02783314,cg04666346,cg05891572,cg06717565,cg07714812,cg08326300,cg09767588,cg10127554,cg12226006,cg13518121,cg13738327,cg14055970,cg14308466,cg14359798,cg14827149,cg15857051,cg19990373,cg21121082,cg21184518,cg21853871,cg23014425,cg23487517,cg24527636,cg24545602,cg24571086,cg25929664,cg26494337	ADM,BMPER,CDC42,DAB2IP,ENG,EPAS1,ETS1,FGFR2,FOXC1,FZD4,HOXB3,JUN,LRP5,NRP2,PARVA,PDGFA,TBX5,VAV2,WASF2,ZFP36L1,ZMIZ1
GO Biological Process	GO:0044271	cellular nitrogen compound biosynthetic process	262	0.00189934	1	0.0756838	1.31189	70.8902	93	0.253179	0.332143	292	0.00466015	1	0.166616	1.29669	70.1787	91	2858	0.205418	0.0318404	cg00169776,cg00225067,cg00234321,cg01081168,cg01095004,cg01771850,cg02783314,cg02961385,cg03155825,cg03278514,cg03358468,cg03599855,cg04110750,cg04869380,cg05264214,cg05522011,cg06717565,cg06776201,cg06906952,cg07165288,cg07714812,cg08122051,cg08326300,cg08866876,cg09486407,cg09767588,cg09779027,cg09936919,cg09991306,cg10365886,cg10628201,cg10631356,cg10714160,cg10849160,cg11113066,cg11392550,cg1…	ADM,ADSS,AMPD3,ANP32A,ARID1B,ATF6B,BANP,CDCA7,CDYL,CRCP,CREB5,CRTC1,CTDP1,DMRTB1,DPF3,DTL,ELF5,EPAS1,ESR2,ETS1,FOXC1,FOXD2,FPGS,GBX1,GLI2,GLIS1,GMDS,HDAC4,HOXB1,HOXB2,HOXB3,HOXB4,HR,IRF2,IRF2BP2,JUN,KDM4B,KLF15,KLF6,KYNU,LIMD1,LZTS1,MAF,MAFA,MAFK,MED30,MMS19,MTERFD2,MYC,NCOR2,NFAT5,NFATC1,NFIC,NKX2-3,NQO1,NR1D1,OSR1,PHOX2B,PITX1,PRDM16,PRDM8,PURB,RPS24,RXRA,SKIL,SOX9,SREBF1,SUPT3H,TBL1XR1,TBX5,TE…
GO Biological Process	GO:0044249	cellular biosynthetic process	263	0.00193712	1	0.0768956	1.2452	97.1732	121	0.347047	0.432143	412	0.0105808	1	0.268115	1.20739	101.045	122	4115	0.275395	0.0296476	cg00169776,cg00225067,cg00234321,cg00526835,cg01081168,cg01095004,cg01771850,cg02783314,cg02961385,cg03004860,cg03155825,cg03278514,cg03358468,cg03466237,cg03599855,cg04110750,cg04784499,cg04869380,cg05264214,cg05522011,cg06258529,cg06717565,cg06776201,cg06906952,cg07165288,cg07189366,cg07714812,cg08122051,cg08201451,cg08326300,cg08862742,cg08866876,cg09266087,cg09486407,cg09767588,cg09779027,cg0…	ADM,ADSS,AMPD3,ANP32A,ARID1B,ATF6B,B3GALT1,BANP,CARS,CARS2,CDC7,CDCA7,CDYL,CERS6,CHST3,CRCP,CREB5,CRTC1,CTDP1,CYTL1,DCN,DMRTB1,DPF3,DTL,EIF3H,ELF5,EPAS1,ESR2,ETS1,EXT1,FMOD,FOXC1,FOXD2,FPGS,GBX1,GINS2,GLI2,GLIS1,GMDS,GOT1,HDAC4,HOXB1,HOXB2,HOXB3,HOXB4,HR,IRF2,IRF2BP2,JUN,KDM4B,KLF15,KLF6,KYNU,LCLAT1,LIMD1,LZTS1,MAF,MAFA,MAFK,MED30,MMS19,MTERFD2,MUC5B,MYC,NCOR2,NFAT5,NFATC1,NFIC,NKX2-3,NQO1,NR1D1,…
GO Biological Process	GO:0048870	cell motility	264	0.00194424	1	0.0768858	1.59876	25.6448	41	0.0915887	0.146429	94	0.000155445	1	0.0172644	1.98217	16.6484	33	678	0.0744921	0.0486726	cg00225067,cg02783314,cg03155825,cg05794556,cg06511312,cg06717565,cg06888746,cg07714812,cg08361180,cg09188385,cg11113066,cg11119301,cg11325273,cg11392550,cg13087761,cg13425135,cg13518121,cg13995193,cg14055970,cg14308466,cg14344989,cg15150652,cg16213787,cg16401668,cg18130079,cg18801045,cg19735250,cg19987354,cg19990373,cg21121082,cg21184518,cg22659049,cg23487517,cg23877017,cg23985995,cg24006770,cg2…	APBB2,ARHGEF16,BTG1,COL5A1,DAB2IP,DCLK1,DPCD,ENG,ESR2,ETS1,FMNL1,FOXC1,FOXD2,FSCN1,ITGA6,LIMD1,NEURL,NKX2-3,NRP2,OGDH,PARVA,PHOX2B,PIP5K1C,ROPN1L,SLC16A1,SPATA13,SYNE2,TBX5,TGFBR3,TNS3,VAV2,VCAN,WASF2
GO Biological Process	GO:0010646	regulation of cell communication	265	0.00197822	1	0.0779343	1.31604	69.1471	91	0.246954	0.325	137	0.000613109	1	0.0467216	1.42581	56.1086	80	2285	0.180587	0.0350109	cg00169776,cg00225067,cg01234251,cg01407254,cg01854776,cg02639667,cg03278514,cg04110750,cg04359602,cg04589649,cg04666346,cg04798016,cg05891572,cg05977072,cg06511312,cg06776201,cg06888746,cg08122051,cg08819431,cg08866876,cg09042791,cg09043941,cg09190748,cg09642740,cg09767588,cg09779027,cg10127554,cg10256045,cg10365886,cg10631356,cg10859327,cg11199014,cg11392550,cg11677744,cg12121765,cg12226006,cg1…	ADM,AGAP1,AGAP3,ARHGAP15,ARHGAP18,ARHGAP27,ARHGEF16,ASAP1,BMPER,CACTIN,CAT,CCND1,CDC42,CHN2,CNKSR3,CPT1A,CXXC5,CYP26B1,DAB2IP,DLC1,DLL1,DNMBP,DUSP4,ENG,ENSG00000091436,ESR2,FAM20C,FBXW11,FGFR2,FGFR3,FZD4,GLI2,GPR158,IFNL1,INHBB,INSR,IRS1,ITGA6,JUN,LAMA2,LARP1,LIMD1,LRP5,LZTS1,MAP3K11,MYC,MYO9A,NDRG2,NEURL,NFAT5,NR1D1,P2RX2,P2RY1,PDGFA,PLCE1,PRDM16,PRKAR1B,PRKCE,PRKCQ,PSD2,RAPGEF4,RGS14,RGS6,SH3BP…
GO Biological Process	GO:0007288	sperm axoneme assembly	266	0.00197978	1	0.0777026	31.0598	0.064392	2	0.000229971	0.00714286	1140	0.0946694	1	0.866973	10.1812	0.0982207	1	4	0.00225734	0.25	cg06888746,cg23985995	NEURL
GO Biological Process	GO:0000080	mitotic G1 phase	267	0.00198037	1	0.0774346	31.0551	0.0644017	2	0.000230006	0.00714286	1282	0.116905	1	0.952018	8.14492	0.122776	1	5	0.00225734	0.2	cg04798016,cg19044229	MAP3K11
GO Biological Process	GO:0042994	cytoplasmic sequestering of transcription factor	268	0.00199476	1	0.0777063	12.308	0.243743	3	0.000870511	0.0107143	952	0.0641767	1	0.703786	4.79113	0.417438	2	17	0.00451467	0.117647	cg14829516,cg23879937,cg24975211	TACC3,THRA
GO Biological Process	GO:0006311	meiotic gene conversion	269	0.00200148	1	0.0776781	12.2934	0.244034	3	0.000871549	0.0107143	1140	0.0946694	1	0.866973	10.1812	0.0982207	1	4	0.00225734	0.25	cg03357952,cg15556591,cg18699025	RNF212
GO Biological Process	GO:0007181	transforming growth factor beta receptor complex assembly	270	0.00202833	1	0.0784289	30.6777	0.065194	2	0.000232836	0.00714286	190	0.00177547	1	0.0975575	27.1497	0.0736655	2	3	0.00451467	0.666667	cg15824962,cg24006770	FMOD,TGFBR3
GO Biological Process	GO:0007595	lactation	271	0.00205286	1	0.0790845	4.6626	1.28684	6	0.00459584	0.0214286	456	0.0149726	1	0.342793	4.17688	0.957652	4	39	0.00902934	0.102564	cg04589649,cg06888746,cg10256045,cg10849160,cg23985995,cg25024515	CCND1,NCOR2,NEURL,XDH
GO Biological Process	GO:0043586	tongue development	272	0.00206152	1	0.0791261	5.69287	0.878291	5	0.00313675	0.0178571	914	0.057537	1	0.657205	5.09058	0.392883	2	16	0.00451467	0.125	cg00169776,cg01407254,cg11392550,cg12245706,cg14196395	CYP26B1,PRDM16
GO Biological Process	GO:0021612	facial nerve structural organization	273	0.0020649	1	0.0789652	30.3989	0.0657919	2	0.000234971	0.00714286	250	0.00349319	1	0.145875	20.3623	0.0982207	2	4	0.00451467	0.5	cg21853871,cg22660933	HOXB1,HOXB2
GO Biological Process	GO:0010467	gene expression	274	0.0020929	1	0.0797443	1.2841	79.4329	102	0.283689	0.364286	741	0.042319	1	0.596235	1.17509	84.2488	99	3431	0.223476	0.0288546	cg00169776,cg00225067,cg00234321,cg01095004,cg01101020,cg01771850,cg02767634,cg02783314,cg02917603,cg02961385,cg03155825,cg03278514,cg03358468,cg03599855,cg04110750,cg04869380,cg05264214,cg05522011,cg06258529,cg06717565,cg06776201,cg06906952,cg07165288,cg07714812,cg08122051,cg08326300,cg08862742,cg08866876,cg09266087,cg09486407,cg09767588,cg09779027,cg09936919,cg09991306,cg10365886,cg10628201,cg1…	ANP32A,ARID1B,ATF6B,BANP,CACTIN,CARS,CARS2,CDCA7,CDYL,CNOT4,CRCP,CREB5,CRTC1,CTDP1,DCP1A,DDX51,DHCR24,DMRTB1,DPF3,EIF3H,ELF5,EPAS1,ESR2,ETS1,FOXC1,FOXD2,FTSJD2,GBX1,GLI2,GLIS1,HDAC4,HNRNPH1,HOXB1,HOXB2,HOXB3,HOXB4,HR,IRF2,IRF2BP2,JUN,KDM4B,KLF15,KLF6,KRR1,LIMD1,LZTS1,MAF,MAFA,MAFK,MED30,MMS19,MTERFD2,MYC,NCOR2,NFAT5,NFATC1,NFIC,NKX2-3,NR1D1,OSR1,PARS2,PHOX2B,PITX1,PRDM16,PRDM8,PSME4,PURB,RBMS1,RP…
GO Biological Process	GO:0061061	muscle structure development	275	0.00209582	1	0.0795648	1.77819	16.3087	29	0.0582454	0.103571	85	0.000120719	1	0.0148272	2.32712	10.3132	24	420	0.0541761	0.0571429	cg02783314,cg03357952,cg04517258,cg05276184,cg05348366,cg06717565,cg06888746,cg06906952,cg07714812,cg11119301,cg11546777,cg12226006,cg13425135,cg14344989,cg14359798,cg14575356,cg14827149,cg15556591,cg18699025,cg20085953,cg22218316,cg22659049,cg22840650,cg23985995,cg24006770,cg24545602,cg24571086,cg25750363,cg25961952	ADM,ANKRD2,CAPZB,CDC42,DCN,EPAS1,FGFR2,FGFRL1,FOXC1,LAMA2,LY6E,NEBL,NEURL,P2RX2,PHOX2B,PITX1,RXRA,SKIL,TBX5,TEAD4,TGFBR3,TPM1,WNT4,ZBTB18
GO Biological Process	GO:0030031	cell projection assembly	276	0.00211385	1	0.0799585	2.55351	5.09102	13	0.0181822	0.0464286	404	0.0101598	1	0.262545	2.36771	4.22349	10	172	0.0225734	0.0581395	cg04666346,cg05348366,cg06888746,cg08201451,cg10127554,cg14173476,cg14308466,cg14827149,cg16213787,cg23985995,cg24527636,cg25929664,cg27460824	B9D1,CAPZB,CDC42,ITGA6,MTSS1L,NEURL,PDGFA,SPATA13,VAV2,WASF2
GO Biological Process	GO:0090161	Golgi ribbon formation	277	0.00212067	1	0.079927	29.9876	0.0666943	2	0.000238194	0.00714286	190	0.00177547	1	0.0975575	27.1497	0.0736655	2	3	0.00451467	0.666667	cg08055994,cg22355895	GCC2,TMED5
GO Biological Process	GO:0045686	negative regulation of glial cell differentiation	278	0.00212954	1	0.0799725	4.62811	1.29642	6	0.00463009	0.0214286	199	0.00184662	1	0.0968781	7.40447	0.540214	4	22	0.00902934	0.181818	cg00034336,cg02483043,cg02833614,cg16213787,cg21311834,cg23879937	DLX2,FGFR3,ID2,NKX6-2
GO Biological Process	GO:0008300	isoprenoid catabolic process	279	0.00214658	1	0.0803236	11.9919	0.250169	3	0.00089346	0.0107143	1553	0.159754	1	1	5.8178	0.171886	1	7	0.00225734	0.142857	cg01407254,cg12245706,cg14196395	CYP26B1
GO Biological Process	GO:0003208	cardiac ventricle morphogenesis	280	0.00218915	1	0.0816241	3.00032	3.33298	10	0.0119035	0.0357143	152	0.000787644	1	0.0540987	4.59794	1.52242	7	62	0.0158013	0.112903	cg02783314,cg04517258,cg05276184,cg06717565,cg07714812,cg12226006,cg13425135,cg14344989,cg24006770,cg24571086	FGFR2,FOXC1,LY6E,RXRA,TBX5,TGFBR3,TPM1
GO Biological Process	GO:0021678	third ventricle development	281	0.00219083	1	0.081396	29.4926	0.0678136	2	0.000242191	0.00714286	982	0.0718754	1	0.764133	13.5749	0.0736655	1	3	0.00225734	0.333333	cg08361180,cg27371456	DPCD
GO Biological Process	GO:0060687	regulation of branching involved in prostate gland morphogenesis	282	0.00222636	1	0.0824228	7.45054	0.536874	4	0.00191741	0.0142857	425	0.0116416	1	0.285972	11.6356	0.171886	2	7	0.00451467	0.285714	cg12226006,cg13425135,cg14344989,cg24571086	FGFR2,RXRA
GO Biological Process	GO:0009058	biosynthetic process	283	0.00225793	1	0.0832959	1.23471	100.428	124	0.358672	0.442857	330	0.00622283	1	0.196868	1.21907	104.998	128	4276	0.288939	0.0299345	cg00169776,cg00225067,cg00234321,cg00526835,cg01081168,cg01095004,cg01771850,cg02783314,cg02961385,cg03004860,cg03155825,cg03278514,cg03358468,cg03466237,cg03599855,cg04110750,cg04784499,cg04869380,cg05264214,cg05522011,cg06258529,cg06717565,cg06776201,cg06906952,cg07165288,cg07189366,cg07714812,cg08122051,cg08201451,cg08326300,cg08862742,cg08866876,cg09266087,cg09486407,cg09767588,cg09779027,cg0…	ADM,ADSS,ALDH1L1,AMPD3,ANP32A,ARID1B,ATF6B,B3GALT1,BANP,CARS,CARS2,CDC7,CDCA7,CDYL,CERS6,CHST3,COL5A1,CRCP,CREB5,CRTC1,CTDP1,CYTL1,DCN,DHCR24,DMRTB1,DPF3,DTL,EIF3H,ELF5,EPAS1,ESR2,ETS1,EXT1,FMOD,FOXC1,FOXD2,FPGS,GBX1,GINS2,GLI2,GLIS1,GMDS,GOT1,HDAC4,HOXB1,HOXB2,HOXB3,HOXB4,HR,HS3ST1,IRF2,IRF2BP2,ISCA2,JUN,KDM4B,KLF15,KLF6,KYNU,LCLAT1,LIMD1,LZTS1,MAF,MAFA,MAFK,MED30,MMS19,MTERFD2,MUC5B,MYC,NCOR2,N…
GO Biological Process	GO:0045839	negative regulation of mitosis	284	0.00227321	1	0.0835644	4.56721	1.31371	6	0.00469183	0.0214286	1111	0.0883368	1	0.830096	2.84125	1.05587	3	43	0.00677201	0.0697674	cg06624731,cg10534659,cg12226006,cg21311834,cg23879937,cg24571086	FGFR2,FGFR3,MAD1L1
GO Biological Process	GO:0009954	proximal/distal pattern formation	285	0.00228563	1	0.0837263	3.94258	1.77549	7	0.00634103	0.025	355	0.00748485	1	0.220118	5.09058	0.785766	4	32	0.00902934	0.125	cg01407254,cg09936919,cg12245706,cg14196395,cg16213787,cg18097872,cg21133992	CYP26B1,DLX2,GLI2,OSR1
GO Biological Process	GO:0033235	positive regulation of protein sumoylation	286	0.00229456	1	0.0837596	11.7112	0.256165	3	0.000914877	0.0107143	535	0.0237608	1	0.463669	8.14492	0.245552	2	10	0.00451467	0.2	cg03466237,cg04869380,cg23041020	HDAC4,TOLLIP
GO Biological Process	GO:0048286	lung alveolus development	287	0.00238469	1	0.0867462	3.49604	2.2883	8	0.0081725	0.0285714	466	0.0163218	1	0.365665	4.07246	0.982207	4	40	0.00902934	0.1	cg04666346,cg05794556,cg10127554,cg12226006,cg21311834,cg23879937,cg24571086,cg25929664	FGFR2,FGFR3,PDGFA,TNS3
GO Biological Process	GO:0002076	osteoblast development	288	0.00239272	1	0.086736	5.49826	0.909379	5	0.00324778	0.0178571	163	0.00103713	1	0.0664269	8.5736	0.466548	4	19	0.00902934	0.210526	cg00225067,cg04869380,cg13738327,cg18097872,cg21133992	GLI2,HDAC4,LIMD1,LRP5
GO Biological Process	GO:0006352	DNA-dependent transcription, initiation	289	0.00243056	1	0.0878028	2.32499	6.45165	15	0.0230416	0.0535714	353	0.00728792	1	0.215541	2.26248	5.30392	12	216	0.027088	0.0555556	cg03599855,cg06717565,cg10849160,cg12019475,cg13425135,cg13518121,cg14344989,cg14774995,cg14829516,cg19987354,cg20085953,cg22218316,cg24975211,cg25024515,cg25878366	ESR2,MED30,MYC,NCOR2,NR1D1,RXRA,SKIL,SUPT3H,TBX5,TEAD1,TEAD4,THRA
GO Biological Process	GO:0007009	plasma membrane organization	290	0.00243685	1	0.0877266	3.18348	2.82709	9	0.0100968	0.0321429	880	0.0501691	1	0.595188	2.26248	2.65196	6	108	0.013544	0.0555556	cg01407254,cg04589649,cg12245706,cg13425135,cg14196395,cg14344989,cg14827149,cg25006077,cg25772185	COL5A1,DYSF,EHD3,GPR158,P2RY1,WNT4
GO Biological Process	GO:0009056	catabolic process	291	0.00246072	1	0.0882817	1.42996	41.9593	60	0.149855	0.214286	875	0.0489398	1	0.583921	1.23853	47.6371	59	1940	0.133183	0.0304124	cg00234321,cg00526835,cg01081168,cg01407254,cg03155825,cg04170948,cg04249605,cg04589649,cg05034374,cg06906952,cg08326019,cg08326300,cg08361180,cg09043941,cg09188385,cg09233429,cg10628201,cg10631356,cg10714160,cg10859327,cg11113066,cg11119301,cg11677744,cg12245706,cg13037550,cg13087761,cg13165983,cg13425135,cg13506485,cg13738327,cg14196395,cg14308466,cg14344989,cg14359798,cg14827149,cg15150652,cg1…	ABCB9,ABCC2,ACOT7,ADSS,AGAP3,ALDH1L1,AMPD3,ARL4C,ATE1,CAT,CDC42,CNOT4,COL11A2,COL5A1,CPQ,CPT1A,CYP26B1,DAB2IP,DAP,DCN,DCP1A,DERL1,DTL,ECI2,EHD3,ENPP6,FBXW11,FBXW4,FMOD,GOT1,HECTD2,HERPUD1,IRS1,KYNU,LRP5,NUDT18,OGDH,PDE11A,PDE7B,PFKFB3,PLCB2,PLCE1,PRELP,PSME4,RAB35,RNF216,RPS24,SARDH,SDC2,SEPT9,SWSAP1,TBL1XR1,TKT,UBE2L3,UBE3A,VCAN,XDH,ZFP36L1,ZHX2
GO Biological Process	GO:0071300	cellular response to retinoic acid	292	0.00246621	1	0.0881756	3.47671	2.30102	8	0.00821794	0.0285714	198	0.00183308	1	0.0966534	4.61033	1.30143	6	53	0.013544	0.113208	cg01234251,cg01407254,cg09936919,cg12245706,cg14196395,cg17591574,cg21461745,cg25871890	ABL2,CYP26B1,FZD4,OSR1,SOX9,STRA8
GO Biological Process	GO:0009628	response to abiotic stimulus	293	0.00251602	1	0.0896493	1.59887	24.3922	39	0.0871149	0.139286	533	0.0233028	1	0.456438	1.45781	21.2648	31	866	0.0699774	0.0357968	cg00225067,cg01081168,cg01851968,cg02351655,cg03278514,cg04666346,cg06906952,cg09043941,cg09767588,cg10127554,cg10256045,cg10631356,cg10859327,cg11119301,cg14055970,cg14359798,cg14774995,cg14829516,cg15150652,cg16628641,cg16962683,cg16973527,cg18097872,cg21121082,cg21133992,cg21461745,cg21917512,cg22025263,cg22155724,cg22854985,cg23487517,cg24006770,cg24545602,cg24975211,cg25006077,cg25750363,cg2…	ABCC2,ADM,ADSS,CAT,CCND1,DCN,DTL,ENG,ENSG00000091436,EPAS1,ETS1,GLI2,INHBB,JUN,KCNK3,LIMD1,MYC,P2RX2,P2RY1,PDGFA,PRKCE,PRKCQ,RGS14,SDC2,SLC2A1,SOX9,TGFBR3,THRA,UACA,VASN,XRCC4
GO Biological Process	GO:0060415	muscle tissue morphogenesis	294	0.00259918	1	0.0922973	3.15243	2.85494	9	0.0101962	0.0321429	245	0.00346259	1	0.147549	4.07246	1.47331	6	60	0.013544	0.1	cg02783314,cg04517258,cg05276184,cg07714812,cg12226006,cg13425135,cg14344989,cg24006770,cg24571086	FGFR2,FOXC1,LY6E,RXRA,TGFBR3,TPM1
GO Biological Process	GO:0014706	striated muscle tissue development	295	0.00263419	1	0.0932235	2.01601	9.92058	20	0.0354307	0.0714286	111	0.00031956	1	0.030056	2.70371	5.9178	16	241	0.0361174	0.06639	cg02783314,cg04517258,cg05276184,cg06717565,cg06888746,cg06906952,cg07714812,cg11119301,cg11546777,cg12226006,cg13425135,cg14344989,cg20085953,cg22659049,cg22840650,cg23985995,cg24006770,cg24571086,cg25750363,cg25961952	ANKRD2,DCN,FGFR2,FOXC1,LY6E,NEBL,NEURL,P2RX2,PHOX2B,PITX1,RXRA,SKIL,TBX5,TGFBR3,TPM1,ZBTB18
GO Biological Process	GO:0035270	endocrine system development	296	0.00264764	1	0.093383	2.30373	6.51117	15	0.0232542	0.0535714	283	0.00435581	1	0.160688	2.86345	3.14306	9	128	0.020316	0.0703125	cg02483043,cg02833614,cg04517258,cg14827149,cg14829516,cg18097872,cg21121082,cg21133992,cg21461745,cg21853871,cg23014425,cg23487517,cg24975211,cg25961952,cg26494337	ETS1,GLI2,HOXB3,LY6E,NKX6-2,PITX1,SOX9,THRA,WNT4
GO Biological Process	GO:0019216	regulation of lipid metabolic process	297	0.00268611	1	0.0944208	2.22741	7.18324	16	0.0256544	0.0571429	280	0.00430395	1	0.160476	2.32202	5.59858	13	228	0.0293454	0.0570175	cg00034336,cg01081168,cg04666346,cg10127554,cg13165983,cg14308466,cg14827149,cg14829516,cg15211864,cg19447962,cg21184518,cg21311834,cg23879937,cg24545602,cg24975211,cg25929664	CDC42,CPT1A,DAB2IP,FGFR3,ID2,IRS1,PDGFA,PPP2R5A,PRKCE,SREBF1,THRA,VAV2,WNT4
GO Biological Process	GO:0046847	filopodium assembly	298	0.00270345	1	0.0947114	7.05643	0.566859	4	0.0020245	0.0142857	199	0.00184662	1	0.0968781	7.40447	0.540214	4	22	0.00902934	0.181818	cg08201451,cg14827149,cg16213787,cg27460824	CDC42,ITGA6,MTSS1L,SPATA13
GO Biological Process	GO:0010942	positive regulation of cell death	299	0.00274705	1	0.0959171	1.89798	12.1181	23	0.043279	0.0821429	514	0.0210616	1	0.427788	1.76106	9.08542	16	370	0.0361174	0.0432432	cg03278514,cg04110750,cg04798016,cg06511312,cg06888746,cg08122051,cg09767588,cg11119301,cg11392550,cg14308466,cg14827149,cg16213787,cg16973527,cg19044229,cg19987354,cg21184518,cg21311834,cg22854985,cg23877017,cg23879937,cg23985995,cg27308218,cg27450668	APBB2,ARHGEF16,BTG1,CDC42,DAB2IP,ENSG00000091436,ESR2,FGFR3,ITGA6,JUN,MAP3K11,NEURL,NQO1,UACA,VAV2,WWOX
GO Biological Process	GO:0006996	organelle organization	300	0.00280402	1	0.09758	1.35342	55.4153	75	0.197912	0.267857	1856	0.201222	1	1	1.11299	54.8072	61	2232	0.137698	0.0273297	cg00225067,cg00395625,cg01095004,cg01101020,cg01407254,cg03358468,cg04666346,cg04784499,cg04869380,cg05264214,cg05276184,cg05348366,cg05522011,cg06216640,cg06624731,cg06776201,cg06888746,cg08055994,cg08862742,cg09188385,cg09190748,cg09233429,cg09767588,cg09991306,cg10127554,cg10365886,cg10534659,cg10714160,cg11546777,cg11937768,cg12019475,cg12121765,cg12245706,cg12449974,cg13087761,cg13506485,cg1…	ABL2,ARID1B,ATP6V0A4,B9D1,BANP,CAPZB,CCNA1,CDC42,CDYL,CORO2B,CTDP1,DLC1,DPF3,DYSF,ENSG00000091436,EP400,EPAS1,ETS1,FMNL1,FMNL2,FSCN1,GCC2,H2AFY,HDAC4,JUN,KDM4B,LETM1,LIMCH1,LIMD1,MAD1L1,MTERFD2,MTF2,MTFR2,MYC,NAP1L4,NEBL,NEURL,PAK6,PDGFA,PEX26,PIP5K1C,PLCE1,PRDM8,PSME4,REEP3,RGS14,SHROOM3,SNX9,SOX9,SPG20,STRA13,STRA8,SUPT3H,SYNE2,TACC3,TBL1XR1,TMED5,TNXB,TOMM20,TPM1,WASF2
GO Biological Process	GO:0021546	rhombomere development	301	0.0028219	1	0.0978759	10.8786	0.27577	3	0.000984893	0.0107143	150	0.000751184	1	0.0522824	15.2717	0.196441	3	8	0.00677201	0.375	cg21853871,cg22660933,cg23014425	HOXB1,HOXB2,HOXB3
GO Biological Process	GO:0032355	response to estradiol stimulus	302	0.00287479	1	0.0993801	3.10429	2.89921	9	0.0103543	0.0321429	1352	0.120942	1	0.933901	2.11556	1.89075	4	77	0.00902934	0.0519481	cg04110750,cg04666346,cg10127554,cg10849160,cg21121082,cg23487517,cg25024515,cg25929664,cg26494337	ETS1,NCOR2,NQO1,PDGFA
GO Biological Process	GO:0048598	embryonic morphogenesis	303	0.00294822	1	0.101582	1.64984	20.6081	34	0.0736003	0.121429	72	6.25527e-05	0.65305	0.00907014	2.24466	12.474	28	508	0.0632054	0.0551181	cg00034336,cg01407254,cg02783314,cg03599855,cg04869380,cg05977072,cg06216640,cg06717565,cg07714812,cg08361180,cg09936919,cg12019475,cg12121765,cg12226006,cg12245706,cg13518121,cg13738327,cg14055970,cg14173476,cg14196395,cg14359798,cg14827149,cg15022051,cg16213787,cg18097872,cg21133992,cg21461745,cg21853871,cg22660933,cg23014425,cg24571086,cg25878366,cg25961952,cg27371456	ADM,B9D1,CLIC5,CYP26B1,DLC1,DLL1,DLX2,DUSP4,ENG,EXT1,FBXW4,FGFR2,FOXC1,GLI2,HOXB1,HOXB2,HOXB3,HOXB4,ID2,LRP5,OSR1,PITX1,SHROOM3,SOX9,TBX5,TEAD1,TWIST2,WNT4
GO Biological Process	GO:0060670	branching involved in labyrinthine layer morphogenesis	304	0.00295459	1	0.101467	10.7013	0.280339	3	0.00100121	0.0107143	458	0.0152717	1	0.348115	10.1812	0.196441	2	8	0.00451467	0.25	cg12226006,cg14359798,cg24571086	ADM,FGFR2
GO Biological Process	GO:0034143	regulation of toll-like receptor 4 signaling pathway	305	0.0029701	1	0.101665	10.6813	0.280864	3	0.00100309	0.0107143	721	0.0392405	1	0.568197	6.26532	0.319217	2	13	0.00451467	0.153846	cg14829516,cg21184518,cg24975211	DAB2IP,NR1D1
GO Biological Process	GO:0060485	mesenchyme development	306	0.0029729	1	0.101429	2.142	7.93649	17	0.0283446	0.0607143	98	0.000177149	1	0.0188717	3.49068	3.43772	12	140	0.027088	0.0857143	cg02783314,cg05264214,cg06717565,cg07714812,cg09936919,cg12226006,cg14055970,cg14827149,cg15517343,cg16401668,cg16536399,cg19990373,cg21461745,cg22659049,cg24006770,cg24571086,cg25546405	ENG,FGFR2,FOXC1,FOXD2,NFATC1,NRP2,OSR1,PHOX2B,SOX9,TBX5,TGFBR3,WNT4
GO Biological Process	GO:0044248	cellular catabolic process	307	0.00305188	1	0.103784	1.47246	34.6359	51	0.1237	0.182143	941	0.0602565	1	0.66852	1.2511	39.1655	49	1595	0.110609	0.030721	cg00234321,cg00526835,cg01081168,cg01407254,cg03155825,cg04170948,cg04589649,cg05034374,cg06906952,cg08326019,cg08326300,cg08361180,cg09188385,cg10628201,cg10631356,cg10714160,cg10859327,cg11113066,cg11119301,cg11677744,cg12245706,cg13037550,cg13087761,cg14196395,cg14308466,cg14359798,cg14827149,cg15150652,cg15211864,cg15466933,cg15824962,cg15857051,cg16962683,cg17091056,cg17729072,cg18573082,cg1…	ABCB9,ABCC2,ACOT7,ADSS,AGAP3,ALDH1L1,AMPD3,ARL4C,ATE1,CAT,CDC42,CNOT4,CPQ,CPT1A,CYP26B1,DAB2IP,DAP,DCN,DCP1A,DERL1,DTL,ECI2,EHD3,FBXW11,FBXW4,FMOD,GOT1,HECTD2,HERPUD1,KYNU,NUDT18,OGDH,PDE11A,PDE7B,PRELP,PSME4,RAB35,RNF216,RPS24,SARDH,SEPT9,SWSAP1,TBL1XR1,UBE2L3,UBE3A,VCAN,XDH,ZFP36L1,ZHX2
GO Biological Process	GO:0071704	organic substance metabolic process	308	0.00310129	1	0.105122	1.12919	173.576	196	0.619915	0.7	666	0.0318546	1	0.499343	1.09398	210.242	230	8562	0.519187	0.0268629	cg00169776,cg00225067,cg00234321,cg00526835,cg01081168,cg01095004,cg01101020,cg01168833,cg01234251,cg01407254,cg01771850,cg02483043,cg02767634,cg02783314,cg02833614,cg02917603,cg02961385,cg03004860,cg03155825,cg03278514,cg03357952,cg03358468,cg03466237,cg03599855,cg04110750,cg04170948,cg04249605,cg04517258,cg04589649,cg04666346,cg04683210,cg04784499,cg04798016,cg04869380,cg05034374,cg05264214,cg0…	A3GALT2,ABCB9,ABCC2,ABL2,ACOT7,ADM,ADSS,AGAP3,ALDH1L1,AMPD3,ANP32A,ARID1B,ARL4C,ATE1,ATF6B,B3GALT1,BACE1,BANP,CACTIN,CAPN13,CARS,CARS2,CAT,CCND1,CDC42,CDC7,CDCA7,CDYL,CERS6,CETP,CHST3,CNOT4,COL11A2,COL5A1,CPQ,CPT1A,CRCP,CREB5,CRTC1,CTDP1,CUBN,CYP26B1,CYTL1,DAB2IP,DCLK1,DCN,DCP1A,DDX51,DERL1,DHCR24,DLL1,DMRTB1,DPF3,DTL,DUSP4,ECI2,EHD3,EIF3H,ELF5,ENPP6,ENSG00000091436,ENSG00000270898,EP400,EPAS1,ES…
GO Biological Process	GO:0051220	cytoplasmic sequestering of protein	309	0.00316941	1	0.107083	10.4357	0.287475	3	0.00102669	0.0107143	1119	0.0930038	1	0.867703	3.87853	0.515659	2	21	0.00451467	0.0952381	cg14829516,cg23879937,cg24975211	TACC3,THRA
GO Biological Process	GO:0040011	locomotion	310	0.00319839	1	0.107713	1.44248	38.1287	55	0.136174	0.196429	112	0.000323416	1	0.030147	1.71966	25.5865	44	1042	0.0993228	0.0422265	cg00225067,cg01234251,cg01243773,cg02783314,cg03155825,cg03599855,cg04666346,cg05794556,cg06511312,cg06717565,cg06888746,cg07714812,cg08361180,cg09043941,cg09188385,cg10127554,cg10637453,cg11113066,cg11119301,cg11325273,cg11392550,cg13087761,cg13425135,cg13518121,cg13995193,cg14055970,cg14308466,cg14344989,cg14575356,cg14827149,cg15150652,cg16213787,cg16401668,cg17591574,cg17875356,cg18097872,cg1…	ABL2,APBB2,ARHGEF16,BTG1,CDC42,COL5A1,DAB2IP,DCLK1,DPCD,ENG,ESR2,ETS1,EXT1,FEZ1,FMNL1,FOXC1,FOXD2,FSCN1,FZD4,GAP43,GLI2,ITGA6,LAMA2,LIMD1,NEURL,NKX2-3,NRP2,OGDH,PARVA,PDGFA,PHOX2B,PIP5K1C,PRKCQ,ROPN1L,SLC16A1,SPATA13,ST8SIA2,SYNE2,TBX5,TGFBR3,TNS3,VAV2,VCAN,WASF2
GO Biological Process	GO:0044238	primary metabolic process	311	0.00323771	1	0.108687	1.13273	169.503	192	0.605367	0.685714	665	0.0312491	1	0.490588	1.09709	204.176	224	8315	0.505643	0.0269393	cg00169776,cg00225067,cg00234321,cg00526835,cg01081168,cg01095004,cg01101020,cg01168833,cg01234251,cg01407254,cg01771850,cg02483043,cg02767634,cg02783314,cg02833614,cg02917603,cg02961385,cg03004860,cg03155825,cg03278514,cg03357952,cg03358468,cg03466237,cg03599855,cg04110750,cg04170948,cg04589649,cg04666346,cg04683210,cg04784499,cg04798016,cg04869380,cg05034374,cg05264214,cg05522011,cg05804846,cg0…	A3GALT2,ABCB9,ABCC2,ABL2,ACOT7,ADM,ADSS,AGAP3,ALDH1L1,AMPD3,ANP32A,ARID1B,ARL4C,ATE1,ATF6B,B3GALT1,BACE1,BANP,CACTIN,CAPN13,CARS,CARS2,CAT,CCND1,CDC42,CDC7,CDCA7,CDYL,CERS6,CETP,CHST3,CNOT4,CPQ,CPT1A,CRCP,CREB5,CRTC1,CTDP1,CUBN,CYP26B1,CYTL1,DAB2IP,DCLK1,DCN,DCP1A,DDX51,DERL1,DHCR24,DLL1,DMRTB1,DPF3,DTL,DUSP4,ECI2,EHD3,EIF3H,ELF5,ENPP6,ENSG00000091436,ENSG00000270898,EP400,EPAS1,ESR2,ETS1,EXT1,FB…
GO Biological Process	GO:0001944	vasculature development	312	0.00327846	1	0.109702	1.6695	19.1674	32	0.0684551	0.114286	117	0.000347396	1	0.0309984	2.16716	11.0744	24	451	0.0541761	0.0532151	cg01234251,cg02783314,cg04666346,cg05891572,cg06717565,cg07714812,cg08326300,cg09767588,cg09936919,cg10127554,cg12226006,cg13425135,cg13518121,cg13738327,cg14055970,cg14308466,cg14344989,cg14359798,cg14827149,cg15857051,cg19990373,cg21121082,cg21184518,cg21853871,cg23014425,cg23487517,cg24006770,cg24527636,cg24545602,cg24571086,cg25929664,cg26494337	ADM,BMPER,CDC42,COL5A1,DAB2IP,ENG,EPAS1,ETS1,FGFR2,FOXC1,FZD4,HOXB3,JUN,LRP5,NRP2,OSR1,PARVA,PDGFA,TBX5,TGFBR3,VAV2,WASF2,ZFP36L1,ZMIZ1
GO Biological Process	GO:0046823	negative regulation of nucleocytoplasmic transport	313	0.00333436	1	0.111216	3.67949	1.90244	7	0.00679443	0.025	438	0.0128324	1	0.305868	3.57233	1.39965	5	57	0.0112867	0.0877193	cg03278514,cg14829516,cg16973527,cg21184518,cg23879937,cg23985408,cg24975211	DAB2IP,FBXW11,TACC3,THRA,UACA
GO Biological Process	GO:0010830	regulation of myotube differentiation	314	0.00334824	1	0.111324	3.30423	2.42114	8	0.00864692	0.0285714	366	0.00810918	1	0.231311	3.99261	1.25231	5	51	0.0112867	0.0980392	cg01407254,cg04869380,cg11119301,cg12245706,cg14196395,cg14829516,cg21461745,cg24975211	BTG1,CYP26B1,HDAC4,SOX9,THRA
GO Biological Process	GO:0006367	transcription initiation from RNA polymerase II promoter	315	0.00334919	1	0.111002	2.32518	6.02103	14	0.0215037	0.05	340	0.00662226	1	0.203343	2.39556	4.59182	11	187	0.0248307	0.0588235	cg03599855,cg06717565,cg10849160,cg13425135,cg13518121,cg14344989,cg14774995,cg14829516,cg19987354,cg20085953,cg22218316,cg24975211,cg25024515,cg25878366	ESR2,MED30,MYC,NCOR2,NR1D1,RXRA,SKIL,TBX5,TEAD1,TEAD4,THRA
GO Biological Process	GO:0051093	negative regulation of developmental process	316	0.0034047	1	0.112484	1.60717	22.3996	36	0.0799985	0.128571	104	0.00022514	1	0.0226006	2.0194	14.8559	30	605	0.0677201	0.0495868	cg00034336,cg00169776,cg00225067,cg02483043,cg02833614,cg03599855,cg04170948,cg04589649,cg04869380,cg06717565,cg09190748,cg09936919,cg10256045,cg10849160,cg11199014,cg11392550,cg13738327,cg14774995,cg14827149,cg15022051,cg15754752,cg16213787,cg18097872,cg20085953,cg21056788,cg21133992,cg21184518,cg21311834,cg21461745,cg21926603,cg22355895,cg22659049,cg22771904,cg23879937,cg24006770,cg25024515	CCND1,CETP,DAB2IP,DLL1,DLX2,FGFR3,GLI2,HDAC4,ID2,IFNL1,LIMD1,LRP5,MED30,MTF2,MYC,NCOR2,NKX6-2,OSR1,PHOX2B,PRDM16,SKIL,SOX9,SPG20,TBX5,TGFBR3,THBS2,TWIST2,WNT4,XDH,ZHX2
GO Biological Process	GO:0030316	osteoclast differentiation	317	0.00342129	1	0.112676	5.05356	0.989401	5	0.00353358	0.0178571	1363	0.124765	1	0.955648	3.25797	0.61388	2	25	0.00451467	0.08	cg05264214,cg15517343,cg16536399,cg25546405,cg25929664	FAM20C,NFATC1
GO Biological Process	GO:0072365	regulation of cellular ketone metabolic process by negative regulation of transcription from RNA polymerase II promoter	318	0.00352931	1	0.115868	23.0935	0.0866047	2	0.000309302	0.00714286	549	0.0245552	1	0.466951	40.7246	0.0245552	1	1	0.00225734	1	cg10849160,cg25024515	NCOR2
GO Biological Process	GO:0060349	bone morphogenesis	319	0.00353837	1	0.115801	2.80251	3.56823	10	0.0127437	0.0357143	401	0.00962852	1	0.250678	3.30199	1.81708	6	74	0.013544	0.0810811	cg01407254,cg02961385,cg12226006,cg12245706,cg13738327,cg14196395,cg21311834,cg21461745,cg23879937,cg24571086	COMP,CYP26B1,FGFR2,FGFR3,LRP5,SOX9
GO Biological Process	GO:0030199	collagen fibril organization	320	0.00357881	1	0.116759	4.16094	1.44198	6	0.00514993	0.0214286	466	0.0163218	1	0.365665	4.07246	0.982207	4	40	0.00902934	0.1	cg02783314,cg04249605,cg07714812,cg10365886,cg13425135,cg14344989	COL11A2,COL5A1,FOXC1,TNXB
GO Biological Process	GO:2000648	positive regulation of stem cell proliferation	321	0.00364109	1	0.11842	2.63111	4.18075	11	0.0149313	0.0392857	131	0.000523759	1	0.0417408	4.91504	1.4242	7	58	0.0158013	0.12069	cg04666346,cg08361180,cg10127554,cg12226006,cg13165983,cg13738327,cg14774995,cg21461745,cg24571086,cg25929664,cg27371456	FBXW4,FGFR2,IRS1,LRP5,MYC,PDGFA,SOX9
GO Biological Process	GO:0097194	execution phase of apoptosis	322	0.00364765	1	0.118266	3.25697	2.45627	8	0.00877239	0.0285714	900	0.0520451	1	0.603723	2.24172	2.67652	6	109	0.013544	0.0550459	cg06717565,cg09043941,cg11956819,cg18640536,cg19832331,cg21121082,cg23487517,cg26494337	ETS1,LMNB1,PLEC,PRKCQ,STK24,TBX5
GO Biological Process	GO:0043206	extracellular fibril organization	323	0.00366212	1	0.118367	9.90792	0.302788	3	0.00108139	0.0107143	535	0.0237608	1	0.463669	8.14492	0.245552	2	10	0.00451467	0.2	cg10365886,cg13425135,cg14344989	COL5A1,TNXB
GO Biological Process	GO:0002682	regulation of immune system process	324	0.00370701	1	0.119448	1.52232	28.2463	43	0.10088	0.153571	2302	0.309893	1	1	1.10789	26.1758	29	1066	0.0654628	0.0272045	cg00034336,cg00169776,cg04249605,cg04666346,cg04869380,cg05264214,cg05522011,cg05977072,cg09043941,cg09188385,cg09767588,cg10127554,cg11199014,cg11392550,cg12226006,cg13037550,cg13087761,cg13165983,cg13995193,cg14308466,cg14774995,cg14827149,cg14829516,cg15022051,cg15466933,cg15517343,cg16536399,cg18097872,cg21121082,cg21133992,cg21184518,cg21311834,cg21461745,cg22132788,cg23487517,cg23879937,cg2…	ABCB9,CACTIN,CDC42,DAB2IP,DLL1,DUSP4,ETS1,FGF5,FGFR2,FGFR3,GLI2,HLA-DPA1,ID2,IFNL1,IRS1,JUN,MYC,NFATC1,NR1D1,PDGFA,PRDM16,PRKCE,PRKCQ,PURB,RNF216,SOX9,TWIST2,VAV2,WASF2
GO Biological Process	GO:0007399	nervous system development	325	0.00374864	1	0.120418	1.29152	69.6851	90	0.248875	0.321429	27	4.28319e-07	0.00447165	0.000165617	1.76571	44.1748	78	1799	0.176072	0.0433574	cg00034336,cg00169776,cg00234321,cg01234251,cg01243773,cg02483043,cg02783314,cg02833614,cg03155825,cg03358468,cg03599855,cg04359602,cg04869380,cg05348366,cg05522011,cg05804846,cg06216640,cg06776201,cg06888746,cg06906952,cg07714812,cg08361180,cg08819431,cg08866876,cg09043941,cg09190748,cg09767588,cg10637453,cg10849160,cg11325273,cg11392550,cg12019475,cg12121765,cg12226006,cg13425135,cg13995193,cg1…	ABL2,ADM,APBB2,ARID1B,CAPZB,CCDC64,CDC42,CLIC5,COL5A1,DAB2IP,DCLK1,DLC1,DLL1,DLX2,DPCD,DPF3,ENG,ESR2,ETS1,EXT1,FEZ1,FGF5,FGFR2,FGFR3,FOXC1,FOXD2,FPGS,FZD4,GAP43,GLI2,HDAC4,HOXB1,HOXB2,HOXB3,ID2,JUN,KCNK3,KLF15,LAMA2,LZTS1,NCOR2,NDRG2,NEURL,NKX6-2,NRP2,NRXN2,OGDH,P2RY1,PHOX2B,PIP5K1C,PITX1,PNMA1,PRDM16,PRDM8,PRKCQ,PSD2,PTPRS,RAB35,RGS14,RGS6,SBF2,SDC2,SEPP1,SHROOM3,SKIL,SOX9,SPG20,SPOCK2,ST8SIA2,S…
GO Biological Process	GO:0090129	positive regulation of synapse maturation	326	0.00379385	1	0.121496	6.41226	0.623806	4	0.00222788	0.0142857	208	0.00209489	1	0.105148	11.1067	0.270107	3	11	0.00677201	0.272727	cg06888746,cg21184518,cg21660452,cg23985995	DAB2IP,NEURL,NRXN2
GO Biological Process	GO:0033993	response to lipid	327	0.00379509	1	0.121164	1.63772	20.1499	33	0.0719641	0.117857	334	0.00636518	1	0.19896	1.71689	14.5612	25	593	0.0564334	0.0421585	cg01234251,cg01407254,cg04110750,cg04666346,cg09767588,cg09936919,cg10127554,cg10256045,cg10628201,cg10849160,cg11113066,cg11119301,cg12245706,cg13425135,cg13995193,cg14196395,cg14344989,cg14359798,cg14829516,cg17591574,cg19447962,cg19987354,cg21121082,cg21184518,cg21461745,cg23487517,cg24006770,cg24545602,cg24975211,cg25024515,cg25871890,cg25929664,cg26494337	ABL2,ADM,CACTIN,CCND1,CYP26B1,DAB2IP,DCN,ESR2,ETS1,FZD4,GOT1,JUN,NCOR2,NQO1,NR1D1,OSR1,PDGFA,PRKCE,RXRA,SOX9,SREBF1,STRA8,TGFBR3,THRA,UBE2L3
GO Biological Process	GO:0055081	anion homeostasis	328	0.00389596	1	0.124005	4.89949	1.02051	5	0.00364469	0.0178571	204	0.00199023	1	0.101853	5.50333	0.908542	5	37	0.0112867	0.135135	cg04170948,cg05348366,cg10859327,cg11113066,cg22155724	ABCC2,CETP,GOT1,PQLC2,SLC34A1
GO Biological Process	GO:0048644	muscle organ morphogenesis	329	0.00389903	1	0.123726	2.96155	3.03895	9	0.0108534	0.0321429	322	0.00598182	1	0.193945	3.64698	1.6452	6	67	0.013544	0.0895522	cg02783314,cg04517258,cg05276184,cg07714812,cg12226006,cg13425135,cg14344989,cg24006770,cg24571086	FGFR2,FOXC1,LY6E,RXRA,TGFBR3,TPM1
GO Biological Process	GO:0010508	positive regulation of autophagy	330	0.00404892	1	0.128093	6.2946	0.635466	4	0.00226952	0.0142857	1475	0.141488	1	1	3.01664	0.66299	2	27	0.00451467	0.0740741	cg01854776,cg02639667,cg09042791,cg11677744	LARP1,SH3BP4
GO Biological Process	GO:0048339	paraxial mesoderm development	331	0.00406687	1	0.128272	6.28667	0.636267	4	0.00227238	0.0142857	1070	0.0781673	1	0.762679	4.2868	0.466548	2	19	0.00451467	0.105263	cg02783314,cg07714812,cg13518121,cg25878366	FOXC1,TEAD1
GO Biological Process	GO:0097435	fibril organization	332	0.00412472	1	0.129705	9.492	0.316056	3	0.00112877	0.0107143	675	0.0337421	1	0.521877	6.78743	0.294662	2	12	0.00451467	0.166667	cg10365886,cg13425135,cg14344989	COL5A1,TNXB
GO Biological Process	GO:0060032	notochord regression	333	0.00413916	1	0.129768	21.2726	0.0940178	2	0.000335778	0.00714286	797	0.0485087	1	0.635422	20.3623	0.0491104	1	2	0.00225734	0.5	cg18097872,cg21133992	GLI2
GO Biological Process	GO:0060572	morphogenesis of an epithelial bud	334	0.00419756	1	0.131205	6.23021	0.642033	4	0.00229298	0.0142857	492	0.019319	1	0.40994	9.04991	0.220997	2	9	0.00451467	0.222222	cg12226006,cg18097872,cg21133992,cg24571086	FGFR2,GLI2
GO Biological Process	GO:0007283	spermatogenesis	335	0.00421788	1	0.131447	1.86201	11.8152	22	0.042197	0.0785714	1978	0.232349	1	1	1.26353	10.2886	13	419	0.0293454	0.0310262	cg01407254,cg06888746,cg08361180,cg09190748,cg12245706,cg14196395,cg15211864,cg15754752,cg17091056,cg17729072,cg19180056,cg19735250,cg21056788,cg21461745,cg23484159,cg23938483,cg23985995,cg24128590,cg24691891,cg25871890,cg27244773,cg27371456	CCNA1,CDYL,CYP26B1,DPCD,MTL5,NEURL,PHC2,PNMA1,PSME4,SOX9,SPATA19,SPATA32,STRA8
GO Biological Process	GO:0021521	ventral spinal cord interneuron specification	336	0.00423247	1	0.131509	6.2155	0.643553	4	0.0022984	0.0142857	535	0.0237608	1	0.463669	8.14492	0.245552	2	10	0.00451467	0.2	cg02483043,cg02833614,cg18097872,cg21133992	GLI2,NKX6-2
GO Biological Process	GO:0048232	male gamete generation	337	0.00424025	1	0.13136	1.86116	11.8206	22	0.0422164	0.0785714	1982	0.234845	1	1	1.26052	10.3132	13	420	0.0293454	0.0309524	cg01407254,cg06888746,cg08361180,cg09190748,cg12245706,cg14196395,cg15211864,cg15754752,cg17091056,cg17729072,cg19180056,cg19735250,cg21056788,cg21461745,cg23484159,cg23938483,cg23985995,cg24128590,cg24691891,cg25871890,cg27244773,cg27371456	CCNA1,CDYL,CYP26B1,DPCD,MTL5,NEURL,PHC2,PNMA1,PSME4,SOX9,SPATA19,SPATA32,STRA8
GO Biological Process	GO:0051301	cell division	338	0.00424451	1	0.131103	1.83066	12.5638	23	0.0448706	0.0821429	789	0.0472292	1	0.624934	1.56279	10.8779	17	443	0.0383747	0.0383747	cg04784499,cg05264214,cg06216640,cg06624731,cg09190748,cg10256045,cg10534659,cg11937768,cg12226006,cg15517343,cg15754752,cg16536399,cg21056788,cg22155724,cg22854985,cg23014425,cg23340777,cg23541975,cg24006770,cg24545602,cg24571086,cg25546405,cg25578048	CCNA1,CCND1,CDC7,CDCA7,CTDP1,FGFR2,HOXB4,MAD1L1,PRKCE,RAB35,REEP3,RGS14,SEPT11,SEPT9,SNX9,SPG20,STRA13
GO Biological Process	GO:0007417	central nervous system development	339	0.00425751	1	0.131116	1.46942	32.666	48	0.116664	0.171429	58	2.21583e-05	0.231332	0.00398849	2.08123	17.778	37	724	0.0835214	0.051105	cg00034336,cg01234251,cg02483043,cg02783314,cg02833614,cg03155825,cg03358468,cg03599855,cg05522011,cg06888746,cg06906952,cg07714812,cg08361180,cg10849160,cg11325273,cg12121765,cg12226006,cg14055970,cg14827149,cg15150652,cg16213787,cg18097872,cg19987354,cg21121082,cg21133992,cg21184518,cg21311834,cg21461745,cg21853871,cg21917512,cg22079102,cg22659049,cg22660933,cg23014425,cg23484159,cg23487517,cg2…	DAB2IP,DCLK1,DLC1,DLX2,DPCD,ENG,ESR2,ETS1,EXT1,FGFR2,FGFR3,FOXC1,FPGS,FZD4,GLI2,HOXB1,HOXB2,HOXB3,ID2,KCNK3,NCOR2,NEURL,NKX6-2,OGDH,P2RY1,PHOX2B,PITX1,PNMA1,PRDM8,PTPRS,SEPP1,SOX9,TACC3,UBE3A,WNT4,XRCC4,ZBTB18
GO Biological Process	GO:0034121	regulation of toll-like receptor signaling pathway	340	0.00428521	1	0.131581	6.19356	0.645832	4	0.00230654	0.0142857	881	0.0501956	1	0.594826	3.59335	0.834876	3	34	0.00677201	0.0882353	cg13995193,cg14829516,cg21184518,cg24975211	CACTIN,DAB2IP,NR1D1
GO Biological Process	GO:0034599	cellular response to oxidative stress	341	0.00429264	1	0.131423	2.72511	3.66958	10	0.0131056	0.0357143	522	0.0223878	1	0.447757	2.50063	2.79929	7	114	0.0158013	0.0614035	cg03278514,cg05276184,cg10631356,cg16973527,cg19832331,cg21121082,cg23487517,cg24545602,cg25417842,cg26494337	AGAP3,CAT,EPAS1,ETS1,STK24,TPM1,UACA
GO Biological Process	GO:0002376	immune system process	342	0.0043081	1	0.13151	1.39477	43.0178	60	0.153635	0.214286	1107	0.0864015	1	0.814843	1.20649	43.9292	53	1789	0.119639	0.0296255	cg00034336,cg03466237,cg04249605,cg04666346,cg04869380,cg05264214,cg05522011,cg05804846,cg05977072,cg06906952,cg08326300,cg08866876,cg09043941,cg09767588,cg10127554,cg11113066,cg11199014,cg12226006,cg13165983,cg13738327,cg13995193,cg14047130,cg14308466,cg14827149,cg14829516,cg15022051,cg15150652,cg15517343,cg15657100,cg15857051,cg16213787,cg16536399,cg17091056,cg17239876,cg18130079,cg19698242,cg1…	ADSS,CACTIN,CDC42,CHST3,CLNK,CRCP,DAB2IP,DLL1,DUSP4,EPAS1,ETS1,FAM20C,FGF5,FGFR2,FGFR3,HDAC4,HLA-DPA1,HOXB3,HOXB4,ID2,IFNL1,IRF2,IRS1,ITGA6,JUN,KLF6,KYNU,LRP5,LZTS1,NFATC1,NKX2-3,PDGFA,PIP5K1C,PNMA1,PRF1,PRKAR1B,PRKCE,PRKCQ,PSME4,RPS24,SKIL,SLC16A1,SWAP70,TACC3,TANK,TGFBR3,THRA,TOLLIP,VAV2,WASF2,WNT4,XRCC4,ZFP36L1
GO Biological Process	GO:0043381	negative regulation of memory T cell differentiation	343	0.00437663	1	0.133213	227.988	0.0043862	1	1.5665e-05	0.00357143	549	0.0245552	1	0.466951	40.7246	0.0245552	1	1	0.00225734	1	cg11199014	IFNL1
GO Biological Process	GO:0032321	positive regulation of Rho GTPase activity	344	0.00438327	1	0.133027	3.15711	2.53397	8	0.00904988	0.0285714	446	0.013828	1	0.323687	3.05435	1.96441	6	80	0.013544	0.075	cg06511312,cg09767588,cg11392550,cg12121765,cg14827149,cg19826115,cg27244773,cg27450668	ARHGAP15,ARHGAP27,ARHGEF16,DLC1,JUN,WNT4
GO Biological Process	GO:0030317	sperm motility	345	0.00440065	1	0.133167	6.14668	0.650757	4	0.00232413	0.0142857	1882	0.211991	1	1	2.32712	0.859431	2	35	0.00451467	0.0571429	cg06888746,cg08361180,cg23985995,cg27371456	DPCD,NEURL
GO Biological Process	GO:0046856	phosphatidylinositol dephosphorylation	346	0.00440322	1	0.13286	9.27044	0.323609	3	0.00115575	0.0107143	952	0.0641767	1	0.703786	4.79113	0.417438	2	17	0.00451467	0.117647	cg00225067,cg02483043,cg02833614	INPP5A,SACM1L
GO Biological Process	GO:0070372	regulation of ERK1 and ERK2 cascade	347	0.00440571	1	0.132552	2.3389	5.55817	13	0.0198506	0.0464286	318	0.00586655	1	0.1926	2.73523	3.29039	9	134	0.020316	0.0671642	cg04359602,cg04666346,cg05891572,cg10127554,cg12226006,cg16175941,cg21184518,cg21311834,cg22155724,cg23879937,cg24571086,cg25006077,cg25929664	BMPER,CNKSR3,DAB2IP,FGFR2,FGFR3,NDRG2,P2RY1,PDGFA,RGS14
GO Biological Process	GO:0023051	regulation of signaling	348	0.00449913	1	0.134974	1.28618	69.1974	89	0.247134	0.317857	179	0.00144018	1	0.083997	1.39199	56.0349	78	2282	0.176072	0.0341805	cg00169776,cg00225067,cg01234251,cg01407254,cg01854776,cg03278514,cg04110750,cg04359602,cg04589649,cg04666346,cg04798016,cg05891572,cg05977072,cg06511312,cg06776201,cg06888746,cg08122051,cg08819431,cg09042791,cg09043941,cg09190748,cg09642740,cg09767588,cg09779027,cg10127554,cg10256045,cg10365886,cg10631356,cg10859327,cg11199014,cg11392550,cg11677744,cg12121765,cg12226006,cg12245706,cg13165983,cg1…	ADM,AGAP1,AGAP3,ARHGAP15,ARHGAP18,ARHGAP27,ARHGEF16,ASAP1,BMPER,CACTIN,CAT,CCND1,CDC42,CHN2,CNKSR3,CPT1A,CXXC5,CYP26B1,DAB2IP,DLC1,DLL1,DNMBP,DUSP4,ENG,ENSG00000091436,ESR2,FAM20C,FBXW11,FGFR2,FGFR3,FZD4,GLI2,GPR158,IFNL1,INHBB,INSR,IRS1,ITGA6,JUN,LAMA2,LIMD1,LRP5,MAP3K11,MYC,MYO9A,NDRG2,NEURL,NFAT5,NR1D1,P2RX2,P2RY1,PDGFA,PLCE1,PRDM16,PRKAR1B,PRKCE,PRKCQ,PSD2,RAPGEF4,RGS14,RGS6,SH3BP4,SKIL,SLC2A…
GO Biological Process	GO:0010871	negative regulation of receptor biosynthetic process	349	0.00455585	1	0.136284	20.2447	0.0987914	2	0.000352827	0.00714286	1407	0.138596	1	1	6.78743	0.147331	1	6	0.00225734	0.166667	cg14829516,cg24975211	NR1D1
GO Biological Process	GO:0060525	prostate glandular acinus development	350	0.00457076	1	0.136339	6.08034	0.657858	4	0.00234949	0.0142857	675	0.0337421	1	0.521877	6.78743	0.294662	2	12	0.00451467	0.166667	cg12226006,cg13425135,cg14344989,cg24571086	FGFR2,RXRA
GO Biological Process	GO:0007141	male meiosis I	351	0.00462617	1	0.137599	9.1061	0.329449	3	0.00117661	0.0107143	2598	0.39195	1	1	2.03623	0.491104	1	20	0.00225734	0.05	cg09190748,cg15754752,cg21056788	CCNA1
GO Biological Process	GO:0021508	floor plate formation	352	0.00470233	1	0.139467	19.9162	0.100421	2	0.000358646	0.00714286	982	0.0718754	1	0.764133	13.5749	0.0736655	1	3	0.00225734	0.333333	cg18097872,cg21133992	GLI2
GO Biological Process	GO:0045444	fat cell differentiation	353	0.00476214	1	0.140841	2.68404	3.72573	10	0.0133062	0.0357143	187	0.00165848	1	0.0925912	3.61997	2.20997	8	90	0.0180587	0.0888889	cg00169776,cg05891572,cg10256045,cg10849160,cg11392550,cg13506485,cg16213787,cg18097872,cg19559984,cg25024515	BBS9,CCND1,CREB5,INHBB,ITGA6,NCOR2,NOC3L,PRDM16
GO Biological Process	GO:0031914	negative regulation of synaptic plasticity	354	0.00477581	1	0.140846	208.89	0.00478721	1	1.70972e-05	0.00357143	797	0.0485087	1	0.635422	20.3623	0.0491104	1	2	0.00225734	0.5	cg22155724	RGS14
GO Biological Process	GO:0000083	regulation of transcription involved in G1/S transition of mitotic cell cycle	355	0.00479733	1	0.141082	5.9966	0.667045	4	0.0023823	0.0142857	1363	0.124765	1	0.955648	3.25797	0.61388	2	25	0.00451467	0.08	cg00034336,cg09190748,cg15754752,cg21056788	CCNA1,ID2
GO Biological Process	GO:0048762	mesenchymal cell differentiation	356	0.0048002	1	0.14077	2.15799	6.95092	15	0.0248247	0.0535714	135	0.000578197	1	0.0447139	3.51074	2.8484	10	116	0.0225734	0.0862069	cg02783314,cg05264214,cg07714812,cg09936919,cg12226006,cg14827149,cg15517343,cg16401668,cg16536399,cg19990373,cg21461745,cg22659049,cg24006770,cg24571086,cg25546405	FGFR2,FOXC1,FOXD2,NFATC1,NRP2,OSR1,PHOX2B,SOX9,TGFBR3,WNT4
GO Biological Process	GO:0032863	activation of Rac GTPase activity	357	0.00481043	1	0.140675	8.97804	0.334149	3	0.00119339	0.0107143	1895	0.22017	1	1	4.07246	0.245552	1	10	0.00225734	0.1	cg06511312,cg11392550,cg27450668	ARHGEF16
GO Biological Process	GO:0006796	phosphate-containing compound metabolic process	358	0.00486396	1	0.141843	1.34325	52.1125	70	0.186116	0.25	503	0.0199436	1	0.413939	1.28901	49.6506	64	2022	0.14447	0.0316518	cg00225067,cg01168833,cg02483043,cg02783314,cg02833614,cg03155825,cg03358468,cg03466237,cg04170948,cg04589649,cg04666346,cg04798016,cg05034374,cg05264214,cg05804846,cg05977072,cg06906952,cg07714812,cg08201451,cg08326019,cg09043941,cg09233429,cg09767588,cg09779027,cg09936919,cg10127554,cg10256045,cg10631356,cg10859327,cg11325273,cg11677744,cg12226006,cg13037550,cg13138089,cg13345122,cg13506485,cg1…	ABCB9,ABCC2,ABL2,ACYP2,ADM,ADSS,AGAP3,ALPP,ALPPL2,AMPD3,ARL4C,CAT,CCND1,CDC42,CDC7,CETP,CTDP1,DAB2IP,DCLK1,DUSP4,EHD3,ENSG00000091436,FAM20C,FBXW11,FGFR2,FGFR3,FGGY,GMDS,INPP5A,INSR,KYNU,LCLAT1,LIMD1,MAP3K11,NT5C1B-RDH14,NUAK1,NUDT18,OGDH,PAK6,PDE11A,PDE7B,PFKFB3,PIP5K1C,PLCB2,PLCE1,PRKAR1B,PRKCE,PRKCQ,PTPRS,RAB35,SACM1L,SBF2,SEPT9,SOX9,STK24,STK32B,STK39,STK40,SWSAP1,TGFBR3,TKT,TOLLIP,VAC14,XDH
GO Biological Process	GO:0032855	positive regulation of Rac GTPase activity	359	0.00489113	1	0.142238	4.63888	1.07785	5	0.00384945	0.0178571	782	0.0465862	1	0.621944	3.70224	0.810321	3	33	0.00677201	0.0909091	cg06511312,cg11392550,cg19826115,cg27244773,cg27450668	ARHGAP15,ARHGAP27,ARHGEF16
GO Biological Process	GO:0021761	limbic system development	360	0.00491345	1	0.14249	2.67172	3.7429	10	0.0133675	0.0357143	439	0.0130528	1	0.310412	3.09301	1.93986	6	79	0.013544	0.0759494	cg03155825,cg03358468,cg06906952,cg12226006,cg16213787,cg21121082,cg22079102,cg23487517,cg24571086,cg26494337	DLX2,ETS1,FGFR2,OGDH,PTPRS,ZBTB18
GO Biological Process	GO:0060579	ventral spinal cord interneuron fate commitment	361	0.00493992	1	0.142861	5.94639	0.672678	4	0.00240242	0.0142857	644	0.0285755	1	0.463242	7.40447	0.270107	2	11	0.00451467	0.181818	cg02483043,cg02833614,cg18097872,cg21133992	GLI2,NKX6-2
GO Biological Process	GO:0046782	regulation of viral transcription	362	0.00494677	1	0.142664	4.62622	1.0808	5	0.00385999	0.0178571	2893	0.492462	1	1	1.21566	1.6452	2	67	0.00451467	0.0298507	cg05264214,cg09767588,cg15517343,cg16536399,cg25546405	CTDP1,JUN
GO Biological Process	GO:0006775	fat-soluble vitamin metabolic process	363	0.00501157	1	0.144134	5.92183	0.675467	4	0.00241238	0.0142857	1505	0.150019	1	1	2.9089	0.687545	2	28	0.00451467	0.0714286	cg01407254,cg08581745,cg12245706,cg14196395	CUBN,CYP26B1
GO Biological Process	GO:0048839	inner ear development	364	0.00503785	1	0.144492	2.03003	8.37428	17	0.0299081	0.0607143	144	0.000711625	1	0.0515928	2.99813	4.00249	12	163	0.027088	0.0736196	cg04666346,cg05891572,cg08122051,cg10127554,cg12019475,cg12226006,cg15022051,cg18097872,cg21133992,cg21311834,cg21461745,cg21917512,cg22659049,cg23678364,cg23879937,cg24571086,cg25929664	BMPER,CLIC5,CYTL1,DLL1,FGFR2,FGFR3,GLI2,KCNK3,MAF,PDGFA,PHOX2B,SOX9
GO Biological Process	GO:0035604	fibroblast growth factor receptor signaling pathway involved in positive regulation of cell proliferation in bone marrow	365	0.00514269	1	0.147095	19.0147	0.105182	2	0.00037565	0.00714286	549	0.0245552	1	0.466951	40.7246	0.0245552	1	1	0.00225734	1	cg12226006,cg24571086	FGFR2
GO Biological Process	GO:0060365	coronal suture morphogenesis	365	0.00514269	1	0.147095	19.0147	0.105182	2	0.00037565	0.00714286	549	0.0245552	1	0.466951	40.7246	0.0245552	1	1	0.00225734	1	cg12226006,cg24571086	FGFR2
GO Biological Process	GO:0035602	fibroblast growth factor receptor signaling pathway involved in negative regulation of apoptotic process in bone marrow	365	0.00514269	1	0.147095	19.0147	0.105182	2	0.00037565	0.00714286	549	0.0245552	1	0.466951	40.7246	0.0245552	1	1	0.00225734	1	cg12226006,cg24571086	FGFR2
GO Biological Process	GO:0035603	fibroblast growth factor receptor signaling pathway involved in hemopoiesis	365	0.00514269	1	0.147095	19.0147	0.105182	2	0.00037565	0.00714286	549	0.0245552	1	0.466951	40.7246	0.0245552	1	1	0.00225734	1	cg12226006,cg24571086	FGFR2
GO Biological Process	GO:2000026	regulation of multicellular organismal development	369	0.00515702	1	0.145906	1.36913	46.0147	63	0.164338	0.225	96	0.000159	1	0.0172913	1.70253	29.368	50	1196	0.112867	0.041806	cg00034336,cg00169776,cg01243773,cg01407254,cg02483043,cg02833614,cg04589649,cg04666346,cg04869380,cg06717565,cg06776201,cg06888746,cg08122051,cg08866876,cg09190748,cg09767588,cg09779027,cg09936919,cg10127554,cg10256045,cg11119301,cg11199014,cg11392550,cg12226006,cg12245706,cg13425135,cg14196395,cg14344989,cg14359798,cg14575356,cg14774995,cg14827149,cg15022051,cg15150652,cg15754752,cg16213787,cg1…	ABL2,ADM,BTG1,CCND1,CYP26B1,DAB2IP,DLL1,DLX2,ETS1,FAM20C,FEZ1,FGFR2,FGFR3,GLI2,HDAC4,HOXB3,ID2,IFNL1,INSR,JUN,LAMA2,LZTS1,MAF,MYC,NEURL,NKX6-2,NRXN2,OSR1,PDGFA,PHOX2B,PRDM16,PURB,RBM19,RGS14,RGS6,RXRA,SDC2,SKIL,SOX9,SPG20,STK24,TBX5,TGFBR3,THBS2,TRPS1,TWIST2,WNT4,XDH,XRCC4,ZHX2
GO Biological Process	GO:0010511	regulation of phosphatidylinositol biosynthetic process	370	0.00523584	1	0.147736	8.70583	0.344597	3	0.0012307	0.0107143	1407	0.138596	1	1	6.78743	0.147331	1	6	0.00225734	0.166667	cg04666346,cg10127554,cg25929664	PDGFA
GO Biological Process	GO:2001016	positive regulation of skeletal muscle cell differentiation	371	0.00524314	1	0.147543	8.70142	0.344771	3	0.00123133	0.0107143	1140	0.0946694	1	0.866973	10.1812	0.0982207	1	4	0.00225734	0.25	cg01407254,cg12245706,cg14196395	CYP26B1
GO Biological Process	GO:0033505	floor plate morphogenesis	372	0.00532701	1	0.1495	18.671	0.107118	2	0.000382565	0.00714286	1140	0.0946694	1	0.866973	10.1812	0.0982207	1	4	0.00225734	0.25	cg18097872,cg21133992	GLI2
GO Biological Process	GO:0006897	endocytosis	373	0.00538901	1	0.150835	1.92624	9.86376	19	0.0352277	0.0678571	372	0.00842198	1	0.236359	1.91248	8.88898	17	362	0.0383747	0.0469613	cg01854776,cg02767634,cg04170948,cg08581745,cg09042791,cg11677744,cg13738327,cg13995193,cg14173476,cg14308466,cg14359798,cg14827149,cg18640536,cg24527636,cg24545602,cg24985060,cg25578048,cg27053177,cg27244773	ADM,ARHGAP27,CDC42,CETP,CUBN,EPN2,LRP5,MARCH3,NOSTRIN,PIP5K1C,PRKCE,RUFY1,SH3BP4,SNX9,UBE3A,VAV2,WASF2
GO Biological Process	GO:0010721	negative regulation of cell development	374	0.00541165	1	0.151063	2.37647	5.04951	12	0.018034	0.0428571	411	0.0104956	1	0.266604	2.67047	2.99573	8	122	0.0180587	0.0655738	cg00034336,cg02483043,cg02833614,cg06717565,cg09190748,cg15754752,cg16213787,cg21056788,cg21184518,cg21311834,cg23879937,cg24006770	DAB2IP,DLX2,FGFR3,ID2,NKX6-2,SPG20,TBX5,TGFBR3
GO Biological Process	GO:0008631	intrinsic apoptotic signaling pathway in response to oxidative stress	375	0.00542764	1	0.151106	8.59255	0.34914	3	0.00124693	0.0107143	675	0.0337421	1	0.521877	6.78743	0.294662	2	12	0.00451467	0.166667	cg03278514,cg16973527,cg19832331	STK24,UACA
GO Biological Process	GO:0048468	cell development	376	0.00543725	1	0.15097	1.34086	51.4595	69	0.183784	0.246429	24	2.26851e-07	0.00236832	9.868e-05	1.95255	32.2655	63	1314	0.142212	0.0479452	cg00034336,cg00169776,cg00225067,cg01234251,cg01243773,cg02483043,cg02783314,cg02833614,cg03155825,cg03599855,cg04869380,cg05264214,cg05276184,cg05348366,cg05522011,cg06216640,cg06888746,cg06906952,cg07714812,cg08122051,cg09043941,cg09767588,cg09936919,cg10637453,cg11325273,cg11392550,cg11546777,cg12019475,cg12226006,cg13425135,cg13518121,cg13738327,cg13995193,cg14055970,cg14308466,cg14344989,cg1…	ABL2,ADM,APBB2,CAPZB,CCDC64,CDC42,CLIC5,COL5A1,DAB2IP,DCLK1,DLL1,ENG,EPAS1,ESR2,EXT1,FAM20C,FEZ1,FGFR2,FGFR3,FOXC1,FOXD2,FZD4,GAP43,GLI2,HDAC4,ID2,INHBB,JUN,LAMA2,LIMD1,LRP5,MAF,MED30,MTF2,NEBL,NEURL,NFATC1,NKX6-2,NRP2,OGDH,OSR1,P2RX2,PARVA,PHOX2B,PIP5K1C,PRDM16,PRDM8,PRKCQ,PSME4,RAB35,SDC2,SHROOM3,SOX9,ST8SIA2,STRA8,TFCP2L1,TGFBR3,TPM1,VAV2,WASF2,WNT4,ZBTB18,ZHX2
GO Biological Process	GO:0035083	cilium axoneme assembly	377	0.00544153	1	0.150688	18.4662	0.108306	2	0.000386806	0.00714286	1783	0.200529	1	1	4.52496	0.220997	1	9	0.00225734	0.111111	cg06888746,cg23985995	NEURL
GO Biological Process	GO:0044260	cellular macromolecule metabolic process	378	0.00550837	1	0.152136	1.15846	137.251	159	0.490184	0.567857	754	0.0439398	1	0.608397	1.11493	151.579	169	6173	0.38149	0.0273773	cg00169776,cg00225067,cg00234321,cg00526835,cg01081168,cg01095004,cg01101020,cg01168833,cg01771850,cg02767634,cg02783314,cg02917603,cg02961385,cg03004860,cg03155825,cg03278514,cg03357952,cg03358468,cg03466237,cg03599855,cg04110750,cg04170948,cg04666346,cg04683210,cg04784499,cg04798016,cg04869380,cg05264214,cg05522011,cg05804846,cg05977072,cg06258529,cg06270779,cg06717565,cg06776201,cg06888746,cg0…	ABL2,ADM,AGAP3,ANP32A,ARID1B,ATE1,ATF6B,B3GALT1,BANP,CACTIN,CARS,CARS2,CAT,CCND1,CDC7,CDCA7,CDYL,CHST3,CNOT4,CRCP,CREB5,CRTC1,CTDP1,CYTL1,DAB2IP,DCLK1,DCN,DCP1A,DDX51,DERL1,DLL1,DMRTB1,DPF3,DTL,DUSP4,EIF3H,ELF5,ENSG00000091436,ENSG00000270898,EP400,EPAS1,ESR2,ETS1,EXT1,FBXW11,FBXW4,FGFR2,FGFR3,FOXC1,FOXD2,FTSJD2,GBX1,GINS2,GLI2,GLIS1,GPR75-ASB3,H2AFY,HDAC4,HECTD2,HERPUD1,HNRNPH1,HOXB1,HOXB2,HOXB3…
GO Biological Process	GO:0007276	gamete generation	379	0.00555478	1	0.153013	1.69575	15.9221	27	0.0568647	0.0964286	1512	0.150832	1	1	1.3187	12.8915	17	525	0.0383747	0.0323809	cg01407254,cg02783314,cg06888746,cg07714812,cg08326300,cg08361180,cg09190748,cg12245706,cg14196395,cg14827149,cg15211864,cg15754752,cg17091056,cg17729072,cg18097872,cg19180056,cg19735250,cg21056788,cg21461745,cg23484159,cg23938483,cg23985995,cg24128590,cg24691891,cg25871890,cg27244773,cg27371456	CCNA1,CDYL,CYP26B1,DPCD,FOXC1,INHBB,MTL5,NEURL,PHC2,PNMA1,PSME4,SOX9,SPATA19,SPATA32,STRA8,WNT4,ZMIZ1
GO Biological Process	GO:0022038	corpus callosum development	380	0.00557361	1	0.153128	8.50985	0.352533	3	0.00125905	0.0107143	535	0.0237608	1	0.463669	8.14492	0.245552	2	10	0.00451467	0.2	cg03358468,cg05522011,cg22079102	PRDM8,PTPRS
GO Biological Process	GO:0019953	sexual reproduction	381	0.00561672	1	0.153907	1.63999	18.2928	30	0.0653315	0.107143	1355	0.122451	1	0.943463	1.32653	15.0769	20	614	0.0451467	0.0325733	cg01407254,cg02783314,cg06888746,cg07714812,cg08326300,cg08361180,cg09190748,cg12245706,cg14196395,cg14827149,cg15211864,cg15754752,cg17091056,cg17729072,cg18097872,cg19180056,cg19735250,cg20743628,cg21056788,cg21461745,cg23484159,cg23938483,cg23985995,cg24128590,cg24177393,cg24691891,cg24985060,cg25871890,cg27244773,cg27371456	CCNA1,CDYL,CRCP,CYP26B1,DPCD,FOXC1,INHBB,MTL5,NEURL,PHC2,PNMA1,PSME4,SEPP1,SOX9,SPATA19,SPATA32,STRA8,UBE3A,WNT4,ZMIZ1
GO Biological Process	GO:0044281	small molecule metabolic process	382	0.00567759	1	0.155168	1.32025	56.05	74	0.200178	0.264286	711	0.0370891	1	0.544599	1.22493	59.5954	73	2427	0.164786	0.0300783	cg00225067,cg00234321,cg01407254,cg02483043,cg02783314,cg02833614,cg03155825,cg03599855,cg04110750,cg04170948,cg04589649,cg04666346,cg05034374,cg06258529,cg06906952,cg07189366,cg07714812,cg08201451,cg08326019,cg08581745,cg08862742,cg09043941,cg09233429,cg09936919,cg10127554,cg10365886,cg10631356,cg10714160,cg10849160,cg10859327,cg11113066,cg11119301,cg11677744,cg11949335,cg12245706,cg13037550,cg1…	ABCB9,ABCC2,ACOT7,ADM,ADSS,AGAP3,ALDH1L1,AMPD3,ARL4C,CARS,CARS2,CAT,CDC42,CERS6,CETP,CHST3,CPQ,CPT1A,CUBN,CYP26B1,CYTL1,DCN,DHCR24,ECI2,EHD3,ENPP6,EXT1,FMOD,FPGS,GMDS,GOT1,GRHPR,HS3ST1,INPP5A,KYNU,LCLAT1,MMS19,NCOR2,NOSTRIN,NQO1,NT5C1B-RDH14,NUDT18,OGDH,PARS2,PDE11A,PDE7B,PFKFB3,PIP5K1C,PLCB2,PLCE1,PRELP,PRKAR1B,PSME4,RAB35,RAPGEF4,RXRA,SACM1L,SARDH,SDC2,SEPT9,SLC16A1,SLC22A12,SLC2A1,SPOCK2,SREBF…
GO Biological Process	GO:0061304	retinal blood vessel morphogenesis	383	0.00573037	1	0.156201	17.9775	0.111251	2	0.000397323	0.00714286	190	0.00177547	1	0.0975575	27.1497	0.0736655	2	3	0.00451467	0.666667	cg01234251,cg13738327	FZD4,LRP5
GO Biological Process	GO:0007257	activation of JUN kinase activity	384	0.00575271	1	0.156402	4.45986	1.12111	5	0.00400397	0.0178571	930	0.0578079	1	0.64894	3.39372	0.883987	3	36	0.00677201	0.0833333	cg04798016,cg19044229,cg21184518,cg22854985,cg27308218	DAB2IP,ENSG00000091436,MAP3K11
GO Biological Process	GO:0008543	fibroblast growth factor receptor signaling pathway	385	0.00582273	1	0.157894	2.25959	5.75325	13	0.0205473	0.0464286	878	0.0497137	1	0.591129	1.98657	4.02705	8	164	0.0180587	0.0487805	cg03357952,cg04666346,cg05522011,cg10127554,cg12226006,cg13165983,cg15556591,cg18699025,cg21311834,cg23879937,cg24545602,cg24571086,cg25929664	FGF5,FGFR2,FGFR3,FGFRL1,IRS1,PDGFA,PRKAR1B,PRKCE
GO Biological Process	GO:0048145	regulation of fibroblast proliferation	386	0.00585419	1	0.158336	3.00386	2.66324	8	0.00951158	0.0285714	322	0.00598182	1	0.193945	3.64698	1.6452	6	67	0.013544	0.0895522	cg04666346,cg08326300,cg09767588,cg10127554,cg14774995,cg15150652,cg21184518,cg25929664	DAB2IP,JUN,MYC,PDGFA,XRCC4,ZMIZ1
GO Biological Process	GO:0050994	regulation of lipid catabolic process	387	0.00586694	1	0.158271	4.43855	1.1265	5	0.0040232	0.0178571	510	0.0208169	1	0.426134	3.78834	1.05587	4	43	0.00902934	0.0930233	cg13165983,cg14829516,cg15211864,cg24545602,cg24975211	CPT1A,IRS1,PRKCE,THRA
GO Biological Process	GO:0008285	negative regulation of cell proliferation	388	0.00597336	1	0.160726	1.58819	20.7784	33	0.0742086	0.117857	230	0.00275409	1	0.125012	1.83444	13.6281	25	555	0.0564334	0.0450451	cg00034336,cg01854776,cg03357952,cg04359602,cg04589649,cg04869380,cg06717565,cg06888746,cg09042791,cg09767588,cg11119301,cg11199014,cg11677744,cg11949335,cg12121765,cg12226006,cg14055970,cg14359798,cg14774995,cg15556591,cg18699025,cg19987354,cg21121082,cg21184518,cg21311834,cg21461745,cg22659049,cg23487517,cg23879937,cg23985995,cg24006770,cg24571086,cg26494337	ADM,BTG1,DAB2IP,DHCR24,DLC1,ENG,ESR2,ETS1,FGFR2,FGFR3,FGFRL1,HDAC4,ID2,IFNL1,JUN,MYC,NDRG2,NEURL,PHOX2B,SH3BP4,SOX9,TBX5,TGFBR3,TWIST2,XDH
GO Biological Process	GO:0042127	regulation of cell proliferation	389	0.00602814	1	0.161783	1.38311	41.9346	58	0.149766	0.207143	266	0.00375311	1	0.147302	1.50227	30.6203	46	1247	0.103837	0.0368885	cg00034336,cg01168833,cg01854776,cg03357952,cg04359602,cg04589649,cg04666346,cg04869380,cg05522011,cg05794556,cg06717565,cg06888746,cg08326300,cg08361180,cg09042791,cg09043941,cg09767588,cg09779027,cg09936919,cg10127554,cg10256045,cg11113066,cg11119301,cg11199014,cg11325273,cg11677744,cg11949335,cg12121765,cg12226006,cg13165983,cg13518121,cg13738327,cg14055970,cg14359798,cg14774995,cg14827149,cg1…	ADM,BTG1,CCND1,CDC42,CDC7,CDCA7,DAB2IP,DHCR24,DLC1,ENG,ESR2,ETS1,FBXW4,FGF5,FGFR2,FGFR3,FGFRL1,GLI2,HDAC4,ID2,IFNL1,INSR,IRS1,JUN,LRP5,MAB21L1,MYC,NDRG2,NEURL,NKX2-3,NRP2,NUAK1,OSR1,PDGFA,PHOX2B,PRKCQ,SH3BP4,SOX9,TBX5,TEAD1,TGFBR3,TNS3,TWIST2,XDH,XRCC4,ZMIZ1
GO Biological Process	GO:0042351	'de novo' GDP-L-fucose biosynthetic process	390	0.00604317	1	0.161771	17.4882	0.114363	2	0.00040844	0.00714286	797	0.0485087	1	0.635422	20.3623	0.0491104	1	2	0.00225734	0.5	cg02783314,cg07714812	GMDS
GO Biological Process	GO:0040007	growth	391	0.00604762	1	0.161476	1.72677	14.4779	25	0.0517066	0.0892857	106	0.000249535	1	0.0245769	2.36902	8.86442	21	361	0.0474041	0.0581718	cg02783314,cg02961385,cg04517258,cg07714812,cg08326300,cg09486407,cg11325273,cg12226006,cg13425135,cg14344989,cg14359798,cg14827149,cg16401668,cg16962683,cg17875356,cg18097872,cg19990373,cg21133992,cg21311834,cg21461745,cg23879937,cg24006770,cg24177393,cg24571086,cg24985060	ADM,ANKRD11,CDC42,COMP,CPQ,DCLK1,FGFR2,FGFR3,FOXC1,FOXD2,GAP43,GLI2,INHBB,LY6E,NRP2,RXRA,SEPP1,SOX9,TGFBR3,UBE3A,ZMIZ1
GO Biological Process	GO:0048755	branching morphogenesis of a nerve	392	0.00612132	1	0.163027	8.2235	0.364808	3	0.00130289	0.0107143	250	0.00349319	1	0.145875	20.3623	0.0982207	2	4	0.00451467	0.5	cg12226006,cg16213787,cg24571086	DLX2,FGFR2
GO Biological Process	GO:0035272	exocrine system development	393	0.00613341	1	0.162933	3.28156	2.13313	7	0.00761832	0.025	281	0.00431015	1	0.160135	4.6278	1.08043	5	44	0.0112867	0.113636	cg02783314,cg07714812,cg09779027,cg12226006,cg14827149,cg21133992,cg24571086	CDC42,FGFR2,FOXC1,INSR,TFCP2L1
GO Biological Process	GO:0090219	negative regulation of lipid kinase activity	394	0.00622173	1	0.16486	17.2255	0.116107	2	0.000414667	0.00714286	190	0.00177547	1	0.0975575	27.1497	0.0736655	2	3	0.00451467	0.666667	cg01081168,cg21184518	DAB2IP,PPP2R5A
GO Biological Process	GO:0021520	spinal cord motor neuron cell fate specification	395	0.00622497	1	0.164528	5.56239	0.719115	4	0.00256827	0.0142857	675	0.0337421	1	0.521877	6.78743	0.294662	2	12	0.00451467	0.166667	cg02483043,cg02833614,cg18097872,cg21133992	GLI2,NKX6-2
GO Biological Process	GO:0008219	cell death	396	0.00634126	1	0.167179	1.44537	32.5177	47	0.116135	0.167857	2152	0.2688	1	1	1.12026	30.3502	34	1236	0.0767494	0.0275081	cg02961385,cg03278514,cg04170948,cg04589649,cg04798016,cg06511312,cg06717565,cg08122051,cg09043941,cg09188385,cg09190748,cg09233429,cg09266087,cg09767588,cg11392550,cg11949335,cg11956819,cg12121765,cg12226006,cg13087761,cg14308466,cg14774995,cg15754752,cg16973527,cg17091056,cg17239876,cg18097872,cg18640536,cg18801045,cg19044229,cg19832331,cg21056788,cg21121082,cg21133992,cg21184518,cg21311834,cg2…	ARHGEF16,CDCA7,COMP,DAB2IP,DAP,DHCR24,DLC1,ENSG00000091436,ETS1,FGFR2,FGFR3,FGGY,GLI2,HERPUD1,JUN,LMNB1,MAP3K11,MYC,PAK6,PHLDA1,PLEC,PNMA1,PRF1,PRKCE,PRKCQ,PSME4,RNF216,SPG20,STK24,TBX5,UACA,VAV2,WWOX,XDH
GO Biological Process	GO:0043085	positive regulation of catalytic activity	397	0.00637379	1	0.167613	1.43795	33.3809	48	0.119218	0.171429	413	0.010608	1	0.268153	1.45966	27.4036	40	1116	0.0902934	0.0358423	cg01234251,cg01854776,cg03278514,cg04170948,cg04589649,cg04666346,cg04798016,cg05276184,cg06511312,cg06776201,cg09042791,cg09233429,cg09642740,cg09767588,cg09779027,cg10127554,cg10256045,cg11392550,cg12121765,cg12226006,cg13165983,cg13506485,cg14308466,cg14575356,cg14774995,cg14827149,cg15150652,cg16973527,cg17091056,cg17591574,cg18801045,cg19044229,cg19559984,cg19826115,cg21184518,cg21311834,cg2…	ABL2,AGAP1,AGAP3,ARHGAP15,ARHGAP18,ARHGAP27,ARHGEF16,ASAP1,CCND1,CDC42,CHN2,DAB2IP,DAP,DLC1,ENSG00000091436,FGFR2,FGFR3,FZD4,HERPUD1,INSR,IRS1,JUN,MAP3K11,MYC,MYO9A,PDGFA,PLCB2,PLCE1,PRKAR1B,PRKCE,PSME4,RGS14,RGS6,SNX9,TPM1,UACA,VAV2,WNT4,XDH,XRCC4
GO Biological Process	GO:0060541	respiratory system development	398	0.00649668	1	0.170415	1.97661	8.60057	17	0.0307163	0.0607143	443	0.0136593	1	0.321903	2.26248	4.41993	10	180	0.0225734	0.0555556	cg03357952,cg04666346,cg05794556,cg06717565,cg10127554,cg12226006,cg15556591,cg18097872,cg18699025,cg19447962,cg21133992,cg21311834,cg22659049,cg23879937,cg24545602,cg24571086,cg25929664	EPAS1,FGFR2,FGFR3,FGFRL1,GLI2,PDGFA,PHOX2B,SREBF1,TBX5,TNS3
GO Biological Process	GO:0090128	regulation of synapse maturation	399	0.0064972	1	0.170002	5.49366	0.728112	4	0.0026004	0.0142857	257	0.00350085	1	0.142214	9.39799	0.319217	3	13	0.00677201	0.230769	cg06888746,cg21184518,cg21660452,cg23985995	DAB2IP,NEURL,NRXN2
GO Biological Process	GO:0046901	tetrahydrofolylpolyglutamate biosynthetic process	400	0.00650659	1	0.169822	153.192	0.00652777	1	2.33135e-05	0.00357143	549	0.0245552	1	0.466951	40.7246	0.0245552	1	1	0.00225734	1	cg14055970	FPGS
GO Biological Process	GO:0030097	hemopoiesis	401	0.00651613	1	0.169647	1.73937	13.7981	24	0.0492789	0.0857143	223	0.00255376	1	0.119557	2.01109	9.94485	20	405	0.0451467	0.0493827	cg00034336,cg04869380,cg05264214,cg09767588,cg11113066,cg12226006,cg14827149,cg14829516,cg15022051,cg15150652,cg15517343,cg15857051,cg16536399,cg21853871,cg23014425,cg23879937,cg24006770,cg24527636,cg24545602,cg24571086,cg24975211,cg25546405,cg25929664,cg26190381	CDC42,DLL1,EPAS1,FAM20C,FGFR2,HDAC4,HOXB3,HOXB4,ID2,JUN,KLF6,NFATC1,NKX2-3,TACC3,TGFBR3,THRA,WASF2,WNT4,XRCC4,ZFP36L1
GO Biological Process	GO:0031952	regulation of protein autophosphorylation	402	0.00655246	1	0.170168	4.32022	1.15735	5	0.00413338	0.0178571	625	0.025155	1	0.420189	4.69899	0.638435	3	26	0.00677201	0.115385	cg04666346,cg09767588,cg10127554,cg14055970,cg25929664	ENG,JUN,PDGFA
GO Biological Process	GO:0002764	immune response-regulating signaling pathway	403	0.00656793	1	0.170147	1.8204	11.5359	21	0.0411997	0.075	1254	0.109466	1	0.911344	1.4434	9.6993	14	395	0.0316027	0.035443	cg04249605,cg04666346,cg05264214,cg05522011,cg05977072,cg09043941,cg09767588,cg10127554,cg12226006,cg13165983,cg14308466,cg14827149,cg15517343,cg16536399,cg21311834,cg23879937,cg24527636,cg24545602,cg24571086,cg25546405,cg25929664	CDC42,DUSP4,FGF5,FGFR2,FGFR3,HLA-DPA1,IRS1,JUN,NFATC1,PDGFA,PRKCE,PRKCQ,VAV2,WASF2
GO Biological Process	GO:0043587	tongue morphogenesis	404	0.00663138	1	0.171366	7.98593	0.375661	3	0.00134165	0.0107143	1681	0.180395	1	1	5.09058	0.196441	1	8	0.00225734	0.125	cg01407254,cg12245706,cg14196395	CYP26B1
GO Biological Process	GO:0061031	endodermal digestive tract morphogenesis	405	0.00670045	1	0.172723	7.95564	0.377091	3	0.00134675	0.0107143	250	0.00349319	1	0.145875	20.3623	0.0982207	2	4	0.00451467	0.5	cg00034336,cg12226006,cg24571086	FGFR2,ID2
GO Biological Process	GO:0016265	death	406	0.00680916	1	0.175093	1.43966	32.6466	47	0.116595	0.167857	2161	0.273529	1	1	1.11754	30.4239	34	1239	0.0767494	0.0274415	cg02961385,cg03278514,cg04170948,cg04589649,cg04798016,cg06511312,cg06717565,cg08122051,cg09043941,cg09188385,cg09190748,cg09233429,cg09266087,cg09767588,cg11392550,cg11949335,cg11956819,cg12121765,cg12226006,cg13087761,cg14308466,cg14774995,cg15754752,cg16973527,cg17091056,cg17239876,cg18097872,cg18640536,cg18801045,cg19044229,cg19832331,cg21056788,cg21121082,cg21133992,cg21184518,cg21311834,cg2…	ARHGEF16,CDCA7,COMP,DAB2IP,DAP,DHCR24,DLC1,ENSG00000091436,ETS1,FGFR2,FGFR3,FGGY,GLI2,HERPUD1,JUN,LMNB1,MAP3K11,MYC,PAK6,PHLDA1,PLEC,PNMA1,PRF1,PRKCE,PRKCQ,PSME4,RNF216,SPG20,STK24,TBX5,UACA,VAV2,WWOX,XDH
GO Biological Process	GO:0006915	apoptotic process	407	0.00688639	1	0.176644	1.48617	27.5876	41	0.0985272	0.146429	1873	0.203858	1	1	1.17475	25.5374	30	1040	0.0677201	0.0288462	cg02961385,cg03278514,cg04170948,cg04589649,cg06511312,cg06717565,cg08122051,cg09043941,cg09188385,cg09233429,cg09266087,cg09767588,cg11392550,cg11949335,cg11956819,cg12121765,cg12226006,cg13087761,cg14308466,cg14774995,cg16973527,cg17091056,cg17239876,cg18097872,cg18640536,cg18801045,cg19832331,cg21121082,cg21133992,cg21184518,cg21311834,cg22854985,cg23484159,cg23487517,cg23879937,cg23938483,cg2…	ARHGEF16,CDCA7,COMP,DAB2IP,DAP,DHCR24,DLC1,ETS1,FGFR2,FGFR3,GLI2,HERPUD1,JUN,LMNB1,MYC,PAK6,PHLDA1,PLEC,PNMA1,PRF1,PRKCE,PRKCQ,PSME4,RNF216,STK24,TBX5,UACA,VAV2,WWOX,XDH
GO Biological Process	GO:0046712	GDP catabolic process	408	0.00689122	1	0.176334	144.613	0.00691499	1	2.46964e-05	0.00357143	549	0.0245552	1	0.466951	40.7246	0.0245552	1	1	0.00225734	1	cg25903363	NUDT18
GO Biological Process	GO:0046067	dGDP catabolic process	408	0.00689122	1	0.176334	144.613	0.00691499	1	2.46964e-05	0.00357143	549	0.0245552	1	0.466951	40.7246	0.0245552	1	1	0.00225734	1	cg25903363	NUDT18
GO Biological Process	GO:0046057	dADP catabolic process	408	0.00689122	1	0.176334	144.613	0.00691499	1	2.46964e-05	0.00357143	549	0.0245552	1	0.466951	40.7246	0.0245552	1	1	0.00225734	1	cg25903363	NUDT18
GO Biological Process	GO:0030029	actin filament-based process	411	0.00690565	1	0.175414	1.81195	11.5897	21	0.0413919	0.075	339	0.00659743	1	0.203177	1.91896	9.38008	18	382	0.0406321	0.0471204	cg04666346,cg05276184,cg05348366,cg06216640,cg09188385,cg10127554,cg10365886,cg11546777,cg12121765,cg12449974,cg13087761,cg13518121,cg13995193,cg14827149,cg15705810,cg17591574,cg19735250,cg19987354,cg22659049,cg24527636,cg25929664	ABL2,CAPZB,CDC42,CORO2B,DLC1,FMNL1,FMNL2,FSCN1,LIMCH1,NEBL,PARVA,PDGFA,PIP5K1C,SHROOM3,SYNE2,TNXB,TPM1,WASF2
GO Biological Process	GO:0060539	diaphragm development	412	0.00691848	1	0.175313	7.86265	0.381551	3	0.00136268	0.0107143	1681	0.180395	1	1	5.09058	0.196441	1	8	0.00225734	0.125	cg03357952,cg15556591,cg18699025	FGFRL1
GO Biological Process	GO:0003149	membranous septum morphogenesis	413	0.00691941	1	0.174912	7.86226	0.38157	3	0.00136275	0.0107143	373	0.00845205	1	0.236567	13.5749	0.147331	2	6	0.00451467	0.333333	cg00034336,cg12226006,cg24571086	FGFR2,ID2
GO Biological Process	GO:0002573	myeloid leukocyte differentiation	414	0.00703218	1	0.177333	2.90923	2.74987	8	0.00982098	0.0285714	898	0.0512148	1	0.595415	2.48321	2.01353	5	82	0.0112867	0.0609756	cg05264214,cg09767588,cg11113066,cg14827149,cg15517343,cg16536399,cg25546405,cg25929664	CDC42,FAM20C,JUN,NFATC1,NKX2-3
GO Biological Process	GO:0008152	metabolic process	415	0.00709195	1	0.178409	1.10854	182.221	202	0.65079	0.721429	483	0.0183297	1	0.396195	1.09827	225.809	248	9196	0.559819	0.0269682	cg00169776,cg00225067,cg00234321,cg00526835,cg01081168,cg01095004,cg01101020,cg01168833,cg01234251,cg01407254,cg01771850,cg02483043,cg02767634,cg02783314,cg02833614,cg02917603,cg02961385,cg03004860,cg03155825,cg03278514,cg03357952,cg03358468,cg03466237,cg03599855,cg04110750,cg04170948,cg04249605,cg04517258,cg04589649,cg04666346,cg04683210,cg04784499,cg04798016,cg04869380,cg05034374,cg05264214,cg0…	A3GALT2,ABCB9,ABCC2,ABL2,ACOT7,ACYP2,ADM,ADSS,AGAP3,ALDH1L1,ALPP,ALPPL2,AMPD3,ANP32A,ARID1B,ARL4C,ATE1,ATF6B,B3GALT1,BACE1,BANP,CACTIN,CAPN13,CARS,CARS2,CAT,CCND1,CDC42,CDC7,CDCA7,CDYL,CERS6,CETP,CHST3,CNOT4,COL11A2,COL5A1,CPQ,CPT1A,CRCP,CREB5,CRTC1,CTDP1,CUBN,CYP26B1,CYTL1,DAB2IP,DAP,DCLK1,DCN,DCP1A,DDX51,DERL1,DHCR24,DLL1,DMRTB1,DPF3,DTL,DUSP4,ECI2,EHD3,EIF3H,ELF5,ENPP6,ENSG00000091436,ENSG0000…
GO Biological Process	GO:0060173	limb development	416	0.0071358	1	0.179081	2.00646	7.97423	16	0.0284794	0.0571429	177	0.00142084	1	0.0838056	2.92791	3.75694	11	153	0.0248307	0.0718954	cg01407254,cg02961385,cg06717565,cg08361180,cg09936919,cg12226006,cg12245706,cg13738327,cg14173476,cg14196395,cg18097872,cg21133992,cg21461745,cg24571086,cg25961952,cg27371456	B9D1,COMP,CYP26B1,FBXW4,FGFR2,GLI2,LRP5,OSR1,PITX1,SOX9,TBX5
GO Biological Process	GO:0000089	mitotic metaphase	417	0.00727654	1	0.182175	15.8767	0.12597	2	0.000449894	0.00714286	982	0.0718754	1	0.764133	13.5749	0.0736655	1	3	0.00225734	0.333333	cg06624731,cg10534659	MAD1L1
GO Biological Process	GO:0014068	positive regulation of phosphatidylinositol 3-kinase cascade	418	0.007384	1	0.184423	3.56988	1.68073	6	0.00600261	0.0214286	641	0.0278877	1	0.454209	3.46592	1.15409	4	47	0.00902934	0.0851064	cg04666346,cg10127554,cg10631356,cg21461745,cg24985060,cg25929664	CAT,PDGFA,SOX9,UBE3A
GO Biological Process	GO:0014014	negative regulation of gliogenesis	419	0.007387	1	0.184058	3.56956	1.68088	6	0.00600313	0.0214286	301	0.00523729	1	0.181652	5.61719	0.7121	4	29	0.00902934	0.137931	cg00034336,cg02483043,cg02833614,cg16213787,cg21311834,cg23879937	DLX2,FGFR3,ID2,NKX6-2
GO Biological Process	GO:0006639	acylglycerol metabolic process	420	0.00748089	1	0.185954	3.15854	2.21622	7	0.00791505	0.025	350	0.00707782	1	0.211121	3.13266	2.23452	7	91	0.0158013	0.0769231	cg04170948,cg10365886,cg10631356,cg11113066,cg13506485,cg15211864,cg23457506	CAT,CETP,CPT1A,LCLAT1,NKX2-3,PLCE1,TNXB
GO Biological Process	GO:0000082	G1/S transition of mitotic cell cycle	421	0.0075539	1	0.187322	2.5055	3.99122	10	0.0142544	0.0357143	2534	0.371625	1	1	1.24922	4.00249	5	163	0.0112867	0.0306749	cg00034336,cg05264214,cg09190748,cg10256045,cg15517343,cg15754752,cg16536399,cg21056788,cg24006770,cg25546405	CCNA1,CCND1,CDC7,ID2,NFATC1
GO Biological Process	GO:0061180	mammary gland epithelium development	422	0.00757432	1	0.187384	2.66437	3.37791	9	0.012064	0.0321429	146	0.00071354	1	0.051023	4.67331	1.49787	7	61	0.0158013	0.114754	cg00034336,cg10256045,cg10631356,cg12226006,cg13738327,cg14827149,cg18097872,cg21133992,cg24571086	CCND1,ELF5,FGFR2,GLI2,ID2,LRP5,WNT4
GO Biological Process	GO:0060601	lateral sprouting from an epithelium	423	0.00761077	1	0.18784	5.2458	0.762515	4	0.00272327	0.0142857	458	0.0152717	1	0.348115	10.1812	0.196441	2	8	0.00451467	0.25	cg12226006,cg18097872,cg21133992,cg24571086	FGFR2,GLI2
GO Biological Process	GO:0001525	angiogenesis	424	0.00769979	1	0.189589	1.82501	10.9589	20	0.0391388	0.0714286	365	0.00804763	1	0.230184	2.08082	6.72812	14	274	0.0316027	0.0510949	cg04666346,cg05891572,cg09767588,cg10127554,cg12226006,cg13518121,cg14055970,cg14308466,cg14827149,cg19990373,cg21121082,cg21184518,cg21853871,cg23014425,cg23487517,cg24527636,cg24545602,cg24571086,cg25929664,cg26494337	BMPER,CDC42,DAB2IP,ENG,EPAS1,ETS1,FGFR2,HOXB3,JUN,NRP2,PARVA,PDGFA,VAV2,WASF2
GO Biological Process	GO:0016226	iron-sulfur cluster assembly	425	0.00776852	1	0.190831	15.3438	0.130346	2	0.000465521	0.00714286	721	0.0392405	1	0.568197	6.26532	0.319217	2	13	0.00451467	0.153846	cg22840650,cg27317046	ISCA2,MMS19
GO Biological Process	GO:0044093	positive regulation of molecular function	426	0.00781675	1	0.191565	1.38077	39.8328	55	0.14226	0.196429	317	0.00585856	1	0.192944	1.45888	32.2164	47	1312	0.106095	0.0358232	cg01234251,cg01854776,cg02961385,cg03278514,cg04170948,cg04589649,cg04666346,cg04798016,cg04869380,cg05276184,cg06511312,cg06776201,cg09042791,cg09043941,cg09233429,cg09642740,cg09767588,cg09779027,cg10127554,cg10256045,cg10631356,cg11392550,cg12121765,cg12226006,cg13165983,cg13506485,cg14308466,cg14575356,cg14774995,cg14827149,cg15150652,cg16973527,cg17091056,cg17591574,cg18801045,cg19044229,cg1…	ABL2,AGAP1,AGAP3,ARHGAP15,ARHGAP18,ARHGAP27,ARHGEF16,ASAP1,CAT,CCND1,CDC42,CHN2,CRTC1,CYTL1,DAB2IP,DAP,DLC1,ENSG00000091436,ESR2,FGFR2,FGFR3,FZD4,HDAC4,HERPUD1,INSR,IRS1,JUN,MAP3K11,MYC,MYO9A,PDGFA,PLCB2,PLCE1,PRKAR1B,PRKCE,PRKCQ,PSME4,RGS14,RGS6,SNX9,TGFBR3,TPM1,UACA,VAV2,WNT4,XDH,XRCC4
GO Biological Process	GO:0060348	bone development	427	0.00781959	1	0.191186	2.26304	5.30261	12	0.0189379	0.0428571	354	0.00746715	1	0.220218	2.83302	2.82385	8	115	0.0180587	0.0695652	cg01407254,cg02961385,cg09486407,cg12226006,cg12245706,cg13738327,cg14196395,cg21311834,cg21461745,cg23014425,cg23879937,cg24571086	ANKRD11,COMP,CYP26B1,FGFR2,FGFR3,HOXB4,LRP5,SOX9
GO Biological Process	GO:0007167	enzyme linked receptor protein signaling pathway	428	0.00785738	1	0.191661	1.48305	26.9715	40	0.0963268	0.142857	274	0.00402784	1	0.15347	1.66332	18.6374	31	759	0.0699774	0.0408432	cg00395625,cg02783314,cg03357952,cg04666346,cg05522011,cg05977072,cg06511312,cg07714812,cg09767588,cg09779027,cg10127554,cg10849160,cg11392550,cg12226006,cg13165983,cg13506485,cg14047130,cg14055970,cg14308466,cg14774995,cg14827149,cg15556591,cg15824962,cg18097872,cg18699025,cg19447962,cg19990373,cg20085953,cg21184518,cg21311834,cg21461745,cg22155724,cg23879937,cg24006770,cg24545602,cg24571086,cg2…	ARHGEF16,ATP6V0A4,CDC42,CLNK,DAB2IP,DUSP4,ENG,FGF5,FGFR2,FGFR3,FGFRL1,FMOD,FOXC1,INHBB,INSR,IRS1,JUN,LTBP2,MYC,NCOR2,NRP2,PDGFA,PLCE1,PRKAR1B,PRKCE,RGS14,SKIL,SOX9,SREBF1,TGFBR3,VAV2
GO Biological Process	GO:0042990	regulation of transcription factor import into nucleus	429	0.00806188	1	0.196191	3.50262	1.713	6	0.00611786	0.0214286	1261	0.112687	1	0.932955	2.17198	1.84164	4	75	0.00902934	0.0533333	cg03278514,cg14829516,cg16973527,cg23879937,cg23985408,cg24975211	FBXW11,TACC3,THRA,UACA
GO Biological Process	GO:0035357	peroxisome proliferator activated receptor signaling pathway	430	0.00818392	1	0.198698	14.9317	0.133943	2	0.000478368	0.00714286	1282	0.116905	1	0.952018	8.14492	0.122776	1	5	0.00225734	0.2	cg13425135,cg14344989	RXRA
GO Biological Process	GO:0030900	forebrain development	431	0.0082185	1	0.199075	1.66281	15.6362	26	0.0558436	0.0928571	102	0.000198093	1	0.0202755	2.54529	7.46478	19	304	0.0428894	0.0625	cg00034336,cg03155825,cg03358468,cg03599855,cg05522011,cg06906952,cg08361180,cg10849160,cg11325273,cg12121765,cg12226006,cg14827149,cg16213787,cg18097872,cg21121082,cg21133992,cg21184518,cg21311834,cg22079102,cg23487517,cg23879937,cg24571086,cg25024515,cg25961952,cg26494337,cg27371456	DAB2IP,DCLK1,DLC1,DLX2,DPCD,ETS1,EXT1,FGFR2,FGFR3,GLI2,ID2,NCOR2,OGDH,PITX1,PRDM8,PTPRS,TACC3,WNT4,ZBTB18
[truncated: 6,719 more rows]
