# Supplementary material for: Genome-wide analysis of aberrant methylation of enhancer DNA in human osteoarthritis
Source: BMC Med Genomics. 2020 Jan 3;13:1. doi: 10.1186/s12920-019-0646-9 (PMC6942377; doi:10.1186/s12920-019-0646-9)
Supplement: Supplementary file 6 — Additional file 6: Table S4. Function enrichement of eDMCs of cluster 1 and 2 in Fig. 4b. [file 12920_2019_646_MOESM6_ESM.xlsx]

## Sheet: Cluster1_function
# GREAT version 3.0.0	Species assembly: hg19	Association rule: Basal+extension: 5000 bp upstream, 1000 bp downstream, 1000000 bp max extension, curated regulatory domains included
# Ontology summary statistics are provided in the footer.
#
# Ontology	ID	Desc	BinomRank	BinomP	BinomBonfP	BinomFdrQ	RegionFoldEnrich	ExpRegions	ObsRegions	GenomeFrac	SetCov	HyperRank	HyperP	HyperBonfP	HyperFdrQ	GeneFoldEnrich	ExpGenes	ObsGenes	TotalGenes	GeneSetCov	TermCov	Regions	Genes
GO Molecular Function	GO:0043565	sequence-specific DNA binding	1	7.00005e-45	2.58162e-41	2.58162e-41	4.44519	25.4207	113	0.0934585	0.415441	3	2.6457e-11	9.75736e-08	3.25245e-08	3.31843	12.0539	40	697	0.128205	0.0573888	cg00213301,cg00216138,cg00396667,cg01020413,cg01094891,cg01180552,cg01593673,cg01721569,cg01733176,cg01951086,cg02037307,cg02497558,cg02676167,cg02725370,cg02749463,cg02873421,cg03018496,cg03769939,cg03943773,cg03972665,cg04022561,cg04101060,cg04166294,cg04223420,cg04800503,cg05171952,cg05516295,cg05571619,cg05581451,cg05793013,cg06088745,cg06185532,cg06186155,cg07274716,cg07541744,cg07584669,cg0…	BCL11B,FOXF1,FOXK1,FOXL2,FOXQ1,GATA6,GLI2,HDAC4,HMGA2,HOXB1,HOXB2,HOXB3,HOXB4,HOXB5,HOXB6,HOXD3,HOXD8,IRX3,IRX5,IRX6,ISL1,KIF2C,MEIS1,MEIS2,NCOR2,NKX1-1,NR2F1,NR2F2,PITX1,PITX2,POU5F2,PRDM16,RUNX3,SATB2,SIX1,SIX6,TBX20,TBX5,TSHZ3,ZFHX3
GO Molecular Function	GO:0003700	sequence-specific DNA binding transcription factor activity	2	4.06072e-41	1.49759e-37	7.48797e-38	3.58269	35.1691	126	0.129298	0.463235	1	1.0529e-11	3.88311e-08	3.88311e-08	2.85204	17.8819	51	1034	0.163462	0.049323	cg00213301,cg00216138,cg00275503,cg00396667,cg01020413,cg01094891,cg01180552,cg01593673,cg01721569,cg01733176,cg01951086,cg02037307,cg02497558,cg02676167,cg02725370,cg02749463,cg02873421,cg03018496,cg03724752,cg03769939,cg03943773,cg03972665,cg04022561,cg04101060,cg04166294,cg04223420,cg04800503,cg05171952,cg05516295,cg05571619,cg05581451,cg05793013,cg05795849,cg06088745,cg06185532,cg06186155,cg0…	ARNT2,BCL11B,BHLHE40,CCRN4L,FOXF1,FOXK1,FOXL2,FOXQ1,GATA6,GLI2,GTF2I,GTF2IRD1,HMGA2,HOXB1,HOXB2,HOXB3,HOXB4,HOXB5,HOXB6,HOXD3,HOXD8,IRF8,IRX3,IRX5,IRX6,ISL1,LCOR,MEIS1,MEIS2,NKX1-1,NR2F1,NR2F2,PITX1,PITX2,POU5F2,RUNX3,SATB2,SIM1,SIX1,SIX6,SLC30A9,TBX20,TBX4,TBX5,TCF21,TRERF1,TSHZ3,TWIST2,ZFHX3,ZNF154,ZNF236
GO Molecular Function	GO:0001071	nucleic acid binding transcription factor activity	3	6.60194e-41	2.4348e-37	8.11598e-38	3.56606	35.3331	126	0.129901	0.463235	2	1.09096e-11	4.02345e-08	2.01173e-08	2.84929	17.8992	51	1035	0.163462	0.0492754	cg00213301,cg00216138,cg00275503,cg00396667,cg01020413,cg01094891,cg01180552,cg01593673,cg01721569,cg01733176,cg01951086,cg02037307,cg02497558,cg02676167,cg02725370,cg02749463,cg02873421,cg03018496,cg03724752,cg03769939,cg03943773,cg03972665,cg04022561,cg04101060,cg04166294,cg04223420,cg04800503,cg05171952,cg05516295,cg05571619,cg05581451,cg05793013,cg05795849,cg06088745,cg06185532,cg06186155,cg0…	ARNT2,BCL11B,BHLHE40,CCRN4L,FOXF1,FOXK1,FOXL2,FOXQ1,GATA6,GLI2,GTF2I,GTF2IRD1,HMGA2,HOXB1,HOXB2,HOXB3,HOXB4,HOXB5,HOXB6,HOXD3,HOXD8,IRF8,IRX3,IRX5,IRX6,ISL1,LCOR,MEIS1,MEIS2,NKX1-1,NR2F1,NR2F2,PITX1,PITX2,POU5F2,RUNX3,SATB2,SIM1,SIX1,SIX6,SLC30A9,TBX20,TBX4,TBX5,TCF21,TRERF1,TSHZ3,TWIST2,ZFHX3,ZNF154,ZNF236
GO Molecular Function	GO:0003677	DNA binding	4	3.11754e-31	1.14975e-27	2.87437e-28	2.48951	59.0478	147	0.217088	0.540441	4	2.46143e-08	9.07777e-05	2.26944e-05	1.86998	41.1769	77	2381	0.246795	0.0323394	cg00213301,cg00216138,cg00223767,cg00275503,cg00396667,cg01020413,cg01094891,cg01180552,cg01593673,cg01721569,cg01733176,cg01951086,cg02037307,cg02497558,cg02676167,cg02725370,cg02749463,cg02839802,cg02873421,cg03018496,cg03491895,cg03724752,cg03769939,cg03943773,cg03972665,cg04022561,cg04101060,cg04166294,cg04223420,cg04800503,cg04843555,cg05171952,cg05516295,cg05571619,cg05581451,cg05715751,cg0…	ARNT2,BANP,BASP1,BCL11B,BHLHE40,CBX4,CHD7,DMC1,DNAJB6,EGFR,ENSG00000171282,ERBB4,EXO1,FOXF1,FOXK1,FOXL2,FOXQ1,GATA6,GLI2,GTF2I,GTF2IRD1,H2AFY,HDAC4,HMGA2,HOXB1,HOXB2,HOXB3,HOXB4,HOXB5,HOXB6,HOXD3,HOXD8,IKZF2,IRF8,IRX3,IRX5,IRX6,ISL1,KIF2C,KLF6,LCOR,MEIS1,MEIS2,MGMT,NABP1,NCOR2,NKX1-1,NR2F1,NR2F2,PITX1,PITX2,POU5F2,PRDM16,RUNX3,SATB2,SIM1,SIX1,SIX6,SPHK1,TBX20,TBX4,TBX5,TCF21,TRERF1,TSHZ3,TWIST2,W…
GO Molecular Function	GO:0003676	nucleic acid binding	5	7.81022e-28	2.88041e-24	5.76082e-25	2.12159	77.3005	164	0.284193	0.602941	7	1.56936e-06	0.00578781	0.00082683	1.58305	58.7475	93	3397	0.298077	0.0273771	cg00213301,cg00216138,cg00223767,cg00275503,cg00396667,cg00569808,cg00797500,cg01020413,cg01094891,cg01180552,cg01593673,cg01721569,cg01733176,cg01951086,cg02037307,cg02497558,cg02676167,cg02725370,cg02749463,cg02839802,cg02873421,cg03018496,cg03491895,cg03684571,cg03724752,cg03769939,cg03943773,cg03972665,cg04022561,cg04101060,cg04131890,cg04166294,cg04223420,cg04800503,cg04843555,cg05171952,cg0…	ADARB2,ARNT2,ARPP21,BANP,BASP1,BCL11B,BHLHE40,BRD9,CBX4,CBX8,CELF2,CHD7,CPEB4,DDX17,DMC1,DNAJB6,EGFR,ENSG00000115128,ENSG00000171282,ERBB4,EXO1,FOXF1,FOXK1,FOXL2,FOXQ1,GATA6,GLI2,GTF2I,GTF2IRD1,H2AFY,HDAC4,HMGA2,HOXB1,HOXB2,HOXB3,HOXB4,HOXB5,HOXB6,HOXD3,HOXD8,HSPA1A,IKZF2,IREB2,IRF8,IRX3,IRX5,IRX6,ISL1,KIF2C,KLF6,LCOR,MEIS1,MEIS2,MGMT,MRPL3,NABP1,NCOR2,NKX1-1,NR2F1,NR2F2,PITX1,PITX2,POU5F2,PRDM16…
GO Molecular Function	GO:0033613	activating transcription factor binding	6	1.40795e-27	5.1925e-24	8.65417e-25	14.4722	2.28023	33	0.00838321	0.121324	23	0.0020022	1	0.321048	5.55997	0.899285	5	52	0.0160256	0.0961538	cg01733176,cg01951086,cg02725370,cg03943773,cg03972665,cg04022561,cg05581451,cg05795849,cg08979895,cg09626054,cg09781994,cg09854515,cg10055501,cg10536898,cg10682299,cg11707035,cg11792671,cg12569835,cg13891220,cg15739913,cg17223170,cg17242937,cg17356718,cg18736431,cg19304088,cg19370653,cg19449565,cg20298668,cg21029045,cg24005685,cg24925400,cg26708319,cg27360685	BHLHE40,HDAC4,ISL1,PITX2,TBX20
GO Molecular Function	GO:0000988	protein binding transcription factor activity	7	3.03779e-27	1.12034e-23	1.60048e-24	4.26084	17.6022	75	0.0647139	0.275735	10	3.96897e-05	0.146376	0.0146376	2.55759	8.99285	23	520	0.073718	0.0442308	cg00213301,cg00216138,cg00328597,cg00396667,cg01733176,cg01951086,cg02037307,cg02725370,cg02839802,cg03018496,cg03943773,cg03972665,cg04022561,cg04101060,cg04223420,cg04843555,cg05171952,cg05516295,cg05581451,cg05795849,cg07274716,cg08206318,cg08979895,cg09103187,cg09510752,cg09626054,cg09781994,cg09854515,cg10055501,cg10536898,cg10682299,cg11291003,cg11650763,cg11707035,cg11792671,cg12309653,cg1…	ABRA,ACTN2,BASP1,BHLHE40,CBX4,DDX17,HDAC4,HMGA2,ISL1,MED9,MEIS2,NACA2,NCOR2,NR2F1,NR2F2,PITX1,PITX2,PRDM16,SLC30A9,TBX20,TRERF1,TWIST2,WWC1
GO Molecular Function	GO:0003682	chromatin binding	8	2.68476e-25	9.9014e-22	1.23767e-22	5.0608	11.8558	60	0.0435876	0.220588	13	0.000189031	0.697145	0.0536265	2.73056	6.22582	17	360	0.0544872	0.0472222	cg01020413,cg01094891,cg01721569,cg01733176,cg01951086,cg02676167,cg02725370,cg03943773,cg03972665,cg04022561,cg05516295,cg05581451,cg07050692,cg08217163,cg08979895,cg09103187,cg09510752,cg09781994,cg09854515,cg10002850,cg10055501,cg10397765,cg10536898,cg10552446,cg10682299,cg11241663,cg11291003,cg11707035,cg12363903,cg12524725,cg12569835,cg13891220,cg14799457,cg16204205,cg17131837,cg17223170,cg1…	CBX4,CHD7,EGFR,GATA6,GLI2,H2AFY,HMGA2,ISL1,MEIS1,NCOR2,PITX2,SATB2,SIX1,SLC30A9,TRERF1,TSHZ3,TWIST2
GO Molecular Function	GO:0044212	transcription regulatory region DNA binding	9	8.92071e-25	3.28996e-21	3.65551e-22	4.59213	13.9369	64	0.0512385	0.235294	6	3.38153e-07	0.00124711	0.000207852	3.53367	6.22582	22	360	0.0705128	0.0611111	cg00223767,cg00275503,cg01094891,cg01593673,cg01733176,cg01951086,cg02725370,cg02749463,cg02873421,cg03491895,cg03769939,cg03943773,cg03972665,cg04022561,cg04800503,cg04843555,cg05581451,cg05795849,cg06185532,cg06186155,cg08578568,cg08979895,cg09626054,cg09781994,cg09854515,cg09952002,cg10055501,cg10233830,cg10397765,cg10536898,cg10682299,cg11707035,cg11792671,cg12569835,cg12570134,cg13891220,cg1…	BASP1,BCL11B,BHLHE40,CBX4,ERBB4,FOXF1,GATA6,GLI2,HDAC4,HMGA2,HOXB3,ISL1,NCOR2,PITX2,RUNX3,SIX1,TBX20,TBX5,TCF21,WNT11,ZFHX3,ZNF536
GO Molecular Function	GO:0000975	regulatory region DNA binding	10	2.20234e-24	8.12223e-21	8.12223e-22	4.51433	14.1771	64	0.0521216	0.235294	5	1.15611e-07	0.000426372	8.52744e-05	3.62383	6.34688	23	367	0.073718	0.0626703	cg00223767,cg00275503,cg01094891,cg01593673,cg01733176,cg01951086,cg02725370,cg02749463,cg02873421,cg03491895,cg03769939,cg03943773,cg03972665,cg04022561,cg04800503,cg04843555,cg05581451,cg05795849,cg06185532,cg06186155,cg08578568,cg08979895,cg09626054,cg09781994,cg09854515,cg09952002,cg10055501,cg10233830,cg10397765,cg10536898,cg10682299,cg11707035,cg11792671,cg12569835,cg12570134,cg13891220,cg1…	BASP1,BCL11B,BHLHE40,CBX4,ERBB4,FOXF1,GATA6,GLI2,HDAC4,HMGA2,HOXB3,IRF8,ISL1,NCOR2,PITX2,RUNX3,SIX1,TBX20,TBX5,TCF21,WNT11,ZFHX3,ZNF536
GO Molecular Function	GO:0001102	RNA polymerase II activating transcription factor binding	11	1.01615e-23	3.74758e-20	3.40689e-21	17.1108	1.51951	26	0.00558642	0.0955882	28	0.00301084	1	0.39657	6.60843	0.605288	4	35	0.0128205	0.114286	cg01733176,cg01951086,cg02725370,cg03943773,cg03972665,cg04022561,cg05581451,cg05795849,cg08979895,cg09626054,cg09781994,cg09854515,cg10055501,cg10536898,cg10682299,cg13891220,cg15739913,cg17223170,cg17242937,cg19304088,cg19370653,cg21029045,cg24005685,cg24925400,cg26708319,cg27360685	BHLHE40,ISL1,PITX2,TBX20
GO Molecular Function	GO:0001012	RNA polymerase II regulatory region DNA binding	12	1.74151e-23	6.4227e-20	5.35225e-21	8.82294	4.19361	37	0.0154177	0.136029	16	0.000419168	1	0.0966182	4.49116	1.78128	8	103	0.025641	0.0776699	cg01593673,cg01733176,cg01951086,cg02725370,cg02749463,cg02873421,cg03769939,cg03943773,cg03972665,cg04800503,cg05581451,cg06186155,cg08979895,cg09626054,cg09781994,cg09854515,cg09952002,cg10055501,cg10233830,cg10682299,cg12570134,cg13891220,cg14799457,cg16204205,cg16787431,cg17242937,cg17616537,cg18181923,cg19304088,cg19370653,cg20000602,cg21029045,cg21853871,cg23014425,cg24005685,cg24925400,cg2…	BCL11B,GATA6,HOXB3,NCOR2,PITX2,RUNX3,TBX20,TBX5
GO Molecular Function	GO:0000977	RNA polymerase II regulatory region sequence-specific DNA binding	13	5.58828e-23	2.06096e-19	1.58535e-20	8.89147	4.04882	36	0.0148854	0.132353	21	0.00165652	1	0.290917	4.08855	1.7121	7	99	0.0224359	0.0707071	cg01593673,cg01733176,cg01951086,cg02725370,cg02749463,cg02873421,cg03769939,cg03943773,cg03972665,cg04800503,cg05581451,cg06186155,cg08979895,cg09626054,cg09781994,cg09854515,cg09952002,cg10055501,cg10233830,cg10682299,cg12570134,cg13891220,cg14799457,cg16204205,cg16787431,cg17242937,cg17616537,cg18181923,cg19304088,cg19370653,cg21029045,cg21853871,cg23014425,cg24005685,cg24925400,cg26708319	BCL11B,GATA6,HOXB3,PITX2,RUNX3,TBX20,TBX5
GO Molecular Function	GO:0001076	RNA polymerase II transcription factor binding transcription factor activity	14	9.62956e-20	3.55138e-16	2.5367e-17	7.33227	4.77342	35	0.0175493	0.128676	24	0.00207968	1	0.319577	3.92977	1.78128	7	103	0.0224359	0.0679612	cg01733176,cg01951086,cg02725370,cg03943773,cg03972665,cg04022561,cg05581451,cg05795849,cg08979895,cg09103187,cg09626054,cg09781994,cg09854515,cg10055501,cg10536898,cg10682299,cg11707035,cg12524725,cg12569835,cg13891220,cg15739913,cg17223170,cg17242937,cg17356718,cg18736431,cg19246977,cg19304088,cg19370653,cg19449565,cg20298668,cg21029045,cg24005685,cg24925400,cg26708319,cg27360685	BHLHE40,ISL1,MED9,PITX2,TBX20,TRERF1,TWIST2
GO Molecular Function	GO:0043021	ribonucleoprotein complex binding	15	9.82474e-20	3.62336e-16	2.41557e-17	22.2846	0.852606	19	0.00313458	0.0698529	612	0.655599	1	1	0.94793	1.05493	1	61	0.00320513	0.0163934	cg01733176,cg01951086,cg02725370,cg03943773,cg03972665,cg05581451,cg08979895,cg09781994,cg09854515,cg10055501,cg10682299,cg13891220,cg17242937,cg19304088,cg19370653,cg21029045,cg24005685,cg24925400,cg26708319	PITX2
GO Molecular Function	GO:0097159	organic cyclic compound binding	16	2.27389e-19	8.38611e-16	5.24132e-17	1.62405	117.608	191	0.43238	0.702206	11	9.64784e-05	0.355812	0.0323466	1.33448	92.9203	124	5373	0.397436	0.0230784	cg00213301,cg00216138,cg00223767,cg00275503,cg00328597,cg00396667,cg00569808,cg00797500,cg01020413,cg01094891,cg01180552,cg01378062,cg01407254,cg01593673,cg01721569,cg01733176,cg01951086,cg02037307,cg02340615,cg02497558,cg02676167,cg02725370,cg02749463,cg02839802,cg02873421,cg03018496,cg03491895,cg03684571,cg03709468,cg03724752,cg03769939,cg03943773,cg03972665,cg03975844,cg04005843,cg04022561,cg0…	ABCG1,ACTG1,ADARB2,ARNT2,ARPP21,ATP11A,BANP,BASP1,BCL11B,BHLHE40,BRD9,CAMK2D,CBX4,CBX8,CELF2,CHD7,CPEB4,CYP26B1,DDX17,DHCR24,DMC1,DNAJB6,DNM3,EGFR,ENSG00000115128,ENSG00000171282,EPHA3,EPHA4,ERBB4,EXO1,FASN,FOXF1,FOXK1,FOXL2,FOXQ1,FYN,GATA6,GIMAP4,GIMAP6,GLI2,GTF2I,GTF2IRD1,H2AFY,HDAC4,HMGA2,HOXB1,HOXB2,HOXB3,HOXB4,HOXB5,HOXB6,HOXD3,HOXD8,HSPA1A,HSPA1L,IKZF2,IREB2,IRF8,IRX3,IRX5,IRX6,ISL1,KIF2C,K…
GO Molecular Function	GO:0001078	RNA polymerase II core promoter proximal region sequence-specific DNA binding transcription factor activity involved in negative regulation of transcription	17	2.81785e-19	1.03922e-15	6.11308e-17	14.0808	1.63343	23	0.00600527	0.0845588	25	0.00241754	1	0.356635	7.00894	0.5707	4	33	0.0128205	0.121212	cg00275503,cg01733176,cg01951086,cg02725370,cg03943773,cg03972665,cg05581451,cg05795849,cg08979895,cg09781994,cg09854515,cg10055501,cg10682299,cg13891220,cg15739913,cg17131837,cg17242937,cg19304088,cg19370653,cg21029045,cg24005685,cg24925400,cg26708319	BHLHE40,HMGA2,PITX2,TCF21
GO Molecular Function	GO:0001105	RNA polymerase II transcription coactivator activity	18	2.88754e-19	1.06493e-15	5.91625e-17	12.9734	1.84994	24	0.00680123	0.0882353	36	0.00618295	1	0.633409	7.88505	0.380467	3	22	0.00961539	0.136364	cg01733176,cg01951086,cg02725370,cg03943773,cg03972665,cg04022561,cg05581451,cg08979895,cg09626054,cg09781994,cg09854515,cg10055501,cg10536898,cg10682299,cg13891220,cg17223170,cg17242937,cg19304088,cg19370653,cg21029045,cg24005685,cg24925400,cg26708319,cg27360685	ISL1,PITX2,TBX20
GO Molecular Function	GO:0001227	RNA polymerase II transcription regulatory region sequence-specific DNA binding transcription factor activity involved in negative regulation of transcription	19	1.26619e-18	4.66969e-15	2.45773e-16	13.1308	1.75161	23	0.00643976	0.0845588	28	0.00301084	1	0.39657	6.60843	0.605288	4	35	0.0128205	0.114286	cg00275503,cg01733176,cg01951086,cg02725370,cg03943773,cg03972665,cg05581451,cg05795849,cg08979895,cg09781994,cg09854515,cg10055501,cg10682299,cg13891220,cg15739913,cg17131837,cg17242937,cg19304088,cg19370653,cg21029045,cg24005685,cg24925400,cg26708319	BHLHE40,HMGA2,PITX2,TCF21
GO Molecular Function	GO:1901363	heterocyclic compound binding	20	1.47509e-18	5.44014e-15	2.72007e-16	1.61719	116.251	188	0.427393	0.691176	12	0.000130036	0.479571	0.0399642	1.33104	91.6579	122	5300	0.391026	0.0230189	cg00213301,cg00216138,cg00223767,cg00275503,cg00328597,cg00396667,cg00569808,cg00797500,cg01020413,cg01094891,cg01180552,cg01378062,cg01407254,cg01593673,cg01721569,cg01733176,cg01951086,cg02037307,cg02340615,cg02497558,cg02676167,cg02725370,cg02749463,cg02839802,cg02873421,cg03018496,cg03491895,cg03684571,cg03709468,cg03724752,cg03769939,cg03943773,cg03972665,cg03975844,cg04022561,cg04098763,cg0…	ABCG1,ACTG1,ADARB2,ARNT2,ARPP21,ATP11A,BANP,BASP1,BCL11B,BHLHE40,BRD9,CAMK2D,CBX4,CBX8,CELF2,CHD7,CPEB4,CYP26B1,DDX17,DHCR24,DMC1,DNAJB6,DNM3,EGFR,ENSG00000115128,ENSG00000171282,EPHA3,EPHA4,ERBB4,EXO1,FASN,FOXF1,FOXK1,FOXL2,FOXQ1,FYN,GATA6,GIMAP4,GIMAP6,GLI2,GTF2I,GTF2IRD1,H2AFY,HDAC4,HMGA2,HOXB1,HOXB2,HOXB3,HOXB4,HOXB5,HOXB6,HOXD3,HOXD8,HSPA1A,HSPA1L,IKZF2,IREB2,IRF8,IRX3,IRX5,IRX6,ISL1,KIF2C,K…
GO Molecular Function	GO:0000976	transcription regulatory region sequence-specific DNA binding	21	1.50385e-18	5.54621e-15	2.64105e-16	5.65564	7.07259	40	0.0260022	0.147059	42	0.00897798	1	0.788352	2.75351	2.90538	8	168	0.025641	0.0476191	cg01593673,cg01733176,cg01951086,cg02725370,cg02749463,cg02873421,cg03769939,cg03943773,cg03972665,cg04022561,cg04800503,cg05581451,cg06186155,cg08979895,cg09626054,cg09781994,cg09854515,cg09952002,cg10055501,cg10233830,cg10536898,cg10682299,cg12570134,cg13891220,cg14799457,cg16204205,cg16787431,cg17223170,cg17242937,cg17616537,cg18181923,cg19304088,cg19370653,cg21029045,cg21853871,cg23014425,cg2…	BCL11B,GATA6,HOXB3,ISL1,PITX2,RUNX3,TBX20,TBX5
GO Molecular Function	GO:0031490	chromatin DNA binding	22	8.17198e-18	3.01383e-14	1.36992e-15	15.7089	1.27316	20	0.00468074	0.0735294	249	0.116639	1	1	3.40139	0.587994	2	34	0.00641026	0.0588235	cg01733176,cg01951086,cg02725370,cg03943773,cg03972665,cg05581451,cg08979895,cg09781994,cg09854515,cg10055501,cg10682299,cg13891220,cg17131837,cg17242937,cg19304088,cg19370653,cg21029045,cg24005685,cg24925400,cg26708319	HMGA2,PITX2
GO Molecular Function	GO:0001191	RNA polymerase II transcription factor binding transcription factor activity involved in negative regulation of transcription	23	9.27641e-18	3.42114e-14	1.48745e-15	14.1707	1.48193	21	0.00544826	0.0772059	204	0.0839742	1	1	4.13027	0.48423	2	28	0.00641026	0.0714286	cg01733176,cg01951086,cg02725370,cg03943773,cg03972665,cg05581451,cg05795849,cg08979895,cg09781994,cg09854515,cg10055501,cg10682299,cg13891220,cg15739913,cg17242937,cg19304088,cg19370653,cg21029045,cg24005685,cg24925400,cg26708319	BHLHE40,PITX2
GO Molecular Function	GO:0051219	phosphoprotein binding	24	1.06264e-17	3.91902e-14	1.63293e-15	15.4918	1.29101	20	0.00474635	0.0735294	320	0.188841	1	1	2.51408	0.795521	2	46	0.00641026	0.0434783	cg01733176,cg01951086,cg02725370,cg03943773,cg03972665,cg05581451,cg08979895,cg09781994,cg09854515,cg10055501,cg10682299,cg13891220,cg17242937,cg19304088,cg19370653,cg21029045,cg24005685,cg24925400,cg25456068,cg26708319	CBX4,PITX2
GO Molecular Function	GO:0001190	RNA polymerase II transcription factor binding transcription factor activity involved in positive regulation of transcription	25	2.18044e-17	8.04148e-14	3.21659e-15	10.6777	2.24767	24	0.00826351	0.0882353	85	0.0190568	1	0.826841	5.2567	0.5707	3	33	0.00961539	0.0909091	cg01733176,cg01951086,cg02725370,cg03943773,cg03972665,cg04022561,cg05581451,cg08979895,cg09626054,cg09781994,cg09854515,cg10055501,cg10536898,cg10682299,cg13891220,cg17223170,cg17242937,cg19304088,cg19370653,cg21029045,cg24005685,cg24925400,cg26708319,cg27360685	ISL1,PITX2,TBX20
GO Molecular Function	GO:0001085	RNA polymerase II transcription factor binding	26	1.17435e-16	4.33099e-13	1.66576e-14	7.80478	3.58754	28	0.0131895	0.102941	84	0.0182928	1	0.803141	3.28544	1.52187	5	88	0.0160256	0.0568182	cg01733176,cg01951086,cg02725370,cg03943773,cg03972665,cg04022561,cg05581451,cg05795849,cg08979895,cg09626054,cg09781994,cg09854515,cg10055501,cg10536898,cg10682299,cg13891220,cg14799457,cg15739913,cg16204205,cg17223170,cg17242937,cg19304088,cg19370653,cg21029045,cg24005685,cg24925400,cg26708319,cg27360685	BHLHE40,GATA6,ISL1,PITX2,TBX20
GO Molecular Function	GO:0000978	RNA polymerase II core promoter proximal region sequence-specific DNA binding	27	3.82813e-16	1.41182e-12	5.22895e-14	12.7952	1.56308	20	0.00574663	0.0735294	267	0.133989	1	1	3.12561	0.639876	2	37	0.00641026	0.054054	cg01733176,cg01951086,cg02725370,cg03943773,cg03972665,cg05581451,cg08979895,cg09781994,cg09854515,cg10055501,cg10682299,cg13891220,cg17242937,cg18181923,cg19304088,cg19370653,cg21029045,cg24005685,cg24925400,cg26708319	BCL11B,PITX2
GO Molecular Function	GO:0001104	RNA polymerase II transcription cofactor activity	28	8.05839e-15	2.97193e-11	1.0614e-12	7.25789	3.58231	26	0.0131702	0.0955882	41	0.00863173	1	0.776435	3.96053	1.26246	5	73	0.0160256	0.0684932	cg01733176,cg01951086,cg02725370,cg03943773,cg03972665,cg04022561,cg05581451,cg08979895,cg09103187,cg09626054,cg09781994,cg09854515,cg10055501,cg10536898,cg10682299,cg13891220,cg17223170,cg17242937,cg19246977,cg19304088,cg19370653,cg21029045,cg24005685,cg24925400,cg26708319,cg27360685	ISL1,MED9,PITX2,TBX20,TRERF1
GO Molecular Function	GO:0000989	transcription factor binding transcription factor activity	29	2.64915e-14	9.77006e-11	3.36899e-12	3.17137	17.3427	55	0.0637598	0.202206	14	0.000263114	0.970364	0.0693117	2.35786	8.90638	21	515	0.0673077	0.0407767	cg00213301,cg00216138,cg00328597,cg01733176,cg01951086,cg02725370,cg02839802,cg03018496,cg03943773,cg03972665,cg04022561,cg04843555,cg05581451,cg05795849,cg08979895,cg09103187,cg09626054,cg09781994,cg09854515,cg10055501,cg10536898,cg10682299,cg11650763,cg11707035,cg11792671,cg12309653,cg12524725,cg12569835,cg13891220,cg15739913,cg16531386,cg17223170,cg17242937,cg17356718,cg17826834,cg17975443,cg1…	ABRA,ACTN2,BASP1,BHLHE40,CBX4,DDX17,HDAC4,ISL1,MED9,MEIS2,NACA2,NCOR2,NR2F1,NR2F2,PITX2,PRDM16,SLC30A9,TBX20,TRERF1,TWIST2,WWC1
GO Molecular Function	GO:0008134	transcription factor binding	30	3.00242e-14	1.10729e-10	3.69097e-12	3.41908	14.6238	50	0.0537641	0.183824	20	0.00111742	1	0.206052	2.2676	7.93792	18	459	0.0576923	0.0392157	cg00213301,cg00216138,cg00275503,cg01733176,cg01951086,cg02725370,cg03943773,cg03972665,cg04022561,cg05571619,cg05581451,cg05795849,cg08578568,cg08979895,cg09103187,cg09626054,cg09781994,cg09854515,cg10055501,cg10233830,cg10536898,cg10682299,cg11032188,cg11707035,cg11792671,cg12309653,cg12569835,cg13891220,cg14799457,cg15739913,cg16204205,cg16243532,cg16314733,cg17131837,cg17223170,cg17242937,cg1…	ARNT2,BHLHE40,FOXF1,FOXL2,FOXQ1,GATA6,HDAC4,HMGA2,ISL1,LCOR,MEIS2,NACA2,NCOR2,PITX2,TBX20,TBX5,TCF21,TRERF1
GO Molecular Function	GO:0003712	transcription cofactor activity	31	1.92217e-13	7.08897e-10	2.28677e-11	3.15317	16.4914	52	0.06063	0.191176	17	0.000809756	1	0.17567	2.26994	8.37027	19	484	0.0608974	0.0392562	cg00213301,cg00216138,cg00328597,cg01733176,cg01951086,cg02725370,cg02839802,cg03018496,cg03943773,cg03972665,cg04022561,cg04843555,cg05581451,cg08979895,cg09103187,cg09626054,cg09781994,cg09854515,cg10055501,cg10536898,cg10682299,cg11650763,cg11707035,cg11792671,cg12309653,cg12569835,cg13891220,cg16531386,cg17223170,cg17242937,cg17356718,cg17826834,cg17975443,cg18736431,cg19246977,cg19304088,cg1…	ABRA,ACTN2,BASP1,CBX4,DDX17,HDAC4,ISL1,MED9,MEIS2,NACA2,NCOR2,NR2F1,NR2F2,PITX2,PRDM16,SLC30A9,TBX20,TRERF1,WWC1
GO Molecular Function	GO:0000987	core promoter proximal region sequence-specific DNA binding	32	4.5662e-13	1.68401e-09	5.26254e-11	8.69035	2.3014	20	0.00846105	0.0735294	349	0.207758	1	1	2.36015	0.847403	2	49	0.00641026	0.0408163	cg01733176,cg01951086,cg02725370,cg03943773,cg03972665,cg05581451,cg08979895,cg09781994,cg09854515,cg10055501,cg10682299,cg13891220,cg17242937,cg18181923,cg19304088,cg19370653,cg21029045,cg24005685,cg24925400,cg26708319	BCL11B,PITX2
GO Molecular Function	GO:0000981	sequence-specific DNA binding RNA polymerase II transcription factor activity	33	4.79517e-13	1.76846e-09	5.35897e-11	3.59602	11.9577	43	0.0439621	0.158088	8	2.32682e-05	0.0858132	0.0107267	3.38894	4.72125	16	273	0.0512821	0.0586081	cg00275503,cg01020413,cg01721569,cg01733176,cg01951086,cg02676167,cg02725370,cg03018496,cg03769939,cg03943773,cg03972665,cg05571619,cg05581451,cg05795849,cg06185532,cg08217163,cg08578568,cg08979895,cg09781994,cg09854515,cg10055501,cg10552446,cg10682299,cg11241663,cg11650763,cg13446584,cg13891220,cg14799457,cg15739913,cg16204205,cg16243532,cg17131837,cg17242937,cg17826834,cg18181923,cg18675617,cg1…	BCL11B,BHLHE40,FOXF1,FOXL2,FOXQ1,GATA6,GTF2IRD1,HMGA2,IRF8,MEIS1,NR2F1,NR2F2,PITX2,RUNX3,TCF21,ZFHX3
GO Molecular Function	GO:0001159	core promoter proximal region DNA binding	34	5.68605e-13	2.09701e-09	6.16769e-11	8.58481	2.3297	20	0.00856506	0.0735294	352	0.214108	1	1	2.31295	0.864697	2	50	0.00641026	0.04	cg01733176,cg01951086,cg02725370,cg03943773,cg03972665,cg05581451,cg08979895,cg09781994,cg09854515,cg10055501,cg10682299,cg13891220,cg17242937,cg18181923,cg19304088,cg19370653,cg21029045,cg24005685,cg24925400,cg26708319	BCL11B,PITX2
GO Molecular Function	GO:0003713	transcription coactivator activity	35	1.20982e-12	4.46183e-09	1.27481e-10	4.10014	8.78019	36	0.0322801	0.132353	30	0.00313131	1	0.384942	2.52322	4.75583	12	275	0.0384615	0.0436364	cg00328597,cg01733176,cg01951086,cg02725370,cg02839802,cg03943773,cg03972665,cg04022561,cg05581451,cg08979895,cg09103187,cg09626054,cg09781994,cg09854515,cg10055501,cg10536898,cg10682299,cg11650763,cg13891220,cg16531386,cg17223170,cg17242937,cg17975443,cg19304088,cg19370653,cg19429051,cg21029045,cg21186098,cg22097249,cg24005685,cg24925400,cg25372239,cg25900280,cg26708319,cg27360685,cg27661315	ABRA,ACTN2,DDX17,ISL1,NACA2,NR2F1,PITX2,PRDM16,SLC30A9,TBX20,TRERF1,WWC1
GO Molecular Function	GO:0005227	calcium activated cation channel activity	36	1.27259e-12	4.6933e-09	1.30369e-10	13.2081	1.13566	15	0.00417524	0.0551471	158	0.0594237	1	1	5.02815	0.397761	2	23	0.00641026	0.0869565	cg00396667,cg02037307,cg04101060,cg04223420,cg05171952,cg07274716,cg08206318,cg12622597,cg12673103,cg15922699,cg17765553,cg18790559,cg22488797,cg22827250,cg26509691	CATSPER3,KCNU1
GO Molecular Function	GO:0000979	RNA polymerase II core promoter sequence-specific DNA binding	37	1.92508e-10	7.09969e-07	1.91884e-08	11.6179	1.11896	13	0.00411382	0.0477941	182	0.0788467	1	1	4.28324	0.466936	2	27	0.00641026	0.0740741	cg01593673,cg02749463,cg02873421,cg04800503,cg06186155,cg09952002,cg12570134,cg14799457,cg16204205,cg16787431,cg17616537,cg21853871,cg23014425	GATA6,HOXB3
GO Molecular Function	GO:0043566	structure-specific DNA binding	38	4.31777e-10	1.5924e-06	4.19051e-08	4.25672	6.34291	27	0.0233195	0.0992647	92	0.0293166	1	1	2.21335	3.61443	8	209	0.025641	0.0382775	cg01733176,cg01951086,cg02725370,cg03943773,cg03972665,cg05571619,cg05581451,cg05940691,cg07233230,cg08578568,cg08979895,cg09781994,cg09854515,cg10002850,cg10055501,cg10682299,cg11508595,cg13891220,cg16243532,cg17131837,cg17242937,cg19304088,cg19370653,cg21029045,cg24005685,cg24925400,cg26708319	EGFR,EXO1,FOXF1,FOXL2,FOXQ1,HMGA2,NABP1,PITX2
GO Molecular Function	GO:0001077	RNA polymerase II core promoter proximal region sequence-specific DNA binding transcription factor activity involved in positive regulation of transcription	39	9.27237e-10	3.41965e-06	8.76834e-08	5.04656	4.3594	22	0.0160272	0.0808824	125	0.039305	1	1	3.12561	1.27975	4	74	0.0128205	0.054054	cg00275503,cg01733176,cg01951086,cg02725370,cg03943773,cg03972665,cg05581451,cg08979895,cg09781994,cg09854515,cg10055501,cg10682299,cg13891220,cg17131837,cg17242937,cg18181923,cg19304088,cg19370653,cg21029045,cg24005685,cg24925400,cg26708319	BCL11B,HMGA2,PITX2,TCF21
GO Molecular Function	GO:0001228	RNA polymerase II transcription regulatory region sequence-specific DNA binding transcription factor activity involved in positive regulation of transcription	40	1.81157e-09	6.68107e-06	1.67027e-07	4.86293	4.52402	22	0.0166324	0.0808824	154	0.0518355	1	1	2.85549	1.40081	4	81	0.0128205	0.0493827	cg00275503,cg01733176,cg01951086,cg02725370,cg03943773,cg03972665,cg05581451,cg08979895,cg09781994,cg09854515,cg10055501,cg10682299,cg13891220,cg17131837,cg17242937,cg18181923,cg19304088,cg19370653,cg21029045,cg24005685,cg24925400,cg26708319	BCL11B,HMGA2,PITX2,TCF21
GO Molecular Function	GO:0005488	binding	41	2.05869e-09	7.59246e-06	1.85182e-07	1.15183	222.254	256	0.81711	0.941176	31	0.00319431	1	0.380019	1.1067	210.536	233	12174	0.746795	0.0191392	cg00042059,cg00213301,cg00216138,cg00223767,cg00275503,cg00328597,cg00396667,cg00569808,cg00734931,cg00797500,cg01020413,cg01094891,cg01180552,cg01378062,cg01407254,cg01569664,cg01593673,cg01721569,cg01733176,cg01951086,cg02037307,cg02340615,cg02497558,cg02676167,cg02691343,cg02725370,cg02749463,cg02839802,cg02873421,cg03018496,cg03470939,cg03491895,cg03684571,cg03685843,cg03709468,cg03724752,cg0…	ABCG1,ABLIM2,ABRA,ACPP,ACTG1,ACTN2,ADAM12,ADAMTS16,ADARB2,AFAP1,AKR1B10,ALCAM,ANGPT1,ANK2,ANXA13,APITD1,ARHGAP15,ARHGAP20,ARHGEF16,ARNT2,ARPP21,ATP11A,AXIN2,BANP,BASP1,BCL11B,BHLHE40,BRD9,C10orf90,CACNA1H,CAMK2D,CAPZB,CBX4,CBX8,CELF2,CHD7,CLIC4,CLVS1,CORT,CPEB4,CRABP1,CYP26B1,DDX17,DHCR24,DLC1,DLGAP2,DMC1,DNAJB6,DNM3,DOCK1,DYSF,ECT2,EGFLAM,EGFR,EID3,ELFN1,ENPEP,ENSG00000115128,ENSG00000171282,EPH…
GO Molecular Function	GO:0000982	RNA polymerase II core promoter proximal region sequence-specific DNA binding transcription factor activity	42	4.0631e-09	1.49847e-05	3.56779e-07	4.26541	5.62665	24	0.0206862	0.0882353	122	0.0344708	1	1	2.77999	1.79857	5	104	0.0160256	0.0480769	cg00275503,cg01733176,cg01951086,cg02725370,cg03943773,cg03972665,cg05581451,cg05795849,cg08979895,cg09781994,cg09854515,cg10055501,cg10682299,cg13891220,cg15739913,cg17131837,cg17242937,cg18181923,cg19304088,cg19370653,cg21029045,cg24005685,cg24925400,cg26708319	BCL11B,BHLHE40,HMGA2,PITX2,TCF21
GO Molecular Function	GO:0046983	protein dimerization activity	43	6.43978e-09	2.37499e-05	5.52324e-07	2.15888	28.2554	61	0.10388	0.224265	123	0.0364742	1	1	1.46463	17.0691	25	987	0.0801282	0.0253293	cg00275503,cg00328597,cg01020413,cg01721569,cg01733176,cg01951086,cg02340615,cg02676167,cg02725370,cg03018496,cg03491895,cg03943773,cg03972665,cg04098763,cg05046272,cg05516295,cg05581451,cg05795849,cg08023442,cg08217163,cg08979319,cg08979895,cg09510752,cg09781994,cg09854515,cg10002850,cg10055501,cg10552446,cg10682299,cg11032188,cg11241663,cg11291003,cg11707035,cg12363903,cg12524725,cg12569835,cg1…	ABCG1,ACPP,ACTN2,APITD1,ARNT2,BHLHE40,ECT2,EGFR,ERBB4,EXT1,FASN,GDNF,H2AFY,IKZF2,INHBB,KYNU,MEIS1,NR2F2,PDCD6IP,PITX2,SIM1,TCF21,TENM2,TWIST2,TXNRD1
GO Molecular Function	GO:0030955	potassium ion binding	44	4.06156e-08	0.00014979	3.40433e-06	22.427	0.312124	7	0.00114751	0.0257353	239	0.114973	1	1	8.26053	0.121058	1	7	0.00320513	0.142857	cg11707035,cg11792671,cg12569835,cg17356718,cg18736431,cg19449565,cg20298668	HDAC4
GO Molecular Function	GO:0046970	NAD-dependent histone deacetylase activity (H4-K16 specific)	45	7.69132e-08	0.000283656	6.30346e-06	20.3946	0.343228	7	0.00126187	0.0257353	305	0.174653	1	1	5.2567	0.190233	1	11	0.00320513	0.0909091	cg11707035,cg11792671,cg12569835,cg17356718,cg18736431,cg19449565,cg20298668	HDAC4
GO Molecular Function	GO:0097372	NAD-dependent histone deacetylase activity (H3-K18 specific)	46	7.83982e-08	0.000289133	6.28549e-06	20.3366	0.344207	7	0.00126547	0.0257353	322	0.188935	1	1	4.81864	0.207527	1	12	0.00320513	0.0833333	cg11707035,cg11792671,cg12569835,cg17356718,cg18736431,cg19449565,cg20298668	HDAC4
GO Molecular Function	GO:0032041	NAD-dependent histone deacetylase activity (H3-K14 specific)	47	8.11533e-08	0.000299293	6.36794e-06	20.2321	0.345985	7	0.001272	0.0257353	322	0.188935	1	1	4.81864	0.207527	1	12	0.00320513	0.0833333	cg11707035,cg11792671,cg12569835,cg17356718,cg18736431,cg19449565,cg20298668	HDAC4
GO Molecular Function	GO:0046969	NAD-dependent histone deacetylase activity (H3-K9 specific)	48	1.66842e-07	0.000615312	1.2819e-05	18.1658	0.38534	7	0.00141669	0.0257353	336	0.202971	1	1	4.44798	0.224821	1	13	0.00320513	0.0769231	cg11707035,cg11792671,cg12569835,cg17356718,cg18736431,cg19449565,cg20298668	HDAC4
GO Molecular Function	GO:0017136	NAD-dependent histone deacetylase activity	49	1.84277e-07	0.000679614	1.38697e-05	17.8971	0.391125	7	0.00143796	0.0257353	388	0.243642	1	1	3.61398	0.276703	1	16	0.00320513	0.0625	cg11707035,cg11792671,cg12569835,cg17356718,cg18736431,cg19449565,cg20298668	HDAC4
GO Molecular Function	GO:0031420	alkali metal ion binding	50	2.67928e-07	0.000988117	1.97623e-05	16.9188	0.41374	7	0.0015211	0.0257353	291	0.16012	1	1	5.78237	0.172939	1	10	0.00320513	0.1	cg11707035,cg11792671,cg12569835,cg17356718,cg18736431,cg19449565,cg20298668	HDAC4
GO Molecular Function	GO:0001046	core promoter sequence-specific DNA binding	51	2.73788e-07	0.00100973	1.97986e-05	6.22319	2.08896	13	0.00768	0.0477941	284	0.145858	1	1	2.96532	0.674464	2	39	0.00641026	0.0512821	cg01593673,cg02749463,cg02873421,cg04800503,cg06186155,cg09952002,cg12570134,cg14799457,cg16204205,cg16787431,cg17616537,cg21853871,cg23014425	GATA6,HOXB3
GO Molecular Function	GO:0001047	core promoter binding	52	7.76665e-07	0.00286434	5.50834e-05	5.20981	2.68724	14	0.00987956	0.0514706	212	0.092131	1	1	2.79792	1.07222	3	62	0.00961539	0.0483871	cg01593673,cg02749463,cg02873421,cg04800503,cg06186155,cg09952002,cg12570134,cg14799457,cg16204205,cg16787431,cg17131837,cg17616537,cg21853871,cg23014425	GATA6,HMGA2,HOXB3
GO Molecular Function	GO:0072509	divalent inorganic cation transmembrane transporter activity	53	1.35694e-06	0.00500439	9.44224e-05	3.71664	5.11215	19	0.0187947	0.0698529	234	0.102686	1	1	2.02181	2.47303	5	143	0.0160256	0.034965	cg00396667,cg02037307,cg03825234,cg04101060,cg04223420,cg05171952,cg05795849,cg07274716,cg08206318,cg12622597,cg12673103,cg15739913,cg15922699,cg16664523,cg20872692,cg22488797,cg22827250,cg25008444,cg26509691	CACNA1H,CATSPER3,ITPR1,SLC11A2,SLC30A5
GO Molecular Function	GO:0004407	histone deacetylase activity	54	3.01664e-06	0.0111254	0.000206026	11.7076	0.597901	7	0.00219817	0.0257353	428	0.29467	1	1	2.89119	0.345879	1	20	0.00320513	0.05	cg11707035,cg11792671,cg12569835,cg17356718,cg18736431,cg19449565,cg20298668	HDAC4
GO Molecular Function	GO:0005262	calcium channel activity	55	3.3188e-06	0.0122397	0.000222541	4.0426	3.95784	16	0.0145509	0.0588235	393	0.249704	1	1	1.73471	1.72939	3	100	0.00961539	0.03	cg00396667,cg02037307,cg03825234,cg04101060,cg04223420,cg05171952,cg05795849,cg07274716,cg08206318,cg12622597,cg12673103,cg15739913,cg15922699,cg22488797,cg22827250,cg26509691	CACNA1H,CATSPER3,ITPR1
GO Molecular Function	GO:0033558	protein deacetylase activity	56	3.71303e-06	0.0136937	0.00024453	11.3386	0.617359	7	0.0022697	0.0257353	439	0.306882	1	1	2.75351	0.363173	1	21	0.00320513	0.0476191	cg11707035,cg11792671,cg12569835,cg17356718,cg18736431,cg19449565,cg20298668	HDAC4
GO Molecular Function	GO:0003705	RNA polymerase II distal enhancer sequence-specific DNA binding transcription factor activity	57	3.9132e-06	0.0144319	0.000253191	3.98957	4.01046	16	0.0147443	0.0588235	9	2.78877e-05	0.10285	0.0114277	5.71883	1.57375	9	91	0.0288462	0.0989011	cg01020413,cg01721569,cg02676167,cg05571619,cg05795849,cg06185532,cg08217163,cg08578568,cg10552446,cg11241663,cg13446584,cg14799457,cg15739913,cg16204205,cg16243532,cg18675617	BHLHE40,FOXF1,FOXL2,FOXQ1,GATA6,GTF2IRD1,IRF8,MEIS1,ZFHX3
GO Molecular Function	GO:0015085	calcium ion transmembrane transporter activity	58	2.02384e-05	0.0746392	0.00128688	3.48698	4.58849	16	0.0168695	0.0588235	452	0.324971	1	1	1.49544	2.0061	3	116	0.00961539	0.0258621	cg00396667,cg02037307,cg03825234,cg04101060,cg04223420,cg05171952,cg05795849,cg07274716,cg08206318,cg12622597,cg12673103,cg15739913,cg15922699,cg22488797,cg22827250,cg26509691	CACNA1H,CATSPER3,ITPR1
GO Molecular Function	GO:0035516	oxidative DNA demethylase activity	59	2.74514e-05	0.101241	0.00171595	53.7814	0.0557813	3	0.000205078	0.0110294	52	0.0172939	1	1	57.8237	0.0172939	1	1	0.00320513	1	cg01180552,cg06088745,cg07984286	FTO
GO Molecular Function	GO:0035515	oxidative RNA demethylase activity	60	4.57804e-05	0.168838	0.00281397	45.2341	0.0663217	3	0.00024383	0.0110294	95	0.0342897	1	1	28.9119	0.0345879	1	2	0.00320513	0.5	cg01180552,cg06088745,cg07984286	FTO
GO Molecular Function	GO:0016922	ligand-dependent nuclear receptor binding	61	5.60555e-05	0.206733	0.00338906	7.39401	0.946712	7	0.00348056	0.0257353	35	0.00540825	1	0.569875	8.26053	0.363173	3	21	0.00961539	0.142857	cg04022561,cg10536898,cg17223170,cg20000602,cg22097249,cg27360685,cg27661315	ISL1,NCOR2,SLC30A9
GO Molecular Function	GO:0042803	protein homodimerization activity	62	8.2162e-05	0.303013	0.00488731	2.02398	16.7986	34	0.0617596	0.125	180	0.0771908	1	1	1.50322	9.9786	15	577	0.0480769	0.0259965	cg01733176,cg01951086,cg02340615,cg02725370,cg03018496,cg03491895,cg03943773,cg03972665,cg04098763,cg05046272,cg05581451,cg05795849,cg08979895,cg09781994,cg09854515,cg10055501,cg10682299,cg13891220,cg15739913,cg16531386,cg16760223,cg17069828,cg17242937,cg17695537,cg17826834,cg18082362,cg19304088,cg19370653,cg19826115,cg21029045,cg23495453,cg24005685,cg24925400,cg26708319	ABCG1,ACPP,BHLHE40,ECT2,ERBB4,EXT1,FASN,GDNF,IKZF2,INHBB,KYNU,NR2F2,PITX2,TENM2,TXNRD1
GO Molecular Function	GO:0043425	bHLH transcription factor binding	63	9.76372e-05	0.360086	0.00571565	6.75755	1.03588	7	0.00380838	0.0257353	39	0.00792211	1	0.749147	7.22797	0.415055	3	24	0.00961539	0.125	cg00275503,cg04022561,cg05795849,cg10536898,cg15739913,cg17223170,cg27360685	BHLHE40,ISL1,TCF21
GO Molecular Function	GO:0016763	transferase activity, transferring pentosyl groups	64	0.000104725	0.386225	0.00603477	5.66962	1.41103	8	0.00518761	0.0294118	46	0.0100908	1	0.809016	4.7203	0.847403	4	49	0.0128205	0.0816327	cg04022561,cg07249742,cg07250128,cg10536898,cg10592734,cg13868855,cg17223170,cg20000847	PARP12,PARP8,UMPS,XXYLT1
GO Molecular Function	GO:0019213	deacetylase activity	65	0.000117826	0.434543	0.00668528	6.55298	1.06822	7	0.00392727	0.0257353	524	0.447712	1	1	1.7007	0.587994	1	34	0.00320513	0.0294118	cg11707035,cg11792671,cg12569835,cg17356718,cg18736431,cg19449565,cg20298668	HDAC4
GO Molecular Function	GO:0042826	histone deacetylase binding	66	0.000125689	0.463542	0.00702337	4.36739	2.2897	10	0.008418	0.0367647	93	0.0315465	1	1	3.3521	1.19328	4	69	0.0128205	0.057971	cg00275503,cg11707035,cg11792671,cg12569835,cg14115325,cg17356718,cg18736431,cg19449565,cg20000602,cg20298668	C10orf90,HDAC4,NCOR2,TCF21
GO Molecular Function	GO:0035514	DNA demethylase activity	67	0.000129264	0.476726	0.00711531	31.7832	0.0943896	3	0.000347021	0.0110294	132	0.0509925	1	1	19.2746	0.0518818	1	3	0.00320513	0.333333	cg01180552,cg06088745,cg07984286	FTO
GO Molecular Function	GO:0043734	DNA-N1-methyladenine dioxygenase activity	67	0.000129264	0.476726	0.00711531	31.7832	0.0943896	3	0.000347021	0.0110294	132	0.0509925	1	1	19.2746	0.0518818	1	3	0.00320513	0.333333	cg01180552,cg06088745,cg07984286	FTO
GO Molecular Function	GO:0005330	dopamine:sodium symporter activity	69	0.000133084	0.490814	0.00711324	121.701	0.0164338	2	6.04184e-05	0.00735294	52	0.0172939	1	1	57.8237	0.0172939	1	1	0.00320513	1	cg04005843,cg05580512	SLC6A3
GO Molecular Function	GO:0016811	hydrolase activity, acting on carbon-nitrogen (but not peptide) bonds, in linear amides	70	0.000202195	0.745696	0.0106528	5.99428	1.16778	7	0.00429331	0.0257353	609	0.637031	1	1	0.996961	1.00305	1	58	0.00320513	0.0172414	cg11707035,cg11792671,cg12569835,cg17356718,cg18736431,cg19449565,cg20298668	HDAC4
GO Molecular Function	GO:0030331	estrogen receptor binding	71	0.000204434	0.753954	0.0106191	7.29878	0.822055	6	0.00302226	0.0220588	45	0.00992153	1	0.813125	6.67197	0.449643	3	26	0.00961539	0.115385	cg02839802,cg04022561,cg10536898,cg16243532,cg17223170,cg27360685	DDX17,FOXL2,ISL1
GO Molecular Function	GO:0070491	repressing transcription factor binding	72	0.00021402	0.789308	0.0109626	4.51412	1.99374	9	0.00732994	0.0330882	385	0.233256	1	1	2.18203	0.916579	2	53	0.00641026	0.0377359	cg11707035,cg11792671,cg12569835,cg14799457,cg16204205,cg17356718,cg18736431,cg19449565,cg20298668	GATA6,HDAC4
GO Molecular Function	GO:0005244	voltage-gated ion channel activity	73	0.000232803	0.858577	0.0117613	2.61964	6.87116	18	0.0252616	0.0661765	351	0.208002	1	1	1.58856	3.1475	5	182	0.0160256	0.0274725	cg00396667,cg02037307,cg03769939,cg03825234,cg04101060,cg04223420,cg05171952,cg07274716,cg08206318,cg12622597,cg12673103,cg15922699,cg17765553,cg18790559,cg22488797,cg22827250,cg23185753,cg26509691	CACNA1H,CATSPER3,CLIC4,KCNAB1,KCNU1
GO Molecular Function	GO:0005515	protein binding	74	0.000249191	0.919018	0.0124192	1.16566	168.144	196	0.618178	0.720588	38	0.00754865	1	0.732616	1.15691	138.3	160	7997	0.512821	0.0200075	cg00042059,cg00213301,cg00216138,cg00223767,cg00275503,cg00328597,cg00569808,cg00734931,cg00797500,cg01020413,cg01094891,cg01378062,cg01407254,cg01569664,cg01721569,cg01733176,cg01951086,cg02340615,cg02497558,cg02676167,cg02691343,cg02725370,cg02839802,cg03018496,cg03470939,cg03491895,cg03684571,cg03685843,cg03769939,cg03825234,cg03943773,cg03972665,cg03975844,cg04005843,cg04022561,cg04098763,cg0…	ABCG1,ABLIM2,ABRA,ACPP,ACTG1,ACTN2,ADAM12,AFAP1,AKR1B10,ALCAM,ANGPT1,ANK2,APITD1,ARHGEF16,ARNT2,ARPP21,ATP11A,AXIN2,BANP,BASP1,BCL11B,BHLHE40,BRD9,C10orf90,CACNA1H,CAMK2D,CAPZB,CBX4,CBX8,CHD7,CLIC4,CORT,CPEB4,DDX17,DHCR24,DLC1,DLGAP2,DMC1,DNAJB6,DNM3,DOCK1,DYSF,ECT2,EGFR,EID3,ELFN1,EPHA3,EPHA4,ERBB4,EXO1,EXOC2,EXOC3,EXT1,F7,FASN,FAT1,FBXO25,FOXF1,FOXK1,FOXL2,FOXQ1,FRMD4A,FYN,GATA6,GDNF,GLI2,GTF2I…
GO Molecular Function	GO:0051908	double-stranded DNA 5'-3' exodeoxyribonuclease activity	75	0.000547752	1	0.0269348	59.6502	0.0335288	2	0.000123268	0.00735294	52	0.0172939	1	1	57.8237	0.0172939	1	1	0.00320513	1	cg05940691,cg07233230	EXO1
GO Molecular Function	GO:0016810	hydrolase activity, acting on carbon-nitrogen (but not peptide) bonds	76	0.00056554	1	0.0274436	3.94197	2.28312	9	0.00839383	0.0330882	596	0.598878	1	1	0.996961	2.0061	2	116	0.00641026	0.0172414	cg07990582,cg11707035,cg11792671,cg12569835,cg13504411,cg17356718,cg18736431,cg19449565,cg20298668	ADARB2,HDAC4
GO Molecular Function	GO:0008309	double-stranded DNA exodeoxyribonuclease activity	77	0.000638791	1	0.0305956	55.1869	0.0362405	2	0.000133237	0.00735294	95	0.0342897	1	1	28.9119	0.0345879	1	2	0.00320513	0.5	cg05940691,cg07233230	EXO1
GO Molecular Function	GO:0045145	single-stranded DNA 5'-3' exodeoxyribonuclease activity	78	0.000706058	1	0.0333839	52.4596	0.0381246	2	0.000140164	0.00735294	95	0.0342897	1	1	28.9119	0.0345879	1	2	0.00320513	0.5	cg05940691,cg07233230	EXO1
GO Molecular Function	GO:0070006	metalloaminopeptidase activity	79	0.000758184	1	0.0353947	17.2842	0.173569	3	0.00063812	0.0110294	132	0.0509925	1	1	19.2746	0.0518818	1	3	0.00320513	0.333333	cg03972665,cg08979895,cg10055501	ENPEP
GO Molecular Function	GO:0004523	ribonuclease H activity	80	0.00101916	1	0.0469832	43.5519	0.0459222	2	0.000168831	0.00735294	239	0.114973	1	1	8.26053	0.121058	1	7	0.00320513	0.142857	cg05940691,cg07233230	EXO1
GO Molecular Function	GO:0047192	1-alkylglycerophosphocholine O-acetyltransferase activity	81	0.00103205	1	0.0469901	43.2749	0.0462162	2	0.000169912	0.00735294	132	0.0509925	1	1	19.2746	0.0518818	1	3	0.00320513	0.333333	cg04005843,cg05580512	LPCAT1
GO Molecular Function	GO:0043548	phosphatidylinositol 3-kinase binding	82	0.00112544	1	0.0506172	5.25671	1.1414	6	0.00419631	0.0220588	39	0.00792211	1	0.749147	7.22797	0.415055	3	24	0.00961539	0.125	cg01569664,cg16664523,cg16860392,cg22915373,cg24526103,cg25008444	FYN,IRS2,PIK3R1
GO Molecular Function	GO:0001972	retinoic acid binding	83	0.00115064	1	0.0511271	8.94002	0.447426	4	0.00164495	0.0147059	22	0.00199755	1	0.334862	11.5647	0.259409	3	15	0.00961539	0.2	cg01407254,cg03018496,cg17826834,cg26950756	CRABP1,CYP26B1,NR2F2
GO Molecular Function	GO:0046873	metal ion transmembrane transporter activity	84	0.00125707	1	0.0551915	1.94944	12.8242	25	0.0471478	0.0919118	369	0.226436	1	1	1.34822	6.67546	9	386	0.0288462	0.0233161	cg00396667,cg02037307,cg03825234,cg04005843,cg04101060,cg04223420,cg05171952,cg05580512,cg05795849,cg07274716,cg08206318,cg12622597,cg12673103,cg15739913,cg15922699,cg16664523,cg17765553,cg18447419,cg18790559,cg20872692,cg22488797,cg22827250,cg23185753,cg25008444,cg26509691	CACNA1H,CATSPER3,ITPR1,KCNAB1,KCNU1,SLC11A2,SLC30A5,SLC6A3,SLC9A3
GO Molecular Function	GO:0047184	1-acylglycerophosphocholine O-acyltransferase activity	85	0.00154175	1	0.0668939	35.2843	0.0566825	2	0.000208392	0.00735294	185	0.0835391	1	1	11.5647	0.0864697	1	5	0.00320513	0.2	cg04005843,cg05580512	LPCAT1
GO Molecular Function	GO:0046982	protein heterodimerization activity	86	0.00169528	1	0.0727	1.97189	11.6639	23	0.0428821	0.0845588	213	0.0945303	1	1	1.57052	7.00405	11	405	0.0352564	0.0271605	cg01020413,cg01721569,cg02676167,cg03491895,cg05046272,cg05516295,cg05795849,cg08217163,cg08979319,cg09510752,cg10002850,cg10552446,cg11032188,cg11241663,cg11291003,cg12363903,cg15739913,cg16531386,cg17069828,cg18675617,cg22192489,cg25961952,cg26896979	ABCG1,APITD1,ARNT2,BHLHE40,EGFR,EXT1,H2AFY,IKZF2,MEIS1,SIM1,TENM2
GO Molecular Function	GO:0035312	5'-3' exodeoxyribonuclease activity	87	0.00175379	1	0.0743445	33.0407	0.0605314	2	0.000222542	0.00735294	132	0.0509925	1	1	19.2746	0.0518818	1	3	0.00320513	0.333333	cg05940691,cg07233230	EXO1
GO Molecular Function	GO:0005385	zinc ion transmembrane transporter activity	88	0.00195631	1	0.0819871	12.3921	0.24209	3	0.000890038	0.0110294	89	0.0236526	1	0.980122	8.26053	0.242115	2	14	0.00641026	0.142857	cg16664523,cg20872692,cg25008444	SLC11A2,SLC30A5
GO Molecular Function	GO:0003950	NAD+ ADP-ribosyltransferase activity	89	0.00209218	1	0.0866962	7.57978	0.52772	4	0.00194015	0.0147059	161	0.0641056	1	1	4.81864	0.415055	2	24	0.00641026	0.0833333	cg04022561,cg10536898,cg10592734,cg17223170	PARP12,PARP8
GO Molecular Function	GO:0004452	isopentenyl-diphosphate delta-isomerase activity	90	0.00237401	1	0.0972817	28.3041	0.0706613	2	0.000259784	0.00735294	95	0.0342897	1	1	28.9119	0.0345879	1	2	0.00320513	0.5	cg07990582,cg13504411	IDI1
GO Molecular Function	GO:0035258	steroid hormone receptor binding	91	0.00237727	1	0.0963447	3.49695	2.2877	8	0.00841068	0.0294118	34	0.00530566	1	0.575508	4.44798	1.12411	5	65	0.0160256	0.0769231	cg00275503,cg02839802,cg04022561,cg10536898,cg16243532,cg17223170,cg20000602,cg27360685	DDX17,FOXL2,ISL1,NCOR2,TCF21
GO Molecular Function	GO:0008324	cation transmembrane transporter activity	92	0.00283048	1	0.113465	1.72051	17.4367	30	0.0641055	0.110294	367	0.223544	1	1	1.27408	10.2034	13	590	0.0416667	0.0220339	cg00396667,cg02037307,cg03470939,cg03825234,cg04005843,cg04101060,cg04223420,cg05171952,cg05580512,cg05795849,cg07149639,cg07274716,cg08206318,cg12622597,cg12673103,cg13098071,cg15739913,cg15922699,cg16664523,cg17765553,cg18447419,cg18790559,cg20872692,cg22097249,cg22488797,cg22827250,cg23185753,cg25008444,cg26509691,cg27661315	ATP11A,CACNA1H,CATSPER3,ITPR1,KCNAB1,KCNU1,PQLC2,RHBG,SLC11A2,SLC30A5,SLC30A9,SLC6A3,SLC9A3
GO Molecular Function	GO:0016413	O-acetyltransferase activity	93	0.00302208	1	0.119843	25.0096	0.0799692	2	0.000294004	0.00735294	215	0.0993927	1	1	9.63729	0.103764	1	6	0.00320513	0.166667	cg04005843,cg05580512	LPCAT1
GO Molecular Function	GO:0022891	substrate-specific transmembrane transporter activity	94	0.00305846	1	0.119996	1.60369	23.0718	37	0.0848229	0.136029	251	0.124545	1	1	1.33331	14.2502	19	824	0.0608974	0.0230582	cg00396667,cg02037307,cg03470939,cg03769939,cg03825234,cg04005843,cg04098763,cg04101060,cg04223420,cg05046272,cg05171952,cg05580512,cg05795849,cg07149639,cg07274716,cg08206318,cg12622597,cg12673103,cg13098071,cg14336872,cg15739913,cg15922699,cg16664523,cg17765553,cg18447419,cg18790559,cg18837542,cg20872692,cg22097249,cg22213449,cg22488797,cg22827250,cg23162479,cg23185753,cg25008444,cg26509691,cg2…	ABCG1,ANO2,ATP11A,CACNA1H,CATSPER3,CLIC4,ITPR1,KCNAB1,KCNU1,PQLC2,RHBG,SLC11A2,SLC16A3,SLC30A5,SLC30A9,SLC6A3,SLC7A11,SLC9A3,TOMM7
GO Molecular Function	GO:0008297	single-stranded DNA exodeoxyribonuclease activity	95	0.00310088	1	0.120379	24.6812	0.0810334	2	0.000297917	0.00735294	163	0.0674073	1	1	14.4559	0.0691758	1	4	0.00320513	0.25	cg05940691,cg07233230	EXO1
GO Molecular Function	GO:0005329	dopamine transmembrane transporter activity	96	0.00317001	1	0.121781	24.4032	0.0819565	2	0.000301311	0.00735294	132	0.0509925	1	1	19.2746	0.0518818	1	3	0.00320513	0.333333	cg04005843,cg05580512	SLC6A3
GO Molecular Function	GO:0005501	retinoid binding	97	0.00343673	1	0.130666	6.59383	0.606627	4	0.00223025	0.0147059	50	0.0134237	1	0.990136	5.98176	0.501524	3	29	0.00961539	0.103448	cg01407254,cg03018496,cg17826834,cg26950756	CRABP1,CYP26B1,NR2F2
GO Molecular Function	GO:0030971	receptor tyrosine kinase binding	98	0.00360202	1	0.135553	4.15458	1.44419	6	0.00530953	0.0220588	32	0.00369651	1	0.426023	6.25121	0.639876	4	37	0.0128205	0.108108	cg06850159,cg15339688,cg16664523,cg21186098,cg25008444,cg25372239	ANGPT1,ARHGEF16,NRG3,PIK3R1
GO Molecular Function	GO:0008198	ferrous iron binding	99	0.00375429	1	0.139857	9.81876	0.305538	3	0.0011233	0.0110294	336	0.202971	1	1	4.44798	0.224821	1	13	0.00320513	0.0769231	cg01180552,cg06088745,cg07984286	FTO
GO Molecular Function	GO:0022890	inorganic cation transmembrane transporter activity	100	0.00394522	1	0.1455	1.76231	14.7533	26	0.0542402	0.0955882	444	0.314808	1	1	1.2097	8.2665	10	478	0.0320513	0.0209205	cg00396667,cg02037307,cg03825234,cg04005843,cg04101060,cg04223420,cg05171952,cg05580512,cg05795849,cg07274716,cg08206318,cg12622597,cg12673103,cg13098071,cg15739913,cg15922699,cg16664523,cg17765553,cg18447419,cg18790559,cg20872692,cg22488797,cg22827250,cg23185753,cg25008444,cg26509691	CACNA1H,CATSPER3,ITPR1,KCNAB1,KCNU1,RHBG,SLC11A2,SLC30A5,SLC6A3,SLC9A3
GO Molecular Function	GO:0015075	ion transmembrane transporter activity	101	0.00479248	1	0.174997	1.58418	22.0935	35	0.081226	0.128676	314	0.175019	1	1	1.28497	13.2299	17	765	0.0544872	0.0222222	cg00396667,cg02037307,cg03470939,cg03769939,cg03825234,cg04005843,cg04098763,cg04101060,cg04223420,cg05171952,cg05580512,cg05795849,cg07149639,cg07274716,cg08206318,cg12622597,cg12673103,cg13098071,cg14336872,cg15739913,cg15922699,cg16664523,cg17765553,cg18447419,cg18790559,cg18837542,cg20872692,cg22097249,cg22488797,cg22827250,cg23162479,cg23185753,cg25008444,cg26509691,cg27661315	ANO2,ATP11A,CACNA1H,CATSPER3,CLIC4,ITPR1,KCNAB1,KCNU1,PQLC2,RHBG,SLC11A2,SLC16A3,SLC30A5,SLC30A9,SLC6A3,SLC7A11,SLC9A3
GO Molecular Function	GO:0016796	exonuclease activity, active with either ribo- or deoxyribonucleic acids and producing 5'-phosphomonoesters	102	0.00482767	1	0.174553	5.98502	0.668335	4	0.00245711	0.0147059	250	0.122357	1	1	3.30421	0.605288	2	35	0.00641026	0.0571429	cg05940691,cg07233230,cg14336872,cg18837542	CCRN4L,EXO1
GO Molecular Function	GO:0048256	flap endonuclease activity	103	0.00487939	1	0.174711	19.5381	0.102364	2	0.000376338	0.00735294	255	0.130284	1	1	7.22797	0.138351	1	8	0.00320513	0.125	cg05940691,cg07233230	EXO1
GO Molecular Function	GO:0031432	titin binding	104	0.00498838	1	0.176896	8.85964	0.338614	3	0.0012449	0.0110294	89	0.0236526	1	0.980122	8.26053	0.242115	2	14	0.00641026	0.142857	cg00328597,cg23246828,cg27028281	ACTN2,CAMK2D
GO Molecular Function	GO:0005261	cation channel activity	105	0.00592704	1	0.20818	1.90759	9.96019	19	0.0366184	0.0698529	553	0.511472	1	1	1.05904	4.72125	5	273	0.0160256	0.018315	cg00396667,cg02037307,cg03825234,cg04101060,cg04223420,cg05171952,cg05795849,cg07274716,cg08206318,cg12622597,cg12673103,cg15739913,cg15922699,cg17765553,cg18790559,cg22488797,cg22827250,cg23185753,cg26509691	CACNA1H,CATSPER3,ITPR1,KCNAB1,KCNU1
GO Molecular Function	GO:0022839	ion gated channel activity	106	0.00630471	1	0.219356	1.82643	11.4978	21	0.0422715	0.0772059	403	0.263673	1	1	1.34922	5.18818	7	300	0.0224359	0.0233333	cg00396667,cg02037307,cg03769939,cg03825234,cg04101060,cg04223420,cg05171952,cg05795849,cg07274716,cg08206318,cg12622597,cg12673103,cg15739913,cg15922699,cg17765553,cg18790559,cg22488797,cg22827250,cg23162479,cg23185753,cg26509691	ANO2,CACNA1H,CATSPER3,CLIC4,ITPR1,KCNAB1,KCNU1
GO Molecular Function	GO:0008020	G-protein coupled photoreceptor activity	107	0.0063968	1	0.22048	16.978	0.1178	2	0.000433087	0.00735294	239	0.114973	1	1	8.26053	0.121058	1	7	0.00320513	0.142857	cg05940691,cg07233230	OPN3
GO Molecular Function	GO:0042802	identical protein binding	108	0.00642403	1	0.219369	1.50058	26.6563	40	0.0980011	0.147059	303	0.167953	1	1	1.25574	16.7232	21	967	0.0673077	0.0217167	cg00328597,cg00797500,cg01733176,cg01951086,cg02340615,cg02725370,cg03018496,cg03491895,cg03943773,cg03972665,cg04098763,cg05046272,cg05581451,cg05650559,cg05715751,cg05795849,cg08979895,cg09781994,cg09854515,cg10002850,cg10055501,cg10584587,cg10682299,cg13891220,cg15739913,cg16531386,cg16760223,cg17069828,cg17242937,cg17695537,cg17826834,cg18082362,cg19304088,cg19370653,cg19826115,cg21029045,cg2…	ABCG1,ACPP,ACTG1,ACTN2,BHLHE40,ECT2,EGFR,EID3,ERBB4,EXT1,FASN,GDNF,IKZF2,INHBB,KYNU,NR2F2,PARK2,PITX2,SCHIP1,TENM2,TXNRD1
GO Molecular Function	GO:0016757	transferase activity, transferring glycosyl groups	109	0.00644814	1	0.218172	1.97737	8.59727	17	0.0316076	0.0625	19	0.000918119	1	0.178212	2.77383	4.68666	13	271	0.0416667	0.0479705	cg03685843,cg04022561,cg07249742,cg07250128,cg07802362,cg10536898,cg10592734,cg13868855,cg14621161,cg17069828,cg17223170,cg17592268,cg19854698,cg20000847,cg21199629,cg23558626,cg25857569	B3GALNT1,DAD1,EXT1,FUT9,GALNT13,GALNT2,GLT1D1,GTDC1,PARP12,PARP8,PIGC,UMPS,XXYLT1
GO Molecular Function	GO:0005499	vitamin D binding	110	0.00651242	1	0.218344	8.03842	0.373208	3	0.00137209	0.0110294	215	0.0993927	1	1	9.63729	0.103764	1	6	0.00320513	0.166667	cg05793013,cg07584669,cg10176070	IRX5
GO Molecular Function	GO:0046915	transition metal ion transmembrane transporter activity	111	0.00697049	1	0.231596	7.84037	0.382635	3	0.00140675	0.0110294	178	0.0738225	1	1	4.44798	0.449643	2	26	0.00641026	0.0769231	cg16664523,cg20872692,cg25008444	SLC11A2,SLC30A5
GO Molecular Function	GO:0022892	substrate-specific transporter activity	112	0.00707607	1	0.233005	1.51105	25.1482	38	0.0924564	0.139706	365	0.218539	1	1	1.21097	16.5157	20	955	0.0641026	0.0209424	cg00396667,cg02037307,cg03470939,cg03769939,cg03825234,cg04005843,cg04098763,cg04101060,cg04223420,cg05046272,cg05171952,cg05580512,cg05795849,cg06041695,cg07149639,cg07274716,cg08206318,cg12622597,cg12673103,cg13098071,cg14336872,cg15739913,cg15922699,cg16664523,cg17765553,cg18447419,cg18790559,cg18837542,cg20872692,cg22097249,cg22213449,cg22488797,cg22827250,cg23162479,cg23185753,cg25008444,cg2…	ABCG1,ANO2,ATP11A,CACNA1H,CATSPER3,CLIC4,ITPR1,KCNAB1,KCNU1,PQLC2,RHBG,SLC11A2,SLC16A3,SLC30A5,SLC30A9,SLC6A3,SLC7A11,SLC9A3,TOMM7,VPS26A
GO Molecular Function	GO:0016895	exodeoxyribonuclease activity, producing 5'-phosphomonoesters	113	0.00739834	1	0.241461	15.7391	0.127072	2	0.000467175	0.00735294	305	0.174653	1	1	5.2567	0.190233	1	11	0.00320513	0.0909091	cg05940691,cg07233230	EXO1
GO Molecular Function	GO:0016823	hydrolase activity, acting on acid carbon-carbon bonds, in ketonic substances	114	0.00759983	1	0.245861	15.52	0.128866	2	0.000473773	0.00735294	18	0.000884168	1	0.181156	38.5491	0.0518818	2	3	0.00641026	0.666667	cg11032188,cg19826115	FAH,KYNU
GO Molecular Function	GO:0005220	inositol 1,4,5-trisphosphate-sensitive calcium-release channel activity	115	0.00769221	1	0.246686	15.4224	0.129682	2	0.000476771	0.00735294	132	0.0509925	1	1	19.2746	0.0518818	1	3	0.00320513	0.333333	cg05795849,cg15739913	ITPR1
GO Molecular Function	GO:0015094	lead ion transmembrane transporter activity	116	0.00836974	1	0.2661	118.979	0.00840483	1	3.09001e-05	0.00367647	52	0.0172939	1	1	57.8237	0.0172939	1	1	0.00320513	1	cg20872692	SLC11A2
GO Molecular Function	GO:0015086	cadmium ion transmembrane transporter activity	116	0.00836974	1	0.2661	118.979	0.00840483	1	3.09001e-05	0.00367647	52	0.0172939	1	1	57.8237	0.0172939	1	1	0.00320513	1	cg20872692	SLC11A2
GO Molecular Function	GO:0015100	vanadium ion transmembrane transporter activity	116	0.00836974	1	0.2661	118.979	0.00840483	1	3.09001e-05	0.00367647	52	0.0172939	1	1	57.8237	0.0172939	1	1	0.00320513	1	cg20872692	SLC11A2
GO Molecular Function	GO:0015099	nickel cation transmembrane transporter activity	116	0.00836974	1	0.2661	118.979	0.00840483	1	3.09001e-05	0.00367647	52	0.0172939	1	1	57.8237	0.0172939	1	1	0.00320513	1	cg20872692	SLC11A2
GO Molecular Function	GO:0015087	cobalt ion transmembrane transporter activity	116	0.00836974	1	0.2661	118.979	0.00840483	1	3.09001e-05	0.00367647	52	0.0172939	1	1	57.8237	0.0172939	1	1	0.00320513	1	cg20872692	SLC11A2
GO Molecular Function	GO:0008301	DNA binding, bending	121	0.00838367	1	0.255529	3.08874	2.2663	7	0.00833197	0.0257353	15	0.00036247	1	0.0891193	6.30804	0.951167	6	55	0.0192308	0.109091	cg05571619,cg08578568,cg09103187,cg16243532,cg17131837,cg18395354,cg21582785	FOXF1,FOXK1,FOXL2,FOXQ1,HMGA2,TRERF1
GO Molecular Function	GO:0015327	cystine:glutamate antiporter activity	122	0.00891112	1	0.269379	14.2803	0.140053	2	0.000514901	0.00735294	52	0.0172939	1	1	57.8237	0.0172939	1	1	0.00320513	1	cg14336872,cg18837542	SLC7A11
GO Molecular Function	GO:0008481	sphinganine kinase activity	123	0.0096259	1	0.288621	103.387	0.00967236	1	3.55602e-05	0.00367647	95	0.0342897	1	1	28.9119	0.0345879	1	2	0.00320513	0.5	cg20706315	SPHK1
GO Molecular Function	GO:0017050	D-erythro-sphingosine kinase activity	123	0.0096259	1	0.288621	103.387	0.00967236	1	3.55602e-05	0.00367647	95	0.0342897	1	1	28.9119	0.0345879	1	2	0.00320513	0.5	cg20706315	SPHK1
GO Molecular Function	GO:0005165	neurotrophin receptor binding	125	0.0099797	1	0.294441	6.86541	0.436973	3	0.00160652	0.0110294	43	0.00990466	1	0.849498	12.8497	0.155645	2	9	0.00641026	0.222222	cg16664523,cg23162479,cg25008444	NTF3,PIK3R1
GO Molecular Function	GO:0019904	protein domain specific binding	126	0.0101628	1	0.297464	1.61486	16.7198	27	0.0614697	0.0992647	26	0.00271272	1	0.384789	2.0421	9.30414	19	538	0.0608974	0.035316	cg00223767,cg00328597,cg00797500,cg02497558,cg04531363,cg04554613,cg04843555,cg05795849,cg07331478,cg08023442,cg10584587,cg11707035,cg12121765,cg12524725,cg12569835,cg14115325,cg15739913,cg17131837,cg17356718,cg18447419,cg18736431,cg19449565,cg20298668,cg20299690,cg22660933,cg25372239,cg27158677	ACTN2,ADAM12,ARHGEF16,AXIN2,BASP1,BHLHE40,DLC1,DOCK1,EPHA4,HMGA2,HOXB1,LRP2,PARK2,PDCD6IP,QKI,SLC9A3,TWIST2,UVRAG,ZNF521
GO Molecular Function	GO:0022857	transmembrane transporter activity	127	0.0103768	1	0.301335	1.48329	24.9446	37	0.0917081	0.136029	368	0.225611	1	1	1.2113	15.6856	19	907	0.0608974	0.0209482	cg00396667,cg02037307,cg03470939,cg03769939,cg03825234,cg04005843,cg04098763,cg04101060,cg04223420,cg05046272,cg05171952,cg05580512,cg05795849,cg07149639,cg07274716,cg08206318,cg12622597,cg12673103,cg13098071,cg14336872,cg15739913,cg15922699,cg16664523,cg17765553,cg18447419,cg18790559,cg18837542,cg20872692,cg22097249,cg22213449,cg22488797,cg22827250,cg23162479,cg23185753,cg25008444,cg26509691,cg2…	ABCG1,ANO2,ATP11A,CACNA1H,CATSPER3,CLIC4,ITPR1,KCNAB1,KCNU1,PQLC2,RHBG,SLC11A2,SLC16A3,SLC30A5,SLC30A9,SLC6A3,SLC7A11,SLC9A3,TOMM7
GO Molecular Function	GO:0003714	transcription corepressor activity	128	0.0117475	1	0.338475	1.944	7.71604	15	0.0283678	0.0551471	252	0.125256	1	1	1.77011	3.38961	6	196	0.0192308	0.0306122	cg00213301,cg00216138,cg03018496,cg04843555,cg11707035,cg11792671,cg12309653,cg12569835,cg17356718,cg17826834,cg18736431,cg19449565,cg20000602,cg20298668,cg25456068	BASP1,CBX4,HDAC4,MEIS2,NCOR2,NR2F2
GO Molecular Function	GO:0008504	monoamine transmembrane transporter activity	129	0.0120689	1	0.345039	12.1739	0.164286	2	0.000603992	0.00735294	239	0.114973	1	1	8.26053	0.121058	1	7	0.00320513	0.142857	cg04005843,cg05580512	SLC6A3
GO Molecular Function	GO:0005158	insulin receptor binding	130	0.0124206	1	0.352362	3.68179	1.35804	5	0.00499277	0.0183823	204	0.0839742	1	1	4.13027	0.48423	2	28	0.00641026	0.0714286	cg01569664,cg16664523,cg22915373,cg24526103,cg25008444	IRS2,PIK3R1
GO Molecular Function	GO:0043560	insulin receptor substrate binding	131	0.0133015	1	0.374472	6.16385	0.486709	3	0.00178937	0.0110294	87	0.0205049	1	0.86922	8.89596	0.224821	2	13	0.00641026	0.153846	cg16243532,cg16664523,cg25008444	PIK3CB,PIK3R1
GO Molecular Function	GO:0043426	MRF binding	132	0.0140128	1	0.391509	11.2483	0.177805	2	0.000653696	0.00735294	185	0.0835391	1	1	11.5647	0.0864697	1	5	0.00320513	0.2	cg05795849,cg15739913	BHLHE40
GO Molecular Function	GO:0019901	protein kinase binding	133	0.0140128	1	0.388566	1.74782	10.8707	19	0.0399658	0.0698529	461	0.3339	1	1	1.22055	6.5544	8	379	0.025641	0.0211082	cg00797500,cg01569664,cg04531363,cg05715751,cg10584587,cg11707035,cg11792671,cg12569835,cg13446584,cg14799457,cg16204205,cg17356718,cg18736431,cg19449565,cg20298668,cg22915373,cg23246828,cg24526103,cg27028281	ACTG1,ANK2,AXIN2,GATA6,GTF2I,HDAC4,IRS2,PARK2
GO Molecular Function	GO:0005294	neutral L-amino acid secondary active transmembrane transporter activity	134	0.0141793	1	0.390248	11.1779	0.178924	2	0.000657808	0.00735294	132	0.0509925	1	1	19.2746	0.0518818	1	3	0.00320513	0.333333	cg14336872,cg18837542	SLC7A11
GO Molecular Function	GO:0051427	hormone receptor binding	135	0.0144572	1	0.39495	2.39106	3.76403	9	0.0138383	0.0330882	127	0.0439094	1	1	2.34421	2.5595	6	148	0.0192308	0.0405405	cg00275503,cg02839802,cg04022561,cg10536898,cg16243532,cg16860392,cg17223170,cg20000602,cg27360685	DDX17,FOXL2,FYN,ISL1,NCOR2,TCF21
GO Molecular Function	GO:0033797	selenate reductase activity	136	0.0146687	1	0.397782	67.6728	0.014777	1	5.43272e-05	0.00367647	52	0.0172939	1	1	57.8237	0.0172939	1	1	0.00320513	1	cg02340615	TXNRD1
GO Molecular Function	GO:1901618	organic hydroxy compound transmembrane transporter activity	137	0.0148336	1	0.399317	5.91452	0.507227	3	0.0018648	0.0110294	158	0.0594237	1	1	5.02815	0.397761	2	23	0.00641026	0.0869565	cg04005843,cg05046272,cg05580512	ABCG1,SLC6A3
GO Molecular Function	GO:0047117	enoyl-[acyl-carrier-protein] reductase (NADPH, A-specific) activity	138	0.0149209	1	0.398755	66.5208	0.0150329	1	5.5268e-05	0.00367647	52	0.0172939	1	1	57.8237	0.0172939	1	1	0.00320513	1	cg04098763	FASN
GO Molecular Function	GO:0004313	[acyl-carrier-protein] S-acetyltransferase activity	138	0.0149209	1	0.398755	66.5208	0.0150329	1	5.5268e-05	0.00367647	52	0.0172939	1	1	57.8237	0.0172939	1	1	0.00320513	1	cg04098763	FASN
GO Molecular Function	GO:0047451	3-hydroxyoctanoyl-[acyl-carrier-protein] dehydratase activity	138	0.0149209	1	0.398755	66.5208	0.0150329	1	5.5268e-05	0.00367647	52	0.0172939	1	1	57.8237	0.0172939	1	1	0.00320513	1	cg04098763	FASN
GO Molecular Function	GO:0004317	3-hydroxypalmitoyl-[acyl-carrier-protein] dehydratase activity	138	0.0149209	1	0.398755	66.5208	0.0150329	1	5.5268e-05	0.00367647	52	0.0172939	1	1	57.8237	0.0172939	1	1	0.00320513	1	cg04098763	FASN
GO Molecular Function	GO:0004316	3-oxoacyl-[acyl-carrier-protein] reductase (NADPH) activity	138	0.0149209	1	0.398755	66.5208	0.0150329	1	5.5268e-05	0.00367647	52	0.0172939	1	1	57.8237	0.0172939	1	1	0.00320513	1	cg04098763	FASN
GO Molecular Function	GO:0004319	enoyl-[acyl-carrier-protein] reductase (NADPH, B-specific) activity	138	0.0149209	1	0.398755	66.5208	0.0150329	1	5.5268e-05	0.00367647	52	0.0172939	1	1	57.8237	0.0172939	1	1	0.00320513	1	cg04098763	FASN
GO Molecular Function	GO:0019900	kinase binding	144	0.0160405	1	0.410815	1.69477	11.801	20	0.0433861	0.0735294	438	0.306129	1	1	1.23614	7.28075	9	421	0.0288462	0.0213777	cg00797500,cg01569664,cg04531363,cg05715751,cg10584587,cg11707035,cg11792671,cg12569835,cg13446584,cg14799457,cg16204205,cg17356718,cg18736431,cg19449565,cg20298668,cg20706315,cg22915373,cg23246828,cg24526103,cg27028281	ACTG1,ANK2,AXIN2,GATA6,GTF2I,HDAC4,IRS2,PARK2,PRPSAP1
GO Molecular Function	GO:0008172	S-methyltransferase activity	145	0.0167758	1	0.426684	10.2206	0.195684	2	0.000719425	0.00735294	33	0.00427105	1	0.477322	19.2746	0.103764	2	6	0.00641026	0.333333	cg00328597,cg06120979	MGMT,MTR
GO Molecular Function	GO:0035257	nuclear hormone receptor binding	146	0.0182412	1	0.460778	2.44498	3.27201	8	0.0120295	0.0294118	177	0.0734638	1	1	2.24123	2.23092	5	129	0.0160256	0.0387597	cg00275503,cg02839802,cg04022561,cg10536898,cg16243532,cg17223170,cg20000602,cg27360685	DDX17,FOXL2,ISL1,NCOR2,TCF21
GO Molecular Function	GO:0004314	[acyl-carrier-protein] S-malonyltransferase activity	147	0.0183468	1	0.460292	54.0057	0.0185166	1	6.80756e-05	0.00367647	95	0.0342897	1	1	28.9119	0.0345879	1	2	0.00320513	0.5	cg04098763	FASN
GO Molecular Function	GO:0008409	5'-3' exonuclease activity	148	0.0192446	1	0.479555	9.49628	0.210609	2	0.000774297	0.00735294	305	0.174653	1	1	5.2567	0.190233	1	11	0.00320513	0.0909091	cg05940691,cg07233230	EXO1
GO Molecular Function	GO:0050614	delta24-sterol reductase activity	149	0.0194184	1	0.480638	50.9978	0.0196087	1	7.20908e-05	0.00367647	52	0.0172939	1	1	57.8237	0.0172939	1	1	0.00320513	1	cg11949335	DHCR24
GO Molecular Function	GO:0070080	titin Z domain binding	150	0.0195722	1	0.481215	50.5931	0.0197655	1	7.26675e-05	0.00367647	95	0.0342897	1	1	28.9119	0.0345879	1	2	0.00320513	0.5	cg00328597	ACTN2
GO Molecular Function	GO:0035091	phosphatidylinositol binding	151	0.0202697	1	0.495064	2.05312	5.35771	11	0.0196974	0.0404412	88	0.022779	1	0.954648	2.49856	2.80162	7	162	0.0224359	0.0432099	cg00569808,cg03684571,cg05795849,cg06905499,cg07050692,cg07149639,cg10002850,cg11508595,cg15739913,cg16664523,cg25008444	CLVS1,ITPR1,LANCL2,MCF2L,MYO1B,PIK3R1,ZCCHC14
GO Molecular Function	GO:0043262	adenosine-diphosphatase activity	152	0.021682	1	0.526073	45.6213	0.0219196	1	8.05868e-05	0.00367647	95	0.0342897	1	1	28.9119	0.0345879	1	2	0.00320513	0.5	cg04495500	NUDT9
GO Molecular Function	GO:0051373	FATZ binding	153	0.0218458	1	0.526585	45.2753	0.0220871	1	8.12026e-05	0.00367647	132	0.0509925	1	1	19.2746	0.0518818	1	3	0.00320513	0.333333	cg00328597	ACTN2
GO Molecular Function	GO:0033293	monocarboxylic acid binding	154	0.022281	1	0.533587	3.79196	1.05486	4	0.00387818	0.0147059	157	0.0580899	1	1	3.40139	0.881991	3	51	0.00961539	0.0588235	cg01407254,cg03018496,cg17826834,cg26950756	CRABP1,CYP26B1,NR2F2
GO Molecular Function	GO:0009881	photoreceptor activity	155	0.0224119	1	0.533259	8.74838	0.228614	2	0.000840492	0.00735294	395	0.256734	1	1	3.40139	0.293997	1	17	0.00320513	0.0588235	cg05940691,cg07233230	OPN3
GO Molecular Function	GO:0034041	sterol-transporting ATPase activity	156	0.0227741	1	0.538403	43.4094	0.0230365	1	8.46929e-05	0.00367647	52	0.0172939	1	1	57.8237	0.0172939	1	1	0.00320513	1	cg05046272	ABCG1
GO Molecular Function	GO:0000099	sulfur amino acid transmembrane transporter activity	157	0.0228434	1	0.536602	8.6587	0.230982	2	0.000849197	0.00735294	215	0.0993927	1	1	9.63729	0.103764	1	6	0.00320513	0.166667	cg14336872,cg18837542	SLC7A11
GO Molecular Function	GO:0015093	ferrous iron transmembrane transporter activity	158	0.0233239	1	0.54442	42.3744	0.0235991	1	8.67615e-05	0.00367647	95	0.0342897	1	1	28.9119	0.0345879	1	2	0.00320513	0.5	cg20872692	SLC11A2
GO Molecular Function	GO:0005216	ion channel activity	159	0.0236513	1	0.54859	1.60373	13.0945	21	0.0481414	0.0772059	530	0.458655	1	1	1.09396	6.39876	7	370	0.0224359	0.0189189	cg00396667,cg02037307,cg03769939,cg03825234,cg04101060,cg04223420,cg05171952,cg05795849,cg07274716,cg08206318,cg12622597,cg12673103,cg15739913,cg15922699,cg17765553,cg18790559,cg22488797,cg22827250,cg23162479,cg23185753,cg26509691	ANO2,CACNA1H,CATSPER3,CLIC4,ITPR1,KCNAB1,KCNU1
GO Molecular Function	GO:0005545	1-phosphatidylinositol binding	160	0.023893	1	0.550734	3.7098	1.07822	4	0.00396406	0.0147059	131	0.0504411	1	1	5.50702	0.363173	2	21	0.00641026	0.0952381	cg06905499,cg07149639,cg16664523,cg25008444	MCF2L,PIK3R1
GO Molecular Function	GO:0045550	geranylgeranyl reductase activity	161	0.0239382	1	0.548349	41.274	0.0242283	1	8.90748e-05	0.00367647	95	0.0342897	1	1	28.9119	0.0345879	1	2	0.00320513	0.5	cg25171118	AKR1B10
GO Molecular Function	GO:0005168	neurotrophin TRKA receptor binding	162	0.0246056	1	0.560158	8.31724	0.240464	2	0.00088406	0.00735294	185	0.0835391	1	1	11.5647	0.0864697	1	5	0.00320513	0.2	cg16664523,cg25008444	PIK3R1
GO Molecular Function	GO:0030374	ligand-dependent nuclear receptor transcription coactivator activity	163	0.0248335	1	0.561878	3.66497	1.09141	4	0.00401255	0.0147059	126	0.0426445	1	1	3.85492	0.778227	3	45	0.00961539	0.0666667	cg00328597,cg09103187,cg22097249,cg27661315	ACTN2,SLC30A9,TRERF1
GO Molecular Function	GO:0022838	substrate-specific channel activity	164	0.0259329	1	0.583174	1.58813	13.2231	21	0.0486145	0.0772059	538	0.480918	1	1	1.07081	6.53711	7	378	0.0224359	0.0185185	cg00396667,cg02037307,cg03769939,cg03825234,cg04101060,cg04223420,cg05171952,cg05795849,cg07274716,cg08206318,cg12622597,cg12673103,cg15739913,cg15922699,cg17765553,cg18790559,cg22488797,cg22827250,cg23162479,cg23185753,cg26509691	ANO2,CACNA1H,CATSPER3,CLIC4,ITPR1,KCNAB1,KCNU1
GO Molecular Function	GO:0004796	thromboxane-A synthase activity	165	0.0262673	1	0.587115	37.5697	0.0266172	1	9.78573e-05	0.00367647	52	0.0172939	1	1	57.8237	0.0172939	1	1	0.00320513	1	cg10592734	TBXAS1
GO Molecular Function	GO:0019144	ADP-sugar diphosphatase activity	166	0.0264034	1	0.586601	37.3735	0.0267569	1	9.83711e-05	0.00367647	95	0.0342897	1	1	28.9119	0.0345879	1	2	0.00320513	0.5	cg04495500	NUDT9
GO Molecular Function	GO:0016295	myristoyl-[acyl-carrier-protein] hydrolase activity	167	0.0267741	1	0.591274	36.8492	0.0271376	1	9.97708e-05	0.00367647	95	0.0342897	1	1	28.9119	0.0345879	1	2	0.00320513	0.5	cg04098763	FASN
GO Molecular Function	GO:0004320	oleoyl-[acyl-carrier-protein] hydrolase activity	167	0.0267741	1	0.591274	36.8492	0.0271376	1	9.97708e-05	0.00367647	95	0.0342897	1	1	28.9119	0.0345879	1	2	0.00320513	0.5	cg04098763	FASN
GO Molecular Function	GO:0016296	palmitoyl-[acyl-carrier-protein] hydrolase activity	167	0.0267741	1	0.591274	36.8492	0.0271376	1	9.97708e-05	0.00367647	95	0.0342897	1	1	28.9119	0.0345879	1	2	0.00320513	0.5	cg04098763	FASN
GO Molecular Function	GO:0004540	ribonuclease activity	170	0.0281535	1	0.610764	3.52207	1.13569	4	0.00417535	0.0147059	486	0.379437	1	1	1.52168	1.31434	2	76	0.00641026	0.0263158	cg05940691,cg07233230,cg14336872,cg18837542	CCRN4L,EXO1
GO Molecular Function	GO:0016418	S-acetyltransferase activity	171	0.0282748	1	0.609809	34.8667	0.0286807	1	0.000105444	0.00367647	95	0.0342897	1	1	28.9119	0.0345879	1	2	0.00320513	0.5	cg04098763	FASN
GO Molecular Function	GO:0035240	dopamine binding	172	0.0293371	1	0.629041	7.55765	0.264633	2	0.000972914	0.00735294	274	0.145332	1	1	6.42486	0.155645	1	9	0.00320513	0.111111	cg04005843,cg05580512	SLC6A3
GO Molecular Function	GO:0008705	methionine synthase activity	173	0.0295857	1	0.630705	33.2995	0.0300305	1	0.000110406	0.00367647	52	0.0172939	1	1	57.8237	0.0172939	1	1	0.00320513	1	cg00328597	MTR
GO Molecular Function	GO:0015326	cationic amino acid transmembrane transporter activity	174	0.0309648	1	0.656311	31.794	0.0314525	1	0.000115634	0.00367647	95	0.0342897	1	1	28.9119	0.0345879	1	2	0.00320513	0.5	cg03470939	PQLC2
GO Molecular Function	GO:0005215	transporter activity	175	0.0314786	1	0.663388	1.34929	29.6452	40	0.10899	0.147059	492	0.394926	1	1	1.07443	20.476	22	1184	0.0705128	0.0185811	cg00396667,cg02037307,cg03470939,cg03769939,cg03825234,cg04005843,cg04098763,cg04101060,cg04223420,cg05046272,cg05171952,cg05580512,cg05795849,cg06041695,cg07050692,cg07149639,cg07274716,cg08206318,cg12622597,cg12673103,cg13098071,cg14336872,cg15739913,cg15922699,cg16664523,cg17765553,cg18447419,cg18790559,cg18837542,cg20872692,cg22097249,cg22213449,cg22488797,cg22827250,cg23162479,cg23185753,cg2…	ABCG1,ANO2,ATP11A,CACNA1H,CATSPER3,CLIC4,CLVS1,CRABP1,ITPR1,KCNAB1,KCNU1,PQLC2,RHBG,SLC11A2,SLC16A3,SLC30A5,SLC30A9,SLC6A3,SLC7A11,SLC9A3,TOMM7,VPS26A
GO Molecular Function	GO:0004334	fumarylacetoacetase activity	176	0.0316935	1	0.664123	31.0513	0.0322047	1	0.0001184	0.00367647	52	0.0172939	1	1	57.8237	0.0172939	1	1	0.00320513	1	cg11032188	FAH
GO Molecular Function	GO:0045340	mercury ion binding	177	0.033545	1	0.698948	29.3097	0.0341184	1	0.000125435	0.00367647	95	0.0342897	1	1	28.9119	0.0345879	1	2	0.00320513	0.5	cg02340615	TXNRD1
GO Molecular Function	GO:0015267	channel activity	178	0.0360659	1	0.747254	1.53197	13.7079	21	0.0503965	0.0772059	568	0.54068	1	1	1.01191	6.91758	7	400	0.0224359	0.0175	cg00396667,cg02037307,cg03769939,cg03825234,cg04101060,cg04223420,cg05171952,cg05795849,cg07274716,cg08206318,cg12622597,cg12673103,cg15739913,cg15922699,cg17765553,cg18790559,cg22488797,cg22827250,cg23162479,cg23185753,cg26509691	ANO2,CACNA1H,CATSPER3,CLIC4,ITPR1,KCNAB1,KCNU1
GO Molecular Function	GO:0004833	tryptophan 2,3-dioxygenase activity	179	0.036106	1	0.743905	27.195	0.0367715	1	0.000135189	0.00367647	132	0.0509925	1	1	19.2746	0.0518818	1	3	0.00320513	0.333333	cg03709468	TDO2
GO Molecular Function	GO:0005167	neurotrophin TRK receptor binding	180	0.036121	1	0.74008	6.74081	0.2967	2	0.00109081	0.00735294	215	0.0993927	1	1	9.63729	0.103764	1	6	0.00320513	0.166667	cg16664523,cg25008444	PIK3R1
GO Molecular Function	GO:0004827	proline-tRNA ligase activity	181	0.0372147	1	0.758275	26.3698	0.0379222	1	0.00013942	0.00367647	95	0.0342897	1	1	28.9119	0.0345879	1	2	0.00320513	0.5	cg11949335	PARS2
GO Molecular Function	GO:0060072	large conductance calcium-activated potassium channel activity	182	0.037663	1	0.763192	6.5866	0.303647	2	0.00111635	0.00735294	95	0.0342897	1	1	28.9119	0.0345879	1	2	0.00320513	0.5	cg17765553,cg18790559	KCNU1
GO Molecular Function	GO:0043178	alcohol binding	183	0.0390191	1	0.786352	2.71337	1.84272	5	0.00677472	0.0183823	238	0.113462	1	1	2.55105	1.17599	3	68	0.00961539	0.0441177	cg05046272,cg05793013,cg07584669,cg10176070,cg18082362	ABCG1,ACPP,IRX5
GO Molecular Function	GO:0019842	vitamin binding	184	0.0396642	1	0.795009	2.7009	1.85124	5	0.00680602	0.0183823	271	0.144455	1	1	2.28252	1.31434	3	76	0.00961539	0.0394737	cg00328597,cg05793013,cg07584669,cg10176070,cg26950756	CRABP1,IRX5,MTR
GO Molecular Function	GO:0019237	centromeric DNA binding	185	0.0399862	1	0.79713	24.5071	0.0408045	1	0.000150017	0.00367647	215	0.0993927	1	1	9.63729	0.103764	1	6	0.00320513	0.166667	cg11814539	KIF2C
GO Molecular Function	GO:0047718	indanol dehydrogenase activity	186	0.0401134	1	0.795367	24.4277	0.040937	1	0.000150504	0.00367647	132	0.0509925	1	1	19.2746	0.0518818	1	3	0.00320513	0.333333	cg25171118	AKR1B10
GO Molecular Function	GO:0004535	poly(A)-specific ribonuclease activity	187	0.0412073	1	0.812688	6.26544	0.319211	2	0.00117357	0.00735294	305	0.174653	1	1	5.2567	0.190233	1	11	0.00320513	0.0909091	cg14336872,cg18837542	CCRN4L
GO Molecular Function	GO:0008253	5'-nucleotidase activity	188	0.0412138	1	0.808492	6.2649	0.319239	2	0.00117367	0.00735294	49	0.0122404	1	0.921277	11.5647	0.172939	2	10	0.00641026	0.2	cg18082362,cg19246977	ACPP,NT5M
GO Molecular Function	GO:0072349	modified amino acid transmembrane transporter activity	189	0.0425396	1	0.830085	6.1552	0.324928	2	0.00119459	0.00735294	291	0.16012	1	1	5.78237	0.172939	1	10	0.00320513	0.1	cg14336872,cg18837542	SLC7A11
GO Molecular Function	GO:0004000	adenosine deaminase activity	190	0.0426516	1	0.82789	6.14617	0.325406	2	0.00119634	0.00735294	291	0.16012	1	1	5.78237	0.172939	1	10	0.00320513	0.1	cg07990582,cg13504411	ADARB2
GO Molecular Function	GO:0047273	galactosylgalactosylglucosylceramide beta-D-acetylgalactosaminyltransferase activity	191	0.0427297	1	0.825063	22.9012	0.0436659	1	0.000160537	0.00367647	52	0.0172939	1	1	57.8237	0.0172939	1	1	0.00320513	1	cg25857569	B3GALNT1
GO Molecular Function	GO:0043559	insulin binding	192	0.0442964	1	0.850859	6.01749	0.332365	2	0.00122193	0.00735294	163	0.0674073	1	1	14.4559	0.0691758	1	4	0.00320513	0.25	cg16664523,cg25008444	PIK3R1
GO Molecular Function	GO:0004527	exonuclease activity	193	0.0445151	1	0.85063	3.03446	1.31819	4	0.0048463	0.0147059	474	0.354558	1	1	1.60621	1.24516	2	72	0.00641026	0.0277778	cg05940691,cg07233230,cg14336872,cg18837542	CCRN4L,EXO1
GO Molecular Function	GO:0008898	homocysteine S-methyltransferase activity	194	0.0448236	1	0.85211	21.8077	0.0458554	1	0.000168586	0.00367647	132	0.0509925	1	1	19.2746	0.0518818	1	3	0.00320513	0.333333	cg00328597	MTR
GO Molecular Function	GO:0015189	L-lysine transmembrane transporter activity	195	0.0449681	1	0.850474	21.736	0.0460067	1	0.000169142	0.00367647	132	0.0509925	1	1	19.2746	0.0518818	1	3	0.00320513	0.333333	cg03470939	PQLC2
GO Molecular Function	GO:0008289	lipid binding	196	0.0457995	1	0.861779	1.37252	22.5862	31	0.0830376	0.113971	48	0.0121624	1	0.934474	1.68493	13.0569	22	755	0.0705128	0.0291391	cg00569808,cg01407254,cg01569664,cg03018496,cg03684571,cg05046272,cg05793013,cg05795849,cg06905499,cg07050692,cg07149639,cg07200421,cg07584669,cg07802362,cg10002850,cg10176070,cg10581012,cg11508595,cg12121765,cg15739913,cg16664523,cg16760223,cg17592268,cg17826834,cg19826115,cg22915373,cg23928713,cg24526103,cg25008444,cg25372239,cg26950756	ABCG1,AFAP1,ANXA13,ARHGAP15,ARHGAP20,ARHGEF16,CLVS1,CRABP1,CYP26B1,DLC1,DNM3,DYSF,ECT2,IRS2,IRX5,ITPR1,LANCL2,MCF2L,MYO1B,NR2F2,PIK3R1,ZCCHC14
GO Molecular Function	GO:0047631	ADP-ribose diphosphatase activity	197	0.0458814	1	0.858938	21.2932	0.0469633	1	0.000172659	0.00367647	185	0.0835391	1	1	11.5647	0.0864697	1	5	0.00320513	0.2	cg04495500	NUDT9
GO Molecular Function	GO:0042610	CD8 receptor binding	198	0.0462201	1	0.860908	21.1335	0.0473182	1	0.000173964	0.00367647	95	0.0342897	1	1	28.9119	0.0345879	1	2	0.00320513	0.5	cg16860392	FYN
GO Molecular Function	GO:0016891	endoribonuclease activity, producing 5'-phosphomonoesters	199	0.047474	1	0.879819	5.78803	0.345541	2	0.00127037	0.00735294	464	0.342266	1	1	2.40932	0.415055	1	24	0.00320513	0.0416667	cg05940691,cg07233230	EXO1
GO Molecular Function	GO:0005218	intracellular ligand-gated calcium channel activity	200	0.0494576	1	0.911999	5.6561	0.353601	2	0.0013	0.00735294	291	0.16012	1	1	5.78237	0.172939	1	10	0.00320513	0.1	cg05795849,cg15739913	ITPR1
GO Molecular Function	GO:0046789	host cell surface receptor binding	201	0.0494682	1	0.907655	19.7126	0.0507289	1	0.000186503	0.00367647	52	0.0172939	1	1	57.8237	0.0172939	1	1	0.00320513	1	cg17695537	INHBB
GO Molecular Function	GO:0005375	copper ion transmembrane transporter activity	202	0.0499626	1	0.912189	19.5125	0.0512492	1	0.000188416	0.00367647	215	0.0993927	1	1	9.63729	0.103764	1	6	0.00320513	0.166667	cg20872692	SLC11A2
GO Molecular Function	GO:0016863	intramolecular oxidoreductase activity, transposing C=C bonds	203	0.0505131	1	0.917696	5.58907	0.357841	2	0.00131559	0.00735294	336	0.202971	1	1	4.44798	0.224821	1	13	0.00320513	0.0769231	cg07990582,cg13504411	IDI1
GO Molecular Function	GO:0004177	aminopeptidase activity	204	0.0510431	1	0.922779	3.62971	0.826513	3	0.00303865	0.0110294	526	0.457281	1	1	1.65211	0.605288	1	35	0.00320513	0.0285714	cg03972665,cg08979895,cg10055501	ENPEP
GO Molecular Function	GO:0071568	UFM1 conjugating enzyme activity	205	0.0516376	1	0.928972	18.8632	0.0530134	1	0.000194902	0.00367647	95	0.0342897	1	1	28.9119	0.0345879	1	2	0.00320513	0.5	cg14621161	UFL1
GO Molecular Function	GO:0008332	low voltage-gated calcium channel activity	206	0.0521174	1	0.933054	18.6848	0.0535194	1	0.000196762	0.00367647	132	0.0509925	1	1	19.2746	0.0518818	1	3	0.00320513	0.333333	cg03825234	CACNA1H
GO Molecular Function	GO:0043125	ErbB-3 class receptor binding	207	0.0527098	1	0.9391	5.45607	0.366564	2	0.00134766	0.00735294	163	0.0674073	1	1	14.4559	0.0691758	1	4	0.00320513	0.25	cg16664523,cg25008444	PIK3R1
GO Molecular Function	GO:0005543	phospholipid binding	208	0.0531494	1	0.942379	1.4232	16.8634	24	0.0619977	0.0882353	37	0.00723078	1	0.720733	1.94269	8.75073	17	506	0.0544872	0.0335968	cg00569808,cg01407254,cg01569664,cg03684571,cg05046272,cg05795849,cg06905499,cg07050692,cg07149639,cg07200421,cg07802362,cg10002850,cg10581012,cg11508595,cg15739913,cg16664523,cg16760223,cg17592268,cg19826115,cg22915373,cg23928713,cg24526103,cg25008444,cg25372239	ABCG1,AFAP1,ANXA13,ARHGAP15,ARHGAP20,ARHGEF16,CLVS1,DNM3,DYSF,ECT2,IRS2,ITPR1,LANCL2,MCF2L,MYO1B,PIK3R1,ZCCHC14
GO Molecular Function	GO:0035014	phosphatidylinositol 3-kinase regulator activity	209	0.053154	1	0.937953	5.43018	0.368312	2	0.00135409	0.00735294	274	0.145332	1	1	6.42486	0.155645	1	9	0.00320513	0.111111	cg16664523,cg25008444	PIK3R1
GO Molecular Function	GO:0051087	chaperone binding	210	0.055753	1	0.979128	3.49875	0.857448	3	0.00315238	0.0110294	315	0.18259	1	1	2.56994	0.778227	2	45	0.00641026	0.0444444	cg00797500,cg10584587,cg19434087	DNAJB6,PARK2
GO Molecular Function	GO:0017025	TBP-class protein binding	211	0.0562493	1	0.983163	5.25832	0.38035	2	0.00139835	0.00735294	395	0.256734	1	1	3.40139	0.293997	1	17	0.00320513	0.0588235	cg17975443,cg25900280	NACA2
GO Molecular Function	GO:0005384	manganese ion transmembrane transporter activity	212	0.0562958	1	0.979335	17.2603	0.0579363	1	0.000213001	0.00367647	185	0.0835391	1	1	11.5647	0.0864697	1	5	0.00320513	0.2	cg20872692	SLC11A2
GO Molecular Function	GO:0070577	histone acetyl-lysine binding	213	0.0584497	1	1	5.1445	0.388765	2	0.00142928	0.00735294	395	0.256734	1	1	3.40139	0.293997	1	17	0.00320513	0.0588235	cg04131890,cg13674369	BRD9
GO Molecular Function	GO:0044183	protein binding involved in protein folding	214	0.0641659	1	1	15.0809	0.066309	1	0.000243783	0.00367647	215	0.0993927	1	1	9.63729	0.103764	1	6	0.00320513	0.166667	cg07617237	HSPA1A
GO Molecular Function	GO:0032451	demethylase activity	215	0.0646723	1	1	3.28665	0.912783	3	0.00335582	0.0110294	464	0.342266	1	1	2.40932	0.415055	1	24	0.00320513	0.0416667	cg01180552,cg06088745,cg07984286	FTO
GO Molecular Function	GO:0008519	ammonium transmembrane transporter activity	216	0.065237	1	1	14.8249	0.0674538	1	0.000247992	0.00367647	185	0.0835391	1	1	11.5647	0.0864697	1	5	0.00320513	0.2	cg13098071	RHBG
GO Molecular Function	GO:0046914	transition metal ion binding	217	0.0658773	1	1	1.25215	35.938	45	0.132125	0.165441	544	0.499182	1	1	1.01516	24.6266	25	1424	0.0801282	0.0175562	cg00328597,cg00569808,cg00797500,cg01180552,cg01407254,cg02340615,cg03018496,cg03684571,cg03972665,cg04022561,cg04098763,cg06088745,cg06185532,cg07541744,cg07984286,cg07990582,cg08979895,cg10055501,cg10134799,cg10536898,cg10581012,cg10584587,cg10592734,cg11650763,cg11707035,cg11792671,cg12569835,cg13504411,cg14799457,cg16204205,cg16664523,cg17223170,cg17356718,cg17695537,cg17826834,cg18736431,cg1…	ABLIM2,ADAM12,ADAMTS16,CYP26B1,ENPEP,FASN,FDX1,FTO,GALNT2,GATA6,GLI2,HDAC4,IDI1,ISL1,MMP2,MTR,NR2F1,NR2F2,PARK2,RNF182,SLC30A5,TBXAS1,TXNRD1,ZCCHC14,ZFHX3
GO Molecular Function	GO:0030297	transmembrane receptor protein tyrosine kinase activator activity	218	0.0674179	1	1	4.7395	0.421986	2	0.00155142	0.00735294	163	0.0674073	1	1	14.4559	0.0691758	1	4	0.00320513	0.25	cg06850159,cg15339688	NRG3
GO Molecular Function	GO:0019899	enzyme binding	219	0.0677153	1	1	1.27074	31.4778	40	0.115727	0.147059	181	0.0773446	1	1	1.33439	20.2339	27	1170	0.0865385	0.0230769	cg00275503,cg00797500,cg01569664,cg04005843,cg04131890,cg04531363,cg05571619,cg05580512,cg05715751,cg06185532,cg07617237,cg10002850,cg10584587,cg11707035,cg11792671,cg11949335,cg12569835,cg13446584,cg13674369,cg14115325,cg14799457,cg16204205,cg16243532,cg16664523,cg16760223,cg16893707,cg17356718,cg18736431,cg19449565,cg19486070,cg20000602,cg20298668,cg20706315,cg22915373,cg23246828,cg24526103,cg2…	ACTG1,ANK2,ARHGEF16,AXIN2,C10orf90,CBX4,DHCR24,ECT2,EGFR,ELFN1,EXOC2,FOXL2,GATA6,GTF2I,HDAC4,HSPA1A,IRS2,MBP,NCOR2,NKD2,PARK2,PIK3R1,PRPSAP1,SLC6A3,SPHK1,TCF21,ZFHX3
GO Molecular Function	GO:0005381	iron ion transmembrane transporter activity	220	0.0692619	1	1	13.9338	0.0717679	1	0.000263852	0.00367647	185	0.0835391	1	1	11.5647	0.0864697	1	5	0.00320513	0.2	cg20872692	SLC11A2
GO Molecular Function	GO:0001158	enhancer sequence-specific DNA binding	221	0.0708047	1	1	2.58987	1.54448	4	0.00567823	0.0147059	494	0.397283	1	1	1.99392	0.501524	1	29	0.00320513	0.0344828	cg04022561,cg10536898,cg17223170,cg27360685	ISL1
GO Molecular Function	GO:0030507	spectrin binding	222	0.0718555	1	1	4.56761	0.437866	2	0.0016098	0.00735294	336	0.202971	1	1	4.44798	0.224821	1	13	0.00320513	0.0769231	cg23246828,cg27028281	ANK2
GO Molecular Function	GO:0005068	transmembrane receptor protein tyrosine kinase adaptor activity	223	0.0722857	1	1	4.55178	0.439388	2	0.0016154	0.00735294	274	0.145332	1	1	6.42486	0.155645	1	9	0.00320513	0.111111	cg16664523,cg25008444	PIK3R1
GO Molecular Function	GO:0004588	orotate phosphoribosyltransferase activity	224	0.072411	1	1	13.3056	0.0751561	1	0.000276309	0.00367647	52	0.0172939	1	1	57.8237	0.0172939	1	1	0.00320513	1	cg07249742	UMPS
GO Molecular Function	GO:0004590	orotidine-5'-phosphate decarboxylase activity	224	0.072411	1	1	13.3056	0.0751561	1	0.000276309	0.00367647	52	0.0172939	1	1	57.8237	0.0172939	1	1	0.00320513	1	cg07249742	UMPS
GO Molecular Function	GO:0000175	3'-5'-exoribonuclease activity	226	0.073958	1	1	4.49159	0.445277	2	0.00163705	0.00735294	455	0.330676	1	1	2.51408	0.397761	1	23	0.00320513	0.0434783	cg14336872,cg18837542	CCRN4L
GO Molecular Function	GO:0004791	thioredoxin-disulfide reductase activity	227	0.0740359	1	1	13.0024	0.0769089	1	0.000282753	0.00367647	185	0.0835391	1	1	11.5647	0.0864697	1	5	0.00320513	0.2	cg02340615	TXNRD1
GO Molecular Function	GO:0030375	thyroid hormone receptor coactivator activity	228	0.0744712	1	1	12.9234	0.077379	1	0.000284482	0.00367647	163	0.0674073	1	1	14.4559	0.0691758	1	4	0.00320513	0.25	cg00328597	ACTN2
GO Molecular Function	GO:0005328	neurotransmitter:sodium symporter activity	229	0.0751612	1	1	4.44952	0.449487	2	0.00165252	0.00735294	412	0.282245	1	1	3.04335	0.328585	1	19	0.00320513	0.0526316	cg04005843,cg05580512	SLC6A3
GO Molecular Function	GO:0010861	thyroid hormone receptor activator activity	230	0.0757591	1	1	12.695	0.0787711	1	0.0002896	0.00367647	185	0.0835391	1	1	11.5647	0.0864697	1	5	0.00320513	0.2	cg00328597	ACTN2
GO Molecular Function	GO:0004716	receptor signaling protein tyrosine kinase activity	231	0.0759155	1	1	4.42365	0.452115	2	0.00166219	0.00735294	43	0.00990466	1	0.849498	12.8497	0.155645	2	9	0.00641026	0.222222	cg03491895,cg10002850	EGFR,ERBB4
GO Molecular Function	GO:0047035	testosterone dehydrogenase (NAD+) activity	232	0.0771899	1	1	12.4502	0.0803199	1	0.000295294	0.00367647	185	0.0835391	1	1	11.5647	0.0864697	1	5	0.00320513	0.2	cg04554613	DHRS9
GO Molecular Function	GO:0016893	endonuclease activity, active with either ribo- or deoxyribonucleic acids and producing 5'-phosphomonoesters	233	0.0800577	1	1	4.28815	0.466402	2	0.00171471	0.00735294	535	0.475927	1	1	1.5628	0.639876	1	37	0.00320513	0.027027	cg05940691,cg07233230	EXO1
GO Molecular Function	GO:0005313	L-glutamate transmembrane transporter activity	234	0.0802979	1	1	4.28061	0.467223	2	0.00171773	0.00735294	336	0.202971	1	1	4.44798	0.224821	1	13	0.00320513	0.0769231	cg14336872,cg18837542	SLC7A11
GO Molecular Function	GO:0008252	nucleotidase activity	235	0.0810106	1	1	4.25844	0.469655	2	0.00172667	0.00735294	83	0.0175485	1	0.779745	9.63729	0.207527	2	12	0.00641026	0.166667	cg18082362,cg19246977	ACPP,NT5M
GO Molecular Function	GO:0035500	MH2 domain binding	236	0.0810781	1	1	11.8286	0.084541	1	0.000310812	0.00367647	52	0.0172939	1	1	57.8237	0.0172939	1	1	0.00320513	1	cg17131837	HMGA2
GO Molecular Function	GO:0035501	MH1 domain binding	236	0.0810781	1	1	11.8286	0.084541	1	0.000310812	0.00367647	52	0.0172939	1	1	57.8237	0.0172939	1	1	0.00320513	1	cg17131837	HMGA2
GO Molecular Function	GO:0035326	enhancer binding	238	0.0813274	1	1	2.46574	1.62223	4	0.00596408	0.0147059	520	0.437975	1	1	1.75223	0.5707	1	33	0.00320513	0.030303	cg04022561,cg10536898,cg17223170,cg27360685	ISL1
GO Molecular Function	GO:0017124	SH3 domain binding	239	0.0838058	1	1	1.87254	3.73825	7	0.0137436	0.0257353	51	0.0149141	1	1	3.01689	1.9888	6	115	0.0192308	0.0521739	cg00223767,cg00797500,cg04554613,cg08023442,cg10584587,cg14115325,cg27158677	ADAM12,DOCK1,LRP2,PDCD6IP,QKI,UVRAG
GO Molecular Function	GO:0034437	glycoprotein transporter activity	240	0.0847886	1	1	11.2885	0.0885858	1	0.000325683	0.00367647	95	0.0342897	1	1	28.9119	0.0345879	1	2	0.00320513	0.5	cg05046272	ABCG1
GO Molecular Function	GO:0047485	protein N-terminus binding	241	0.0849345	1	1	2.15767	2.31732	5	0.00851955	0.0183823	176	0.0730688	1	1	2.5417	1.57375	4	91	0.0128205	0.043956	cg04005843,cg05571619,cg05580512,cg07617237,cg20000602	EXOC2,HSPA1A,NCOR2,SLC6A3
GO Molecular Function	GO:0017083	4-galactosyl-N-acetylglucosaminide 3-alpha-L-fucosyltransferase activity	242	0.085343	1	1	11.2118	0.0891915	1	0.00032791	0.00367647	52	0.0172939	1	1	57.8237	0.0172939	1	1	0.00320513	1	cg14621161	FUT9
GO Molecular Function	GO:0016628	oxidoreductase activity, acting on the CH-CH group of donors, NAD or NADP as acceptor	243	0.0857349	1	1	4.11851	0.485612	2	0.00178534	0.00735294	156	0.0548669	1	1	5.2567	0.380467	2	22	0.00641026	0.0909091	cg04098763,cg11949335	DHCR24,FASN
GO Molecular Function	GO:0005102	receptor binding	244	0.0857868	1	1	1.24113	33.0346	41	0.121451	0.150735	47	0.0105397	1	0.827031	1.53429	20.8565	32	1206	0.102564	0.026534	cg00223767,cg00275503,cg00328597,cg01569664,cg02691343,cg02839802,cg03491895,cg04005843,cg04022561,cg05580512,cg06850159,cg06905499,cg07249742,cg07331478,cg08962888,cg10536898,cg11032188,cg15339688,cg15573998,cg16243532,cg16314733,cg16531386,cg16664523,cg16860392,cg17069828,cg17223170,cg17695537,cg20000602,cg21186098,cg22097249,cg22213449,cg22915373,cg23091549,cg23162479,cg23495453,cg24526103,cg2…	ACTN2,ALCAM,ANGPT1,ARHGEF16,ARNT2,CORT,DDX17,EPHA4,ERBB4,F7,FOXL2,FYN,GDNF,IL6,INHBB,IRS2,ISL1,ITGB5,NCOR2,NRG3,NRXN1,NTF3,PIK3R1,SLC30A9,SLC6A3,SLIT1,TCF21,TENM2,TIMP2,TNFRSF11B,TNFSF4,WNT11
GO Molecular Function	GO:0017176	phosphatidylinositol N-acetylglucosaminyltransferase activity	245	0.0867716	1	1	11.0188	0.0907541	1	0.000333655	0.00367647	185	0.0835391	1	1	11.5647	0.0864697	1	5	0.00320513	0.2	cg07802362	PIGC
GO Molecular Function	GO:1901338	catecholamine binding	246	0.0884782	1	1	4.04242	0.494754	2	0.00181895	0.00735294	353	0.216765	1	1	4.13027	0.242115	1	14	0.00320513	0.0714286	cg04005843,cg05580512	SLC6A3
GO Molecular Function	GO:0030429	kynureninase activity	247	0.089625	1	1	10.6516	0.0938825	1	0.000345156	0.00367647	52	0.0172939	1	1	57.8237	0.0172939	1	1	0.00320513	1	cg19826115	KYNU
GO Molecular Function	GO:0004022	alcohol dehydrogenase (NAD) activity	248	0.0896543	1	1	10.648	0.0939147	1	0.000345275	0.00367647	255	0.130284	1	1	7.22797	0.138351	1	8	0.00320513	0.125	cg04554613	DHRS9
GO Molecular Function	GO:0004315	3-oxoacyl-[acyl-carrier-protein] synthase activity	249	0.0899067	1	1	10.6166	0.0941919	1	0.000346294	0.00367647	95	0.0342897	1	1	28.9119	0.0345879	1	2	0.00320513	0.5	cg04098763	FASN
GO Molecular Function	GO:0017160	Ral GTPase binding	250	0.0909592	1	1	10.4878	0.0953486	1	0.000350546	0.00367647	132	0.0509925	1	1	19.2746	0.0518818	1	3	0.00320513	0.333333	cg05571619	EXOC2
GO Molecular Function	GO:0051920	peroxiredoxin activity	251	0.0914176	1	1	10.4327	0.0958528	1	0.0003524	0.00367647	239	0.114973	1	1	8.26053	0.121058	1	7	0.00320513	0.142857	cg23091549	PRDX6
GO Molecular Function	GO:0005159	insulin-like growth factor receptor binding	252	0.0919976	1	1	3.94978	0.506358	2	0.00186161	0.00735294	353	0.216765	1	1	4.13027	0.242115	1	14	0.00320513	0.0714286	cg16664523,cg25008444	PIK3R1
GO Molecular Function	GO:0015278	calcium-release channel activity	253	0.095364	1	1	3.86597	0.517335	2	0.00190197	0.00735294	353	0.216765	1	1	4.13027	0.242115	1	14	0.00320513	0.0714286	cg05795849,cg15739913	ITPR1
GO Molecular Function	GO:0001727	lipid kinase activity	254	0.0956789	1	1	9.94509	0.100552	1	0.000369677	0.00367647	215	0.0993927	1	1	9.63729	0.103764	1	6	0.00320513	0.166667	cg20706315	SPHK1
GO Molecular Function	GO:0004520	endodeoxyribonuclease activity	255	0.0970356	1	1	3.82597	0.522744	2	0.00192185	0.00735294	509	0.417983	1	1	1.86528	0.536112	1	31	0.00320513	0.0322581	cg05940691,cg07233230	EXO1
GO Molecular Function	GO:0016860	intramolecular oxidoreductase activity	256	0.0976396	1	1	2.7469	1.09214	3	0.00401522	0.0110294	320	0.188841	1	1	2.51408	0.795521	2	46	0.00641026	0.0434783	cg07990582,cg10592734,cg13504411	IDI1,TBXAS1
GO Molecular Function	GO:0005326	neurotransmitter transporter activity	257	0.099119	1	1	3.77752	0.529448	2	0.0019465	0.00735294	464	0.342266	1	1	2.40932	0.415055	1	24	0.00320513	0.0416667	cg04005843,cg05580512	SLC6A3
GO Molecular Function	GO:0070888	E-box binding	258	0.102183	1	1	2.6914	1.11466	3	0.00409802	0.0110294	207	0.0892002	1	1	3.98784	0.501524	2	29	0.00641026	0.0689655	cg00275503,cg05795849,cg15739913	BHLHE40,TCF21
GO Molecular Function	GO:0016174	NAD(P)H oxidase activity	259	0.102488	1	1	9.25003	0.108108	1	0.000397455	0.00367647	215	0.0993927	1	1	9.63729	0.103764	1	6	0.00320513	0.166667	cg02340615	TXNRD1
GO Molecular Function	GO:0004521	endoribonuclease activity	260	0.103562	1	1	3.6791	0.543611	2	0.00199857	0.00735294	577	0.560001	1	1	1.23029	0.812815	1	47	0.00320513	0.0212766	cg05940691,cg07233230	EXO1
GO Molecular Function	GO:0042608	T cell receptor binding	261	0.103909	1	1	9.11654	0.109691	1	0.000403275	0.00367647	185	0.0835391	1	1	11.5647	0.0864697	1	5	0.00320513	0.2	cg16860392	FYN
GO Molecular Function	GO:0015179	L-amino acid transmembrane transporter activity	262	0.104799	1	1	2.66088	1.12745	3	0.00414503	0.0110294	286	0.151871	1	1	2.89119	0.691758	2	40	0.00641026	0.05	cg03470939,cg14336872,cg18837542	PQLC2,SLC7A11
GO Molecular Function	GO:0015175	neutral amino acid transmembrane transporter activity	263	0.105913	1	1	3.62951	0.551038	2	0.00202587	0.00735294	439	0.306882	1	1	2.75351	0.363173	1	21	0.00320513	0.0476191	cg14336872,cg18837542	SLC7A11
GO Molecular Function	GO:0003725	double-stranded RNA binding	264	0.108034	1	1	2.62447	1.14309	3	0.00420252	0.0110294	370	0.22686	1	1	2.22399	0.899285	2	52	0.00641026	0.0384615	cg07617237,cg07990582,cg13504411	ADARB2,HSPA1A
GO Molecular Function	GO:0016896	exoribonuclease activity, producing 5'-phosphomonoesters	265	0.108132	1	1	3.58418	0.558008	2	0.0020515	0.00735294	469	0.353656	1	1	2.31295	0.432349	1	25	0.00320513	0.04	cg14336872,cg18837542	CCRN4L
GO Molecular Function	GO:0004683	calmodulin-dependent protein kinase activity	266	0.111426	1	1	3.51939	0.568281	2	0.00208927	0.00735294	428	0.29467	1	1	2.89119	0.345879	1	20	0.00320513	0.05	cg23246828,cg27028281	CAMK2D
GO Molecular Function	GO:0004532	exoribonuclease activity	267	0.11177	1	1	3.51278	0.56935	2	0.0020932	0.00735294	475	0.364849	1	1	2.22399	0.449643	1	26	0.00320513	0.0384615	cg14336872,cg18837542	CCRN4L
GO Molecular Function	GO:0016668	oxidoreductase activity, acting on a sulfur group of donors, NAD(P) as acceptor	268	0.113234	1	1	8.32313	0.120147	1	0.000441718	0.00367647	274	0.145332	1	1	6.42486	0.155645	1	9	0.00320513	0.111111	cg02340615	TXNRD1
GO Molecular Function	GO:0019841	retinol binding	269	0.113262	1	1	8.3209	0.120179	1	0.000441836	0.00367647	322	0.188935	1	1	4.81864	0.207527	1	12	0.00320513	0.0833333	cg26950756	CRABP1
GO Molecular Function	GO:0008235	metalloexopeptidase activity	270	0.114386	1	1	2.55696	1.17327	3	0.00431348	0.0110294	542	0.493934	1	1	1.48266	0.674464	1	39	0.00320513	0.025641	cg03972665,cg08979895,cg10055501	ENPEP
GO Molecular Function	GO:0019911	structural constituent of myelin sheath	271	0.116069	1	1	8.10711	0.123348	1	0.000453487	0.00367647	185	0.0835391	1	1	11.5647	0.0864697	1	5	0.00320513	0.2	cg16893707	MBP
GO Molecular Function	GO:0015181	arginine transmembrane transporter activity	272	0.116948	1	1	8.04226	0.124343	1	0.000457144	0.00367647	163	0.0674073	1	1	14.4559	0.0691758	1	4	0.00320513	0.25	cg03470939	PQLC2
GO Molecular Function	GO:0051575	5'-deoxyribose-5-phosphate lyase activity	273	0.120678	1	1	7.77765	0.128574	1	0.000472697	0.00367647	163	0.0674073	1	1	14.4559	0.0691758	1	4	0.00320513	0.25	cg17131837	HMGA2
GO Molecular Function	GO:0017162	aryl hydrocarbon receptor binding	274	0.121366	1	1	7.73063	0.129356	1	0.000475572	0.00367647	132	0.0509925	1	1	19.2746	0.0518818	1	3	0.00320513	0.333333	cg11032188	ARNT2
GO Molecular Function	GO:0030546	receptor activator activity	275	0.121467	1	1	2.48723	1.20616	3	0.00443442	0.0110294	207	0.0892002	1	1	3.98784	0.501524	2	29	0.00641026	0.0689655	cg00328597,cg06850159,cg15339688	ACTN2,NRG3
GO Molecular Function	GO:0030145	manganese ion binding	276	0.121605	1	1	2.48592	1.20679	3	0.00443674	0.0110294	289	0.157932	1	1	2.82067	0.709052	2	41	0.00641026	0.0487805	cg07990582,cg13504411,cg19854698	GALNT2,IDI1
GO Molecular Function	GO:0030296	protein tyrosine kinase activator activity	277	0.124627	1	1	3.28572	0.608695	2	0.00223785	0.00735294	322	0.188935	1	1	4.81864	0.207527	1	12	0.00320513	0.0833333	cg06850159,cg15339688	NRG3
GO Molecular Function	GO:0004536	deoxyribonuclease activity	278	0.129494	1	1	3.20862	0.623321	2	0.00229162	0.00735294	563	0.528118	1	1	1.34474	0.74364	1	43	0.00320513	0.0232558	cg05940691,cg07233230	EXO1
GO Molecular Function	GO:0005506	iron ion binding	279	0.129868	1	1	1.75782	3.41332	6	0.012549	0.0220588	437	0.303915	1	1	1.43661	2.78432	4	161	0.0128205	0.0248447	cg01180552,cg01407254,cg06088745,cg07984286,cg10581012,cg10592734	CYP26B1,FDX1,FTO,TBXAS1
GO Molecular Function	GO:0030350	iron-responsive element binding	280	0.131803	1	1	7.07712	0.1413	1	0.000519487	0.00367647	132	0.0509925	1	1	19.2746	0.0518818	1	3	0.00320513	0.333333	cg26950756	IREB2
GO Molecular Function	GO:0003908	methylated-DNA-[protein]-cysteine S-methyltransferase activity	281	0.132565	1	1	7.03347	0.142177	1	0.000522711	0.00367647	52	0.0172939	1	1	57.8237	0.0172939	1	1	0.00320513	1	cg06120979	MGMT
GO Molecular Function	GO:1901682	sulfur compound transmembrane transporter activity	282	0.133403	1	1	3.14974	0.634973	2	0.00233446	0.00735294	469	0.353656	1	1	2.31295	0.432349	1	25	0.00320513	0.04	cg14336872,cg18837542	SLC7A11
GO Molecular Function	GO:0015459	potassium channel regulator activity	283	0.133429	1	1	2.38062	1.26018	3	0.004633	0.0110294	253	0.128142	1	1	3.21243	0.622582	2	36	0.00641026	0.0555556	cg23185753,cg23246828,cg27028281	ANK2,KCNAB1
GO Molecular Function	GO:0030675	Rac GTPase activator activity	284	0.133888	1	1	3.14261	0.636414	2	0.00233976	0.00735294	353	0.216765	1	1	4.13027	0.242115	1	14	0.00320513	0.0714286	cg17592268,cg19826115	ARHGAP15
GO Molecular Function	GO:0019534	toxin transporter activity	285	0.138449	1	1	6.71229	0.14898	1	0.000547722	0.00367647	255	0.130284	1	1	7.22797	0.138351	1	8	0.00320513	0.125	cg05046272	ABCG1
GO Molecular Function	GO:0016918	retinal binding	286	0.139591	1	1	6.6531	0.150306	1	0.000552595	0.00367647	336	0.202971	1	1	4.44798	0.224821	1	13	0.00320513	0.0769231	cg26950756	CRABP1
GO Molecular Function	GO:0002020	protease binding	287	0.141771	1	1	2.31333	1.29683	3	0.00476777	0.0110294	419	0.291047	1	1	1.86528	1.07222	2	62	0.00641026	0.0322581	cg04005843,cg05580512,cg16893707	MBP,SLC6A3
GO Molecular Function	GO:0005310	dicarboxylic acid transmembrane transporter activity	288	0.14257	1	1	3.02113	0.662005	2	0.00243384	0.00735294	464	0.342266	1	1	2.40932	0.415055	1	24	0.00320513	0.0416667	cg14336872,cg18837542	SLC7A11
GO Molecular Function	GO:0051739	ammonia transmembrane transporter activity	289	0.144387	1	1	6.41468	0.155892	1	0.000573134	0.00367647	185	0.0835391	1	1	11.5647	0.0864697	1	5	0.00320513	0.2	cg13098071	RHBG
GO Molecular Function	GO:0046934	phosphatidylinositol-4,5-bisphosphate 3-kinase activity	290	0.145473	1	1	6.36289	0.157161	1	0.000577799	0.00367647	185	0.0835391	1	1	11.5647	0.0864697	1	5	0.00320513	0.2	cg16243532	PIK3CB
GO Molecular Function	GO:0050509	N-acetylglucosaminyl-proteoglycan 4-beta-glucuronosyltransferase activity	291	0.146943	1	1	6.29397	0.158882	1	0.000584125	0.00367647	95	0.0342897	1	1	28.9119	0.0345879	1	2	0.00320513	0.5	cg17069828	EXT1
GO Molecular Function	GO:0042328	heparan sulfate N-acetylglucosaminyltransferase activity	291	0.146943	1	1	6.29397	0.158882	1	0.000584125	0.00367647	95	0.0342897	1	1	28.9119	0.0345879	1	2	0.00320513	0.5	cg17069828	EXT1
GO Molecular Function	GO:0019239	deaminase activity	293	0.147467	1	1	2.95731	0.676289	2	0.00248636	0.00735294	490	0.38666	1	1	2.06513	0.48423	1	28	0.00320513	0.0357143	cg07990582,cg13504411	ADARB2
GO Molecular Function	GO:0033265	choline binding	294	0.147511	1	1	6.26771	0.159548	1	0.000586574	0.00367647	163	0.0674073	1	1	14.4559	0.0691758	1	4	0.00320513	0.25	cg18082362	ACPP
GO Molecular Function	GO:0015301	anion:anion antiporter activity	295	0.148465	1	1	2.9447	0.679187	2	0.00249701	0.00735294	455	0.330676	1	1	2.51408	0.397761	1	23	0.00320513	0.0434783	cg14336872,cg18837542	SLC7A11
GO Molecular Function	GO:0016520	growth hormone-releasing hormone receptor activity	296	0.149376	1	1	6.18289	0.161737	1	0.00059462	0.00367647	163	0.0674073	1	1	14.4559	0.0691758	1	4	0.00320513	0.25	cg11278107	TAPT1
GO Molecular Function	GO:0008502	melatonin receptor activity	297	0.149884	1	1	6.16015	0.162334	1	0.000596815	0.00367647	132	0.0509925	1	1	19.2746	0.0518818	1	3	0.00320513	0.333333	cg08064683	MTNR1A
GO Molecular Function	GO:0048406	nerve growth factor binding	298	0.15004	1	1	6.1532	0.162517	1	0.000597489	0.00367647	215	0.0993927	1	1	9.63729	0.103764	1	6	0.00320513	0.166667	cg23162479	NTF3
GO Molecular Function	GO:0050508	glucuronosyl-N-acetylglucosaminyl-proteoglycan 4-alpha-N-acetylglucosaminyltransferase activity	299	0.150342	1	1	6.13978	0.162872	1	0.000598796	0.00367647	132	0.0509925	1	1	19.2746	0.0518818	1	3	0.00320513	0.333333	cg17069828	EXT1
GO Molecular Function	GO:0097161	DH domain binding	300	0.151338	1	1	6.09592	0.164044	1	0.000603104	0.00367647	52	0.0172939	1	1	57.8237	0.0172939	1	1	0.00320513	1	cg07331478	EPHA4
GO Molecular Function	GO:0008762	UDP-N-acetylmuramate dehydrogenase activity	301	0.153871	1	1	5.98688	0.167032	1	0.000614088	0.00367647	215	0.0993927	1	1	9.63729	0.103764	1	6	0.00320513	0.166667	cg11949335	DHCR24
GO Molecular Function	GO:0004312	fatty acid synthase activity	302	0.155012	1	1	5.93892	0.168381	1	0.000619047	0.00367647	239	0.114973	1	1	8.26053	0.121058	1	7	0.00320513	0.142857	cg04098763	FASN
GO Molecular Function	GO:0003727	single-stranded RNA binding	303	0.155498	1	1	2.21302	1.35561	3	0.00498387	0.0110294	128	0.0450552	1	1	3.77111	0.795521	3	46	0.00961539	0.0652174	cg07990582,cg13504411,cg25456068	ADARB2,CBX4,CBX8
GO Molecular Function	GO:0004749	ribose phosphate diphosphokinase activity	304	0.158853	1	1	5.78255	0.172934	1	0.000635787	0.00367647	185	0.0835391	1	1	11.5647	0.0864697	1	5	0.00320513	0.2	cg20706315	PRPSAP1
GO Molecular Function	GO:0042609	CD4 receptor binding	305	0.160895	1	1	5.70248	0.175362	1	0.000644715	0.00367647	185	0.0835391	1	1	11.5647	0.0864697	1	5	0.00320513	0.2	cg16860392	FYN
GO Molecular Function	GO:0016814	hydrolase activity, acting on carbon-nitrogen (but not peptide) bonds, in cyclic amidines	306	0.161199	1	1	2.79391	0.715843	2	0.00263178	0.00735294	520	0.437975	1	1	1.75223	0.5707	1	33	0.00320513	0.030303	cg07990582,cg13504411	ADARB2
GO Molecular Function	GO:0005006	epidermal growth factor-activated receptor activity	307	0.161902	1	1	5.66371	0.176563	1	0.000649128	0.00367647	132	0.0509925	1	1	19.2746	0.0518818	1	3	0.00320513	0.333333	cg10002850	EGFR
GO Molecular Function	GO:0017110	nucleoside-diphosphatase activity	308	0.163955	1	1	5.58617	0.179014	1	0.000658139	0.00367647	336	0.202971	1	1	4.44798	0.224821	1	13	0.00320513	0.0769231	cg04495500	NUDT9
GO Molecular Function	GO:0001103	RNA polymerase II repressing transcription factor binding	309	0.165925	1	1	2.74234	0.729305	2	0.00268127	0.00735294	483	0.37585	1	1	2.14162	0.466936	1	27	0.00320513	0.037037	cg14799457,cg16204205	GATA6
GO Molecular Function	GO:0005217	intracellular ligand-gated ion channel activity	310	0.166383	1	1	2.73745	0.730607	2	0.00268605	0.00735294	439	0.306882	1	1	2.75351	0.363173	1	21	0.00320513	0.0476191	cg05795849,cg15739913	ITPR1
GO Molecular Function	GO:0005138	interleukin-6 receptor binding	311	0.169504	1	1	5.38593	0.185669	1	0.000682607	0.00367647	215	0.0993927	1	1	9.63729	0.103764	1	6	0.00320513	0.166667	cg22213449	IL6
GO Molecular Function	GO:0004969	histamine receptor activity	312	0.169623	1	1	5.3818	0.185811	1	0.00068313	0.00367647	239	0.114973	1	1	8.26053	0.121058	1	7	0.00320513	0.142857	cg20299690	HRH4
GO Molecular Function	GO:0044323	retinoic acid-responsive element binding	313	0.169718	1	1	5.37846	0.185927	1	0.000683555	0.00367647	132	0.0509925	1	1	19.2746	0.0518818	1	3	0.00320513	0.333333	cg01094891	ZNF536
GO Molecular Function	GO:0005004	GPI-linked ephrin receptor activity	314	0.172272	1	1	2.67638	0.747279	2	0.00274735	0.00735294	27	0.00288022	1	0.393417	23.1295	0.0864697	2	5	0.00641026	0.4	cg01378062,cg07331478	EPHA3,EPHA4
GO Molecular Function	GO:0008401	retinoic acid 4-hydroxylase activity	315	0.172331	1	1	5.28888	0.189076	1	0.000695132	0.00367647	132	0.0509925	1	1	19.2746	0.0518818	1	3	0.00320513	0.333333	cg01407254	CYP26B1
GO Molecular Function	GO:0016854	racemase and epimerase activity	316	0.173773	1	1	5.24057	0.190819	1	0.00070154	0.00367647	336	0.202971	1	1	4.44798	0.224821	1	13	0.00320513	0.0769231	cg04554613	DHRS9
GO Molecular Function	GO:0016705	oxidoreductase activity, acting on paired donors, with incorporation or reduction of molecular oxygen	317	0.176062	1	1	1.59938	3.75146	6	0.0137921	0.0220588	424	0.292267	1	1	1.46389	2.73244	4	158	0.0128205	0.0253165	cg01180552,cg01407254,cg06088745,cg07984286,cg10592734,cg23091549	CYP26B1,FTO,PRDX6,TBXAS1
GO Molecular Function	GO:0046920	alpha-(1->3)-fucosyltransferase activity	318	0.177754	1	1	5.11129	0.195645	1	0.000719285	0.00367647	255	0.130284	1	1	7.22797	0.138351	1	8	0.00320513	0.125	cg14621161	FUT9
GO Molecular Function	GO:0051213	dioxygenase activity	319	0.179156	1	1	1.82176	2.19568	4	0.00807235	0.0147059	508	0.415968	1	1	1.41033	1.4181	2	82	0.00641026	0.0243902	cg01180552,cg03709468,cg06088745,cg07984286	FTO,TDO2
GO Molecular Function	GO:0016706	oxidoreductase activity, acting on paired donors, with incorporation or reduction of molecular oxygen, 2-oxoglutarate as one donor, and incorporation of one atom each of oxygen into both donors	320	0.181442	1	1	2.05127	1.46251	3	0.00537687	0.0110294	569	0.544337	1	1	1.28497	0.778227	1	45	0.00320513	0.0222222	cg01180552,cg06088745,cg07984286	FTO
GO Molecular Function	GO:0051117	ATPase binding	321	0.183729	1	1	2.56589	0.779456	2	0.00286565	0.00735294	494	0.397283	1	1	1.99392	0.501524	1	29	0.00320513	0.0344828	cg23246828,cg27028281	ANK2
GO Molecular Function	GO:0010314	phosphatidylinositol-5-phosphate binding	322	0.183943	1	1	4.92139	0.203195	1	0.000747038	0.00367647	215	0.0993927	1	1	9.63729	0.103764	1	6	0.00320513	0.166667	cg10002850	LANCL2
GO Molecular Function	GO:0031624	ubiquitin conjugating enzyme binding	323	0.185041	1	1	4.88901	0.20454	1	0.000751987	0.00367647	255	0.130284	1	1	7.22797	0.138351	1	8	0.00320513	0.125	cg16243532	FOXL2
GO Molecular Function	GO:0097109	neuroligin family protein binding	324	0.185115	1	1	4.88685	0.204631	1	0.000752319	0.00367647	95	0.0342897	1	1	28.9119	0.0345879	1	2	0.00320513	0.5	cg15573998	NRXN1
GO Molecular Function	GO:0030295	protein kinase activator activity	325	0.186373	1	1	2.02386	1.48232	3	0.0054497	0.0110294	286	0.151871	1	1	2.89119	0.691758	2	40	0.00641026	0.05	cg00223767,cg06850159,cg15339688	NRG3,WNT11
GO Molecular Function	GO:0008408	3'-5' exonuclease activity	326	0.187107	1	1	2.53524	0.788881	2	0.0029003	0.00735294	555	0.519794	1	1	1.37675	0.726345	1	42	0.00320513	0.0238095	cg14336872,cg18837542	CCRN4L
GO Molecular Function	GO:0015385	sodium:hydrogen antiporter activity	327	0.188749	1	1	4.78246	0.209097	1	0.00076874	0.00367647	274	0.145332	1	1	6.42486	0.155645	1	9	0.00320513	0.111111	cg18447419	SLC9A3
GO Molecular Function	GO:0001758	retinal dehydrogenase activity	328	0.189627	1	1	4.75786	0.210179	1	0.000772716	0.00367647	215	0.0993927	1	1	9.63729	0.103764	1	6	0.00320513	0.166667	cg25171118	AKR1B10
GO Molecular Function	GO:0008376	acetylgalactosaminyltransferase activity	329	0.19033	1	1	2.00252	1.49811	3	0.00550775	0.0110294	85	0.0190568	1	0.826841	5.2567	0.5707	3	33	0.00961539	0.0909091	cg19854698,cg23558626,cg25857569	B3GALNT1,GALNT13,GALNT2
GO Molecular Function	GO:0030235	nitric-oxide synthase regulator activity	330	0.192912	1	1	4.66772	0.214238	1	0.000787638	0.00367647	215	0.0993927	1	1	9.63729	0.103764	1	6	0.00320513	0.166667	cg10002850	EGFR
GO Molecular Function	GO:0009008	DNA-methyltransferase activity	331	0.19294	1	1	4.66694	0.214273	1	0.000787769	0.00367647	185	0.0835391	1	1	11.5647	0.0864697	1	5	0.00320513	0.2	cg06120979	MGMT
GO Molecular Function	GO:0015295	solute:hydrogen symporter activity	332	0.194861	1	1	4.61565	0.216654	1	0.000796523	0.00367647	336	0.202971	1	1	4.44798	0.224821	1	13	0.00320513	0.0769231	cg20872692	SLC11A2
GO Molecular Function	GO:0035497	cAMP response element binding	333	0.199112	1	1	4.50564	0.221944	1	0.000815971	0.00367647	215	0.0993927	1	1	9.63729	0.103764	1	6	0.00320513	0.166667	cg17131837	HMGA2
GO Molecular Function	GO:0005100	Rho GTPase activator activity	334	0.200679	1	1	1.94928	1.53903	3	0.0056582	0.0110294	268	0.139896	1	1	3.04335	0.65717	2	38	0.00641026	0.0526316	cg12121765,cg17592268,cg19826115	ARHGAP15,DLC1
GO Molecular Function	GO:0003906	DNA-(apurinic or apyrimidinic site) lyase activity	335	0.20482	1	1	4.36508	0.229091	1	0.000842245	0.00367647	322	0.188935	1	1	4.81864	0.207527	1	12	0.00320513	0.0833333	cg17131837	HMGA2
GO Molecular Function	GO:0008565	protein transporter activity	336	0.204837	1	1	1.92886	1.55533	3	0.00571811	0.0110294	304	0.173568	1	1	2.09001	1.4354	3	83	0.00961539	0.0361446	cg05046272,cg06041695,cg22213449	ABCG1,TOMM7,VPS26A
GO Molecular Function	GO:0015355	secondary active monocarboxylate transmembrane transporter activity	337	0.204847	1	1	4.36445	0.229124	1	0.000842367	0.00367647	185	0.0835391	1	1	11.5647	0.0864697	1	5	0.00320513	0.2	cg04098763	SLC16A3
GO Molecular Function	GO:0035005	1-phosphatidylinositol-4-phosphate 3-kinase activity	338	0.205157	1	1	4.35703	0.229514	1	0.000843802	0.00367647	239	0.114973	1	1	8.26053	0.121058	1	7	0.00320513	0.142857	cg16243532	PIK3CB
GO Molecular Function	GO:0005451	monovalent cation:hydrogen antiporter activity	339	0.206425	1	1	4.32696	0.231109	1	0.000849666	0.00367647	291	0.16012	1	1	5.78237	0.172939	1	10	0.00320513	0.1	cg18447419	SLC9A3
GO Molecular Function	GO:0004677	DNA-dependent protein kinase activity	340	0.208433	1	1	4.28008	0.233641	1	0.000858972	0.00367647	163	0.0674073	1	1	14.4559	0.0691758	1	4	0.00320513	0.25	cg17131837	HMGA2
GO Molecular Function	GO:0003993	acid phosphatase activity	341	0.208849	1	1	4.27049	0.234165	1	0.000860902	0.00367647	305	0.174653	1	1	5.2567	0.190233	1	11	0.00320513	0.0909091	cg18082362	ACPP
GO Molecular Function	GO:0004879	ligand-activated sequence-specific DNA binding RNA polymerase II transcription factor activity	342	0.208992	1	1	1.70676	2.34362	4	0.00861626	0.0147059	349	0.207758	1	1	2.36015	0.847403	2	49	0.00641026	0.0408163	cg03018496,cg11650763,cg17826834,cg19429051	NR2F1,NR2F2
GO Molecular Function	GO:0008320	protein transmembrane transporter activity	343	0.2098	1	1	4.24869	0.235367	1	0.000865319	0.00367647	373	0.23032	1	1	3.85492	0.259409	1	15	0.00320513	0.0666667	cg22213449	TOMM7
GO Molecular Function	GO:0004602	glutathione peroxidase activity	344	0.212182	1	1	4.19491	0.238384	1	0.000876412	0.00367647	395	0.256734	1	1	3.40139	0.293997	1	17	0.00320513	0.0588235	cg23091549	PRDX6
GO Molecular Function	GO:0030545	receptor regulator activity	345	0.21318	1	1	1.88941	1.5878	3	0.00583749	0.0110294	284	0.145858	1	1	2.96532	0.674464	2	39	0.00641026	0.0512821	cg00328597,cg06850159,cg15339688	ACTN2,NRG3
GO Molecular Function	GO:0016616	oxidoreductase activity, acting on the CH-OH group of donors, NAD or NADP as acceptor	346	0.215262	1	1	1.68501	2.37387	4	0.00872748	0.0147059	273	0.144963	1	1	1.97688	2.02339	4	117	0.0128205	0.034188	cg04098763,cg04554613,cg11949335,cg25171118	AKR1B10,DHCR24,DHRS9,FASN
GO Molecular Function	GO:0004033	aldo-keto reductase (NADP) activity	347	0.217533	1	1	4.07843	0.245193	1	0.000901443	0.00367647	408	0.2696	1	1	3.21243	0.311291	1	18	0.00320513	0.0555556	cg25171118	AKR1B10
GO Molecular Function	GO:0015291	secondary active transmembrane transporter activity	348	0.218849	1	1	1.43481	4.87871	7	0.0179364	0.0257353	372	0.229812	1	1	1.52973	3.26856	5	189	0.0160256	0.026455	cg04005843,cg04098763,cg05580512,cg14336872,cg18447419,cg18837542,cg20872692	SLC11A2,SLC16A3,SLC6A3,SLC7A11,SLC9A3
GO Molecular Function	GO:0042605	peptide antigen binding	349	0.219943	1	1	4.0278	0.248274	1	0.000912773	0.00367647	445	0.318883	1	1	2.62835	0.380467	1	22	0.00320513	0.0454546	cg11949335	DHCR24
GO Molecular Function	GO:0008374	O-acyltransferase activity	350	0.221016	1	1	2.26653	0.882406	2	0.00324414	0.00735294	550	0.511324	1	1	1.41033	0.709052	1	41	0.00320513	0.0243902	cg04005843,cg05580512	LPCAT1
GO Molecular Function	GO:0005229	intracellular calcium activated chloride channel activity	351	0.221686	1	1	3.99187	0.250509	1	0.000920991	0.00367647	163	0.0674073	1	1	14.4559	0.0691758	1	4	0.00320513	0.25	cg23162479	ANO2
GO Molecular Function	GO:0017127	cholesterol transporter activity	352	0.224202	1	1	3.94097	0.253745	1	0.000932884	0.00367647	353	0.216765	1	1	4.13027	0.242115	1	14	0.00320513	0.0714286	cg05046272	ABCG1
GO Molecular Function	GO:0015174	basic amino acid transmembrane transporter activity	353	0.225037	1	1	3.92433	0.254821	1	0.000936841	0.00367647	274	0.145332	1	1	6.42486	0.155645	1	9	0.00320513	0.111111	cg03470939	PQLC2
GO Molecular Function	GO:0022884	macromolecule transmembrane transporter activity	354	0.226691	1	1	3.89174	0.256955	1	0.000944686	0.00367647	395	0.256734	1	1	3.40139	0.293997	1	17	0.00320513	0.0588235	cg22213449	TOMM7
GO Molecular Function	GO:0031492	nucleosomal DNA binding	355	0.226913	1	1	3.88738	0.257242	1	0.000945744	0.00367647	239	0.114973	1	1	8.26053	0.121058	1	7	0.00320513	0.142857	cg17131837	HMGA2
GO Molecular Function	GO:0019209	kinase activator activity	356	0.229828	1	1	1.81621	1.65179	3	0.00607275	0.0110294	332	0.195122	1	1	2.46058	0.812815	2	47	0.00641026	0.0425532	cg00223767,cg06850159,cg15339688	NRG3,WNT11
GO Molecular Function	GO:0005496	steroid binding	357	0.230732	1	1	1.63432	2.4475	4	0.00899816	0.0147059	503	0.39783	1	1	1.46389	1.36622	2	79	0.00641026	0.0253165	cg05046272,cg05793013,cg07584669,cg10176070	ABCG1,IRX5
GO Molecular Function	GO:0042731	PH domain binding	358	0.231159	1	1	3.80599	0.262744	1	0.000965969	0.00367647	163	0.0674073	1	1	14.4559	0.0691758	1	4	0.00320513	0.25	cg07331478	EPHA4
GO Molecular Function	GO:0000287	magnesium ion binding	359	0.234958	1	1	1.40285	4.98985	7	0.018345	0.0257353	236	0.106445	1	1	1.85531	3.23397	6	187	0.0192308	0.0320856	cg03975844,cg07149639,cg07990582,cg13504411,cg18395354,cg20706315,cg21582785	ATP11A,FOXK1,IDI1,NUAK2,PRPSAP1,SPHK1
GO Molecular Function	GO:0015248	sterol transporter activity	360	0.237371	1	1	3.69209	0.270849	1	0.000995769	0.00367647	373	0.23032	1	1	3.85492	0.259409	1	15	0.00320513	0.0666667	cg05046272	ABCG1
GO Molecular Function	GO:0051536	iron-sulfur cluster binding	361	0.237693	1	1	1.78391	1.6817	3	0.00618272	0.0110294	206	0.0887538	1	1	2.84379	1.05493	3	61	0.00961539	0.0491803	cg10581012,cg16056219,cg26950756	FDX1,IREB2,ISCA2
GO Molecular Function	GO:0015171	amino acid transmembrane transporter activity	362	0.238523	1	1	1.78058	1.68485	3	0.00619429	0.0110294	436	0.297456	1	1	1.83567	1.08952	2	63	0.00641026	0.031746	cg03470939,cg14336872,cg18837542	PQLC2,SLC7A11
GO Molecular Function	GO:0008270	zinc ion binding	363	0.242811	1	1	1.13201	30.9185	35	0.113671	0.128676	653	0.756898	1	1	0.87391	20.5971	18	1191	0.0576923	0.0151133	cg00328597,cg00569808,cg00797500,cg03018496,cg03684571,cg03972665,cg04022561,cg04098763,cg06185532,cg07541744,cg08979895,cg10055501,cg10134799,cg10536898,cg10584587,cg11650763,cg11707035,cg11792671,cg12569835,cg14799457,cg16204205,cg16664523,cg17223170,cg17356718,cg17695537,cg17826834,cg18736431,cg19429051,cg19449565,cg20298668,cg20662737,cg23928713,cg25008444,cg27158677,cg27360685	ABLIM2,ADAM12,ADAMTS16,ENPEP,FASN,GATA6,GLI2,HDAC4,ISL1,MMP2,MTR,NR2F1,NR2F2,PARK2,RNF182,SLC30A5,ZCCHC14,ZFHX3
GO Molecular Function	GO:0005089	Rho guanyl-nucleotide exchange factor activity	364	0.244014	1	1	1.5938	2.50972	4	0.00922692	0.0147059	269	0.140438	1	1	2.31295	1.29705	3	75	0.00961539	0.04	cg06905499,cg07149639,cg16760223,cg25372239	ARHGEF16,ECT2,MCF2L
GO Molecular Function	GO:0001671	ATPase activator activity	365	0.24603	1	1	3.54289	0.282255	1	0.0010377	0.00367647	255	0.130284	1	1	7.22797	0.138351	1	8	0.00320513	0.125	cg19434087	DNAJB6
GO Molecular Function	GO:0046943	carboxylic acid transmembrane transporter activity	366	0.246724	1	1	1.58584	2.52231	4	0.00927321	0.0147059	386	0.235859	1	1	1.78836	1.67751	3	97	0.00961539	0.0309278	cg03470939,cg04098763,cg14336872,cg18837542	PQLC2,SLC16A3,SLC7A11
GO Molecular Function	GO:0070402	NADPH binding	367	0.248077	1	1	3.50911	0.284972	1	0.00104769	0.00367647	291	0.16012	1	1	5.78237	0.172939	1	10	0.00320513	0.1	cg04098763	FASN
GO Molecular Function	GO:0031419	cobalamin binding	368	0.251588	1	1	3.45247	0.289647	1	0.00106488	0.00367647	274	0.145332	1	1	6.42486	0.155645	1	9	0.00320513	0.111111	cg00328597	MTR
GO Molecular Function	GO:0030274	LIM domain binding	369	0.254404	1	1	3.40816	0.293414	1	0.00107873	0.00367647	239	0.114973	1	1	8.26053	0.121058	1	7	0.00320513	0.142857	cg00328597	ACTN2
GO Molecular Function	GO:0005247	voltage-gated chloride channel activity	370	0.255448	1	1	3.39198	0.294813	1	0.00108387	0.00367647	373	0.23032	1	1	3.85492	0.259409	1	15	0.00320513	0.0666667	cg03769939	CLIC4
GO Molecular Function	GO:0016627	oxidoreductase activity, acting on the CH-CH group of donors	371	0.257317	1	1	2.0383	0.981212	2	0.0036074	0.00735294	391	0.246079	1	1	2.10268	0.951167	2	55	0.00641026	0.0363636	cg04098763,cg11949335	DHCR24,FASN
GO Molecular Function	GO:0005342	organic acid transmembrane transporter activity	372	0.262067	1	1	1.54257	2.59308	4	0.00953338	0.0147059	393	0.249704	1	1	1.73471	1.72939	3	100	0.00961539	0.03	cg03470939,cg04098763,cg14336872,cg18837542	PQLC2,SLC16A3,SLC7A11
GO Molecular Function	GO:0015294	solute:cation symporter activity	373	0.262118	1	1	1.69149	1.77359	3	0.00652054	0.0110294	506	0.409952	1	1	1.42775	1.40081	2	81	0.00641026	0.0246914	cg04005843,cg05580512,cg20872692	SLC11A2,SLC6A3
GO Molecular Function	GO:0004298	threonine-type endopeptidase activity	374	0.26241	1	1	3.28735	0.304197	1	0.00111837	0.00367647	455	0.330676	1	1	2.51408	0.397761	1	23	0.00320513	0.0434783	cg14775958	PSMB1
GO Molecular Function	GO:0051010	microtubule plus-end binding	375	0.263652	1	1	3.26925	0.305881	1	0.00112456	0.00367647	291	0.16012	1	1	5.78237	0.172939	1	10	0.00320513	0.1	cg11814539	KIF2C
GO Molecular Function	GO:0016778	diphosphotransferase activity	376	0.265211	1	1	3.24677	0.307998	1	0.00113235	0.00367647	215	0.0993927	1	1	9.63729	0.103764	1	6	0.00320513	0.166667	cg20706315	PRPSAP1
GO Molecular Function	GO:0051019	mitogen-activated protein kinase binding	377	0.269532	1	1	3.18584	0.313889	1	0.001154	0.00367647	388	0.243642	1	1	3.61398	0.276703	1	16	0.00320513	0.0625	cg13446584	GTF2I
GO Molecular Function	GO:0003707	steroid hormone receptor activity	378	0.274277	1	1	1.51011	2.64881	4	0.00973828	0.0147059	370	0.22686	1	1	2.22399	0.899285	2	52	0.00641026	0.0384615	cg03018496,cg11650763,cg17826834,cg19429051	NR2F1,NR2F2
GO Molecular Function	GO:0015269	calcium-activated potassium channel activity	379	0.275678	1	1	1.9398	1.03104	2	0.00379057	0.00735294	395	0.256734	1	1	3.40139	0.293997	1	17	0.00320513	0.0588235	cg17765553,cg18790559	KCNU1
GO Molecular Function	GO:0015665	alcohol transmembrane transporter activity	380	0.276351	1	1	3.09352	0.323256	1	0.00118844	0.00367647	353	0.216765	1	1	4.13027	0.242115	1	14	0.00320513	0.0714286	cg05046272	ABCG1
GO Molecular Function	GO:0033130	acetylcholine receptor binding	381	0.276519	1	1	3.09129	0.323489	1	0.0011893	0.00367647	215	0.0993927	1	1	9.63729	0.103764	1	6	0.00320513	0.166667	cg15573998	NRXN1
GO Molecular Function	GO:0046906	tetrapyrrole binding	382	0.280157	1	1	1.49505	2.67549	4	0.00983637	0.0147059	364	0.216839	1	1	1.67605	2.38656	4	138	0.0128205	0.0289855	cg00328597,cg01407254,cg03709468,cg10592734	CYP26B1,MTR,TBXAS1,TDO2
GO Molecular Function	GO:0015297	antiporter activity	383	0.28054	1	1	1.62855	1.84213	3	0.00677255	0.0110294	419	0.291047	1	1	1.86528	1.07222	2	62	0.00641026	0.0322581	cg14336872,cg18447419,cg18837542	SLC7A11,SLC9A3
GO Molecular Function	GO:0048495	Roundabout binding	384	0.281923	1	1	3.02135	0.330977	1	0.00121683	0.00367647	163	0.0674073	1	1	14.4559	0.0691758	1	4	0.00320513	0.25	cg16314733	SLIT1
GO Molecular Function	GO:0008186	RNA-dependent ATPase activity	385	0.286271	1	1	2.96698	0.337043	1	0.00123913	0.00367647	455	0.330676	1	1	2.51408	0.397761	1	23	0.00320513	0.0434783	cg02839802	DDX17
GO Molecular Function	GO:0050664	oxidoreductase activity, acting on NAD(P)H, oxygen as acceptor	386	0.287867	1	1	2.94743	0.339279	1	0.00124735	0.00367647	353	0.216765	1	1	4.13027	0.242115	1	14	0.00320513	0.0714286	cg02340615	TXNRD1
GO Molecular Function	GO:0046965	retinoid X receptor binding	387	0.290402	1	1	2.91681	0.34284	1	0.00126044	0.00367647	353	0.216765	1	1	4.13027	0.242115	1	14	0.00320513	0.0714286	cg20000602	NCOR2
GO Molecular Function	GO:0004579	dolichyl-diphosphooligosaccharide-protein glycotransferase activity	388	0.290697	1	1	2.91328	0.343256	1	0.00126197	0.00367647	255	0.130284	1	1	7.22797	0.138351	1	8	0.00320513	0.125	cg21199629	DAD1
GO Molecular Function	GO:0030674	protein binding, bridging	389	0.293153	1	1	1.33887	4.48139	6	0.0164757	0.0220588	319	0.188326	1	1	1.77919	2.24821	4	130	0.0128205	0.0307692	cg15470075,cg16531386,cg16664523,cg23246828,cg25008444,cg27028281	ANK2,FRMD4A,PIK3R1,WWC1
GO Molecular Function	GO:0015101	organic cation transmembrane transporter activity	390	0.293374	1	1	2.88158	0.347031	1	0.00127585	0.00367647	412	0.282245	1	1	3.04335	0.328585	1	19	0.00320513	0.0526316	cg13098071	RHBG
GO Molecular Function	GO:0016209	antioxidant activity	391	0.294841	1	1	1.84654	1.0831	2	0.00398201	0.00735294	453	0.329338	1	1	1.7007	1.17599	2	68	0.00641026	0.0294118	cg02340615,cg23091549	PRDX6,TXNRD1
GO Molecular Function	GO:0004576	oligosaccharyl transferase activity	392	0.296017	1	1	2.85083	0.350775	1	0.00128961	0.00367647	274	0.145332	1	1	6.42486	0.155645	1	9	0.00320513	0.111111	cg21199629	DAD1
GO Molecular Function	GO:0008308	voltage-gated anion channel activity	393	0.296084	1	1	2.85006	0.35087	1	0.00128996	0.00367647	428	0.29467	1	1	2.89119	0.345879	1	20	0.00320513	0.05	cg03769939	CLIC4
GO Molecular Function	GO:0032183	SUMO binding	394	0.299553	1	1	2.81054	0.355803	1	0.0013081	0.00367647	305	0.174653	1	1	5.2567	0.190233	1	11	0.00320513	0.0909091	cg25456068	CBX4
GO Molecular Function	GO:0016614	oxidoreductase activity, acting on CH-OH group of donors	395	0.305893	1	1	1.43301	2.79133	4	0.0102623	0.0147059	331	0.191822	1	1	1.76561	2.26551	4	131	0.0128205	0.0305343	cg04098763,cg04554613,cg11949335,cg25171118	AKR1B10,DHCR24,DHRS9,FASN
GO Molecular Function	GO:0004745	retinol dehydrogenase activity	396	0.305931	1	1	2.74018	0.364939	1	0.00134169	0.00367647	373	0.23032	1	1	3.85492	0.259409	1	15	0.00320513	0.0666667	cg04554613	DHRS9
GO Molecular Function	GO:0070273	phosphatidylinositol-4-phosphate binding	397	0.308721	1	1	2.71032	0.368961	1	0.00135647	0.00367647	291	0.16012	1	1	5.78237	0.172939	1	10	0.00320513	0.1	cg10002850	LANCL2
GO Molecular Function	GO:0019903	protein phosphatase binding	398	0.31022	1	1	1.42314	2.81069	4	0.0103334	0.0147059	334	0.195286	1	1	1.97126	1.52187	3	88	0.00961539	0.0340909	cg10002850,cg16664523,cg20706315,cg25008444	EGFR,PIK3R1,SPHK1
GO Molecular Function	GO:0070016	armadillo repeat domain binding	399	0.310421	1	1	2.69237	0.37142	1	0.00136552	0.00367647	291	0.16012	1	1	5.78237	0.172939	1	10	0.00320513	0.1	cg04531363	AXIN2
GO Molecular Function	GO:0031625	ubiquitin protein ligase binding	400	0.310689	1	1	1.30919	4.58298	6	0.0168492	0.0220588	435	0.296143	1	1	1.45469	2.74974	4	159	0.0128205	0.0251572	cg00797500,cg04131890,cg04531363,cg07617237,cg10584587,cg13674369	AXIN2,HSPA1A,NKD2,PARK2
GO Molecular Function	GO:0004653	polypeptide N-acetylgalactosaminyltransferase activity	401	0.315791	1	1	1.75398	1.14027	2	0.00419215	0.00735294	129	0.0461522	1	1	5.78237	0.345879	2	20	0.00641026	0.1	cg19854698,cg23558626	GALNT13,GALNT2
GO Molecular Function	GO:0015370	solute:sodium symporter activity	402	0.315883	1	1	1.75359	1.14052	2	0.00419308	0.00735294	585	0.575127	1	1	1.18008	0.847403	1	49	0.00320513	0.0204082	cg04005843,cg05580512	SLC6A3
GO Molecular Function	GO:0060590	ATPase regulator activity	403	0.317555	1	1	2.61914	0.381805	1	0.00140369	0.00367647	322	0.188935	1	1	4.81864	0.207527	1	12	0.00320513	0.0833333	cg19434087	DNAJB6
GO Molecular Function	GO:0016307	phosphatidylinositol phosphate kinase activity	404	0.321052	1	1	2.58441	0.386935	1	0.00142256	0.00367647	373	0.23032	1	1	3.85492	0.259409	1	15	0.00320513	0.0666667	cg16243532	PIK3CB
GO Molecular Function	GO:0035259	glucocorticoid receptor binding	405	0.321073	1	1	2.58421	0.386966	1	0.00142267	0.00367647	255	0.130284	1	1	7.22797	0.138351	1	8	0.00320513	0.125	cg20000602	NCOR2
GO Molecular Function	GO:0005001	transmembrane receptor protein tyrosine phosphatase activity	406	0.321782	1	1	1.72909	1.15668	2	0.00425249	0.00735294	408	0.2696	1	1	3.21243	0.311291	1	18	0.00320513	0.0555556	cg11128956,cg19434087	PTPRN2
GO Molecular Function	GO:0004623	phospholipase A2 activity	407	0.32325	1	1	2.56297	0.390173	1	0.00143446	0.00367647	494	0.397283	1	1	1.99392	0.501524	1	29	0.00320513	0.0344828	cg23091549	PRDX6
GO Molecular Function	GO:0005548	phospholipid transporter activity	408	0.323877	1	1	1.72054	1.16242	2	0.00427362	0.00735294	233	0.0999278	1	1	3.73056	0.536112	2	31	0.00641026	0.0645161	cg05046272,cg07149639	ABCG1,ATP11A
GO Molecular Function	GO:0005544	calcium-dependent phospholipid binding	409	0.327403	1	1	1.70633	1.1721	2	0.00430921	0.00735294	207	0.0892002	1	1	3.98784	0.501524	2	29	0.00641026	0.0689655	cg01407254,cg07200421	ANXA13,DYSF
GO Molecular Function	GO:0016702	oxidoreductase activity, acting on single donors with incorporation of molecular oxygen, incorporation of two atoms of oxygen	410	0.328587	1	1	2.51206	0.39808	1	0.00146353	0.00367647	469	0.353656	1	1	2.31295	0.432349	1	25	0.00320513	0.04	cg03709468	TDO2
GO Molecular Function	GO:0005003	ephrin receptor activity	411	0.32919	1	1	1.69921	1.17702	2	0.00432727	0.00735294	94	0.0341699	1	1	6.80279	0.293997	2	17	0.00641026	0.117647	cg01378062,cg07331478	EPHA3,EPHA4
GO Molecular Function	GO:0008417	fucosyltransferase activity	412	0.329588	1	1	2.5027	0.399569	1	0.001469	0.00367647	353	0.216765	1	1	4.13027	0.242115	1	14	0.00320513	0.0714286	cg14621161	FUT9
GO Molecular Function	GO:0016701	oxidoreductase activity, acting on single donors with incorporation of molecular oxygen	413	0.329956	1	1	2.49927	0.400117	1	0.00147102	0.00367647	475	0.364849	1	1	2.22399	0.449643	1	26	0.00320513	0.0384615	cg03709468	TDO2
GO Molecular Function	GO:0043121	neurotrophin binding	414	0.33183	1	1	2.48192	0.402913	1	0.0014813	0.00367647	255	0.130284	1	1	7.22797	0.138351	1	8	0.00320513	0.125	cg23162479	NTF3
GO Molecular Function	GO:0008237	metallopeptidase activity	415	0.331962	1	1	1.24598	5.61806	7	0.0206546	0.0257353	348	0.204943	1	1	1.59734	3.1302	5	181	0.0160256	0.0276243	cg03972665,cg07541744,cg08979895,cg10055501,cg20662737,cg25892587,cg27158677	ADAM12,ADAMTS16,ENPEP,MMP2,PITRM1
GO Molecular Function	GO:0051015	actin filament binding	416	0.333269	1	1	1.47303	2.03661	3	0.00748755	0.0110294	271	0.144455	1	1	2.28252	1.31434	3	76	0.00961539	0.0394737	cg00328597,cg03470939,cg10002850	ACTN2,CAPZB,EGFR
GO Molecular Function	GO:0005112	Notch binding	417	0.333935	1	1	2.46266	0.406065	1	0.00149289	0.00367647	322	0.188935	1	1	4.81864	0.207527	1	12	0.00320513	0.0833333	cg20000602	NCOR2
GO Molecular Function	GO:0008509	anion transmembrane transporter activity	418	0.338892	1	1	1.23647	5.66127	7	0.0208135	0.0257353	366	0.222655	1	1	1.47635	4.06408	6	235	0.0192308	0.0255319	cg03470939,cg03769939,cg04098763,cg13098071,cg14336872,cg18837542,cg23162479	ANO2,CLIC4,PQLC2,RHBG,SLC16A3,SLC7A11
GO Molecular Function	GO:0048306	calcium-dependent protein binding	419	0.343298	1	1	1.64483	1.21593	2	0.00447034	0.00735294	289	0.157932	1	1	2.82067	0.709052	2	41	0.00641026	0.0487805	cg08023442,cg15573998	NRXN1,PDCD6IP
GO Molecular Function	GO:0051537	2 iron, 2 sulfur cluster binding	420	0.343468	1	1	2.37836	0.420458	1	0.0015458	0.00367647	412	0.282245	1	1	3.04335	0.328585	1	19	0.00320513	0.0526316	cg10581012	FDX1
GO Molecular Function	GO:0033764	steroid dehydrogenase activity, acting on the CH-OH group of donors, NAD or NADP as acceptor	421	0.344362	1	1	2.37068	0.421819	1	0.00155081	0.00367647	475	0.364849	1	1	2.22399	0.449643	1	26	0.00320513	0.0384615	cg04554613	DHRS9
GO Molecular Function	GO:0051428	peptide hormone receptor binding	422	0.348386	1	1	2.33664	0.427966	1	0.0015734	0.00367647	373	0.23032	1	1	3.85492	0.259409	1	15	0.00320513	0.0666667	cg16860392	FYN
GO Molecular Function	GO:0016835	carbon-oxygen lyase activity	423	0.348811	1	1	1.62442	1.23121	2	0.00452651	0.00735294	404	0.265354	1	1	1.99392	1.00305	2	58	0.00641026	0.0344828	cg04098763,cg17131837	FASN,HMGA2
GO Molecular Function	GO:0060090	binding, bridging	424	0.350699	1	1	1.24702	4.81148	6	0.0176893	0.0220588	384	0.231515	1	1	1.62884	2.45574	4	142	0.0128205	0.028169	cg15470075,cg16531386,cg16664523,cg23246828,cg25008444,cg27028281	ANK2,FRMD4A,PIK3R1,WWC1
GO Molecular Function	GO:0008499	UDP-galactose:beta-N-acetylglucosamine beta-1,3-galactosyltransferase activity	425	0.350816	1	1	2.31644	0.431696	1	0.00158712	0.00367647	255	0.130284	1	1	7.22797	0.138351	1	8	0.00320513	0.125	cg25857569	B3GALNT1
GO Molecular Function	GO:0022804	active transmembrane transporter activity	426	0.350944	1	1	1.18428	7.59953	9	0.0279394	0.0330882	410	0.271658	1	1	1.33586	5.24006	7	303	0.0224359	0.0231023	cg04005843,cg04098763,cg05046272,cg05580512,cg07149639,cg14336872,cg18447419,cg18837542,cg20872692	ABCG1,ATP11A,SLC11A2,SLC16A3,SLC6A3,SLC7A11,SLC9A3
GO Molecular Function	GO:0004143	diacylglycerol kinase activity	427	0.351722	1	1	2.30899	0.43309	1	0.00159224	0.00367647	353	0.216765	1	1	4.13027	0.242115	1	14	0.00320513	0.0714286	cg20706315	SPHK1
GO Molecular Function	GO:0015299	solute:hydrogen antiporter activity	428	0.353263	1	1	2.29639	0.435466	1	0.00160098	0.00367647	395	0.256734	1	1	3.40139	0.293997	1	17	0.00320513	0.0588235	cg18447419	SLC9A3
GO Molecular Function	GO:0019902	phosphatase binding	429	0.358086	1	1	1.27111	3.93356	5	0.0144616	0.0183823	317	0.184851	1	1	1.79298	2.23092	4	129	0.0128205	0.0310078	cg10002850,cg16664523,cg19486070,cg20706315,cg25008444	EGFR,ELFN1,PIK3R1,SPHK1
GO Molecular Function	GO:0031491	nucleosome binding	430	0.361289	1	1	2.23247	0.447933	1	0.00164681	0.00367647	373	0.23032	1	1	3.85492	0.259409	1	15	0.00320513	0.0666667	cg17131837	HMGA2
GO Molecular Function	GO:0003951	NAD+ kinase activity	431	0.368957	1	1	2.17395	0.459992	1	0.00169115	0.00367647	388	0.243642	1	1	3.61398	0.276703	1	16	0.00320513	0.0625	cg20706315	SPHK1
GO Molecular Function	GO:0016407	acetyltransferase activity	432	0.369485	1	1	1.38232	2.17026	3	0.00797891	0.0110294	541	0.491134	1	1	1.21734	1.64292	2	95	0.00641026	0.0210526	cg04005843,cg04098763,cg05580512	FASN,LPCAT1
GO Molecular Function	GO:0008144	drug binding	433	0.370748	1	1	1.37935	2.17495	3	0.00799612	0.0110294	506	0.409952	1	1	1.42775	1.40081	2	81	0.00641026	0.0246914	cg04005843,cg04098763,cg05580512	FASN,SLC6A3
GO Molecular Function	GO:0005099	Ras GTPase activator activity	434	0.370977	1	1	1.25029	3.99907	5	0.0147025	0.0183823	270	0.141806	1	1	1.99392	2.0061	4	116	0.0128205	0.0344828	cg00223767,cg06515461,cg12121765,cg17592268,cg19826115	ARHGAP15,DLC1,USP6NL,WNT11
GO Molecular Function	GO:0050661	NADP binding	435	0.372264	1	1	1.54236	1.29672	2	0.00476734	0.00735294	332	0.195122	1	1	2.46058	0.812815	2	47	0.00641026	0.0425532	cg02340615,cg04098763	FASN,TXNRD1
GO Molecular Function	GO:0019207	kinase regulator activity	436	0.375142	1	1	1.24371	4.02023	5	0.0147803	0.0183823	505	0.404957	1	1	1.30429	2.30009	3	133	0.00961539	0.0225564	cg00223767,cg06850159,cg15339688,cg16664523,cg25008444	NRG3,PIK3R1,WNT11
GO Molecular Function	GO:0016853	isomerase activity	437	0.376923	1	1	1.2873	3.10728	4	0.0114238	0.0147059	545	0.499457	1	1	1.12644	2.66327	3	154	0.00961539	0.0194805	cg04554613,cg07990582,cg10592734,cg13504411	DHRS9,IDI1,TBXAS1
GO Molecular Function	GO:0016758	transferase activity, transferring hexosyl groups	438	0.377083	1	1	1.1869	5.8977	7	0.0216827	0.0257353	130	0.0486775	1	1	2.11919	3.30314	7	191	0.0224359	0.0366492	cg07802362,cg14621161,cg17069828,cg19854698,cg21199629,cg23558626,cg25857569	B3GALNT1,DAD1,EXT1,FUT9,GALNT13,GALNT2,PIGC
GO Molecular Function	GO:0004252	serine-type endopeptidase activity	439	0.377596	1	1	1.36342	2.20035	3	0.00808951	0.0110294	540	0.490764	1	1	1.14126	2.62868	3	152	0.00961539	0.0197368	cg03825234,cg06905499,cg07541744	F7,MMP2,TPSG1
GO Molecular Function	GO:0070742	C2H2 zinc finger domain binding	440	0.379022	1	1	2.10065	0.476042	1	0.00175015	0.00367647	336	0.202971	1	1	4.44798	0.224821	1	13	0.00320513	0.0769231	cg17131837	HMGA2
GO Molecular Function	GO:0008191	metalloendopeptidase inhibitor activity	441	0.382505	1	1	2.07617	0.481657	1	0.0017708	0.00367647	353	0.216765	1	1	4.13027	0.242115	1	14	0.00320513	0.0714286	cg08962888	TIMP2
GO Molecular Function	GO:0044325	ion channel binding	442	0.384235	1	1	1.27397	3.1398	4	0.0115434	0.0147059	124	0.0376739	1	1	3.16842	1.26246	4	73	0.0128205	0.0547945	cg00328597,cg16860392,cg23246828,cg27028281	ACTN2,ANK2,CAMK2D,FYN
GO Molecular Function	GO:0016303	1-phosphatidylinositol-3-kinase activity	443	0.384998	1	1	2.0589	0.485696	1	0.00178564	0.00367647	305	0.174653	1	1	5.2567	0.190233	1	11	0.00320513	0.0909091	cg16243532	PIK3CB
GO Molecular Function	GO:0004518	nuclease activity	444	0.387609	1	1	1.2679	3.15482	4	0.0115986	0.0147059	665	0.811309	1	1	0.657088	3.04373	2	176	0.00641026	0.0113636	cg05940691,cg07233230,cg14336872,cg18837542	CCRN4L,EXO1
GO Molecular Function	GO:0016417	S-acyltransferase activity	445	0.388433	1	1	2.03547	0.491287	1	0.0018062	0.00367647	494	0.397283	1	1	1.99392	0.501524	1	29	0.00320513	0.0344828	cg04098763	FASN
GO Molecular Function	GO:0050660	flavin adenine dinucleotide binding	446	0.388701	1	1	1.48898	1.3432	2	0.00493824	0.00735294	468	0.348282	1	1	1.62884	1.22787	2	71	0.00641026	0.028169	cg02340615,cg11949335	DHCR24,TXNRD1
GO Molecular Function	GO:0008514	organic anion transmembrane transporter activity	447	0.391068	1	1	1.26174	3.17023	4	0.0116553	0.0147059	493	0.39565	1	1	1.32421	2.26551	3	131	0.00961539	0.0229008	cg03470939,cg04098763,cg14336872,cg18837542	PQLC2,SLC16A3,SLC7A11
GO Molecular Function	GO:0016229	steroid dehydrogenase activity	448	0.391867	1	1	2.01245	0.496908	1	0.00182687	0.00367647	494	0.397283	1	1	1.99392	0.501524	1	29	0.00320513	0.0344828	cg04554613	DHRS9
GO Molecular Function	GO:0048531	beta-1,3-galactosyltransferase activity	449	0.392856	1	1	2.00589	0.498532	1	0.00183284	0.00367647	274	0.145332	1	1	6.42486	0.155645	1	9	0.00320513	0.111111	cg25857569	B3GALNT1
GO Molecular Function	GO:0035004	phosphatidylinositol 3-kinase activity	450	0.394318	1	1	1.99625	0.500939	1	0.00184169	0.00367647	322	0.188935	1	1	4.81864	0.207527	1	12	0.00320513	0.0833333	cg16243532	PIK3CB
GO Molecular Function	GO:0005164	tumor necrosis factor receptor binding	451	0.399548	1	1	1.96234	0.509595	1	0.00187351	0.00367647	475	0.364849	1	1	2.22399	0.449643	1	26	0.00320513	0.0384615	cg23091549	TNFSF4
GO Molecular Function	GO:1901505	carbohydrate derivative transporter activity	452	0.404635	1	1	1.93018	0.518086	1	0.00190473	0.00367647	483	0.37585	1	1	2.14162	0.466936	1	27	0.00320513	0.037037	cg05046272	ABCG1
GO Molecular Function	GO:0005005	transmembrane-ephrin receptor activity	453	0.405225	1	1	1.9265	0.519076	1	0.00190837	0.00367647	274	0.145332	1	1	6.42486	0.155645	1	9	0.00320513	0.111111	cg07331478	EPHA4
GO Molecular Function	GO:0004714	transmembrane receptor protein tyrosine kinase activity	454	0.406392	1	1	1.23508	3.23866	4	0.0119068	0.0147059	91	0.02605	1	1	3.55838	1.12411	4	65	0.0128205	0.0615385	cg01378062,cg03491895,cg07331478,cg10002850	EGFR,EPHA3,EPHA4,ERBB4
GO Molecular Function	GO:0052742	phosphatidylinositol kinase activity	455	0.407413	1	1	1.91294	0.522754	1	0.00192189	0.00367647	373	0.23032	1	1	3.85492	0.259409	1	15	0.00320513	0.0666667	cg16243532	PIK3CB
GO Molecular Function	GO:0008047	enzyme activator activity	456	0.40769	1	1	1.09127	12.8291	14	0.0471657	0.0514706	160	0.0596003	1	1	1.66399	7.21157	12	417	0.0384615	0.028777	cg00223767,cg04531363,cg06515461,cg06850159,cg08962888,cg10581012,cg12121765,cg14115325,cg15339688,cg16760223,cg17592268,cg19434087,cg19826115,cg25892587	ARHGAP15,ARHGAP20,AXIN2,DLC1,DNAJB6,DOCK1,ECT2,NRG3,PITRM1,TIMP2,USP6NL,WNT11
GO Molecular Function	GO:0008137	NADH dehydrogenase (ubiquinone) activity	457	0.410511	1	1	1.89399	0.527986	1	0.00194112	0.00367647	577	0.560001	1	1	1.23029	0.812815	1	47	0.00320513	0.0212766	cg11792671	NDUFA10
GO Molecular Function	GO:0003680	AT DNA binding	458	0.412773	1	1	1.88032	0.531824	1	0.00195524	0.00367647	255	0.130284	1	1	7.22797	0.138351	1	8	0.00320513	0.125	cg17131837	HMGA2
GO Molecular Function	GO:0008375	acetylglucosaminyltransferase activity	459	0.41627	1	1	1.40603	1.42244	2	0.00522957	0.00735294	300	0.164038	1	1	2.75351	0.726345	2	42	0.00641026	0.0476191	cg07802362,cg17069828	EXT1,PIGC
GO Molecular Function	GO:0042974	retinoic acid receptor binding	460	0.4177	1	1	1.85106	0.540232	1	0.00198615	0.00367647	563	0.528118	1	1	1.34474	0.74364	1	43	0.00320513	0.0232558	cg20000602	NCOR2
GO Molecular Function	GO:0010576	metalloenzyme regulator activity	461	0.418192	1	1	1.84817	0.541076	1	0.00198925	0.00367647	373	0.23032	1	1	3.85492	0.259409	1	15	0.00320513	0.0666667	cg08962888	TIMP2
GO Molecular Function	GO:0015293	symporter activity	462	0.419925	1	1	1.21235	3.29937	4	0.01213	0.0147059	488	0.38162	1	1	1.35524	2.21362	3	128	0.00961539	0.0234375	cg04005843,cg04098763,cg05580512,cg20872692	SLC11A2,SLC16A3,SLC6A3
GO Molecular Function	GO:0030165	PDZ domain binding	463	0.420123	1	1	1.21203	3.30026	4	0.0121333	0.0147059	301	0.165084	1	1	2.14162	1.40081	3	81	0.00961539	0.037037	cg00797500,cg10584587,cg18447419,cg25372239	ARHGEF16,PARK2,SLC9A3
GO Molecular Function	GO:0051721	protein phosphatase 2A binding	464	0.420389	1	1	1.83536	0.544852	1	0.00200313	0.00367647	395	0.256734	1	1	3.40139	0.293997	1	17	0.00320513	0.0588235	cg20706315	SPHK1
GO Molecular Function	GO:0030506	ankyrin binding	465	0.425055	1	1	1.80859	0.552918	1	0.00203279	0.00367647	412	0.282245	1	1	3.04335	0.328585	1	19	0.00320513	0.0526316	cg13098071	RHBG
GO Molecular Function	GO:0020037	heme binding	466	0.427531	1	1	1.25642	2.38774	3	0.00877844	0.0110294	489	0.386306	1	1	1.34474	2.23092	3	129	0.00961539	0.0232558	cg01407254,cg03709468,cg10592734	CYP26B1,TBXAS1,TDO2
GO Molecular Function	GO:0003724	RNA helicase activity	467	0.433519	1	1	1.76144	0.567718	1	0.0020872	0.00367647	494	0.397283	1	1	1.99392	0.501524	1	29	0.00320513	0.0344828	cg02839802	DDX17
GO Molecular Function	GO:0017048	Rho GTPase binding	468	0.433972	1	1	1.35657	1.4743	2	0.00542023	0.00735294	391	0.246079	1	1	2.10268	0.951167	2	55	0.00641026	0.0363636	cg16760223,cg25372239	ARHGEF16,ECT2
GO Molecular Function	GO:0005184	neuropeptide hormone activity	469	0.434221	1	1	1.75761	0.568955	1	0.00209175	0.00367647	445	0.318883	1	1	2.62835	0.380467	1	22	0.00320513	0.0454546	cg26896979	CORT
GO Molecular Function	GO:0019825	oxygen binding	470	0.438528	1	1	1.73436	0.576581	1	0.00211978	0.00367647	535	0.475927	1	1	1.5628	0.639876	1	37	0.00320513	0.027027	cg03709468	TDO2
GO Molecular Function	GO:0004222	metalloendopeptidase activity	471	0.440734	1	1	1.17877	3.39338	4	0.0124756	0.0147059	235	0.103463	1	1	2.24558	1.78128	4	103	0.0128205	0.038835	cg07541744,cg20662737,cg25892587,cg27158677	ADAM12,ADAMTS16,MMP2,PITRM1
GO Molecular Function	GO:0008194	UDP-glycosyltransferase activity	472	0.443051	1	1	1.14495	4.36701	5	0.0160552	0.0183823	183	0.0812863	1	1	2.17382	2.30009	5	133	0.0160256	0.037594	cg07802362,cg17069828,cg19854698,cg23558626,cg25857569	B3GALNT1,EXT1,GALNT13,GALNT2,PIGC
GO Molecular Function	GO:0001948	glycoprotein binding	473	0.443771	1	1	1.22459	2.44979	3	0.00900659	0.0110294	184	0.0821613	1	1	2.94019	1.02034	3	59	0.00961539	0.0508475	cg06905499,cg16314733,cg16860392	F7,FYN,SLIT1
GO Molecular Function	GO:0070411	I-SMAD binding	474	0.444588	1	1	1.70239	0.587409	1	0.00215959	0.00367647	305	0.174653	1	1	5.2567	0.190233	1	11	0.00320513	0.0909091	cg04531363	AXIN2
GO Molecular Function	GO:1901981	phosphatidylinositol phosphate binding	475	0.45248	1	1	1.20804	2.48335	3	0.00912998	0.0110294	254	0.128623	1	1	2.40932	1.24516	3	72	0.00961539	0.0416667	cg07050692,cg10002850,cg11508595	CLVS1,LANCL2,MYO1B
GO Molecular Function	GO:0015491	cation:cation antiporter activity	476	0.45366	1	1	1.65606	0.603843	1	0.00222001	0.00367647	412	0.282245	1	1	3.04335	0.328585	1	19	0.00320513	0.0526316	cg18447419	SLC9A3
GO Molecular Function	GO:0015485	cholesterol binding	477	0.459585	1	1	1.62675	0.614721	1	0.00226	0.00367647	520	0.437975	1	1	1.75223	0.5707	1	33	0.00320513	0.030303	cg05046272	ABCG1
GO Molecular Function	GO:0005096	GTPase activator activity	478	0.459888	1	1	1.07514	8.37097	9	0.0307756	0.0330882	179	0.0761504	1	1	1.81408	4.40996	8	255	0.025641	0.0313725	cg00223767,cg04531363,cg06515461,cg10581012,cg12121765,cg14115325,cg16760223,cg17592268,cg19826115	ARHGAP15,ARHGAP20,AXIN2,DLC1,DOCK1,ECT2,USP6NL,WNT11
GO Molecular Function	GO:0009055	electron carrier activity	479	0.46034	1	1	1.28766	1.5532	2	0.00571029	0.00735294	512	0.421953	1	1	1.39334	1.4354	2	83	0.00641026	0.0240964	cg02340615,cg10581012	FDX1,TXNRD1
GO Molecular Function	GO:0016651	oxidoreductase activity, acting on NAD(P)H	480	0.461189	1	1	1.28553	1.55577	2	0.00571976	0.00735294	560	0.523727	1	1	1.14502	1.74669	2	101	0.00641026	0.019802	cg02340615,cg11792671	NDUFA10,TXNRD1
GO Molecular Function	GO:0046875	ephrin receptor binding	481	0.463828	1	1	1.27894	1.5638	2	0.00574925	0.00735294	207	0.0892002	1	1	3.98784	0.501524	2	29	0.00641026	0.0689655	cg07331478,cg16860392	EPHA4,FYN
GO Molecular Function	GO:0050997	quaternary ammonium group binding	482	0.464322	1	1	1.60383	0.623507	1	0.00229231	0.00367647	455	0.330676	1	1	2.51408	0.397761	1	23	0.00320513	0.0434783	cg18082362	ACPP
GO Molecular Function	GO:0003823	antigen binding	483	0.466127	1	1	1.59522	0.626875	1	0.00230469	0.00367647	605	0.624102	1	1	1.03257	0.968461	1	56	0.00320513	0.0178571	cg11949335	DHCR24
GO Molecular Function	GO:0004709	MAP kinase kinase kinase activity	484	0.467876	1	1	1.58693	0.630147	1	0.00231672	0.00367647	412	0.282245	1	1	3.04335	0.328585	1	19	0.00320513	0.0526316	cg10002850	EGFR
GO Molecular Function	GO:0080025	phosphatidylinositol-3,5-bisphosphate binding	485	0.470388	1	1	1.57513	0.634868	1	0.00233408	0.00367647	336	0.202971	1	1	4.44798	0.224821	1	13	0.00320513	0.0769231	cg07050692	CLVS1
GO Molecular Function	GO:0048487	beta-tubulin binding	486	0.475863	1	1	1.54982	0.645235	1	0.00237219	0.00367647	494	0.397283	1	1	1.99392	0.501524	1	29	0.00320513	0.0344828	cg03470939	CAPZB
GO Molecular Function	GO:0000146	microfilament motor activity	487	0.476128	1	1	1.54861	0.645739	1	0.00237404	0.00367647	445	0.318883	1	1	2.62835	0.380467	1	22	0.00320513	0.0454546	cg11508595	MYO1B
GO Molecular Function	GO:0032266	phosphatidylinositol-3-phosphate binding	488	0.476217	1	1	1.54821	0.645909	1	0.00237467	0.00367647	428	0.29467	1	1	2.89119	0.345879	1	20	0.00320513	0.05	cg10002850	LANCL2
GO Molecular Function	GO:0015020	glucuronosyltransferase activity	489	0.481917	1	1	1.52248	0.656825	1	0.0024148	0.00367647	514	0.428066	1	1	1.80699	0.553406	1	32	0.00320513	0.03125	cg17069828	EXT1
GO Molecular Function	GO:0032403	protein complex binding	490	0.483261	1	1	1.03303	15.4884	16	0.0569428	0.0588235	427	0.293821	1	1	1.20676	9.94402	12	575	0.0384615	0.0208696	cg00328597,cg01569664,cg03470939,cg04005843,cg05580512,cg07249742,cg08962888,cg10002850,cg11814539,cg16664523,cg16860392,cg17131837,cg20000602,cg22915373,cg24526103,cg25008444	ACTN2,CAPZB,EGFR,FYN,HMGA2,IRS2,ITGB5,KIF2C,NCOR2,PIK3R1,SLC6A3,TIMP2
GO Molecular Function	GO:0016247	channel regulator activity	491	0.484849	1	1	1.11224	3.59634	4	0.0132218	0.0147059	334	0.195286	1	1	1.97126	1.52187	3	88	0.00961539	0.0340909	cg15573998,cg23185753,cg23246828,cg27028281	ANK2,KCNAB1,NRXN1
GO Molecular Function	GO:0005126	cytokine receptor binding	492	0.487154	1	1	1.08767	4.59698	5	0.0169007	0.0183823	562	0.526312	1	1	1.05614	3.78737	4	219	0.0128205	0.0182648	cg16664523,cg22213449,cg23091549,cg23162479,cg25008444	IL6,NTF3,PIK3R1,TNFSF4
GO Molecular Function	GO:0015103	inorganic anion transmembrane transporter activity	493	0.487756	1	1	1.1443	2.6217	3	0.0096386	0.0110294	422	0.291853	1	1	1.59148	1.88504	3	109	0.00961539	0.0275229	cg03769939,cg13098071,cg23162479	ANO2,CLIC4,RHBG
GO Molecular Function	GO:0042562	hormone binding	494	0.501072	1	1	1.12147	2.67507	3	0.00983482	0.0110294	404	0.265354	1	1	1.99392	1.00305	2	58	0.00641026	0.0344828	cg08064683,cg16664523,cg25008444	MTNR1A,PIK3R1
GO Molecular Function	GO:0008083	growth factor activity	495	0.503039	1	1	1.05614	5.68104	6	0.0208862	0.0220588	288	0.152797	1	1	1.77373	2.81891	5	163	0.0160256	0.0306749	cg06850159,cg15339688,cg17695537,cg22213449,cg23162479,cg23495453	GDNF,IL6,INHBB,NRG3,NTF3
GO Molecular Function	GO:0016620	oxidoreductase activity, acting on the aldehyde or oxo group of donors, NAD or NADP as acceptor	496	0.504684	1	1	1.42521	0.701654	1	0.00257961	0.00367647	494	0.397283	1	1	1.99392	0.501524	1	29	0.00320513	0.0344828	cg25171118	AKR1B10
GO Molecular Function	GO:0031406	carboxylic acid binding	497	0.507965	1	1	1.06208	4.70775	5	0.0173079	0.0183823	480	0.370524	1	1	1.29941	3.07832	4	178	0.0128205	0.0224719	cg01407254,cg03018496,cg03709468,cg17826834,cg26950756	CRABP1,CYP26B1,NR2F2,TDO2
GO Molecular Function	GO:0001618	virus receptor activity	498	0.50914	1	1	1.40713	0.710666	1	0.00261274	0.00367647	490	0.38666	1	1	2.06513	0.48423	1	28	0.00320513	0.0357143	cg07617237	HSPA1A
GO Molecular Function	GO:0017046	peptide hormone binding	499	0.509556	1	1	1.17178	1.70681	2	0.00627504	0.00735294	514	0.428066	1	1	1.80699	0.553406	1	32	0.00320513	0.03125	cg16664523,cg25008444	PIK3R1
GO Molecular Function	GO:0043177	organic acid binding	500	0.511813	1	1	1.05743	4.72843	5	0.0173839	0.0183823	482	0.374448	1	1	1.29215	3.09562	4	179	0.0128205	0.0223464	cg01407254,cg03018496,cg03709468,cg17826834,cg26950756	CRABP1,CYP26B1,NR2F2,TDO2
GO Biological Process	GO:0035270	endocrine system development	1	1.54165e-47	1.60948e-43	1.60948e-43	10.5927	6.32514	67	0.0232542	0.246324	66	2.29591e-06	0.0239693	0.000363172	5.42097	2.21362	12	128	0.0384615	0.09375	cg00223767,cg00396667,cg01593673,cg01733176,cg01951086,cg02037307,cg02725370,cg02749463,cg02873421,cg03943773,cg03972665,cg04005843,cg04022561,cg04101060,cg04223420,cg04800503,cg05171952,cg05516295,cg05580512,cg05581451,cg06186155,cg07274716,cg08206318,cg08979895,cg09510752,cg09781994,cg09854515,cg09952002,cg10055501,cg10397765,cg10536898,cg10682299,cg11291003,cg11375458,cg12363903,cg12570134,cg1…	GATA6,GLI2,HMGA2,HOXB3,HOXD3,IL6,ISL1,PITX1,PITX2,SIX1,SLC6A3,WNT11
GO Biological Process	GO:0021983	pituitary gland development	2	1.53489e-40	1.60243e-36	8.01214e-37	16.3388	2.81539	46	0.0103507	0.169118	130	9.06866e-05	0.946768	0.00728283	8.06843	0.74364	6	43	0.0192308	0.139535	cg00396667,cg01733176,cg01951086,cg02037307,cg02725370,cg03943773,cg03972665,cg04005843,cg04022561,cg04101060,cg04223420,cg05171952,cg05516295,cg05580512,cg05581451,cg07274716,cg08206318,cg08979895,cg09510752,cg09781994,cg09854515,cg10055501,cg10536898,cg10682299,cg11291003,cg12363903,cg12622597,cg12673103,cg13891220,cg15922699,cg17131837,cg17223170,cg17242937,cg17695537,cg19304088,cg19370653,cg2…	GLI2,HMGA2,ISL1,PITX1,PITX2,SLC6A3
GO Biological Process	GO:0035116	embryonic hindlimb morphogenesis	3	1.8033e-39	1.88265e-35	6.2755e-36	22.331	1.74645	39	0.00642078	0.143382	415	0.0147279	1	0.370505	5.78237	0.518818	3	30	0.00961539	0.1	cg00396667,cg01733176,cg01951086,cg02037307,cg02725370,cg03943773,cg03972665,cg04101060,cg04223420,cg05171952,cg05516295,cg05581451,cg07050692,cg07274716,cg08206318,cg08979895,cg09510752,cg09781994,cg09854515,cg10055501,cg10682299,cg11291003,cg12363903,cg12622597,cg12673103,cg13891220,cg15922699,cg17242937,cg19304088,cg19370653,cg21029045,cg22192489,cg22488797,cg22827250,cg24005685,cg24925400,cg2…	CHD7,PITX1,PITX2
GO Biological Process	GO:0048732	gland development	4	1.82446e-38	1.90474e-34	4.76185e-35	6.14456	12.5314	77	0.0460713	0.283088	20	4.18435e-08	0.000436846	2.18423e-05	4.34765	4.60019	20	266	0.0641026	0.075188	cg00223767,cg00275503,cg00396667,cg01569664,cg01593673,cg01733176,cg01951086,cg02037307,cg02725370,cg02749463,cg02873421,cg03491895,cg03943773,cg03972665,cg04005843,cg04022561,cg04101060,cg04223420,cg04800503,cg05171952,cg05516295,cg05580512,cg05581451,cg06120979,cg06186155,cg06850159,cg07249742,cg07274716,cg08206318,cg08578568,cg08979895,cg09510752,cg09781994,cg09854515,cg09952002,cg10002850,cg1…	EGFR,ERBB4,FOXF1,GLI2,HMGA2,HOXB3,HOXD3,IL6,IRS2,ISL1,MGMT,NCOR2,NRG3,PITX1,PITX2,SIX1,SLC6A3,TCF21,UMPS,WNT11
GO Biological Process	GO:0048598	embryonic morphogenesis	5	3.2101e-38	3.35134e-34	6.70269e-35	4.69547	20.0193	94	0.0736003	0.345588	10	2.98752e-10	3.11897e-06	3.11897e-07	3.64244	8.78532	32	508	0.102564	0.0629921	cg00275503,cg00396667,cg01180552,cg01407254,cg01593673,cg01733176,cg01951086,cg02037307,cg02340615,cg02497558,cg02725370,cg02749463,cg02873421,cg03943773,cg03972665,cg04101060,cg04166294,cg04223420,cg04800503,cg05171952,cg05516295,cg05581451,cg05793013,cg06088745,cg06186155,cg07050692,cg07274716,cg07584669,cg07984286,cg07992457,cg08206318,cg08578568,cg08979895,cg09510752,cg09626054,cg09781994,cg0…	CHD7,CYP26B1,DLC1,DNAJB6,EXT1,EYA4,FOXF1,FOXL2,GATA6,GDNF,GLI2,HMGA2,HOXB1,HOXB2,HOXB3,HOXB4,HOXB5,HOXB6,HOXD3,IRX3,IRX5,PITX1,PITX2,RPL38,SATB2,SIX1,TBX20,TBX4,TBX5,TCF21,TWIST2,TXNRD1
GO Biological Process	GO:0001501	skeletal system development	6	4.03382e-38	4.21131e-34	7.01885e-35	5.31761	15.9846	85	0.058767	0.3125	11	4.58855e-10	4.79044e-06	4.35495e-07	4.01753	6.96946	28	403	0.0897436	0.0694789	cg00223767,cg00396667,cg01407254,cg01593673,cg01733176,cg01951086,cg02037307,cg02497558,cg02725370,cg02749463,cg02873421,cg03769939,cg03943773,cg03972665,cg04101060,cg04223420,cg04531363,cg04800503,cg05171952,cg05516295,cg05581451,cg05793013,cg06186155,cg07050692,cg07274716,cg07541744,cg07584669,cg07992457,cg08206318,cg08979895,cg09510752,cg09781994,cg09854515,cg09952002,cg10055501,cg10176070,cg1…	AXIN2,CHD7,CYP26B1,EXT1,GLI2,HDAC4,HMGA2,HOXB1,HOXB2,HOXB3,HOXB4,HOXB5,HOXB6,HOXD3,HOXD8,IRX5,MMP2,PITX1,PITX2,RPL38,RUNX3,SATB2,SIX1,TAPT1,TBX4,TNFRSF11B,TWIST2,WNT11
GO Biological Process	GO:0002074	extraocular skeletal muscle development	7	5.7894e-37	6.04414e-33	8.63448e-34	149.792	0.133518	20	0.000490876	0.0735294	193	0.000884168	1	0.0478275	38.5491	0.0518818	2	3	0.00641026	0.666667	cg01733176,cg01951086,cg02725370,cg03943773,cg03972665,cg05581451,cg08979895,cg09781994,cg09854515,cg10055501,cg10682299,cg13891220,cg16243532,cg17242937,cg19304088,cg19370653,cg21029045,cg24005685,cg24925400,cg26708319	FOXL2,PITX2
GO Biological Process	GO:0021763	subthalamic nucleus development	8	1.99686e-36	2.08473e-32	2.60591e-33	174.405	0.108942	19	0.000400521	0.0698529	442	0.0172939	1	0.408481	57.8237	0.0172939	1	1	0.00320513	1	cg01733176,cg01951086,cg02725370,cg03943773,cg03972665,cg05581451,cg08979895,cg09781994,cg09854515,cg10055501,cg10682299,cg13891220,cg17242937,cg19304088,cg19370653,cg21029045,cg24005685,cg24925400,cg26708319	PITX2
GO Biological Process	GO:0060127	prolactin secreting cell differentiation	8	1.99686e-36	2.08473e-32	2.60591e-33	174.405	0.108942	19	0.000400521	0.0698529	442	0.0172939	1	0.408481	57.8237	0.0172939	1	1	0.00320513	1	cg01733176,cg01951086,cg02725370,cg03943773,cg03972665,cg05581451,cg08979895,cg09781994,cg09854515,cg10055501,cg10682299,cg13891220,cg17242937,cg19304088,cg19370653,cg21029045,cg24005685,cg24925400,cg26708319	PITX2
GO Biological Process	GO:0060578	superior vena cava morphogenesis	8	1.99686e-36	2.08473e-32	2.60591e-33	174.405	0.108942	19	0.000400521	0.0698529	442	0.0172939	1	0.408481	57.8237	0.0172939	1	1	0.00320513	1	cg01733176,cg01951086,cg02725370,cg03943773,cg03972665,cg05581451,cg08979895,cg09781994,cg09854515,cg10055501,cg10682299,cg13891220,cg17242937,cg19304088,cg19370653,cg21029045,cg24005685,cg24925400,cg26708319	PITX2
GO Biological Process	GO:0060460	left lung morphogenesis	11	5.97709e-36	6.24009e-32	5.67281e-33	164.577	0.115448	19	0.000424441	0.0698529	656	0.0342897	1	0.545709	28.9119	0.0345879	1	2	0.00320513	0.5	cg01733176,cg01951086,cg02725370,cg03943773,cg03972665,cg05581451,cg08979895,cg09781994,cg09854515,cg10055501,cg10682299,cg13891220,cg17242937,cg19304088,cg19370653,cg21029045,cg24005685,cg24925400,cg26708319	PITX2
GO Biological Process	GO:0009790	embryo development	12	1.5629e-35	1.63167e-31	1.35972e-32	3.41276	34.2831	117	0.126041	0.430147	3	9.91855e-14	1.0355e-09	3.45165e-10	3.17847	16.3601	52	946	0.166667	0.0549683	cg00223767,cg00275503,cg00396667,cg01094891,cg01180552,cg01407254,cg01593673,cg01733176,cg01951086,cg02037307,cg02340615,cg02497558,cg02725370,cg02749463,cg02873421,cg03018496,cg03491895,cg03943773,cg03972665,cg04022561,cg04101060,cg04166294,cg04223420,cg04531363,cg04800503,cg04843555,cg05171952,cg05516295,cg05571619,cg05581451,cg05793013,cg06088745,cg06186155,cg06850159,cg07050692,cg07274716,cg0…	ANGPT1,ARNT2,AXIN2,BASP1,CHD7,CYP26B1,DAD1,DLC1,DNAJB6,EGFR,ERBB4,EXT1,EYA4,FOXF1,FOXK1,FOXL2,FOXQ1,GATA6,GDNF,GLI2,GTF2I,GTF2IRD1,HMGA2,HOXB1,HOXB2,HOXB3,HOXB4,HOXB5,HOXB6,HOXD3,HOXD8,IRX3,IRX5,ISL1,NCOR2,NR2F2,NRG3,PIK3CB,PITX1,PITX2,RPL38,SATB2,SIX1,TAPT1,TBX20,TBX4,TBX5,TCF21,TSHZ3,TWIST2,TXNRD1,WNT11
GO Biological Process	GO:0035137	hindlimb morphogenesis	13	2.25967e-35	2.35909e-31	1.81469e-32	17.3433	2.24871	39	0.0082673	0.143382	619	0.0296028	1	0.499279	4.44798	0.674464	3	39	0.00961539	0.0769231	cg00396667,cg01733176,cg01951086,cg02037307,cg02725370,cg03943773,cg03972665,cg04101060,cg04223420,cg05171952,cg05516295,cg05581451,cg07050692,cg07274716,cg08206318,cg08979895,cg09510752,cg09781994,cg09854515,cg10055501,cg10682299,cg11291003,cg12363903,cg12622597,cg12673103,cg13891220,cg15922699,cg17242937,cg19304088,cg19370653,cg21029045,cg22192489,cg22488797,cg22827250,cg24005685,cg24925400,cg2…	CHD7,PITX1,PITX2
GO Biological Process	GO:0060577	pulmonary vein morphogenesis	14	7.74518e-35	8.08597e-31	5.77569e-32	117.072	0.170835	20	0.000628068	0.0735294	162	0.000298138	1	0.0192134	57.8237	0.0345879	2	2	0.00641026	1	cg01733176,cg01951086,cg02725370,cg03943773,cg03972665,cg05581451,cg08979895,cg09626054,cg09781994,cg09854515,cg10055501,cg10682299,cg13891220,cg17242937,cg19304088,cg19370653,cg21029045,cg24005685,cg24925400,cg26708319	PITX2,TBX20
GO Biological Process	GO:0014707	branchiomeric skeletal muscle development	15	1.27661e-34	1.33278e-30	8.8852e-32	114.161	0.17519	20	0.000644083	0.0735294	193	0.000884168	1	0.0478275	38.5491	0.0518818	2	3	0.00641026	0.666667	cg00275503,cg00396667,cg02037307,cg04101060,cg04223420,cg05171952,cg05516295,cg07274716,cg08206318,cg09510752,cg11291003,cg12363903,cg12622597,cg12673103,cg15922699,cg22192489,cg22488797,cg22827250,cg25961952,cg26509691	PITX1,TCF21
GO Biological Process	GO:0021539	subthalamus development	16	2.87738e-34	3.00398e-30	1.87749e-31	134.055	0.141733	19	0.000521076	0.0698529	970	0.0674073	1	0.725498	14.4559	0.0691758	1	4	0.00320513	0.25	cg01733176,cg01951086,cg02725370,cg03943773,cg03972665,cg05581451,cg08979895,cg09781994,cg09854515,cg10055501,cg10682299,cg13891220,cg17242937,cg19304088,cg19370653,cg21029045,cg24005685,cg24925400,cg26708319	PITX2
GO Biological Process	GO:0060538	skeletal muscle organ development	17	5.47906e-34	5.72014e-30	3.36479e-31	11.0845	4.24016	47	0.0155888	0.172794	326	0.0063429	1	0.203129	3.21243	2.17904	7	126	0.0224359	0.0555556	cg00275503,cg00396667,cg01733176,cg01951086,cg02037307,cg02725370,cg03018496,cg03943773,cg03972665,cg04101060,cg04223420,cg04843555,cg05171952,cg05516295,cg05581451,cg07274716,cg08206318,cg08979895,cg09510752,cg09781994,cg09854515,cg10055501,cg10397765,cg10682299,cg11291003,cg12363903,cg12622597,cg12673103,cg13891220,cg15922699,cg16243532,cg17242937,cg17826834,cg18103859,cg19304088,cg19370653,cg2…	BASP1,FOXL2,NR2F2,PITX1,PITX2,SIX1,TCF21
GO Biological Process	GO:0007519	skeletal muscle tissue development	18	5.75866e-34	6.01204e-30	3.34002e-31	11.5116	3.99596	46	0.014691	0.169118	503	0.017382	1	0.360772	2.91548	2.05798	6	119	0.0192308	0.0504202	cg00275503,cg00396667,cg01733176,cg01951086,cg02037307,cg02725370,cg03018496,cg03943773,cg03972665,cg04101060,cg04223420,cg05171952,cg05516295,cg05581451,cg07274716,cg08206318,cg08979895,cg09510752,cg09781994,cg09854515,cg10055501,cg10397765,cg10682299,cg11291003,cg12363903,cg12622597,cg12673103,cg13891220,cg15922699,cg16243532,cg17242937,cg17826834,cg18103859,cg19304088,cg19370653,cg21029045,cg2…	FOXL2,NR2F2,PITX1,PITX2,SIX1,TCF21
GO Biological Process	GO:0021536	diencephalon development	19	4.52471e-33	4.72379e-29	2.48621e-30	10.9682	4.19395	46	0.0154189	0.169118	241	0.00188758	1	0.081769	4.6259	1.29705	6	75	0.0192308	0.08	cg00396667,cg01733176,cg01951086,cg02037307,cg02725370,cg03943773,cg03972665,cg04005843,cg04022561,cg04101060,cg04223420,cg05171952,cg05516295,cg05580512,cg05581451,cg07274716,cg08206318,cg08979895,cg09510752,cg09781994,cg09854515,cg10055501,cg10536898,cg10682299,cg11291003,cg12363903,cg12622597,cg12673103,cg13891220,cg15922699,cg17131837,cg17223170,cg17242937,cg17695537,cg19304088,cg19370653,cg2…	GLI2,HMGA2,ISL1,PITX1,PITX2,SLC6A3
GO Biological Process	GO:0021855	hypothalamus cell migration	20	1.65759e-32	1.73052e-28	8.65262e-30	108.129	0.175717	19	0.000646018	0.0698529	656	0.0342897	1	0.545709	28.9119	0.0345879	1	2	0.00320513	0.5	cg01733176,cg01951086,cg02725370,cg03943773,cg03972665,cg05581451,cg08979895,cg09781994,cg09854515,cg10055501,cg10682299,cg13891220,cg17242937,cg19304088,cg19370653,cg21029045,cg24005685,cg24925400,cg26708319	PITX2
GO Biological Process	GO:0061325	cell proliferation involved in outflow tract morphogenesis	21	8.85149e-32	9.24095e-28	4.40045e-29	98.9279	0.192059	19	0.0007061	0.0698529	656	0.0342897	1	0.545709	28.9119	0.0345879	1	2	0.00320513	0.5	cg01733176,cg01951086,cg02725370,cg03943773,cg03972665,cg05581451,cg08979895,cg09781994,cg09854515,cg10055501,cg10682299,cg13891220,cg17242937,cg19304088,cg19370653,cg21029045,cg24005685,cg24925400,cg26708319	PITX2
GO Biological Process	GO:0042692	muscle cell differentiation	22	8.02197e-31	8.37494e-27	3.80679e-28	6.47425	9.26748	60	0.0340716	0.220588	93	1.02468e-05	0.106977	0.00115029	3.82095	3.92572	15	227	0.0480769	0.0660793	cg00396667,cg00797500,cg01094891,cg01733176,cg01951086,cg02037307,cg02725370,cg03470939,cg03825234,cg03943773,cg03972665,cg04022561,cg04101060,cg04223420,cg05171952,cg05516295,cg05581451,cg05715751,cg07274716,cg08206318,cg08578568,cg08979895,cg09510752,cg09781994,cg09854515,cg10055501,cg10233830,cg10397765,cg10536898,cg10584587,cg10682299,cg11291003,cg12363903,cg12622597,cg12673103,cg13891220,cg1…	ACTG1,ADAM12,ANK2,CACNA1H,CAPZB,FOXF1,GATA6,ISL1,NTF3,PITX1,PITX2,QKI,SIX1,TBX5,TSHZ3
GO Biological Process	GO:2000288	positive regulation of myoblast proliferation	23	1.39692e-30	1.45838e-26	6.3408e-28	85.4368	0.222386	19	0.000817598	0.0698529	1079	0.0835391	1	0.808293	11.5647	0.0864697	1	5	0.00320513	0.2	cg01733176,cg01951086,cg02725370,cg03943773,cg03972665,cg05581451,cg08979895,cg09781994,cg09854515,cg10055501,cg10682299,cg13891220,cg17242937,cg19304088,cg19370653,cg21029045,cg24005685,cg24925400,cg26708319	PITX2
GO Biological Process	GO:0060459	left lung development	24	1.65789e-30	1.73084e-26	7.21184e-28	84.6621	0.224422	19	0.000825079	0.0698529	816	0.0509925	1	0.652404	19.2746	0.0518818	1	3	0.00320513	0.333333	cg01733176,cg01951086,cg02725370,cg03943773,cg03972665,cg05581451,cg08979895,cg09781994,cg09854515,cg10055501,cg10682299,cg13891220,cg17242937,cg19304088,cg19370653,cg21029045,cg24005685,cg24925400,cg26708319	PITX2
GO Biological Process	GO:2000291	regulation of myoblast proliferation	25	2.90023e-30	3.02784e-26	1.21114e-27	82.1806	0.231198	19	0.000849993	0.0698529	1211	0.0993927	1	0.856862	9.63729	0.103764	1	6	0.00320513	0.166667	cg01733176,cg01951086,cg02725370,cg03943773,cg03972665,cg05581451,cg08979895,cg09781994,cg09854515,cg10055501,cg10682299,cg13891220,cg17242937,cg19304088,cg19370653,cg21029045,cg24005685,cg24925400,cg26708319	PITX2
GO Biological Process	GO:0003350	pulmonary myocardium development	26	8.87333e-30	9.26375e-26	3.56298e-27	77.4323	0.245376	19	0.000902117	0.0698529	816	0.0509925	1	0.652404	19.2746	0.0518818	1	3	0.00320513	0.333333	cg01733176,cg01951086,cg02725370,cg03943773,cg03972665,cg05581451,cg08979895,cg09781994,cg09854515,cg10055501,cg10682299,cg13891220,cg17242937,cg19304088,cg19370653,cg21029045,cg24005685,cg24925400,cg26708319	PITX2
GO Biological Process	GO:0035993	deltoid tuberosity development	27	9.73647e-30	1.01649e-25	3.76477e-27	77.0505	0.246591	19	0.000906586	0.0698529	970	0.0674073	1	0.725498	14.4559	0.0691758	1	4	0.00320513	0.25	cg01733176,cg01951086,cg02725370,cg03943773,cg03972665,cg05581451,cg08979895,cg09781994,cg09854515,cg10055501,cg10682299,cg13891220,cg17242937,cg19304088,cg19370653,cg21029045,cg24005685,cg24925400,cg26708319	PITX2
GO Biological Process	GO:0003253	cardiac neural crest cell migration involved in outflow tract morphogenesis	28	1.64489e-29	1.71727e-25	6.1331e-27	74.9287	0.253574	19	0.000932258	0.0698529	816	0.0509925	1	0.652404	19.2746	0.0518818	1	3	0.00320513	0.333333	cg01733176,cg01951086,cg02725370,cg03943773,cg03972665,cg05581451,cg08979895,cg09781994,cg09854515,cg10055501,cg10682299,cg13891220,cg17242937,cg19304088,cg19370653,cg21029045,cg24005685,cg24925400,cg26708319	PITX2
GO Biological Process	GO:0048857	neural nucleus development	29	2.04377e-29	2.1337e-25	7.35758e-27	28.9352	0.898559	26	0.00330353	0.0955882	262	0.00290993	1	0.115953	10.2042	0.293997	3	17	0.00961539	0.176471	cg01733176,cg01951086,cg02497558,cg02725370,cg02873421,cg03943773,cg03972665,cg05581451,cg08979895,cg09781994,cg09854515,cg10055501,cg10682299,cg13891220,cg16787431,cg17242937,cg17616537,cg19304088,cg19370653,cg19986012,cg21029045,cg21853871,cg22660933,cg24005685,cg24925400,cg26708319	HOXB1,HOXB2,PITX2
GO Biological Process	GO:0048625	myoblast fate commitment	30	3.89144e-29	4.06267e-25	1.35422e-26	71.569	0.265478	19	0.000976022	0.0698529	1079	0.0835391	1	0.808293	11.5647	0.0864697	1	5	0.00320513	0.2	cg00396667,cg02037307,cg04101060,cg04223420,cg05171952,cg05516295,cg07274716,cg08206318,cg09510752,cg11291003,cg12363903,cg12622597,cg12673103,cg15922699,cg22192489,cg22488797,cg22827250,cg25961952,cg26509691	PITX1
GO Biological Process	GO:0048513	organ development	31	9.36391e-29	9.77592e-25	3.15352e-26	2.14788	76.8198	165	0.282426	0.606618	6	8.09208e-13	8.44814e-09	1.40802e-09	2.15523	40.831	88	2361	0.282051	0.0372723	cg00042059,cg00213301,cg00216138,cg00223767,cg00275503,cg00396667,cg01020413,cg01094891,cg01180552,cg01407254,cg01569664,cg01593673,cg01721569,cg01733176,cg01951086,cg02037307,cg02340615,cg02497558,cg02676167,cg02725370,cg02749463,cg02839802,cg02873421,cg03018496,cg03491895,cg03769939,cg03825234,cg03943773,cg03972665,cg04005843,cg04022561,cg04101060,cg04166294,cg04223420,cg04531363,cg04554613,cg0…	ANGPT1,ANK2,ASB1,AXIN2,BASP1,BCL11B,CACNA1H,CHD7,CLIC4,CYP26B1,DHCR24,DLC1,DMC1,DNAJB6,EGFR,ENPEP,ERBB4,EXT1,EYA4,F7,FOXF1,FOXK1,FOXL2,FOXQ1,FTO,FYN,GATA6,GDNF,GLI2,HDAC4,HMGA2,HOXB1,HOXB2,HOXB3,HOXB4,HOXB5,HOXB6,HOXD3,HOXD8,IL6,INHBB,IREB2,IRF8,IRS2,IRX3,IRX5,ISL1,KLF6,LPCAT1,LRP2,MEIS1,MEIS2,MGMT,MKI67,MMP2,NCOR2,NR2F1,NR2F2,NRG3,NTF3,PIK3R1,PITX1,PITX2,PRDM16,PROM1,RPL38,RTN4,RUNX3,SATB2,SIX1,…
GO Biological Process	GO:0061072	iris morphogenesis	32	1.05779e-28	1.10433e-24	3.45103e-26	67.8538	0.280014	19	0.00102946	0.0698529	1303	0.114973	1	0.921196	8.26053	0.121058	1	7	0.00320513	0.142857	cg01733176,cg01951086,cg02725370,cg03943773,cg03972665,cg05581451,cg08979895,cg09781994,cg09854515,cg10055501,cg10682299,cg13891220,cg17242937,cg19304088,cg19370653,cg21029045,cg24005685,cg24925400,cg26708319	PITX2
GO Biological Process	GO:0060126	somatotropin secreting cell differentiation	33	1.08268e-28	1.13032e-24	3.42521e-26	67.7697	0.280361	19	0.00103074	0.0698529	1079	0.0835391	1	0.808293	11.5647	0.0864697	1	5	0.00320513	0.2	cg01733176,cg01951086,cg02725370,cg03943773,cg03972665,cg05581451,cg08979895,cg09781994,cg09854515,cg10055501,cg10682299,cg13891220,cg17242937,cg19304088,cg19370653,cg21029045,cg24005685,cg24925400,cg26708319	PITX2
GO Biological Process	GO:0055009	atrial cardiac muscle tissue morphogenesis	34	5.92842e-28	6.18927e-24	1.82037e-25	61.8917	0.306988	19	0.00112863	0.0698529	1211	0.0993927	1	0.856862	9.63729	0.103764	1	6	0.00320513	0.166667	cg01733176,cg01951086,cg02725370,cg03943773,cg03972665,cg05581451,cg08979895,cg09781994,cg09854515,cg10055501,cg10682299,cg13891220,cg17242937,cg19304088,cg19370653,cg21029045,cg24005685,cg24925400,cg26708319	PITX2
GO Biological Process	GO:1901362	organic cyclic compound biosynthetic process	35	7.1059e-28	7.41855e-24	2.11959e-25	2.21168	70.5346	156	0.259318	0.573529	44	4.48586e-07	0.00468324	0.000106437	1.68092	50.5675	85	2924	0.272436	0.0290698	cg00213301,cg00216138,cg00275503,cg00396667,cg00734931,cg00797500,cg01020413,cg01094891,cg01180552,cg01593673,cg01721569,cg01733176,cg01951086,cg02037307,cg02340615,cg02497558,cg02676167,cg02725370,cg02749463,cg02839802,cg02873421,cg03018496,cg03491895,cg03724752,cg03769939,cg03825234,cg03943773,cg03972665,cg04005843,cg04101060,cg04131890,cg04166294,cg04223420,cg04800503,cg05171952,cg05516295,cg0…	ABRA,ARNT2,BANP,BCL11B,BHLHE40,BRD9,CACNA1H,CBX4,CBX8,CCRN4L,CHD7,DDX17,DHCR24,EID3,ERBB4,EYA4,FAM120B,FDX1,FOXF1,FOXK1,FOXL2,FOXQ1,GATA6,GLI2,GTF2I,GTF2IRD1,HDAC4,HMGA2,HOXB1,HOXB2,HOXB3,HOXB4,HOXB5,HOXB6,HOXD3,HOXD8,IDI1,IKZF2,IREB2,IRF8,IRX3,IRX5,KLF6,KYNU,LCOR,MED9,MEIS1,MEIS2,NCOR2,NR2F1,NR2F2,PARK2,PITX1,PITX2,POU5F2,PRDM16,PRPSAP1,RPL38,RUNX3,SATB2,SIM1,SIX1,SLC11A2,SLC30A9,SLC35B3,SLC6A3,…
GO Biological Process	GO:0060973	cell migration involved in heart development	36	8.02307e-28	8.37609e-24	2.32669e-25	51.707	0.386795	20	0.00142204	0.0735294	371	0.00990466	1	0.278719	12.8497	0.155645	2	9	0.00641026	0.222222	cg01733176,cg01951086,cg02725370,cg03943773,cg03972665,cg05581451,cg08979895,cg09781994,cg09854515,cg10055501,cg10233830,cg10682299,cg13891220,cg17242937,cg19304088,cg19370653,cg21029045,cg24005685,cg24925400,cg26708319	PITX2,TBX5
GO Biological Process	GO:0048536	spleen development	37	1.38852e-27	1.44961e-23	3.91787e-25	20.5441	1.36292	28	0.00501075	0.102941	415	0.0147279	1	0.370505	5.78237	0.518818	3	30	0.00961539	0.1	cg00275503,cg01593673,cg01733176,cg01951086,cg02725370,cg02749463,cg03943773,cg03972665,cg04800503,cg05581451,cg06186155,cg08979895,cg09781994,cg09854515,cg09952002,cg10055501,cg10682299,cg12570134,cg13609544,cg13891220,cg17242937,cg19304088,cg19370653,cg21029045,cg23014425,cg24005685,cg24925400,cg26708319	HOXB4,PITX2,TCF21
GO Biological Process	GO:0006351	transcription, DNA-dependent	38	7.56182e-27	7.89454e-23	2.07751e-24	2.33675	60.7681	142	0.223412	0.522059	53	9.0256e-07	0.00942272	0.000177787	1.7486	41.7476	73	2414	0.233974	0.0302403	cg00213301,cg00216138,cg00275503,cg00396667,cg00797500,cg01020413,cg01094891,cg01180552,cg01593673,cg01721569,cg01733176,cg01951086,cg02037307,cg02340615,cg02497558,cg02676167,cg02725370,cg02749463,cg02839802,cg02873421,cg03018496,cg03491895,cg03724752,cg03769939,cg03943773,cg03972665,cg04101060,cg04131890,cg04166294,cg04223420,cg04800503,cg05171952,cg05516295,cg05571619,cg05581451,cg05793013,cg0…	ABRA,ARNT2,BANP,BCL11B,BHLHE40,BRD9,CBX4,CBX8,CCRN4L,CHD7,DDX17,EID3,ERBB4,EYA4,FAM120B,FOXF1,FOXK1,FOXL2,FOXQ1,GATA6,GLI2,GTF2I,GTF2IRD1,HDAC4,HMGA2,HOXB1,HOXB2,HOXB3,HOXB4,HOXB5,HOXB6,HOXD3,HOXD8,IKZF2,IRF8,IRX3,IRX5,KLF6,LCOR,MED9,MEIS1,MEIS2,NCOR2,NR2F1,NR2F2,PARK2,PITX1,PITX2,POU5F2,PRDM16,RUNX3,SATB2,SIM1,SIX1,SLC30A9,TBX20,TBX4,TBX5,TCF21,TENM2,TRERF1,TSHZ3,TWIST2,WWC1,ZFHX3,ZNF154,ZNF236,…
GO Biological Process	GO:0048845	venous blood vessel morphogenesis	39	8.87345e-27	9.26388e-23	2.37535e-24	45.7505	0.437153	20	0.00160718	0.0735294	371	0.00990466	1	0.278719	12.8497	0.155645	2	9	0.00641026	0.222222	cg01733176,cg01951086,cg02725370,cg03943773,cg03972665,cg05581451,cg08979895,cg09626054,cg09781994,cg09854515,cg10055501,cg10682299,cg13891220,cg17242937,cg19304088,cg19370653,cg21029045,cg24005685,cg24925400,cg26708319	PITX2,TBX20
GO Biological Process	GO:0007517	muscle organ development	40	9.28426e-27	9.69277e-23	2.42319e-24	5.89928	9.49268	56	0.0348996	0.205882	247	0.00224412	1	0.0948528	2.62835	4.5656	12	264	0.0384615	0.0454546	cg00275503,cg00396667,cg01733176,cg01951086,cg02037307,cg02725370,cg03018496,cg03825234,cg03943773,cg03972665,cg04022561,cg04101060,cg04223420,cg04843555,cg05171952,cg05516295,cg05581451,cg06185532,cg07274716,cg08206318,cg08979895,cg09510752,cg09626054,cg09781994,cg09854515,cg10055501,cg10397765,cg10536898,cg10682299,cg11291003,cg12363903,cg12622597,cg12673103,cg13891220,cg15922699,cg16243532,cg1…	BASP1,CACNA1H,FOXK1,FOXL2,ISL1,NR2F2,PITX1,PITX2,SIX1,TBX20,TCF21,ZFHX3
GO Biological Process	GO:0032774	RNA biosynthetic process	41	9.99534e-27	1.04351e-22	2.54515e-24	2.31739	61.7073	143	0.226865	0.525735	65	1.83162e-06	0.0191221	0.000294186	1.70748	43.3386	74	2506	0.237179	0.0295291	cg00213301,cg00216138,cg00275503,cg00396667,cg00797500,cg01020413,cg01094891,cg01180552,cg01593673,cg01721569,cg01733176,cg01951086,cg02037307,cg02340615,cg02497558,cg02676167,cg02725370,cg02749463,cg02839802,cg02873421,cg03018496,cg03491895,cg03724752,cg03769939,cg03943773,cg03972665,cg04101060,cg04131890,cg04166294,cg04223420,cg04800503,cg05171952,cg05516295,cg05571619,cg05581451,cg05793013,cg0…	ABRA,ARNT2,BANP,BCL11B,BHLHE40,BRD9,CBX4,CBX8,CCRN4L,CHD7,DDX17,EID3,ERBB4,EYA4,FAM120B,FOXF1,FOXK1,FOXL2,FOXQ1,GATA6,GLI2,GTF2I,GTF2IRD1,HDAC4,HMGA2,HOXB1,HOXB2,HOXB3,HOXB4,HOXB5,HOXB6,HOXD3,HOXD8,IKZF2,IRF8,IRX3,IRX5,KLF6,LCOR,MED9,MEIS1,MEIS2,NCOR2,NR2F1,NR2F2,PARK2,PITX1,PITX2,POU5F2,PRDM16,RPL38,RUNX3,SATB2,SIM1,SIX1,SLC30A9,TBX20,TBX4,TBX5,TCF21,TENM2,TRERF1,TSHZ3,TWIST2,WWC1,ZFHX3,ZNF154,Z…
GO Biological Process	GO:0035886	vascular smooth muscle cell differentiation	42	1.41648e-26	1.4788e-22	3.52095e-24	38.7582	0.541821	21	0.00199199	0.0772059	509	0.0175485	1	0.359934	9.63729	0.207527	2	12	0.00641026	0.166667	cg01733176,cg01951086,cg02725370,cg03943773,cg03972665,cg05581451,cg08979895,cg09781994,cg09854515,cg10055501,cg10682299,cg13891220,cg14799457,cg16204205,cg17242937,cg19304088,cg19370653,cg21029045,cg24005685,cg24925400,cg26708319	GATA6,PITX2
GO Biological Process	GO:0019438	aromatic compound biosynthetic process	43	1.53597e-26	1.60355e-22	3.72919e-24	2.2098	68.332	151	0.251221	0.555147	59	1.26441e-06	0.0132004	0.000223736	1.66859	48.5441	81	2807	0.259615	0.0288564	cg00213301,cg00216138,cg00275503,cg00396667,cg00734931,cg00797500,cg01020413,cg01094891,cg01180552,cg01593673,cg01721569,cg01733176,cg01951086,cg02037307,cg02340615,cg02497558,cg02676167,cg02725370,cg02749463,cg02839802,cg02873421,cg03018496,cg03491895,cg03724752,cg03769939,cg03943773,cg03972665,cg04005843,cg04101060,cg04131890,cg04166294,cg04223420,cg04800503,cg05171952,cg05516295,cg05571619,cg0…	ABRA,ARNT2,BANP,BCL11B,BHLHE40,BRD9,CBX4,CBX8,CCRN4L,CHD7,DDX17,EID3,ERBB4,EYA4,FAM120B,FOXF1,FOXK1,FOXL2,FOXQ1,GATA6,GLI2,GTF2I,GTF2IRD1,HDAC4,HMGA2,HOXB1,HOXB2,HOXB3,HOXB4,HOXB5,HOXB6,HOXD3,HOXD8,IKZF2,IREB2,IRF8,IRX3,IRX5,KLF6,KYNU,LCOR,MED9,MEIS1,MEIS2,NCOR2,NR2F1,NR2F2,PARK2,PITX1,PITX2,POU5F2,PRDM16,PRPSAP1,RPL38,RUNX3,SATB2,SIM1,SIX1,SLC11A2,SLC30A9,SLC35B3,SLC6A3,TBX20,TBX4,TBX5,TCF21,TEN…
GO Biological Process	GO:0061031	endodermal digestive tract morphogenesis	44	1.61489e-26	1.68594e-22	3.83169e-24	51.8676	0.366317	19	0.00134675	0.0698529	970	0.0674073	1	0.725498	14.4559	0.0691758	1	4	0.00320513	0.25	cg01733176,cg01951086,cg02725370,cg03943773,cg03972665,cg05581451,cg08979895,cg09781994,cg09854515,cg10055501,cg10682299,cg13891220,cg17242937,cg19304088,cg19370653,cg21029045,cg24005685,cg24925400,cg26708319	PITX2
GO Biological Process	GO:0030326	embryonic limb morphogenesis	45	2.57263e-26	2.68583e-22	5.9685e-24	8.07884	5.44633	44	0.0200233	0.161765	298	0.0044483	1	0.15584	3.43022	2.04068	7	118	0.0224359	0.059322	cg00396667,cg01407254,cg01733176,cg01951086,cg02037307,cg02725370,cg03943773,cg03972665,cg04101060,cg04223420,cg05171952,cg05516295,cg05581451,cg07050692,cg07274716,cg08206318,cg08979895,cg09510752,cg09781994,cg09854515,cg10055501,cg10233830,cg10682299,cg11291003,cg12363903,cg12622597,cg12673103,cg13891220,cg15922699,cg17242937,cg17695537,cg17975443,cg19304088,cg19370653,cg21029045,cg22192489,cg2…	CHD7,CYP26B1,GLI2,PITX1,PITX2,TBX4,TBX5
GO Biological Process	GO:0003230	cardiac atrium development	46	4.82983e-26	5.04235e-22	1.09616e-23	19.4865	1.38558	27	0.00509403	0.0992647	140	0.000106188	1	0.00791862	10.3257	0.48423	5	28	0.0160256	0.178571	cg01733176,cg01951086,cg02725370,cg03943773,cg03972665,cg04022561,cg05581451,cg08979895,cg09626054,cg09781994,cg09854515,cg10055501,cg10233830,cg10536898,cg10682299,cg13891220,cg17223170,cg17242937,cg19304088,cg19370653,cg21029045,cg23246828,cg24005685,cg24925400,cg26708319,cg27028281,cg27360685	ANK2,ISL1,PITX2,TBX20,TBX5
GO Biological Process	GO:0070986	left/right axis specification	47	7.75835e-26	8.09972e-22	1.72334e-23	47.6839	0.398457	19	0.00146492	0.0698529	1403	0.130284	1	0.969473	7.22797	0.138351	1	8	0.00320513	0.125	cg01733176,cg01951086,cg02725370,cg03943773,cg03972665,cg05581451,cg08979895,cg09781994,cg09854515,cg10055501,cg10682299,cg13891220,cg17242937,cg19304088,cg19370653,cg21029045,cg24005685,cg24925400,cg26708319	PITX2
GO Biological Process	GO:0048562	embryonic organ morphogenesis	48	7.86567e-26	8.21176e-22	1.71078e-23	5.29117	11.1507	59	0.0409951	0.216912	20	4.18435e-08	0.000436846	2.18423e-05	4.34765	4.60019	20	266	0.0641026	0.075188	cg00275503,cg01593673,cg01733176,cg01951086,cg02497558,cg02725370,cg02749463,cg02873421,cg03943773,cg03972665,cg04800503,cg05581451,cg05793013,cg06186155,cg07050692,cg07584669,cg07992457,cg08578568,cg08979895,cg09626054,cg09781994,cg09854515,cg09952002,cg10055501,cg10176070,cg10397765,cg10682299,cg11375458,cg11707035,cg12524725,cg12569835,cg12570134,cg13609544,cg13891220,cg16243532,cg16787431,cg1…	CHD7,EYA4,FOXF1,FOXL2,GLI2,HOXB1,HOXB2,HOXB3,HOXB4,HOXB5,HOXB6,HOXD3,IRX5,PITX2,RPL38,SATB2,SIX1,TBX20,TCF21,TWIST2
GO Biological Process	GO:0006357	regulation of transcription from RNA polymerase II promoter	49	8.97648e-26	9.37144e-22	1.91254e-23	2.65047	44.5205	118	0.163678	0.433823	52	8.94208e-07	0.00933553	0.00017953	2.06815	23.6927	49	1370	0.157051	0.0357664	cg00213301,cg00216138,cg00275503,cg00396667,cg01593673,cg01733176,cg01951086,cg02037307,cg02497558,cg02725370,cg02749463,cg02839802,cg02873421,cg03018496,cg03491895,cg03769939,cg03943773,cg03972665,cg04022561,cg04101060,cg04223420,cg04800503,cg05171952,cg05516295,cg05571619,cg05581451,cg05795849,cg06185532,cg06186155,cg06905499,cg07149639,cg07274716,cg08206318,cg08578568,cg08979895,cg09510752,cg0…	ABLIM2,ABRA,ARNT2,BCL11B,BHLHE40,CAMK2D,CBX4,CBX8,DDX17,EGFR,FOXF1,FOXK1,FOXL2,FOXQ1,GATA6,GDNF,GLI2,HDAC4,HMGA2,HOXB1,HOXB3,HOXB4,HOXD8,IKZF2,IL6,IRF8,ISL1,LCOR,MCF2L,MED9,MEIS2,NCOR2,NR2F1,NR2F2,NTF3,PIK3R1,PITX1,PITX2,PRDM16,RUNX3,SATB2,SIX1,SLC30A9,TBX20,TBX5,TCF21,TENM2,TWIST2,ZFHX3
GO Biological Process	GO:0007520	myoblast fusion	50	9.52429e-26	9.94336e-22	1.98867e-23	35.3175	0.594606	21	0.00218605	0.0772059	262	0.00290993	1	0.115953	10.2042	0.293997	3	17	0.00961539	0.176471	cg01733176,cg01951086,cg02725370,cg03825234,cg03943773,cg03972665,cg05581451,cg08979895,cg09781994,cg09854515,cg10055501,cg10682299,cg13891220,cg17242937,cg19304088,cg19370653,cg21029045,cg24005685,cg24925400,cg26708319,cg27158677	ADAM12,CACNA1H,PITX2
GO Biological Process	GO:0018130	heterocycle biosynthetic process	51	1.10924e-25	1.15805e-21	2.27068e-23	2.19324	67.9362	149	0.249765	0.547794	69	2.43575e-06	0.0254292	0.000368539	1.64857	48.5268	80	2806	0.25641	0.0285103	cg00213301,cg00216138,cg00275503,cg00396667,cg00734931,cg00797500,cg01020413,cg01094891,cg01180552,cg01593673,cg01721569,cg01733176,cg01951086,cg02037307,cg02340615,cg02497558,cg02676167,cg02725370,cg02749463,cg02839802,cg02873421,cg03018496,cg03491895,cg03724752,cg03769939,cg03943773,cg03972665,cg04101060,cg04131890,cg04166294,cg04223420,cg04800503,cg05171952,cg05516295,cg05571619,cg05581451,cg0…	ABRA,ARNT2,BANP,BCL11B,BHLHE40,BRD9,CBX4,CBX8,CCRN4L,CHD7,DDX17,EID3,ERBB4,EYA4,FAM120B,FOXF1,FOXK1,FOXL2,FOXQ1,GATA6,GLI2,GTF2I,GTF2IRD1,HDAC4,HMGA2,HOXB1,HOXB2,HOXB3,HOXB4,HOXB5,HOXB6,HOXD3,HOXD8,IKZF2,IREB2,IRF8,IRX3,IRX5,KLF6,KYNU,LCOR,MED9,MEIS1,MEIS2,NCOR2,NR2F1,NR2F2,PARK2,PITX1,PITX2,POU5F2,PRDM16,PRPSAP1,RPL38,RUNX3,SATB2,SIM1,SIX1,SLC11A2,SLC30A9,SLC35B3,TBX20,TBX4,TBX5,TCF21,TENM2,TRER…
GO Biological Process	GO:0045944	positive regulation of transcription from RNA polymerase II promoter	52	1.34814e-25	1.40746e-21	2.70665e-23	3.27919	28.0557	92	0.103146	0.338235	107	2.79447e-05	0.291742	0.00272656	2.26168	13.2645	30	767	0.0961538	0.0391134	cg00213301,cg00216138,cg00275503,cg00396667,cg01593673,cg01733176,cg01951086,cg02037307,cg02497558,cg02725370,cg02749463,cg02839802,cg03491895,cg03943773,cg03972665,cg04022561,cg04101060,cg04223420,cg04800503,cg05171952,cg05516295,cg05581451,cg06186155,cg06905499,cg07149639,cg07274716,cg08206318,cg08578568,cg08979895,cg09510752,cg09626054,cg09781994,cg09854515,cg09952002,cg10002850,cg10055501,cg1…	ABLIM2,ABRA,ARNT2,BCL11B,DDX17,EGFR,FOXF1,FOXL2,GATA6,GDNF,GLI2,HDAC4,HMGA2,HOXB1,HOXB4,IKZF2,IL6,ISL1,MCF2L,MEIS2,NTF3,PIK3R1,PITX1,PITX2,SATB2,SIX1,SLC30A9,TBX20,TBX5,TCF21
GO Biological Process	GO:0034654	nucleobase-containing compound biosynthetic process	53	1.69618e-25	1.77081e-21	3.34116e-23	2.20771	66.5847	147	0.244797	0.540441	72	3.23891e-06	0.0338142	0.000469642	1.6509	47.2471	78	2732	0.25	0.0285505	cg00213301,cg00216138,cg00275503,cg00396667,cg00734931,cg00797500,cg01020413,cg01094891,cg01180552,cg01593673,cg01721569,cg01733176,cg01951086,cg02037307,cg02340615,cg02497558,cg02676167,cg02725370,cg02749463,cg02839802,cg02873421,cg03018496,cg03491895,cg03724752,cg03769939,cg03943773,cg03972665,cg04101060,cg04131890,cg04166294,cg04223420,cg04800503,cg05171952,cg05516295,cg05571619,cg05581451,cg0…	ABRA,ARNT2,BANP,BCL11B,BHLHE40,BRD9,CBX4,CBX8,CCRN4L,CHD7,DDX17,EID3,ERBB4,EYA4,FAM120B,FOXF1,FOXK1,FOXL2,FOXQ1,GATA6,GLI2,GTF2I,GTF2IRD1,HDAC4,HMGA2,HOXB1,HOXB2,HOXB3,HOXB4,HOXB5,HOXB6,HOXD3,HOXD8,IKZF2,IRF8,IRX3,IRX5,KLF6,KYNU,LCOR,MED9,MEIS1,MEIS2,NCOR2,NR2F1,NR2F2,PARK2,PITX1,PITX2,POU5F2,PRDM16,PRPSAP1,RPL38,RUNX3,SATB2,SIM1,SIX1,SLC30A9,SLC35B3,TBX20,TBX4,TBX5,TCF21,TENM2,TRERF1,TSHZ3,TWIST…
GO Biological Process	GO:0061061	muscle structure development	54	1.74897e-25	1.82593e-21	3.38135e-23	4.35531	15.8428	69	0.0582454	0.253677	78	4.3342e-06	0.045249	0.000580116	3.02886	7.26346	22	420	0.0705128	0.052381	cg00275503,cg00396667,cg00797500,cg01094891,cg01733176,cg01951086,cg02037307,cg02725370,cg03018496,cg03470939,cg03825234,cg03943773,cg03972665,cg04022561,cg04101060,cg04223420,cg04843555,cg05171952,cg05516295,cg05581451,cg05715751,cg06185532,cg07274716,cg08206318,cg08578568,cg08979895,cg09510752,cg09626054,cg09781994,cg09854515,cg10055501,cg10233830,cg10397765,cg10536898,cg10584587,cg10682299,cg1…	ACTG1,ADAM12,ANK2,BASP1,CACNA1H,CAPZB,FOXF1,FOXK1,FOXL2,GATA6,ISL1,NR2F2,NTF3,PITX1,PITX2,QKI,SIX1,TBX20,TBX5,TCF21,TSHZ3,ZFHX3
GO Biological Process	GO:0033189	response to vitamin A	55	1.93342e-25	2.01849e-21	3.66997e-23	45.4042	0.418463	19	0.00153847	0.0698529	1710	0.188935	1	1	4.81864	0.207527	1	12	0.00320513	0.0833333	cg01733176,cg01951086,cg02725370,cg03943773,cg03972665,cg05581451,cg08979895,cg09781994,cg09854515,cg10055501,cg10682299,cg13891220,cg17242937,cg19304088,cg19370653,cg21029045,cg24005685,cg24925400,cg26708319	PITX2
GO Biological Process	GO:0048731	system development	56	2.04828e-25	2.13841e-21	3.81858e-23	1.80024	106.097	191	0.390063	0.702206	2	1.2369e-14	1.29133e-10	6.45664e-11	1.97863	58.6265	116	3390	0.371795	0.0342183	cg00042059,cg00213301,cg00216138,cg00223767,cg00275503,cg00328597,cg00396667,cg00797500,cg01020413,cg01094891,cg01180552,cg01378062,cg01407254,cg01569664,cg01593673,cg01721569,cg01733176,cg01951086,cg02037307,cg02340615,cg02497558,cg02676167,cg02691343,cg02725370,cg02749463,cg02839802,cg02873421,cg03018496,cg03470939,cg03491895,cg03769939,cg03825234,cg03943773,cg03972665,cg04005843,cg04022561,cg0…	ABLIM2,ACTG1,ALCAM,ANGPT1,ANK2,ARNT2,ASB1,AXIN2,BASP1,BCL11B,CACNA1H,CAPZB,CHD7,CLIC4,CYP26B1,DDX17,DHCR24,DLC1,DMC1,DNAJB6,DNM3,DOCK1,ECT2,EGFR,ENPEP,EPHA3,EPHA4,ERBB4,EXO1,EXT1,EYA4,F7,FOXF1,FOXK1,FOXL2,FOXQ1,FTO,FUT9,FYN,GATA6,GDNF,GLI2,HDAC4,HMGA2,HOXB1,HOXB2,HOXB3,HOXB4,HOXB5,HOXB6,HOXD3,HOXD8,IL6,INHBB,IREB2,IRF8,IRS2,IRX3,IRX5,ISL1,KLF6,LPCAT1,LRP2,MBP,MEIS1,MEIS2,MGMT,MKI67,MMP2,MTR,NCOR2…
GO Biological Process	GO:0006355	regulation of transcription, DNA-dependent	57	2.24119e-25	2.33981e-21	4.10493e-23	2.00526	82.7821	166	0.304346	0.610294	30	1.54764e-07	0.00161573	5.38578e-05	1.66489	55.8594	93	3230	0.298077	0.0287926	cg00213301,cg00216138,cg00223767,cg00275503,cg00396667,cg00797500,cg01020413,cg01094891,cg01180552,cg01593673,cg01721569,cg01733176,cg01951086,cg02037307,cg02340615,cg02497558,cg02676167,cg02725370,cg02749463,cg02839802,cg02873421,cg03018496,cg03491895,cg03724752,cg03769939,cg03943773,cg03972665,cg04022561,cg04101060,cg04131890,cg04166294,cg04223420,cg04800503,cg04843555,cg05046272,cg05171952,cg0…	ABCG1,ABLIM2,ABRA,ARNT2,BANP,BASP1,BCL11B,BHLHE40,BRD9,CAMK2D,CBX4,CBX8,CCRN4L,CHD7,DDX17,DNAJB6,EGFR,EID3,ERBB4,EYA4,FAM120B,FOXF1,FOXK1,FOXL2,FOXQ1,GATA6,GDNF,GLI2,GTF2I,GTF2IRD1,HDAC4,HMGA2,HOXB1,HOXB2,HOXB3,HOXB4,HOXB5,HOXB6,HOXD3,HOXD8,IKZF2,IL6,IRF8,IRX3,IRX5,IRX6,ISL1,KLF6,LANCL2,LCOR,MCF2L,MED9,MEIS1,MEIS2,NCOR2,NKX1-1,NR2F1,NR2F2,NTF3,PARK2,PIK3R1,PITX1,PITX2,POU5F2,PRDM16,RUNX3,SATB2,SI…
GO Biological Process	GO:2001141	regulation of RNA biosynthetic process	58	2.52299e-25	2.63401e-21	4.54139e-23	2.00329	82.8638	166	0.304646	0.610294	33	1.98354e-07	0.00207081	6.27519e-05	1.65618	56.1534	93	3247	0.298077	0.0286418	cg00213301,cg00216138,cg00223767,cg00275503,cg00396667,cg00797500,cg01020413,cg01094891,cg01180552,cg01593673,cg01721569,cg01733176,cg01951086,cg02037307,cg02340615,cg02497558,cg02676167,cg02725370,cg02749463,cg02839802,cg02873421,cg03018496,cg03491895,cg03724752,cg03769939,cg03943773,cg03972665,cg04022561,cg04101060,cg04131890,cg04166294,cg04223420,cg04800503,cg04843555,cg05046272,cg05171952,cg0…	ABCG1,ABLIM2,ABRA,ARNT2,BANP,BASP1,BCL11B,BHLHE40,BRD9,CAMK2D,CBX4,CBX8,CCRN4L,CHD7,DDX17,DNAJB6,EGFR,EID3,ERBB4,EYA4,FAM120B,FOXF1,FOXK1,FOXL2,FOXQ1,GATA6,GDNF,GLI2,GTF2I,GTF2IRD1,HDAC4,HMGA2,HOXB1,HOXB2,HOXB3,HOXB4,HOXB5,HOXB6,HOXD3,HOXD8,IKZF2,IL6,IRF8,IRX3,IRX5,IRX6,ISL1,KLF6,LANCL2,LCOR,MCF2L,MED9,MEIS1,MEIS2,NCOR2,NKX1-1,NR2F1,NR2F2,NTF3,PARK2,PIK3R1,PITX1,PITX2,POU5F2,PRDM16,RUNX3,SATB2,SI…
GO Biological Process	GO:0003171	atrioventricular valve development	59	3.83698e-25	4.00581e-21	6.7895e-23	37.7418	0.529916	20	0.00194822	0.0735294	509	0.0175485	1	0.359934	9.63729	0.207527	2	12	0.00641026	0.166667	cg01733176,cg01951086,cg02725370,cg03943773,cg03972665,cg05581451,cg08979895,cg09781994,cg09854515,cg10055501,cg10233830,cg10682299,cg13891220,cg17242937,cg19304088,cg19370653,cg21029045,cg24005685,cg24925400,cg26708319	PITX2,TBX5
GO Biological Process	GO:0009653	anatomical structure morphogenesis	60	3.98245e-25	4.15767e-21	6.92946e-23	2.19014	67.1192	147	0.246762	0.540441	8	4.26542e-12	4.4531e-08	5.56637e-09	2.28492	32.8239	75	1898	0.240385	0.0395153	cg00042059,cg00223767,cg00275503,cg00396667,cg00797500,cg01020413,cg01094891,cg01180552,cg01407254,cg01593673,cg01721569,cg01733176,cg01951086,cg02037307,cg02340615,cg02497558,cg02676167,cg02691343,cg02725370,cg02749463,cg02873421,cg03018496,cg03491895,cg03769939,cg03825234,cg03943773,cg03972665,cg04022561,cg04101060,cg04166294,cg04223420,cg04531363,cg04800503,cg04843555,cg05171952,cg05516295,cg0…	ABLIM2,ACTG1,ADAM12,ALCAM,ANGPT1,ANK2,AXIN2,BASP1,BCL11B,CACNA1H,CHD7,CLIC4,CYP26B1,DLC1,DNAJB6,DOCK1,ECT2,EGFR,ENPEP,EPHA4,ERBB4,EXT1,EYA4,FAT1,FOXF1,FOXL2,FOXQ1,FYN,GATA6,GDNF,GLI2,HMGA2,HOXB1,HOXB2,HOXB3,HOXB4,HOXB5,HOXB6,HOXD3,HOXD8,IL6,IRX3,IRX5,ISL1,MEIS1,MMP2,NCOR2,NR2F2,NRG3,NRXN1,NTF3,PITX1,PITX2,PROM1,QKI,RPL38,RTN4,RUNX3,SATB2,SEMA5A,SIX1,SIX6,SLC11A2,SLIT1,TBX20,TBX4,TBX5,TCF21,TENM2,…
GO Biological Process	GO:0044271	cellular nitrogen compound biosynthetic process	61	4.81802e-25	5.03002e-21	8.24593e-23	2.16366	68.8648	149	0.253179	0.547794	81	4.97286e-06	0.0519167	0.000640947	1.61858	49.4261	80	2858	0.25641	0.0279916	cg00213301,cg00216138,cg00275503,cg00396667,cg00734931,cg00797500,cg01020413,cg01094891,cg01180552,cg01593673,cg01721569,cg01733176,cg01951086,cg02037307,cg02340615,cg02497558,cg02676167,cg02725370,cg02749463,cg02839802,cg02873421,cg03018496,cg03491895,cg03724752,cg03769939,cg03943773,cg03972665,cg04101060,cg04131890,cg04166294,cg04223420,cg04800503,cg05171952,cg05516295,cg05571619,cg05581451,cg0…	ABRA,ARNT2,BANP,BCL11B,BHLHE40,BRD9,CBX4,CBX8,CCRN4L,CHD7,DDX17,EID3,ERBB4,EYA4,FAM120B,FOXF1,FOXK1,FOXL2,FOXQ1,GATA6,GLI2,GTF2I,GTF2IRD1,HDAC4,HMGA2,HOXB1,HOXB2,HOXB3,HOXB4,HOXB5,HOXB6,HOXD3,HOXD8,IKZF2,IREB2,IRF8,IRX3,IRX5,KLF6,KYNU,LCOR,MED9,MEIS1,MEIS2,NCOR2,NR2F1,NR2F2,PARK2,PITX1,PITX2,POU5F2,PRDM16,PRPSAP1,RPL38,RUNX3,SATB2,SIM1,SIX1,SLC11A2,SLC30A9,SLC35B3,TBX20,TBX4,TBX5,TCF21,TENM2,TRER…
GO Biological Process	GO:0061309	cardiac neural crest cell development involved in outflow tract morphogenesis	62	5.54718e-25	5.79125e-21	9.34073e-23	42.9054	0.442835	19	0.00162807	0.0698529	1079	0.0835391	1	0.808293	11.5647	0.0864697	1	5	0.00320513	0.2	cg01733176,cg01951086,cg02725370,cg03943773,cg03972665,cg05581451,cg08979895,cg09781994,cg09854515,cg10055501,cg10682299,cg13891220,cg17242937,cg19304088,cg19370653,cg21029045,cg24005685,cg24925400,cg26708319	PITX2
GO Biological Process	GO:2000112	regulation of cellular macromolecule biosynthetic process	63	6.94614e-25	7.25177e-21	1.15107e-22	1.94223	88.043	171	0.323687	0.628676	45	4.95791e-07	0.00517606	0.000115023	1.60026	60.6153	97	3505	0.310897	0.0276748	cg00213301,cg00216138,cg00223767,cg00275503,cg00396667,cg00797500,cg01020413,cg01094891,cg01180552,cg01569664,cg01593673,cg01721569,cg01733176,cg01951086,cg02037307,cg02340615,cg02497558,cg02676167,cg02725370,cg02749463,cg02839802,cg02873421,cg03018496,cg03491895,cg03724752,cg03769939,cg03943773,cg03972665,cg04022561,cg04101060,cg04131890,cg04166294,cg04223420,cg04800503,cg04843555,cg05046272,cg0…	ABCG1,ABLIM2,ABRA,ARNT2,BANP,BASP1,BCL11B,BHLHE40,BRD9,CAMK2D,CBX4,CBX8,CCRN4L,CHD7,DDX17,DNAJB6,EGFR,EID3,ERBB4,EYA4,FAM120B,FOXF1,FOXK1,FOXL2,FOXQ1,GATA6,GDNF,GLI2,GTF2I,GTF2IRD1,HDAC4,HMGA2,HOXB1,HOXB2,HOXB3,HOXB4,HOXB5,HOXB6,HOXD3,HOXD8,IKZF2,IL6,IREB2,IRF8,IRS2,IRX3,IRX5,IRX6,ISL1,KLF6,LANCL2,LCOR,MCF2L,MED9,MEIS1,MEIS2,NCOR2,NKX1-1,NR2F1,NR2F2,NTF3,PARK2,PIK3R1,PITX1,PITX2,POU5F2,PRDM16,QKI…
GO Biological Process	GO:0014706	striated muscle tissue development	64	9.35948e-25	9.77129e-21	1.52676e-22	5.60332	9.63714	54	0.0354307	0.198529	364	0.00943068	1	0.270484	2.39932	4.16784	10	241	0.0320513	0.0414938	cg00275503,cg00396667,cg01733176,cg01951086,cg02037307,cg02725370,cg03018496,cg03943773,cg03972665,cg04022561,cg04101060,cg04223420,cg05171952,cg05516295,cg05581451,cg07274716,cg08206318,cg08979895,cg09510752,cg09626054,cg09781994,cg09854515,cg10055501,cg10233830,cg10397765,cg10536898,cg10682299,cg11291003,cg12363903,cg12622597,cg12673103,cg13891220,cg14799457,cg15922699,cg16204205,cg16243532,cg1…	FOXL2,GATA6,ISL1,NR2F2,PITX1,PITX2,SIX1,TBX20,TBX5,TCF21
GO Biological Process	GO:0051252	regulation of RNA metabolic process	65	9.58027e-25	1.00018e-20	1.53874e-22	1.97212	84.6803	167	0.311325	0.613971	38	2.61322e-07	0.0027282	7.17947e-05	1.64014	57.3121	94	3314	0.301282	0.0283645	cg00213301,cg00216138,cg00223767,cg00275503,cg00396667,cg00797500,cg01020413,cg01094891,cg01180552,cg01593673,cg01721569,cg01733176,cg01951086,cg02037307,cg02340615,cg02497558,cg02676167,cg02725370,cg02749463,cg02839802,cg02873421,cg03018496,cg03491895,cg03724752,cg03769939,cg03943773,cg03972665,cg04022561,cg04101060,cg04131890,cg04166294,cg04223420,cg04800503,cg04843555,cg05046272,cg05171952,cg0…	ABCG1,ABLIM2,ABRA,ARNT2,BANP,BASP1,BCL11B,BHLHE40,BRD9,CAMK2D,CBX4,CBX8,CCRN4L,CHD7,DDX17,DNAJB6,EGFR,EID3,ERBB4,EYA4,FAM120B,FOXF1,FOXK1,FOXL2,FOXQ1,GATA6,GDNF,GLI2,GTF2I,GTF2IRD1,HDAC4,HMGA2,HOXB1,HOXB2,HOXB3,HOXB4,HOXB5,HOXB6,HOXD3,HOXD8,IKZF2,IL6,IRF8,IRX3,IRX5,IRX6,ISL1,KLF6,LANCL2,LCOR,MCF2L,MED9,MEIS1,MEIS2,NCOR2,NKX1-1,NR2F1,NR2F2,NTF3,PARK2,PIK3R1,PITX1,PITX2,POU5F2,PRDM16,PTBP2,RUNX3,SA…
GO Biological Process	GO:0044767	single-organism developmental process	66	1.07573e-24	1.12307e-20	1.70162e-22	1.82312	101.474	185	0.373068	0.680147	7	3.90439e-12	4.07619e-08	5.82313e-09	1.88784	57.2084	108	3308	0.346154	0.0326481	cg00042059,cg00213301,cg00216138,cg00223767,cg00275503,cg00396667,cg00797500,cg01020413,cg01094891,cg01180552,cg01378062,cg01407254,cg01569664,cg01593673,cg01721569,cg01733176,cg01951086,cg02037307,cg02340615,cg02497558,cg02676167,cg02691343,cg02725370,cg02749463,cg02839802,cg02873421,cg03018496,cg03470939,cg03491895,cg03769939,cg03825234,cg03943773,cg03972665,cg04005843,cg04022561,cg04101060,cg0…	ABLIM2,ACTG1,ADAM12,ALCAM,ANGPT1,ANK2,ARNT2,ASB1,AXIN2,BASP1,BCL11B,CACNA1H,CAPZB,CHD7,CLIC4,CYP26B1,DAD1,DHCR24,DLC1,DMC1,DNAJB6,DOCK1,ECT2,EGFR,ENPEP,EPHA3,EPHA4,ERBB4,EXT1,EYA4,F7,FOXF1,FOXK1,FOXL2,FOXQ1,FYN,GATA6,GDNF,GLI2,GTF2I,GTF2IRD1,HDAC4,HMGA2,HOXB1,HOXB2,HOXB3,HOXB4,HOXB5,HOXB6,HOXD3,HOXD8,IL6,INHBB,IREB2,IRF8,IRS2,IRX3,IRX5,ISL1,KLF6,LPCAT1,LRP2,MEIS1,MEIS2,MGMT,MKI67,MMP2,NCOR2,NR2F1…
GO Biological Process	GO:0000768	syncytium formation by plasma membrane fusion	67	1.78311e-24	1.86157e-20	2.77846e-22	30.6007	0.68626	21	0.00252301	0.0772059	272	0.00344758	1	0.132326	9.63729	0.311291	3	18	0.00961539	0.166667	cg01733176,cg01951086,cg02725370,cg03825234,cg03943773,cg03972665,cg05581451,cg08979895,cg09781994,cg09854515,cg10055501,cg10682299,cg13891220,cg17242937,cg19304088,cg19370653,cg21029045,cg24005685,cg24925400,cg26708319,cg27158677	ADAM12,CACNA1H,PITX2
GO Biological Process	GO:0060537	muscle tissue development	68	3.1184e-24	3.25561e-20	4.78767e-22	5.33835	10.3028	55	0.037878	0.202206	305	0.00471262	1	0.161311	2.51408	4.37537	11	253	0.0352564	0.0434783	cg00275503,cg00396667,cg01094891,cg01733176,cg01951086,cg02037307,cg02725370,cg03018496,cg03943773,cg03972665,cg04022561,cg04101060,cg04223420,cg05171952,cg05516295,cg05581451,cg07274716,cg08206318,cg08979895,cg09510752,cg09626054,cg09781994,cg09854515,cg10055501,cg10233830,cg10397765,cg10536898,cg10682299,cg11291003,cg12363903,cg12622597,cg12673103,cg13891220,cg14799457,cg15922699,cg16204205,cg1…	FOXL2,GATA6,ISL1,NR2F2,PITX1,PITX2,SIX1,TBX20,TBX5,TCF21,TSHZ3
GO Biological Process	GO:0060841	venous blood vessel development	69	3.81325e-24	3.98103e-20	5.76961e-22	29.4806	0.712334	21	0.00261888	0.0772059	242	0.00199755	1	0.0861754	11.5647	0.259409	3	15	0.00961539	0.2	cg01733176,cg01951086,cg02725370,cg03943773,cg03972665,cg05581451,cg08578568,cg08979895,cg09626054,cg09781994,cg09854515,cg10055501,cg10682299,cg13891220,cg17242937,cg19304088,cg19370653,cg21029045,cg24005685,cg24925400,cg26708319	FOXF1,PITX2,TBX20
GO Biological Process	GO:0010628	positive regulation of gene expression	70	3.8292e-24	3.99769e-20	5.71098e-22	2.7073	40.2615	109	0.14802	0.400735	80	4.90856e-06	0.0512453	0.000640567	2.08463	20.1474	42	1165	0.134615	0.0360515	cg00213301,cg00216138,cg00223767,cg00275503,cg00396667,cg00797500,cg01407254,cg01593673,cg01733176,cg01951086,cg02037307,cg02497558,cg02725370,cg02749463,cg02839802,cg03018496,cg03491895,cg03943773,cg03972665,cg04022561,cg04101060,cg04223420,cg04800503,cg05171952,cg05516295,cg05581451,cg06186155,cg06905499,cg07149639,cg07274716,cg08206318,cg08578568,cg08979895,cg09103187,cg09510752,cg09626054,cg0…	ABLIM2,ABRA,ANK2,ARNT2,BCL11B,CYP26B1,DDX17,EGFR,ERBB4,FOXF1,FOXK1,FOXL2,GATA6,GDNF,GLI2,HDAC4,HMGA2,HOXB1,HOXB4,HOXD3,IKZF2,IL6,IRF8,ISL1,KLF6,MCF2L,MEIS2,NR2F2,NTF3,PIK3R1,PITX1,PITX2,PRDM16,QKI,SATB2,SIX1,SLC30A9,TBX20,TBX5,TCF21,TRERF1,WNT11
GO Biological Process	GO:0010556	regulation of macromolecule biosynthetic process	71	4.25516e-24	4.44238e-20	6.25688e-22	1.91376	89.3531	171	0.328504	0.628676	41	3.86692e-07	0.00403706	9.8465e-05	1.59725	61.9815	99	3584	0.317308	0.0276228	cg00213301,cg00216138,cg00223767,cg00275503,cg00396667,cg00797500,cg01020413,cg01094891,cg01180552,cg01569664,cg01593673,cg01721569,cg01733176,cg01951086,cg02037307,cg02340615,cg02497558,cg02676167,cg02725370,cg02749463,cg02839802,cg02873421,cg03018496,cg03491895,cg03724752,cg03769939,cg03943773,cg03972665,cg04022561,cg04101060,cg04131890,cg04166294,cg04223420,cg04800503,cg04843555,cg05046272,cg0…	ABCG1,ABLIM2,ABRA,ARNT2,ASB1,BANP,BASP1,BCL11B,BHLHE40,BRD9,CAMK2D,CBX4,CBX8,CCRN4L,CHD7,DDX17,DNAJB6,EGFR,EID3,ERBB4,EYA4,FAM120B,FOXF1,FOXK1,FOXL2,FOXQ1,GATA6,GDNF,GLI2,GTF2I,GTF2IRD1,HDAC4,HMGA2,HOXB1,HOXB2,HOXB3,HOXB4,HOXB5,HOXB6,HOXD3,HOXD8,IKZF2,IL6,INHBB,IREB2,IRF8,IRS2,IRX3,IRX5,IRX6,ISL1,KLF6,LANCL2,LCOR,MCF2L,MED9,MEIS1,MEIS2,NCOR2,NKX1-1,NR2F1,NR2F2,NTF3,PARK2,PIK3R1,PITX1,PITX2,POU5F2…
GO Biological Process	GO:0009887	organ morphogenesis	72	4.47711e-24	4.67411e-20	6.49182e-22	3.09178	30.0798	93	0.110587	0.341912	9	3.54514e-11	3.70113e-07	4.11236e-08	3.16636	13.2645	42	767	0.134615	0.0547588	cg00042059,cg00223767,cg00275503,cg01020413,cg01094891,cg01180552,cg01407254,cg01593673,cg01721569,cg01733176,cg01951086,cg02497558,cg02676167,cg02725370,cg02749463,cg02873421,cg03769939,cg03943773,cg03972665,cg04022561,cg04166294,cg04531363,cg04800503,cg05571619,cg05581451,cg05793013,cg06088745,cg06186155,cg07050692,cg07541744,cg07584669,cg07984286,cg07992457,cg08217163,cg08578568,cg08979895,cg0…	AXIN2,BCL11B,CHD7,CYP26B1,DLC1,EYA4,FOXF1,FOXL2,FOXQ1,GATA6,GDNF,GLI2,HOXB1,HOXB2,HOXB3,HOXB4,HOXB5,HOXB6,HOXD3,HOXD8,IRX3,IRX5,ISL1,MEIS1,MMP2,NCOR2,PITX2,PROM1,RPL38,RTN4,RUNX3,SATB2,SIX1,SIX6,SLIT1,TBX20,TBX4,TBX5,TCF21,TSHZ3,TWIST2,WNT11
GO Biological Process	GO:0007389	pattern specification process	73	5.01814e-24	5.23894e-20	7.17663e-22	4.0426	17.3156	70	0.0636602	0.257353	12	6.25786e-09	6.53321e-05	5.44434e-06	3.68217	7.33263	27	424	0.0865385	0.0636793	cg01180552,cg01407254,cg01593673,cg01733176,cg01951086,cg02497558,cg02725370,cg02749463,cg02873421,cg03018496,cg03491895,cg03943773,cg03972665,cg04022561,cg04166294,cg04531363,cg04800503,cg04843555,cg05571619,cg05581451,cg05793013,cg06088745,cg06186155,cg06850159,cg07584669,cg07984286,cg08578568,cg08979895,cg09626054,cg09781994,cg09854515,cg09952002,cg10055501,cg10176070,cg10233830,cg10397765,cg1…	AXIN2,BASP1,CYP26B1,ERBB4,FOXF1,FOXK1,FOXL2,FOXQ1,GLI2,HOXB1,HOXB2,HOXB3,HOXB4,HOXB5,HOXB6,HOXD3,HOXD8,IRX3,ISL1,NR2F2,NRG3,PITX2,SATB2,SEMA5A,SIX1,TBX20,TBX5
GO Biological Process	GO:0051171	regulation of nitrogen compound metabolic process	74	6.21379e-24	6.4872e-20	8.76649e-22	1.814	100.882	183	0.370889	0.672794	22	4.46238e-08	0.000465872	2.1176e-05	1.59861	69.4352	111	4015	0.355769	0.0276463	cg00213301,cg00216138,cg00223767,cg00275503,cg00396667,cg00797500,cg01020413,cg01094891,cg01180552,cg01378062,cg01593673,cg01721569,cg01733176,cg01951086,cg02037307,cg02340615,cg02497558,cg02676167,cg02725370,cg02749463,cg02839802,cg02873421,cg03018496,cg03491895,cg03724752,cg03769939,cg03943773,cg03972665,cg04005843,cg04022561,cg04101060,cg04131890,cg04166294,cg04223420,cg04531363,cg04800503,cg0…	ABCG1,ABLIM2,ABRA,ARHGAP15,ARHGAP20,ARHGEF16,ARNT2,AXIN2,BANP,BASP1,BCL11B,BHLHE40,BRD9,CAMK2D,CBX4,CBX8,CCRN4L,CHD7,DDX17,DLC1,DNAJB6,DOCK1,ECT2,EGFR,EID3,EPHA3,EPHA4,ERBB4,EYA4,FAM120B,FOXF1,FOXK1,FOXL2,FOXQ1,GATA6,GDNF,GLI2,GTF2I,GTF2IRD1,HDAC4,HMGA2,HOXB1,HOXB2,HOXB3,HOXB4,HOXB5,HOXB6,HOXD3,HOXD8,IKZF2,IL6,IRF8,IRX3,IRX5,IRX6,ISL1,KLF6,LANCL2,LCOR,LPCAT1,MCF2L,MED9,MEIS1,MEIS2,MGMT,MTNR1A,NCO…
GO Biological Process	GO:0031326	regulation of cellular biosynthetic process	75	7.11967e-24	7.43294e-20	9.91058e-22	1.87337	93.4144	175	0.343435	0.643382	42	3.98191e-07	0.00415711	9.89789e-05	1.57997	64.5583	102	3733	0.326923	0.0273239	cg00213301,cg00216138,cg00223767,cg00275503,cg00396667,cg00797500,cg01020413,cg01094891,cg01180552,cg01569664,cg01593673,cg01721569,cg01733176,cg01951086,cg02037307,cg02340615,cg02497558,cg02676167,cg02725370,cg02749463,cg02839802,cg02873421,cg03018496,cg03491895,cg03724752,cg03769939,cg03943773,cg03972665,cg04005843,cg04022561,cg04101060,cg04131890,cg04166294,cg04223420,cg04800503,cg04843555,cg0…	ABCG1,ABLIM2,ABRA,ARNT2,ASB1,BANP,BASP1,BCL11B,BHLHE40,BRD9,CAMK2D,CBX4,CBX8,CCRN4L,CHD7,DDX17,DNAJB6,EGFR,EID3,ERBB4,EYA4,FAM120B,FOXF1,FOXK1,FOXL2,FOXQ1,GATA6,GDNF,GLI2,GTF2I,GTF2IRD1,HDAC4,HMGA2,HOXB1,HOXB2,HOXB3,HOXB4,HOXB5,HOXB6,HOXD3,HOXD8,IKZF2,IL6,INHBB,IREB2,IRF8,IRS2,IRX3,IRX5,IRX6,ISL1,KLF6,LANCL2,LCOR,LPCAT1,MCF2L,MED9,MEIS1,MEIS2,MTNR1A,NCOR2,NKX1-1,NR2F1,NR2F2,NTF3,PARK2,PIK3R1,PITX…
GO Biological Process	GO:0060972	left/right pattern formation	76	7.60698e-24	7.94169e-20	1.04496e-21	37.2656	0.509854	19	0.00187446	0.0698529	1912	0.23032	1	1	3.85492	0.259409	1	15	0.00320513	0.0666667	cg01733176,cg01951086,cg02725370,cg03943773,cg03972665,cg05581451,cg08979895,cg09781994,cg09854515,cg10055501,cg10682299,cg13891220,cg17242937,cg19304088,cg19370653,cg21029045,cg24005685,cg24925400,cg26708319	PITX2
GO Biological Process	GO:0003209	cardiac atrium morphogenesis	77	9.52216e-24	9.94113e-20	1.29106e-21	20.4426	1.17402	24	0.00431626	0.0882353	342	0.00792211	1	0.241833	7.22797	0.415055	3	24	0.00961539	0.125	cg01733176,cg01951086,cg02725370,cg03943773,cg03972665,cg04022561,cg05581451,cg08979895,cg09626054,cg09781994,cg09854515,cg10055501,cg10536898,cg10682299,cg13891220,cg17223170,cg17242937,cg19304088,cg19370653,cg21029045,cg24005685,cg24925400,cg26708319,cg27360685	ISL1,PITX2,TBX20
GO Biological Process	GO:0019219	regulation of nucleobase-containing compound metabolic process	78	1.21514e-23	1.26861e-19	1.62642e-21	1.8195	99.4777	181	0.365727	0.665441	27	1.01911e-07	0.00106395	3.94057e-05	1.59026	67.9133	108	3927	0.346154	0.0275019	cg00213301,cg00216138,cg00223767,cg00275503,cg00396667,cg00797500,cg01020413,cg01094891,cg01180552,cg01378062,cg01593673,cg01721569,cg01733176,cg01951086,cg02037307,cg02340615,cg02497558,cg02676167,cg02725370,cg02749463,cg02839802,cg02873421,cg03018496,cg03491895,cg03724752,cg03769939,cg03943773,cg03972665,cg04022561,cg04101060,cg04131890,cg04166294,cg04223420,cg04531363,cg04800503,cg04843555,cg0…	ABCG1,ABLIM2,ABRA,ARHGAP15,ARHGAP20,ARHGEF16,ARNT2,AXIN2,BANP,BASP1,BCL11B,BHLHE40,BRD9,CAMK2D,CBX4,CBX8,CCRN4L,CHD7,DDX17,DLC1,DNAJB6,DOCK1,ECT2,EGFR,EID3,EPHA3,EPHA4,ERBB4,EYA4,FAM120B,FOXF1,FOXK1,FOXL2,FOXQ1,GATA6,GDNF,GLI2,GTF2I,GTF2IRD1,HDAC4,HMGA2,HOXB1,HOXB2,HOXB3,HOXB4,HOXB5,HOXB6,HOXD3,HOXD8,IKZF2,IL6,IRF8,IRX3,IRX5,IRX6,ISL1,KLF6,LANCL2,LCOR,MCF2L,MED9,MEIS1,MEIS2,MGMT,MTNR1A,NCOR2,NKX1…
GO Biological Process	GO:0007275	multicellular organismal development	79	1.24004e-23	1.2946e-19	1.63873e-21	1.6876	118.511	200	0.435703	0.735294	1	3.52774e-15	3.68296e-11	3.68296e-11	1.89204	68.7088	130	3973	0.416667	0.0327209	cg00042059,cg00213301,cg00216138,cg00223767,cg00275503,cg00328597,cg00396667,cg00797500,cg01020413,cg01094891,cg01180552,cg01378062,cg01407254,cg01569664,cg01593673,cg01721569,cg01733176,cg01951086,cg02037307,cg02340615,cg02497558,cg02676167,cg02691343,cg02725370,cg02749463,cg02839802,cg02873421,cg03018496,cg03470939,cg03491895,cg03769939,cg03825234,cg03943773,cg03972665,cg04005843,cg04022561,cg0…	ABLIM2,ACTG1,ALCAM,ANGPT1,ANK2,ARNT2,ASB1,AXIN2,BANP,BASP1,BCL11B,CACNA1H,CAPZB,CATSPER3,CHD7,CLIC4,CRABP1,CYP26B1,DAD1,DDX17,DHCR24,DLC1,DMC1,DNAJB6,DNM3,DOCK1,ECT2,EGFR,ENPEP,EPHA3,EPHA4,ERBB4,EXO1,EXT1,EYA4,F7,FOXF1,FOXK1,FOXL2,FOXQ1,FTO,FUT9,FYN,GATA6,GDNF,GLI2,GTF2I,GTF2IRD1,HDAC4,HMGA2,HOXB1,HOXB2,HOXB3,HOXB4,HOXB5,HOXB6,HOXD3,HOXD8,IL6,INHBB,IREB2,IRF8,IRS2,IRX3,IRX5,ISL1,ITGB5,ITPR1,KLF6,…
GO Biological Process	GO:0009889	regulation of biosynthetic process	80	1.52012e-23	1.58701e-19	1.98376e-21	1.86201	93.9847	175	0.345532	0.643382	51	5.90774e-07	0.00616768	0.000120935	1.56737	65.0771	102	3763	0.326923	0.027106	cg00213301,cg00216138,cg00223767,cg00275503,cg00396667,cg00797500,cg01020413,cg01094891,cg01180552,cg01569664,cg01593673,cg01721569,cg01733176,cg01951086,cg02037307,cg02340615,cg02497558,cg02676167,cg02725370,cg02749463,cg02839802,cg02873421,cg03018496,cg03491895,cg03724752,cg03769939,cg03943773,cg03972665,cg04005843,cg04022561,cg04101060,cg04131890,cg04166294,cg04223420,cg04800503,cg04843555,cg0…	ABCG1,ABLIM2,ABRA,ARNT2,ASB1,BANP,BASP1,BCL11B,BHLHE40,BRD9,CAMK2D,CBX4,CBX8,CCRN4L,CHD7,DDX17,DNAJB6,EGFR,EID3,ERBB4,EYA4,FAM120B,FOXF1,FOXK1,FOXL2,FOXQ1,GATA6,GDNF,GLI2,GTF2I,GTF2IRD1,HDAC4,HMGA2,HOXB1,HOXB2,HOXB3,HOXB4,HOXB5,HOXB6,HOXD3,HOXD8,IKZF2,IL6,INHBB,IREB2,IRF8,IRS2,IRX3,IRX5,IRX6,ISL1,KLF6,LANCL2,LCOR,LPCAT1,MCF2L,MED9,MEIS1,MEIS2,MTNR1A,NCOR2,NKX1-1,NR2F1,NR2F2,NTF3,PARK2,PIK3R1,PITX…
GO Biological Process	GO:0043388	positive regulation of DNA binding	81	1.72576e-23	1.8017e-19	2.22432e-21	19.9198	1.20483	24	0.00442952	0.0882353	398	0.0121883	1	0.319714	6.1954	0.48423	3	28	0.00961539	0.107143	cg01733176,cg01951086,cg02725370,cg03943773,cg03972665,cg04022561,cg05581451,cg08979895,cg09781994,cg09854515,cg10055501,cg10536898,cg10682299,cg13891220,cg17131837,cg17223170,cg17242937,cg19304088,cg19370653,cg21029045,cg24005685,cg24925400,cg26708319,cg27360685	HMGA2,ISL1,PITX2
GO Biological Process	GO:0016070	RNA metabolic process	82	2.31306e-23	2.41484e-19	2.94493e-21	2.06636	73.0752	151	0.268659	0.555147	104	2.41888e-05	0.252532	0.00242819	1.52886	54.9428	84	3177	0.269231	0.02644	cg00213301,cg00216138,cg00275503,cg00396667,cg00797500,cg01020413,cg01094891,cg01180552,cg01593673,cg01721569,cg01733176,cg01951086,cg02037307,cg02340615,cg02497558,cg02676167,cg02725370,cg02749463,cg02839802,cg02873421,cg03018496,cg03491895,cg03724752,cg03769939,cg03943773,cg03972665,cg04101060,cg04131890,cg04166294,cg04223420,cg04800503,cg05171952,cg05516295,cg05571619,cg05581451,cg05793013,cg0…	ABRA,ADARB2,ARNT2,BANP,BCL11B,BHLHE40,BRD9,CBX4,CBX8,CCRN4L,CELF2,CHD7,DDX17,EID3,ENSG00000115128,ERBB4,EYA4,FAM120B,FOXF1,FOXK1,FOXL2,FOXQ1,FTO,GATA6,GLI2,GTF2I,GTF2IRD1,HDAC4,HMGA2,HOXB1,HOXB2,HOXB3,HOXB4,HOXB5,HOXB6,HOXD3,HOXD8,HSPA1A,IKZF2,IRF8,IRX3,IRX5,KLF6,LCOR,MED9,MEIS1,MEIS2,NCOR2,NR2F1,NR2F2,PARK2,PARS2,PITX1,PITX2,POU5F2,PRDM16,PRPF18,PSMB1,PTBP2,QKI,RPL38,RUNX3,SATB2,SIM1,SIX1,SLC30A…
GO Biological Process	GO:0010468	regulation of gene expression	83	2.49282e-23	2.6025e-19	3.13554e-21	1.86238	93.4287	174	0.343488	0.639706	19	3.25391e-08	0.000339708	1.78794e-05	1.63536	64.8177	106	3748	0.339744	0.0282818	cg00213301,cg00216138,cg00223767,cg00275503,cg00396667,cg00797500,cg01020413,cg01094891,cg01180552,cg01407254,cg01593673,cg01721569,cg01733176,cg01951086,cg02037307,cg02340615,cg02497558,cg02676167,cg02725370,cg02749463,cg02839802,cg02873421,cg03018496,cg03491895,cg03724752,cg03769939,cg03943773,cg03972665,cg04022561,cg04101060,cg04131890,cg04166294,cg04223420,cg04531363,cg04800503,cg04843555,cg0…	ABCG1,ABLIM2,ABRA,ANK2,ARNT2,AXIN2,BANP,BASP1,BCL11B,BHLHE40,BRD9,C10orf90,CAMK2D,CBX4,CBX8,CCRN4L,CHD7,CYP26B1,DDX17,DNAJB6,EGFR,EID3,ERBB4,EYA4,FAM120B,FOXF1,FOXK1,FOXL2,FOXQ1,FTO,FYN,GATA6,GDNF,GLI2,GTF2I,GTF2IRD1,H2AFY,HDAC4,HMGA2,HOXB1,HOXB2,HOXB3,HOXB4,HOXB5,HOXB6,HOXD3,HOXD8,IKZF2,IL6,IREB2,IRF8,IRX3,IRX5,IRX6,ISL1,KLF6,LANCL2,LCOR,MCF2L,MED9,MEIS1,MEIS2,MGMT,NCOR2,NKD2,NKX1-1,NR2F1,NR2F2,…
GO Biological Process	GO:0061308	cardiac neural crest cell development involved in heart development	84	2.64009e-23	2.75626e-19	3.28126e-21	34.8457	0.54526	19	0.00200463	0.0698529	1211	0.0993927	1	0.856862	9.63729	0.103764	1	6	0.00320513	0.166667	cg01733176,cg01951086,cg02725370,cg03943773,cg03972665,cg05581451,cg08979895,cg09781994,cg09854515,cg10055501,cg10682299,cg13891220,cg17242937,cg19304088,cg19370653,cg21029045,cg24005685,cg24925400,cg26708319	PITX2
GO Biological Process	GO:0021984	adenohypophysis development	85	2.98285e-23	3.1141e-19	3.66365e-21	26.6448	0.788145	21	0.00289759	0.0772059	599	0.0269842	1	0.470308	7.70983	0.259409	2	15	0.00641026	0.133333	cg01733176,cg01951086,cg02725370,cg03943773,cg03972665,cg04005843,cg05580512,cg05581451,cg08979895,cg09781994,cg09854515,cg10055501,cg10682299,cg13891220,cg17242937,cg19304088,cg19370653,cg21029045,cg24005685,cg24925400,cg26708319	PITX2,SLC6A3
GO Biological Process	GO:0006949	syncytium formation	86	3.56499e-23	3.72185e-19	4.32774e-21	26.4119	0.795097	21	0.00292315	0.0772059	314	0.00540825	1	0.179816	8.26053	0.363173	3	21	0.00961539	0.142857	cg01733176,cg01951086,cg02725370,cg03825234,cg03943773,cg03972665,cg05581451,cg08979895,cg09781994,cg09854515,cg10055501,cg10682299,cg13891220,cg17242937,cg19304088,cg19370653,cg21029045,cg24005685,cg24925400,cg26708319,cg27158677	ADAM12,CACNA1H,PITX2
GO Biological Process	GO:0007399	nervous system development	87	4.19199e-23	4.37643e-19	5.03038e-21	2.12722	67.6941	144	0.248875	0.529412	13	6.44482e-09	6.72839e-05	5.17569e-06	2.08924	31.1118	65	1799	0.208333	0.0361312	cg00042059,cg00223767,cg00328597,cg00396667,cg00797500,cg01020413,cg01094891,cg01180552,cg01378062,cg01569664,cg01593673,cg01721569,cg01733176,cg01951086,cg02037307,cg02497558,cg02676167,cg02691343,cg02725370,cg02749463,cg02873421,cg03018496,cg03470939,cg03491895,cg03769939,cg03825234,cg03943773,cg03972665,cg04005843,cg04022561,cg04101060,cg04166294,cg04223420,cg04554613,cg04800503,cg05171952,cg0…	ABLIM2,ACTG1,ALCAM,ANK2,ARNT2,BCL11B,CACNA1H,CAPZB,CHD7,DLC1,DNM3,DOCK1,ECT2,EGFR,EPHA3,EPHA4,ERBB4,EXT1,FUT9,FYN,GDNF,GLI2,HDAC4,HMGA2,HOXB1,HOXB2,HOXB3,HOXD3,IL6,IRS2,IRX3,IRX5,ISL1,LRP2,MBP,MEIS1,MTR,NCOR2,NR2F1,NR2F2,NRXN1,NTF3,PARK2,PITX1,PITX2,PRDM16,PROM1,QKI,RTN4,RUNX3,SATB2,SEMA5A,SIM1,SIX1,SLC11A2,SLC6A3,SLC7A11,SLIT1,SPHK1,TBX20,TENM2,TIMP2,UNC5D,WNT11,ZNF536
GO Biological Process	GO:0007420	brain development	88	5.8926e-23	6.15188e-19	6.99077e-21	3.36705	24.0567	81	0.0884437	0.297794	88	7.65403e-06	0.0799081	0.000908046	2.69198	9.28685	25	537	0.0801282	0.0465549	cg00042059,cg00396667,cg01569664,cg01593673,cg01733176,cg01951086,cg02037307,cg02497558,cg02725370,cg02749463,cg02873421,cg03018496,cg03491895,cg03943773,cg03972665,cg04005843,cg04022561,cg04101060,cg04223420,cg04554613,cg04800503,cg05171952,cg05516295,cg05580512,cg05581451,cg06186155,cg07274716,cg08206318,cg08979895,cg09510752,cg09781994,cg09854515,cg09952002,cg10002850,cg10055501,cg10536898,cg1…	BCL11B,DLC1,EGFR,ERBB4,EXT1,FYN,GLI2,HMGA2,HOXB1,HOXB2,HOXB3,IRS2,ISL1,LRP2,NCOR2,NR2F1,NR2F2,NTF3,PITX1,PITX2,RTN4,SLC6A3,SLC7A11,SLIT1,SPHK1
GO Biological Process	GO:0061307	cardiac neural crest cell differentiation involved in heart development	89	6.33104e-23	6.60961e-19	7.42652e-21	33.2372	0.571649	19	0.00210165	0.0698529	1303	0.114973	1	0.921196	8.26053	0.121058	1	7	0.00320513	0.142857	cg01733176,cg01951086,cg02725370,cg03943773,cg03972665,cg05581451,cg08979895,cg09781994,cg09854515,cg10055501,cg10682299,cg13891220,cg17242937,cg19304088,cg19370653,cg21029045,cg24005685,cg24925400,cg26708319	PITX2
GO Biological Process	GO:0045893	positive regulation of transcription, DNA-dependent	90	9.40602e-23	9.81989e-19	1.0911e-20	2.74329	37.1816	102	0.136697	0.375	103	2.19823e-05	0.229495	0.00222811	2.0459	18.5737	38	1074	0.121795	0.0353817	cg00213301,cg00216138,cg00223767,cg00275503,cg00396667,cg01593673,cg01733176,cg01951086,cg02037307,cg02497558,cg02725370,cg02749463,cg02839802,cg03018496,cg03491895,cg03943773,cg03972665,cg04022561,cg04101060,cg04223420,cg04800503,cg05171952,cg05516295,cg05581451,cg06186155,cg06905499,cg07149639,cg07274716,cg08206318,cg08578568,cg08979895,cg09103187,cg09510752,cg09626054,cg09781994,cg09854515,cg0…	ABLIM2,ABRA,ARNT2,BCL11B,DDX17,EGFR,ERBB4,FOXF1,FOXK1,FOXL2,GATA6,GDNF,GLI2,HDAC4,HMGA2,HOXB1,HOXB4,IKZF2,IL6,IRF8,ISL1,KLF6,MCF2L,MEIS2,NR2F2,NTF3,PIK3R1,PITX1,PITX2,PRDM16,SATB2,SIX1,SLC30A9,TBX20,TBX5,TCF21,TRERF1,WNT11
GO Biological Process	GO:0048856	anatomical structure development	91	1.192e-22	1.24445e-18	1.36753e-20	1.69294	115.184	195	0.423472	0.716912	5	4.28136e-13	4.46974e-09	8.93948e-10	1.8293	67.2388	123	3888	0.394231	0.0316358	cg00042059,cg00213301,cg00216138,cg00223767,cg00275503,cg00328597,cg00396667,cg00797500,cg01020413,cg01094891,cg01180552,cg01378062,cg01407254,cg01569664,cg01593673,cg01721569,cg01733176,cg01951086,cg02037307,cg02340615,cg02497558,cg02676167,cg02691343,cg02725370,cg02749463,cg02839802,cg02873421,cg03018496,cg03470939,cg03491895,cg03769939,cg03825234,cg03943773,cg03972665,cg04005843,cg04022561,cg0…	ABLIM2,ACTG1,ADAM12,ALCAM,ANGPT1,ANK2,ARNT2,ASB1,AXIN2,BASP1,BCL11B,CACNA1H,CAPZB,CHD7,CLIC4,CYP26B1,DAD1,DDX17,DHCR24,DHRS9,DLC1,DMC1,DNAJB6,DNM3,DOCK1,ECT2,EGFR,ENPEP,EPHA3,EPHA4,ERBB4,EXO1,EXT1,EYA4,F7,FAT1,FOXF1,FOXK1,FOXL2,FOXQ1,FTO,FUT9,FYN,GATA6,GDNF,GLI2,GTF2I,GTF2IRD1,HDAC4,HMGA2,HOXB1,HOXB2,HOXB3,HOXB4,HOXB5,HOXB6,HOXD3,HOXD8,IL6,INHBB,IREB2,IRF8,IRS2,IRX3,IRX5,ISL1,KLF6,LPCAT1,LRP2,MBP…
GO Biological Process	GO:0043009	chordate embryonic development	92	1.22895e-22	1.28303e-18	1.3946e-20	3.57306	20.9904	75	0.0771706	0.275735	24	6.91177e-08	0.000721589	3.00662e-05	3.03802	9.87484	30	571	0.0961538	0.0525394	cg00223767,cg01094891,cg01593673,cg01733176,cg01951086,cg02497558,cg02725370,cg02749463,cg02873421,cg03018496,cg03943773,cg03972665,cg04022561,cg04531363,cg04800503,cg05581451,cg05793013,cg06186155,cg07050692,cg07584669,cg08578568,cg08979895,cg09781994,cg09854515,cg09952002,cg10002850,cg10055501,cg10176070,cg10397765,cg10536898,cg10682299,cg11032188,cg11278107,cg11375458,cg11707035,cg12121765,cg1…	ANGPT1,ARNT2,AXIN2,CHD7,DAD1,DLC1,DNAJB6,EGFR,EXT1,FOXF1,GATA6,GLI2,HOXB1,HOXB2,HOXB3,HOXB4,HOXB5,HOXB6,HOXD3,IRX5,ISL1,NCOR2,NR2F2,PITX2,SATB2,SIX1,TAPT1,TSHZ3,TWIST2,WNT11
GO Biological Process	GO:0009792	embryo development ending in birth or egg hatching	93	1.78754e-22	1.86619e-18	2.00666e-20	3.55035	21.1247	75	0.0776642	0.275735	26	9.02102e-08	0.000941794	3.62229e-05	3.00123	9.9959	30	578	0.0961538	0.0519031	cg00223767,cg01094891,cg01593673,cg01733176,cg01951086,cg02497558,cg02725370,cg02749463,cg02873421,cg03018496,cg03943773,cg03972665,cg04022561,cg04531363,cg04800503,cg05581451,cg05793013,cg06186155,cg07050692,cg07584669,cg08578568,cg08979895,cg09781994,cg09854515,cg09952002,cg10002850,cg10055501,cg10176070,cg10397765,cg10536898,cg10682299,cg11032188,cg11278107,cg11375458,cg11707035,cg12121765,cg1…	ANGPT1,ARNT2,AXIN2,CHD7,DAD1,DLC1,DNAJB6,EGFR,EXT1,FOXF1,GATA6,GLI2,HOXB1,HOXB2,HOXB3,HOXB4,HOXB5,HOXB6,HOXD3,IRX5,ISL1,NCOR2,NR2F2,PITX2,SATB2,SIX1,TAPT1,TSHZ3,TWIST2,WNT11
GO Biological Process	GO:0007417	central nervous system development	94	1.93639e-22	2.02159e-18	2.15063e-20	2.93073	31.7327	93	0.116664	0.341912	43	4.0373e-07	0.00421495	9.8022e-05	2.63561	12.5208	33	724	0.105769	0.0455801	cg00042059,cg00396667,cg00797500,cg01569664,cg01593673,cg01733176,cg01951086,cg02037307,cg02497558,cg02725370,cg02749463,cg02873421,cg03018496,cg03491895,cg03943773,cg03972665,cg04005843,cg04022561,cg04101060,cg04223420,cg04554613,cg04800503,cg05171952,cg05516295,cg05580512,cg05581451,cg06186155,cg07050692,cg07274716,cg07331478,cg08206318,cg08962888,cg08979895,cg09510752,cg09626054,cg09781994,cg0…	ARNT2,BCL11B,CHD7,DLC1,EGFR,EPHA4,ERBB4,EXT1,FYN,GLI2,HMGA2,HOXB1,HOXB2,HOXB3,IRS2,ISL1,LRP2,MBP,NCOR2,NR2F1,NR2F2,NTF3,PARK2,PITX1,PITX2,RTN4,SIX1,SLC6A3,SLC7A11,SLIT1,SPHK1,TBX20,TIMP2
GO Biological Process	GO:0010467	gene expression	95	2.11307e-22	2.20605e-18	2.32216e-20	1.99577	77.1633	154	0.283689	0.566176	120	4.58354e-05	0.478522	0.00398768	1.48309	59.3355	88	3431	0.282051	0.0256485	cg00213301,cg00216138,cg00275503,cg00396667,cg00797500,cg01020413,cg01094891,cg01180552,cg01593673,cg01721569,cg01733176,cg01951086,cg02037307,cg02340615,cg02497558,cg02676167,cg02725370,cg02749463,cg02839802,cg02873421,cg03018496,cg03491895,cg03724752,cg03769939,cg03943773,cg03972665,cg04101060,cg04131890,cg04166294,cg04223420,cg04800503,cg05171952,cg05516295,cg05571619,cg05581451,cg05793013,cg0…	ABRA,ADARB2,ARNT2,BANP,BCL11B,BHLHE40,BRD9,CBX4,CBX8,CCRN4L,CELF2,CHD7,DDX17,DHCR24,EID3,ENPEP,ENSG00000115128,ERBB4,EYA4,FAM120B,FOXF1,FOXK1,FOXL2,FOXQ1,GATA6,GLI2,GTF2I,GTF2IRD1,HDAC4,HMGA2,HOXB1,HOXB2,HOXB3,HOXB4,HOXB5,HOXB6,HOXD3,HOXD8,HSPA1A,IKZF2,IRF8,IRX3,IRX5,KLF6,LCOR,MED9,MEIS1,MEIS2,MRPL3,NCOR2,NR2F1,NR2F2,PARK2,PARS2,PITX1,PITX2,POU5F2,PRDM16,PRPF18,PSMB1,PTBP2,QKI,RPL38,RUNX3,SATB2,S…
GO Biological Process	GO:0000122	negative regulation of transcription from RNA polymerase II promoter	96	2.3842e-22	2.48911e-18	2.59282e-20	3.53296	21.2286	75	0.0780464	0.275735	25	7.18189e-08	0.00074979	2.99916e-05	3.03271	9.89213	30	572	0.0961538	0.0524476	cg00213301,cg00216138,cg00275503,cg01593673,cg01733176,cg01951086,cg02725370,cg02749463,cg02873421,cg03018496,cg03769939,cg03943773,cg03972665,cg04022561,cg04800503,cg05571619,cg05581451,cg05795849,cg06185532,cg06186155,cg08578568,cg08979895,cg09626054,cg09781994,cg09854515,cg09952002,cg10055501,cg10397765,cg10536898,cg10682299,cg11375458,cg11650763,cg11707035,cg11792671,cg12309653,cg12524725,cg1…	BHLHE40,CBX4,CBX8,FOXF1,FOXL2,FOXQ1,GATA6,GLI2,HDAC4,HMGA2,HOXB3,HOXB4,HOXD8,IRF8,ISL1,LCOR,MEIS2,NCOR2,NR2F1,NR2F2,PITX2,PRDM16,RUNX3,SATB2,SIX1,TBX20,TCF21,TENM2,TWIST2,ZFHX3
GO Biological Process	GO:0051145	smooth muscle cell differentiation	97	2.6533e-22	2.77004e-18	2.85571e-20	12.9825	2.15674	28	0.00792919	0.102941	109	3.2073e-05	0.334842	0.00307194	9.63729	0.622582	6	36	0.0192308	0.166667	cg01094891,cg01733176,cg01951086,cg02725370,cg03943773,cg03972665,cg05581451,cg08578568,cg08979895,cg09781994,cg09854515,cg10055501,cg10397765,cg10682299,cg13891220,cg14799457,cg16204205,cg17242937,cg18103859,cg19304088,cg19370653,cg21029045,cg23162479,cg24005685,cg24757937,cg24925400,cg26236177,cg26708319	FOXF1,GATA6,NTF3,PITX2,SIX1,TSHZ3
GO Biological Process	GO:0002520	immune system development	98	3.15568e-22	3.29453e-18	3.36177e-20	4.10479	15.5915	64	0.0573219	0.235294	277	0.00374618	1	0.141192	2.07823	8.18003	17	473	0.0544872	0.0359408	cg00275503,cg01020413,cg01593673,cg01721569,cg01733176,cg01951086,cg02676167,cg02725370,cg02749463,cg02873421,cg03943773,cg03972665,cg04800503,cg05581451,cg05940691,cg06186155,cg07050692,cg07233230,cg08217163,cg08578568,cg08979895,cg09781994,cg09854515,cg09952002,cg10055501,cg10397765,cg10552446,cg10682299,cg11241663,cg11707035,cg11792671,cg12569835,cg12570134,cg13609544,cg13891220,cg15278798,cg1…	ANGPT1,BCL11B,CHD7,EXO1,HDAC4,HOXB3,HOXB4,IREB2,IRF8,KLF6,MEIS1,PIK3R1,PITX2,SIX1,SLC11A2,TCF21,TNFSF4
GO Biological Process	GO:0051101	regulation of DNA binding	99	3.92147e-22	4.09401e-18	4.13537e-20	10.6627	2.90734	31	0.0106887	0.113971	617	0.0287199	1	0.485957	3.45216	1.15869	4	67	0.0128205	0.0597015	cg01733176,cg01951086,cg02725370,cg03943773,cg03972665,cg04022561,cg05581451,cg08979895,cg09781994,cg09854515,cg10055501,cg10536898,cg10682299,cg11707035,cg12524725,cg12569835,cg13891220,cg17131837,cg17223170,cg17242937,cg17356718,cg18736431,cg19304088,cg19370653,cg19449565,cg20298668,cg21029045,cg24005685,cg24925400,cg26708319,cg27360685	HMGA2,ISL1,PITX2,TWIST2
GO Biological Process	GO:0060173	limb development	100	4.31105e-22	4.50074e-18	4.50074e-20	5.93825	7.74639	46	0.0284794	0.169118	311	0.00520577	1	0.174753	3.02346	2.64597	8	153	0.025641	0.0522876	cg00396667,cg01407254,cg01733176,cg01951086,cg02037307,cg02725370,cg03018496,cg03943773,cg03972665,cg04101060,cg04223420,cg05171952,cg05516295,cg05581451,cg07050692,cg07274716,cg08206318,cg08979895,cg09510752,cg09781994,cg09854515,cg10055501,cg10233830,cg10682299,cg11291003,cg12363903,cg12622597,cg12673103,cg13891220,cg15922699,cg17242937,cg17695537,cg17826834,cg17975443,cg19304088,cg19370653,cg2…	CHD7,CYP26B1,GLI2,NR2F2,PITX1,PITX2,TBX4,TBX5
GO Biological Process	GO:0003002	regionalization	101	5.46464e-22	5.70508e-18	5.6486e-20	4.67819	11.9704	56	0.044009	0.205882	82	5.20949e-06	0.054387	0.000663257	3.46942	5.18818	18	300	0.0576923	0.06	cg01180552,cg01407254,cg01593673,cg01733176,cg01951086,cg02497558,cg02725370,cg02749463,cg02873421,cg03018496,cg03943773,cg03972665,cg04022561,cg04166294,cg04531363,cg04800503,cg04843555,cg05581451,cg05793013,cg06088745,cg06186155,cg07584669,cg07984286,cg08578568,cg08979895,cg09626054,cg09781994,cg09854515,cg09952002,cg10055501,cg10176070,cg10536898,cg10682299,cg11375458,cg12570134,cg13609544,cg1…	AXIN2,BASP1,CYP26B1,FOXF1,GLI2,HOXB1,HOXB2,HOXB3,HOXB4,HOXB5,HOXB6,HOXD3,HOXD8,IRX3,ISL1,NR2F2,PITX2,TBX20
GO Biological Process	GO:0051254	positive regulation of RNA metabolic process	102	6.73524e-22	7.03159e-18	6.89372e-20	2.6723	38.1694	102	0.140329	0.375	128	7.33442e-05	0.765713	0.00598213	1.93424	19.6459	38	1136	0.121795	0.0334507	cg00213301,cg00216138,cg00223767,cg00275503,cg00396667,cg01593673,cg01733176,cg01951086,cg02037307,cg02497558,cg02725370,cg02749463,cg02839802,cg03018496,cg03491895,cg03943773,cg03972665,cg04022561,cg04101060,cg04223420,cg04800503,cg05171952,cg05516295,cg05581451,cg06186155,cg06905499,cg07149639,cg07274716,cg08206318,cg08578568,cg08979895,cg09103187,cg09510752,cg09626054,cg09781994,cg09854515,cg0…	ABLIM2,ABRA,ARNT2,BCL11B,DDX17,EGFR,ERBB4,FOXF1,FOXK1,FOXL2,GATA6,GDNF,GLI2,HDAC4,HMGA2,HOXB1,HOXB4,IKZF2,IL6,IRF8,ISL1,KLF6,MCF2L,MEIS2,NR2F2,NTF3,PIK3R1,PITX1,PITX2,PRDM16,SATB2,SIX1,SLC30A9,TBX20,TBX5,TCF21,TRERF1,WNT11
GO Biological Process	GO:0009888	tissue development	103	1.06539e-21	1.11227e-17	1.07987e-19	2.45526	46.0236	113	0.169205	0.415441	31	1.58884e-07	0.00165875	5.35082e-05	2.17056	23.0355	50	1332	0.160256	0.0375375	cg00042059,cg00223767,cg00275503,cg00396667,cg00797500,cg01094891,cg01180552,cg01593673,cg01733176,cg01951086,cg02037307,cg02340615,cg02725370,cg02749463,cg02839802,cg02873421,cg03018496,cg03491895,cg03769939,cg03943773,cg03972665,cg04022561,cg04101060,cg04166294,cg04223420,cg04531363,cg04554613,cg04800503,cg04843555,cg05171952,cg05516295,cg05571619,cg05581451,cg05793013,cg06041695,cg06088745,cg0…	AXIN2,BASP1,BCL11B,CLIC4,DHCR24,DHRS9,DLC1,DMC1,EGFR,ERBB4,EXT1,FOXF1,FOXK1,FOXL2,FOXQ1,FTO,GATA6,GDNF,GLI2,HMGA2,HOXB2,HOXB3,HOXB4,HOXB5,HOXD3,IL6,IRX3,ISL1,MGMT,NR2F2,NTF3,PITX1,PITX2,PROM1,QKI,RPL38,RTN4,RUNX3,SATB2,SEMA5A,SIX1,SLC7A11,SRGN,TBX20,TBX4,TBX5,TCF21,TSHZ3,TXNRD1,WNT11
GO Biological Process	GO:0060216	definitive hemopoiesis	104	1.08717e-21	1.135e-17	1.09135e-19	28.4911	0.666876	19	0.00245175	0.0698529	272	0.00344758	1	0.132326	9.63729	0.311291	3	18	0.00961539	0.166667	cg01020413,cg01593673,cg01721569,cg02676167,cg02749463,cg02873421,cg04800503,cg06186155,cg08217163,cg09952002,cg10552446,cg11241663,cg12570134,cg13609544,cg16787431,cg17616537,cg18675617,cg21853871,cg23014425	HOXB3,HOXB4,MEIS1
GO Biological Process	GO:0035108	limb morphogenesis	105	1.2202e-21	1.27389e-17	1.21323e-19	6.11897	7.19076	44	0.0264366	0.161765	388	0.0110188	1	0.296486	2.89119	2.42115	7	140	0.0224359	0.05	cg00396667,cg01407254,cg01733176,cg01951086,cg02037307,cg02725370,cg03943773,cg03972665,cg04101060,cg04223420,cg05171952,cg05516295,cg05581451,cg07050692,cg07274716,cg08206318,cg08979895,cg09510752,cg09781994,cg09854515,cg10055501,cg10233830,cg10682299,cg11291003,cg12363903,cg12622597,cg12673103,cg13891220,cg15922699,cg17242937,cg17695537,cg17975443,cg19304088,cg19370653,cg21029045,cg22192489,cg2…	CHD7,CYP26B1,GLI2,PITX1,PITX2,TBX4,TBX5
GO Biological Process	GO:0032502	developmental process	106	1.28746e-21	1.34411e-17	1.26803e-19	1.61033	126.682	204	0.465742	0.75	4	2.254e-13	2.35317e-09	5.88294e-10	1.76292	76.5776	135	4428	0.432692	0.0304878	cg00042059,cg00213301,cg00216138,cg00223767,cg00275503,cg00328597,cg00396667,cg00797500,cg01020413,cg01094891,cg01180552,cg01378062,cg01407254,cg01569664,cg01593673,cg01721569,cg01733176,cg01951086,cg02037307,cg02340615,cg02497558,cg02676167,cg02691343,cg02725370,cg02749463,cg02839802,cg02873421,cg03018496,cg03470939,cg03491895,cg03769939,cg03825234,cg03943773,cg03972665,cg04005843,cg04022561,cg0…	ABLIM2,ACTG1,ADAM12,ALCAM,ANGPT1,ANK2,ANXA13,ARNT2,ASB1,AXIN2,BANP,BASP1,BCL11B,CACNA1H,CAPZB,CATSPER3,CHD7,CLIC4,CRABP1,CYP26B1,DAD1,DDX17,DHCR24,DHRS9,DLC1,DMC1,DNAJB6,DNM3,DOCK1,ECT2,EGFR,ENPEP,EPHA3,EPHA4,ERBB4,EXO1,EXT1,EYA4,F7,FAM120B,FAT1,FOXF1,FOXK1,FOXL2,FOXQ1,FTO,FUT9,FYN,GATA6,GDNF,GLI2,GTF2I,GTF2IRD1,HDAC4,HMGA2,HOXB1,HOXB2,HOXB3,HOXB4,HOXB5,HOXB6,HOXD3,HOXD8,IL6,INHBB,IREB2,IRF8,IRS2…
GO Biological Process	GO:0034645	cellular macromolecule biosynthetic process	107	1.72232e-21	1.7981e-17	1.68047e-19	1.9571	78.6881	154	0.289294	0.566176	111	3.561e-05	0.371768	0.00334926	1.50282	57.2257	86	3309	0.275641	0.0259897	cg00213301,cg00216138,cg00275503,cg00396667,cg00797500,cg01020413,cg01094891,cg01180552,cg01593673,cg01721569,cg01733176,cg01951086,cg02037307,cg02340615,cg02497558,cg02676167,cg02725370,cg02749463,cg02839802,cg02873421,cg03018496,cg03491895,cg03724752,cg03769939,cg03943773,cg03972665,cg04101060,cg04131890,cg04166294,cg04223420,cg04554613,cg04800503,cg05171952,cg05516295,cg05571619,cg05581451,cg0…	ABRA,ARNT2,B3GALNT1,BANP,BCL11B,BHLHE40,BRD9,CBX4,CBX8,CCRN4L,CHD7,DAD1,DDX17,EID3,ERBB4,EXT1,EYA4,FAM120B,FOXF1,FOXK1,FOXL2,FOXQ1,FUT9,GALNT13,GALNT2,GATA6,GLI2,GTF2I,GTF2IRD1,HDAC4,HMGA2,HOXB1,HOXB2,HOXB3,HOXB4,HOXB5,HOXB6,HOXD3,HOXD8,IKZF2,IRF8,IRX3,IRX5,KLF6,LCOR,LRP2,MED9,MEIS1,MEIS2,MRPL3,NCOR2,NR2F1,NR2F2,NT5M,PARK2,PARS2,PIGC,PITX1,PITX2,POU5F2,PRDM16,RPL38,RUNX3,SATB2,SIM1,SIX1,SLC30A9,S…
GO Biological Process	GO:0021615	glossopharyngeal nerve morphogenesis	108	1.98807e-21	2.07554e-17	1.9218e-19	86.859	0.149668	13	0.00055025	0.0477941	231	0.00174811	1	0.0790053	28.9119	0.0691758	2	4	0.00641026	0.5	cg01593673,cg02749463,cg02873421,cg04800503,cg06186155,cg09952002,cg11375458,cg12570134,cg16787431,cg17616537,cg21818470,cg21853871,cg23014425	HOXB3,HOXD3
GO Biological Process	GO:0010557	positive regulation of macromolecule biosynthetic process	109	2.85305e-21	2.97858e-17	2.73264e-19	2.56323	40.964	105	0.150603	0.386029	169	0.000332165	1	0.0205196	1.77849	21.9287	39	1268	0.125	0.0307571	cg00213301,cg00216138,cg00223767,cg00275503,cg00396667,cg01569664,cg01593673,cg01733176,cg01951086,cg02037307,cg02497558,cg02725370,cg02749463,cg02839802,cg03018496,cg03491895,cg03943773,cg03972665,cg04022561,cg04101060,cg04223420,cg04800503,cg05171952,cg05516295,cg05581451,cg06186155,cg06905499,cg07149639,cg07274716,cg08206318,cg08578568,cg08979895,cg09103187,cg09510752,cg09626054,cg09781994,cg0…	ABLIM2,ABRA,ARNT2,BCL11B,DDX17,EGFR,ERBB4,FOXF1,FOXK1,FOXL2,GATA6,GDNF,GLI2,HDAC4,HMGA2,HOXB1,HOXB4,IKZF2,IL6,IRF8,IRS2,ISL1,KLF6,MCF2L,MEIS2,NR2F2,NTF3,PIK3R1,PITX1,PITX2,PRDM16,SATB2,SIX1,SLC30A9,TBX20,TBX5,TCF21,TRERF1,WNT11
GO Biological Process	GO:0048704	embryonic skeletal system morphogenesis	110	3.32281e-21	3.46902e-17	3.15365e-19	8.94249	3.69025	33	0.0135671	0.121324	39	3.40029e-07	0.0035499	9.10232e-05	7.22797	1.52187	11	88	0.0352564	0.125	cg01593673,cg02497558,cg02749463,cg02873421,cg04800503,cg05793013,cg06186155,cg07584669,cg09952002,cg10176070,cg10397765,cg11375458,cg11707035,cg12524725,cg12569835,cg12570134,cg13609544,cg16787431,cg17356718,cg17616537,cg18103859,cg18736431,cg19449565,cg19986012,cg20298668,cg21818470,cg21853871,cg22660933,cg23014425,cg23217463,cg24757937,cg26236177,cg26236655	HOXB1,HOXB2,HOXB3,HOXB4,HOXB5,HOXB6,HOXD3,IRX5,SATB2,SIX1,TWIST2
GO Biological Process	GO:0055015	ventricular cardiac muscle cell development	111	4.12744e-21	4.30905e-17	3.88202e-19	26.4972	0.717057	19	0.00263624	0.0698529	1849	0.216765	1	1	4.13027	0.242115	1	14	0.00320513	0.0714286	cg01733176,cg01951086,cg02725370,cg03943773,cg03972665,cg05581451,cg08979895,cg09781994,cg09854515,cg10055501,cg10682299,cg13891220,cg17242937,cg19304088,cg19370653,cg21029045,cg24005685,cg24925400,cg26708319	PITX2
GO Biological Process	GO:0009058	biosynthetic process	112	4.8073e-21	5.01882e-17	4.48109e-19	1.78354	97.5588	174	0.358672	0.639706	60	1.29887e-06	0.0135602	0.000226004	1.50104	73.9489	111	4276	0.355769	0.0259588	cg00213301,cg00216138,cg00275503,cg00328597,cg00396667,cg00734931,cg00797500,cg01020413,cg01094891,cg01180552,cg01593673,cg01721569,cg01733176,cg01951086,cg02037307,cg02340615,cg02497558,cg02676167,cg02725370,cg02749463,cg02839802,cg02873421,cg03018496,cg03491895,cg03685843,cg03724752,cg03769939,cg03825234,cg03943773,cg03972665,cg04005843,cg04098763,cg04101060,cg04131890,cg04166294,cg04223420,cg0…	ABRA,ANGPT1,ARNT2,B3GALNT1,BANP,BCL11B,BHLHE40,BRD9,CACNA1H,CBX4,CBX8,CCRN4L,CHD7,DAD1,DDX17,DHCR24,DHRS9,EID3,ERBB4,EXT1,EYA4,FAM120B,FASN,FDX1,FOXF1,FOXK1,FOXL2,FOXQ1,FUT9,GALNT13,GALNT2,GATA6,GLI2,GLT1D1,GTDC1,GTF2I,GTF2IRD1,HDAC4,HMGA2,HOXB1,HOXB2,HOXB3,HOXB4,HOXB5,HOXB6,HOXD3,HOXD8,IDI1,IKZF2,IREB2,IRF8,IRX3,IRX5,ISCA2,KLF6,KYNU,LCOR,LPCAT1,LRP2,MED9,MEIS1,MEIS2,MRPL3,MTR,NCOR2,NR2F1,NR2F2,N…
GO Biological Process	GO:0045935	positive regulation of nucleobase-containing compound metabolic process	113	5.20553e-21	5.43457e-17	4.80935e-19	2.52481	41.9833	106	0.154351	0.389706	116	4.06607e-05	0.424498	0.00365947	1.90777	22.0152	42	1273	0.134615	0.0329929	cg00213301,cg00216138,cg00223767,cg00275503,cg00396667,cg01593673,cg01733176,cg01951086,cg02037307,cg02497558,cg02725370,cg02749463,cg02839802,cg03018496,cg03491895,cg03943773,cg03972665,cg04022561,cg04101060,cg04223420,cg04800503,cg05171952,cg05516295,cg05581451,cg06120979,cg06186155,cg06905499,cg07149639,cg07274716,cg08064683,cg08206318,cg08578568,cg08962888,cg08979895,cg09103187,cg09510752,cg0…	ABLIM2,ABRA,ARNT2,BCL11B,DDX17,EGFR,ERBB4,FOXF1,FOXK1,FOXL2,GATA6,GDNF,GLI2,HDAC4,HMGA2,HOXB1,HOXB4,IKZF2,IL6,IRF8,ISL1,KLF6,MCF2L,MEIS2,MGMT,MTNR1A,NR2F2,NTF3,PIK3R1,PITX1,PITX2,PRDM16,SATB2,SIX1,SLC30A9,TBX20,TBX5,TCF21,TIMP2,TNFSF4,TRERF1,WNT11
GO Biological Process	GO:0048568	embryonic organ development	114	5.2923e-21	5.52516e-17	4.84663e-19	3.94571	15.9667	63	0.0587011	0.231618	40	3.73123e-07	0.00389541	9.73852e-05	3.39272	6.77923	23	392	0.073718	0.0586735	cg00275503,cg01593673,cg01733176,cg01951086,cg02497558,cg02725370,cg02749463,cg02873421,cg03018496,cg03943773,cg03972665,cg04800503,cg05581451,cg05793013,cg06186155,cg07050692,cg07584669,cg07992457,cg08578568,cg08979895,cg09626054,cg09781994,cg09854515,cg09952002,cg10002850,cg10055501,cg10176070,cg10397765,cg10682299,cg11375458,cg11707035,cg12524725,cg12569835,cg12570134,cg13609544,cg13891220,cg1…	CHD7,DNAJB6,EGFR,EYA4,FOXF1,FOXL2,GLI2,HOXB1,HOXB2,HOXB3,HOXB4,HOXB5,HOXB6,HOXD3,IRX5,NR2F2,PITX2,RPL38,SATB2,SIX1,TBX20,TCF21,TWIST2
GO Biological Process	GO:0048534	hematopoietic or lymphoid organ development	115	5.31399e-21	5.5478e-17	4.82418e-19	4.07465	14.9706	61	0.055039	0.224265	394	0.0113873	1	0.301733	1.94039	7.73039	15	447	0.0480769	0.033557	cg00275503,cg01020413,cg01593673,cg01721569,cg01733176,cg01951086,cg02676167,cg02725370,cg02749463,cg02873421,cg03943773,cg03972665,cg04800503,cg05581451,cg06186155,cg07050692,cg08217163,cg08578568,cg08979895,cg09781994,cg09854515,cg09952002,cg10055501,cg10397765,cg10552446,cg10682299,cg11241663,cg11707035,cg11792671,cg12569835,cg12570134,cg13609544,cg13891220,cg15278798,cg16664523,cg16787431,cg1…	ANGPT1,BCL11B,CHD7,HDAC4,HOXB3,HOXB4,IREB2,IRF8,KLF6,MEIS1,PIK3R1,PITX2,SIX1,SLC11A2,TCF21
GO Biological Process	GO:0030878	thyroid gland development	116	6.93855e-21	7.24385e-17	6.2447e-19	34.3621	0.494732	17	0.00181887	0.0625	281	0.00404207	1	0.150175	9.13006	0.328585	3	19	0.00961539	0.157895	cg01593673,cg02749463,cg02873421,cg04800503,cg06186155,cg09952002,cg10397765,cg11375458,cg12570134,cg16787431,cg17616537,cg18103859,cg21818470,cg21853871,cg23014425,cg24757937,cg26236177	HOXB3,HOXD3,SIX1
GO Biological Process	GO:0090304	nucleic acid metabolic process	117	8.33219e-21	8.6988e-17	7.43487e-19	1.89507	83.3743	158	0.306523	0.580882	131	9.15125e-05	0.955391	0.00729306	1.43075	65.6997	94	3799	0.301282	0.0247434	cg00213301,cg00216138,cg00223767,cg00275503,cg00396667,cg00797500,cg01020413,cg01094891,cg01180552,cg01593673,cg01721569,cg01733176,cg01951086,cg02037307,cg02340615,cg02497558,cg02676167,cg02725370,cg02749463,cg02839802,cg02873421,cg03018496,cg03491895,cg03724752,cg03769939,cg03943773,cg03972665,cg04101060,cg04131890,cg04166294,cg04223420,cg04531363,cg04800503,cg05171952,cg05516295,cg05571619,cg0…	ABRA,ADARB2,ARNT2,AXIN2,BANP,BCL11B,BHLHE40,BRD9,CBX4,CBX8,CCRN4L,CELF2,CHD7,DDX17,DMC1,EID3,ENSG00000115128,ERBB4,EXO1,EYA4,FAM120B,FOXF1,FOXK1,FOXL2,FOXQ1,FTO,GATA6,GLI2,GTF2I,GTF2IRD1,H2AFY,HDAC4,HMGA2,HOXB1,HOXB2,HOXB3,HOXB4,HOXB5,HOXB6,HOXD3,HOXD8,HSPA1A,IKZF2,IRF8,IRX3,IRX5,KLF6,LCOR,MED9,MEIS1,MEIS2,MGMT,MKI67,NABP1,NCOR2,NR2F1,NR2F2,NT5M,PARK2,PARS2,PITX1,PITX2,POU5F2,PRDM16,PRPF18,PSMB1,…
GO Biological Process	GO:0044249	cellular biosynthetic process	118	9.89938e-21	1.0335e-16	8.75844e-19	1.80091	94.3968	170	0.347047	0.625	76	3.83312e-06	0.0400178	0.00052655	1.48951	71.1646	106	4115	0.339744	0.0257594	cg00213301,cg00216138,cg00275503,cg00328597,cg00396667,cg00734931,cg00797500,cg01020413,cg01094891,cg01180552,cg01593673,cg01721569,cg01733176,cg01951086,cg02037307,cg02340615,cg02497558,cg02676167,cg02725370,cg02749463,cg02839802,cg02873421,cg03018496,cg03491895,cg03724752,cg03769939,cg03825234,cg03943773,cg03972665,cg04005843,cg04098763,cg04101060,cg04131890,cg04166294,cg04223420,cg04554613,cg0…	ABRA,ANGPT1,ARNT2,B3GALNT1,BANP,BCL11B,BHLHE40,BRD9,CACNA1H,CBX4,CBX8,CCRN4L,CHD7,DAD1,DDX17,DHRS9,EID3,ERBB4,EXT1,EYA4,FAM120B,FASN,FOXF1,FOXK1,FOXL2,FOXQ1,FUT9,GALNT13,GALNT2,GATA6,GLI2,GTF2I,GTF2IRD1,HDAC4,HMGA2,HOXB1,HOXB2,HOXB3,HOXB4,HOXB5,HOXB6,HOXD3,HOXD8,IDI1,IKZF2,IREB2,IRF8,IRX3,IRX5,KLF6,KYNU,LCOR,LPCAT1,LRP2,MED9,MEIS1,MEIS2,MRPL3,MTR,NCOR2,NR2F1,NR2F2,NT5M,PARK2,PARS2,PIGC,PIK3CB,PIK…
GO Biological Process	GO:0003151	outflow tract morphogenesis	119	1.22851e-20	1.28257e-16	1.07779e-18	9.44175	3.28329	31	0.0120709	0.113971	156	0.000238586	1	0.0159669	6.80279	0.881991	6	51	0.0192308	0.117647	cg00223767,cg01733176,cg01951086,cg02725370,cg03943773,cg03972665,cg04022561,cg05581451,cg08979895,cg09626054,cg09781994,cg09854515,cg10055501,cg10397765,cg10536898,cg10682299,cg13891220,cg14799457,cg16204205,cg17223170,cg17242937,cg18103859,cg19304088,cg19370653,cg21029045,cg24005685,cg24757937,cg24925400,cg26236177,cg26708319,cg27360685	GATA6,ISL1,PITX2,SIX1,TBX20,WNT11
GO Biological Process	GO:0009059	macromolecule biosynthetic process	120	1.62961e-20	1.70131e-16	1.41776e-18	1.91599	80.3761	154	0.2955	0.566176	113	3.57814e-05	0.373558	0.00330582	1.49767	58.0904	87	3359	0.278846	0.0259006	cg00213301,cg00216138,cg00275503,cg00396667,cg00797500,cg01020413,cg01094891,cg01180552,cg01593673,cg01721569,cg01733176,cg01951086,cg02037307,cg02340615,cg02497558,cg02676167,cg02725370,cg02749463,cg02839802,cg02873421,cg03018496,cg03491895,cg03724752,cg03769939,cg03943773,cg03972665,cg04101060,cg04131890,cg04166294,cg04223420,cg04554613,cg04800503,cg05171952,cg05516295,cg05571619,cg05581451,cg0…	ABRA,ANGPT1,ARNT2,B3GALNT1,BANP,BCL11B,BHLHE40,BRD9,CBX4,CBX8,CCRN4L,CHD7,DAD1,DDX17,EID3,ERBB4,EXT1,EYA4,FAM120B,FOXF1,FOXK1,FOXL2,FOXQ1,FUT9,GALNT13,GALNT2,GATA6,GLI2,GTF2I,GTF2IRD1,HDAC4,HMGA2,HOXB1,HOXB2,HOXB3,HOXB4,HOXB5,HOXB6,HOXD3,HOXD8,IKZF2,IRF8,IRX3,IRX5,KLF6,LCOR,LRP2,MED9,MEIS1,MEIS2,MRPL3,NCOR2,NR2F1,NR2F2,NT5M,PARK2,PARS2,PIGC,PITX1,PITX2,POU5F2,PRDM16,RPL38,RUNX3,SATB2,SIM1,SIX1,SL…
GO Biological Process	GO:0009891	positive regulation of biosynthetic process	121	1.8238e-20	1.90405e-16	1.57359e-18	2.44944	44.0917	108	0.162102	0.397059	157	0.000241144	1	0.0160353	1.75985	23.8656	42	1380	0.134615	0.0304348	cg00213301,cg00216138,cg00223767,cg00275503,cg00396667,cg01569664,cg01593673,cg01733176,cg01951086,cg02037307,cg02497558,cg02725370,cg02749463,cg02839802,cg03018496,cg03491895,cg03943773,cg03972665,cg04022561,cg04101060,cg04223420,cg04800503,cg05046272,cg05171952,cg05516295,cg05581451,cg06186155,cg06905499,cg07149639,cg07274716,cg08064683,cg08206318,cg08578568,cg08962888,cg08979895,cg09103187,cg0…	ABCG1,ABLIM2,ABRA,ARNT2,BCL11B,DDX17,EGFR,ERBB4,FOXF1,FOXK1,FOXL2,GATA6,GDNF,GLI2,HDAC4,HMGA2,HOXB1,HOXB4,IKZF2,IL6,IRF8,IRS2,ISL1,KLF6,MCF2L,MEIS2,MTNR1A,NR2F2,NTF3,PIK3R1,PITX1,PITX2,PRDM16,SATB2,SIX1,SLC30A9,TBX20,TBX5,TCF21,TIMP2,TRERF1,WNT11
GO Biological Process	GO:0031328	positive regulation of cellular biosynthetic process	122	1.87277e-20	1.95518e-16	1.6026e-18	2.46541	43.4005	107	0.159561	0.393382	170	0.000334223	1	0.0205252	1.74707	23.4679	41	1357	0.13141	0.0302137	cg00213301,cg00216138,cg00223767,cg00275503,cg00396667,cg01569664,cg01593673,cg01733176,cg01951086,cg02037307,cg02497558,cg02725370,cg02749463,cg02839802,cg03018496,cg03491895,cg03943773,cg03972665,cg04022561,cg04101060,cg04223420,cg04800503,cg05171952,cg05516295,cg05581451,cg06186155,cg06905499,cg07149639,cg07274716,cg08064683,cg08206318,cg08578568,cg08962888,cg08979895,cg09103187,cg09510752,cg0…	ABLIM2,ABRA,ARNT2,BCL11B,DDX17,EGFR,ERBB4,FOXF1,FOXK1,FOXL2,GATA6,GDNF,GLI2,HDAC4,HMGA2,HOXB1,HOXB4,IKZF2,IL6,IRF8,IRS2,ISL1,KLF6,MCF2L,MEIS2,MTNR1A,NR2F2,NTF3,PIK3R1,PITX1,PITX2,PRDM16,SATB2,SIX1,SLC30A9,TBX20,TBX5,TCF21,TIMP2,TRERF1,WNT11
GO Biological Process	GO:0051173	positive regulation of nitrogen compound metabolic process	123	1.88925e-20	1.97238e-16	1.60356e-18	2.48227	42.7028	106	0.156996	0.389706	125	6.54908e-05	0.683724	0.00546979	1.86815	22.4821	42	1300	0.134615	0.0323077	cg00213301,cg00216138,cg00223767,cg00275503,cg00396667,cg01593673,cg01733176,cg01951086,cg02037307,cg02497558,cg02725370,cg02749463,cg02839802,cg03018496,cg03491895,cg03943773,cg03972665,cg04022561,cg04101060,cg04223420,cg04800503,cg05171952,cg05516295,cg05581451,cg06120979,cg06186155,cg06905499,cg07149639,cg07274716,cg08064683,cg08206318,cg08578568,cg08962888,cg08979895,cg09103187,cg09510752,cg0…	ABLIM2,ABRA,ARNT2,BCL11B,DDX17,EGFR,ERBB4,FOXF1,FOXK1,FOXL2,GATA6,GDNF,GLI2,HDAC4,HMGA2,HOXB1,HOXB4,IKZF2,IL6,IRF8,ISL1,KLF6,MCF2L,MEIS2,MGMT,MTNR1A,NR2F2,NTF3,PIK3R1,PITX1,PITX2,PRDM16,SATB2,SIX1,SLC30A9,TBX20,TBX5,TCF21,TIMP2,TNFSF4,TRERF1,WNT11
GO Biological Process	GO:0060255	regulation of macromolecule metabolic process	124	2.35695e-20	2.46065e-16	1.9844e-18	1.67646	111.544	187	0.41009	0.6875	34	2.0795e-07	0.002171	6.38529e-05	1.50985	80.1401	121	4634	0.387821	0.0261113	cg00213301,cg00216138,cg00223767,cg00275503,cg00396667,cg00797500,cg01020413,cg01094891,cg01180552,cg01407254,cg01569664,cg01593673,cg01721569,cg01733176,cg01951086,cg02037307,cg02340615,cg02497558,cg02676167,cg02725370,cg02749463,cg02839802,cg02873421,cg03018496,cg03491895,cg03724752,cg03769939,cg03943773,cg03972665,cg04005843,cg04022561,cg04101060,cg04131890,cg04166294,cg04223420,cg04531363,cg0…	ABCG1,ABLIM2,ABRA,ANGPT1,ANK2,ARNT2,ASB1,AXIN2,BANP,BASP1,BCL11B,BHLHE40,BRD9,C10orf90,CAMK2D,CBX4,CBX8,CCRN4L,CHD7,CYP26B1,DDX17,DLC1,DNAJB6,ECT2,EGFR,EID3,ENPEP,EPHA4,ERBB4,EYA4,FAM120B,FOXF1,FOXK1,FOXL2,FOXQ1,FTO,FYN,GATA6,GDNF,GLI2,GTF2I,GTF2IRD1,H2AFY,HDAC4,HMGA2,HOXB1,HOXB2,HOXB3,HOXB4,HOXB5,HOXB6,HOXD3,HOXD8,IKZF2,IL6,INHBB,IREB2,IRF8,IRS2,IRX3,IRX5,IRX6,ISL1,KLF6,LANCL2,LCOR,LPCAT1,MCF2L,…
GO Biological Process	GO:0031323	regulation of cellular metabolic process	125	2.7936e-20	2.91651e-16	2.33321e-18	1.62691	119.859	195	0.44066	0.716912	32	1.80147e-07	0.00188074	5.87731e-05	1.48564	86.1584	128	4982	0.410256	0.0256925	cg00213301,cg00216138,cg00223767,cg00275503,cg00396667,cg00797500,cg01020413,cg01094891,cg01180552,cg01378062,cg01569664,cg01593673,cg01721569,cg01733176,cg01951086,cg02037307,cg02340615,cg02497558,cg02676167,cg02725370,cg02749463,cg02839802,cg02873421,cg03018496,cg03491895,cg03685843,cg03724752,cg03769939,cg03943773,cg03972665,cg04005843,cg04022561,cg04098763,cg04101060,cg04131890,cg04166294,cg0…	ABCG1,ABLIM2,ABRA,ANGPT1,ARHGAP15,ARHGAP20,ARHGEF16,ARNT2,ASB1,AXIN2,BANP,BASP1,BCL11B,BHLHE40,BRD9,CAMK2D,CBX4,CBX8,CCRN4L,CHD7,DDX17,DLC1,DNAJB6,DOCK1,ECT2,EGFR,EID3,ELFN1,EPHA3,EPHA4,ERBB4,EYA4,FAM120B,FASN,FOXF1,FOXK1,FOXL2,FOXQ1,GATA6,GDNF,GLI2,GTF2I,GTF2IRD1,HDAC4,HMGA2,HOXB1,HOXB2,HOXB3,HOXB4,HOXB5,HOXB6,HOXD3,HOXD8,IKZF2,IL6,INHBB,IREB2,IRF8,IRS2,IRX3,IRX5,IRX6,ISL1,KLF6,LANCL2,LCOR,LPCAT…
GO Biological Process	GO:1901576	organic substance biosynthetic process	126	2.84276e-20	2.96785e-16	2.35543e-18	1.77766	96.1938	171	0.353654	0.628676	74	3.36455e-06	0.0351259	0.000474674	1.48513	72.721	108	4205	0.346154	0.0256837	cg00213301,cg00216138,cg00275503,cg00328597,cg00396667,cg00734931,cg00797500,cg01020413,cg01094891,cg01180552,cg01593673,cg01721569,cg01733176,cg01951086,cg02037307,cg02340615,cg02497558,cg02676167,cg02725370,cg02749463,cg02839802,cg02873421,cg03018496,cg03491895,cg03724752,cg03769939,cg03825234,cg03943773,cg03972665,cg04005843,cg04098763,cg04101060,cg04131890,cg04166294,cg04223420,cg04554613,cg0…	ABRA,ANGPT1,ARNT2,B3GALNT1,BANP,BCL11B,BHLHE40,BRD9,CACNA1H,CBX4,CBX8,CCRN4L,CHD7,DAD1,DDX17,DHCR24,DHRS9,EID3,ERBB4,EXT1,EYA4,FAM120B,FASN,FDX1,FOXF1,FOXK1,FOXL2,FOXQ1,FUT9,GALNT13,GALNT2,GATA6,GLI2,GTF2I,GTF2IRD1,HDAC4,HMGA2,HOXB1,HOXB2,HOXB3,HOXB4,HOXB5,HOXB6,HOXD3,HOXD8,IDI1,IKZF2,IREB2,IRF8,IRX3,IRX5,KLF6,KYNU,LCOR,LPCAT1,LRP2,MED9,MEIS1,MEIS2,MRPL3,MTR,NCOR2,NR2F1,NR2F2,NT5M,PARK2,PARS2,PIG…
GO Biological Process	GO:0048514	blood vessel morphogenesis	127	2.92509e-20	3.05379e-16	2.40456e-18	3.99925	15.0028	60	0.0551575	0.220588	57	1.21923e-06	0.0127288	0.000223312	3.39189	6.19123	21	358	0.0673077	0.0586592	cg00042059,cg00223767,cg00275503,cg00797500,cg01020413,cg01593673,cg01721569,cg01733176,cg01951086,cg02676167,cg02725370,cg02749463,cg02873421,cg03018496,cg03769939,cg03943773,cg03972665,cg04800503,cg05581451,cg06186155,cg07050692,cg07541744,cg08149459,cg08217163,cg08578568,cg08979895,cg09626054,cg09781994,cg09854515,cg09952002,cg10055501,cg10233830,cg10397765,cg10552446,cg10584587,cg10682299,cg1…	ANGPT1,CHD7,CLIC4,ENPEP,FOXF1,HOXB3,MEIS1,MMP2,NR2F2,NRXN1,PITX2,QKI,RTN4,SEMA5A,SIX1,TBX20,TBX4,TBX5,TCF21,VASH1,WNT11
GO Biological Process	GO:0006725	cellular aromatic compound metabolic process	128	3.62586e-20	3.7854e-16	2.95735e-18	1.74687	100.179	175	0.368305	0.643382	129	8.42646e-05	0.879722	0.00681955	1.37469	80.7454	111	4669	0.355769	0.0237738	cg00213301,cg00216138,cg00223767,cg00275503,cg00328597,cg00396667,cg00734931,cg00797500,cg01020413,cg01094891,cg01180552,cg01593673,cg01721569,cg01733176,cg01951086,cg02037307,cg02340615,cg02497558,cg02676167,cg02725370,cg02749463,cg02839802,cg02873421,cg03018496,cg03491895,cg03709468,cg03724752,cg03769939,cg03943773,cg03972665,cg04005843,cg04101060,cg04131890,cg04166294,cg04223420,cg04495500,cg0…	ABCG1,ABRA,ACPP,ADARB2,ARNT2,AXIN2,BANP,BCL11B,BHLHE40,BRD9,CBX4,CBX8,CCRN4L,CELF2,CHD7,DDX17,DMC1,DNM3,EID3,ENSG00000115128,ERBB4,EXO1,EYA4,FAH,FAM120B,FOXF1,FOXK1,FOXL2,FOXQ1,FTO,GATA6,GLI2,GTF2I,GTF2IRD1,H2AFY,HDAC4,HMGA2,HOXB1,HOXB2,HOXB3,HOXB4,HOXB5,HOXB6,HOXD3,HOXD8,HSPA1A,IKZF2,IREB2,IRF8,IRX3,IRX5,KLF6,KYNU,LCOR,LSG1,MED9,MEIS1,MEIS2,MGMT,MKI67,MTR,NABP1,NCOR2,NDUFA10,NR2F1,NR2F2,NT5M,NUD…
GO Biological Process	GO:1901360	organic cyclic compound metabolic process	129	4.00621e-20	4.18248e-16	3.24223e-18	1.71932	104.111	179	0.382762	0.658088	101	1.99678e-05	0.208464	0.002064	1.39619	84.5155	118	4887	0.378205	0.0241457	cg00213301,cg00216138,cg00223767,cg00275503,cg00328597,cg00396667,cg00734931,cg00797500,cg01020413,cg01094891,cg01180552,cg01593673,cg01721569,cg01733176,cg01951086,cg02037307,cg02340615,cg02497558,cg02676167,cg02725370,cg02749463,cg02839802,cg02873421,cg03018496,cg03491895,cg03709468,cg03724752,cg03769939,cg03825234,cg03943773,cg03972665,cg04005843,cg04101060,cg04131890,cg04166294,cg04223420,cg0…	ABCG1,ABRA,ACPP,ADARB2,AKR1B10,ARNT2,AXIN2,BANP,BCL11B,BHLHE40,BRD9,CACNA1H,CBX4,CBX8,CCRN4L,CELF2,CHD7,DDX17,DHCR24,DHRS9,DMC1,DNM3,EID3,ENSG00000115128,ERBB4,EXO1,EYA4,FAH,FAM120B,FDX1,FOXF1,FOXK1,FOXL2,FOXQ1,FTO,GATA6,GLI2,GTF2I,GTF2IRD1,H2AFY,HDAC4,HMGA2,HOXB1,HOXB2,HOXB3,HOXB4,HOXB5,HOXB6,HOXD3,HOXD8,HSPA1A,IDI1,IKZF2,IREB2,IRF8,IRX3,IRX5,KLF6,KYNU,LCOR,LRP2,LSG1,MED9,MEIS1,MEIS2,MGMT,MKI67,…
GO Biological Process	GO:0030900	forebrain development	130	5.28252e-20	5.51496e-16	4.24227e-18	3.95011	15.1895	60	0.0558436	0.220588	84	6.25659e-06	0.0653188	0.000777605	3.42377	5.25736	18	304	0.0576923	0.0592105	cg00042059,cg00396667,cg01733176,cg01951086,cg02037307,cg02725370,cg03018496,cg03491895,cg03943773,cg03972665,cg04005843,cg04022561,cg04101060,cg04223420,cg04554613,cg05171952,cg05516295,cg05580512,cg05581451,cg07274716,cg08206318,cg08979895,cg09510752,cg09781994,cg09854515,cg10002850,cg10055501,cg10536898,cg10682299,cg11291003,cg11650763,cg12121765,cg12363903,cg12622597,cg12673103,cg13891220,cg1…	BCL11B,DLC1,EGFR,ERBB4,EXT1,FYN,GLI2,HMGA2,ISL1,LRP2,NCOR2,NR2F1,NR2F2,PITX1,PITX2,RTN4,SLC6A3,SLIT1
GO Biological Process	GO:0021546	rhombomere development	131	6.31318e-20	6.59096e-16	5.03127e-18	52.2601	0.267891	14	0.000984893	0.0514706	159	0.000268981	1	0.0176614	21.6839	0.138351	3	8	0.00961539	0.375	cg01593673,cg02497558,cg02749463,cg02873421,cg04800503,cg06186155,cg09952002,cg12570134,cg16787431,cg17616537,cg19986012,cg21853871,cg22660933,cg23014425	HOXB1,HOXB2,HOXB3
GO Biological Process	GO:0080090	regulation of primary metabolic process	132	7.75883e-20	8.10022e-16	6.13653e-18	1.62597	118.698	193	0.43639	0.709559	50	5.8104e-07	0.00606606	0.000121321	1.46761	85.1727	125	4925	0.400641	0.0253807	cg00213301,cg00216138,cg00223767,cg00275503,cg00396667,cg00797500,cg01020413,cg01094891,cg01180552,cg01378062,cg01569664,cg01593673,cg01721569,cg01733176,cg01951086,cg02037307,cg02340615,cg02497558,cg02676167,cg02725370,cg02749463,cg02839802,cg02873421,cg03018496,cg03491895,cg03724752,cg03769939,cg03943773,cg03972665,cg04005843,cg04022561,cg04101060,cg04131890,cg04166294,cg04223420,cg04531363,cg0…	ABCG1,ABLIM2,ABRA,ANGPT1,ARHGAP15,ARHGAP20,ARHGEF16,ARNT2,ASB1,AXIN2,BANP,BASP1,BCL11B,BHLHE40,BRD9,CAMK2D,CBX4,CBX8,CCRN4L,CHD7,DDX17,DLC1,DNAJB6,DOCK1,ECT2,EGFR,EID3,ENPEP,EPHA3,EPHA4,ERBB4,EYA4,FAM120B,FOXF1,FOXK1,FOXL2,FOXQ1,FYN,GATA6,GDNF,GLI2,GTF2I,GTF2IRD1,HDAC4,HMGA2,HOXB1,HOXB2,HOXB3,HOXB4,HOXB5,HOXB6,HOXD3,HOXD8,IKZF2,IL6,INHBB,IREB2,IRF8,IRS2,IRX3,IRX5,IRX6,ISL1,KLF6,LANCL2,LCOR,LPCAT1…
GO Biological Process	GO:0046483	heterocycle metabolic process	133	1.51267e-19	1.57923e-15	1.18739e-17	1.73897	99.4843	173	0.365751	0.636029	153	0.000194934	1	0.0133014	1.35369	80.5206	109	4656	0.349359	0.0234107	cg00213301,cg00216138,cg00223767,cg00275503,cg00328597,cg00396667,cg00734931,cg00797500,cg01020413,cg01094891,cg01180552,cg01593673,cg01721569,cg01733176,cg01951086,cg02037307,cg02340615,cg02497558,cg02676167,cg02725370,cg02749463,cg02839802,cg02873421,cg03018496,cg03491895,cg03709468,cg03724752,cg03769939,cg03943773,cg03972665,cg04101060,cg04131890,cg04166294,cg04223420,cg04495500,cg04531363,cg0…	ABCG1,ABRA,ACPP,ADARB2,ARNT2,AXIN2,BANP,BCL11B,BHLHE40,BRD9,CBX4,CBX8,CCRN4L,CELF2,CHD7,DDX17,DMC1,DNM3,EID3,ENSG00000115128,ERBB4,EXO1,EYA4,FAM120B,FOXF1,FOXK1,FOXL2,FOXQ1,FTO,GATA6,GLI2,GTF2I,GTF2IRD1,H2AFY,HDAC4,HMGA2,HOXB1,HOXB2,HOXB3,HOXB4,HOXB5,HOXB6,HOXD3,HOXD8,HSPA1A,IKZF2,IREB2,IRF8,IRX3,IRX5,KLF6,KYNU,LCOR,LSG1,MED9,MEIS1,MEIS2,MGMT,MKI67,MTR,NABP1,NCOR2,NDUFA10,NR2F1,NR2F2,NT5M,NUDT9,P…
GO Biological Process	GO:0045445	myoblast differentiation	134	1.55325e-19	1.62159e-15	1.21014e-17	14.4748	1.58897	23	0.0058418	0.0845588	1291	0.110992	1	0.897563	3.50447	0.5707	2	33	0.00641026	0.0606061	cg00396667,cg02037307,cg04022561,cg04101060,cg04223420,cg05171952,cg05516295,cg07274716,cg08206318,cg09510752,cg10536898,cg11291003,cg12363903,cg12622597,cg12673103,cg15922699,cg17223170,cg22192489,cg22488797,cg22827250,cg25961952,cg26509691,cg27360685	ISL1,PITX1
GO Biological Process	GO:0034641	cellular nitrogen compound metabolic process	135	1.78042e-19	1.85876e-15	1.37686e-17	1.7172	102.493	176	0.376811	0.647059	161	0.000294044	1	0.0190672	1.33201	84.0831	112	4862	0.358974	0.0230358	cg00213301,cg00216138,cg00223767,cg00275503,cg00328597,cg00396667,cg00734931,cg00797500,cg01020413,cg01094891,cg01180552,cg01593673,cg01721569,cg01733176,cg01951086,cg02037307,cg02340615,cg02497558,cg02676167,cg02725370,cg02749463,cg02839802,cg02873421,cg03018496,cg03491895,cg03709468,cg03724752,cg03769939,cg03943773,cg03972665,cg04005843,cg04098763,cg04101060,cg04131890,cg04166294,cg04223420,cg0…	ABCG1,ABRA,ACPP,ADARB2,ARNT2,AXIN2,BANP,BCL11B,BHLHE40,BRD9,CBX4,CBX8,CCRN4L,CELF2,CHD7,DDX17,DMC1,DNM3,EID3,ENSG00000115128,ERBB4,EXO1,EYA4,FAH,FAM120B,FASN,FOXF1,FOXK1,FOXL2,FOXQ1,FTO,GATA6,GLI2,GTF2I,GTF2IRD1,H2AFY,HDAC4,HMGA2,HOXB1,HOXB2,HOXB3,HOXB4,HOXB5,HOXB6,HOXD3,HOXD8,HSPA1A,IKZF2,IREB2,IRF8,IRX3,IRX5,KLF6,KYNU,LCOR,LPCAT1,LSG1,MED9,MEIS1,MEIS2,MGMT,MKI67,MTR,NABP1,NCOR2,NDUFA10,NR2F1,NR…
GO Biological Process	GO:0006139	nucleobase-containing compound metabolic process	136	2.21677e-19	2.31431e-15	1.7017e-17	1.75973	96.0372	169	0.353078	0.621324	158	0.000268468	1	0.0177393	1.35464	77.5114	105	4482	0.336539	0.023427	cg00213301,cg00216138,cg00223767,cg00275503,cg00396667,cg00734931,cg00797500,cg01020413,cg01094891,cg01180552,cg01593673,cg01721569,cg01733176,cg01951086,cg02037307,cg02340615,cg02497558,cg02676167,cg02725370,cg02749463,cg02839802,cg02873421,cg03018496,cg03491895,cg03724752,cg03769939,cg03943773,cg03972665,cg04101060,cg04131890,cg04166294,cg04223420,cg04495500,cg04531363,cg04800503,cg05046272,cg0…	ABCG1,ABRA,ACPP,ADARB2,ARNT2,AXIN2,BANP,BCL11B,BHLHE40,BRD9,CBX4,CBX8,CCRN4L,CELF2,CHD7,DDX17,DMC1,DNM3,EID3,ENSG00000115128,ERBB4,EXO1,EYA4,FAM120B,FOXF1,FOXK1,FOXL2,FOXQ1,FTO,GATA6,GLI2,GTF2I,GTF2IRD1,H2AFY,HDAC4,HMGA2,HOXB1,HOXB2,HOXB3,HOXB4,HOXB5,HOXB6,HOXD3,HOXD8,HSPA1A,IKZF2,IRF8,IRX3,IRX5,KLF6,KYNU,LCOR,LSG1,MED9,MEIS1,MEIS2,MGMT,MKI67,NABP1,NCOR2,NDUFA10,NR2F1,NR2F2,NT5M,NUDT9,PARK2,PARS2…
GO Biological Process	GO:0021602	cranial nerve morphogenesis	137	2.60977e-19	2.7246e-15	1.98876e-17	18.836	1.06179	20	0.00390365	0.0735294	105	2.42814e-05	0.253498	0.00241426	13.7675	0.363173	5	21	0.0160256	0.238095	cg01593673,cg02497558,cg02749463,cg02873421,cg04800503,cg06186155,cg09952002,cg10397765,cg11375458,cg12570134,cg16787431,cg17616537,cg18103859,cg19986012,cg21818470,cg21853871,cg22660933,cg23014425,cg24757937,cg26236177	HOXB1,HOXB2,HOXB3,HOXD3,SIX1
GO Biological Process	GO:0010604	positive regulation of macromolecule metabolic process	138	3.79464e-19	3.9616e-15	2.87073e-17	2.10738	60.2643	127	0.22156	0.466912	136	9.59217e-05	1	0.0073634	1.65045	34.536	57	1997	0.182692	0.0285428	cg00213301,cg00216138,cg00223767,cg00275503,cg00396667,cg00797500,cg01407254,cg01569664,cg01593673,cg01733176,cg01951086,cg02037307,cg02497558,cg02725370,cg02749463,cg02839802,cg03018496,cg03491895,cg03943773,cg03972665,cg04005843,cg04022561,cg04101060,cg04131890,cg04223420,cg04531363,cg04800503,cg05171952,cg05516295,cg05580512,cg05581451,cg06120979,cg06186155,cg06850159,cg06905499,cg07149639,cg0…	ABLIM2,ABRA,ANGPT1,ANK2,ARNT2,AXIN2,BCL11B,CYP26B1,DDX17,DLC1,ECT2,EGFR,EPHA4,ERBB4,FOXF1,FOXK1,FOXL2,GATA6,GDNF,GLI2,HDAC4,HMGA2,HOXB1,HOXB4,HOXD3,IKZF2,IL6,IRF8,IRS2,ISL1,KLF6,LPCAT1,MCF2L,MEIS2,MGMT,NKD2,NR2F2,NRG3,NTF3,PELI2,PIK3CB,PIK3R1,PITX1,PITX2,PRDM16,PSMB1,QKI,SATB2,SIX1,SLC30A9,SPHK1,TBX20,TBX5,TCF21,TNFSF4,TRERF1,WNT11
GO Biological Process	GO:0048706	embryonic skeletal system development	139	5.25056e-19	5.48159e-15	3.94359e-17	6.67999	5.38923	36	0.0198134	0.132353	15	1.48614e-08	0.000155152	1.03435e-05	6.91908	2.02339	14	117	0.0448718	0.119658	cg00223767,cg01593673,cg02497558,cg02749463,cg02873421,cg04800503,cg05793013,cg06186155,cg07584669,cg09952002,cg10176070,cg10397765,cg11278107,cg11375458,cg11707035,cg12524725,cg12569835,cg12570134,cg13609544,cg16787431,cg17069828,cg17356718,cg17616537,cg18103859,cg18736431,cg19449565,cg19986012,cg20298668,cg21818470,cg21853871,cg22660933,cg23014425,cg23217463,cg24757937,cg26236177,cg26236655	EXT1,HOXB1,HOXB2,HOXB3,HOXB4,HOXB5,HOXB6,HOXD3,IRX5,SATB2,SIX1,TAPT1,TWIST2,WNT11
GO Biological Process	GO:0030154	cell differentiation	140	6.68482e-19	6.97895e-15	4.98497e-17	1.82617	85.9722	157	0.316074	0.577206	17	3.05323e-08	0.000318757	1.87504e-05	1.81183	45.2582	82	2617	0.262821	0.0313336	cg00042059,cg00223767,cg00275503,cg00396667,cg00797500,cg01020413,cg01094891,cg01180552,cg01378062,cg01407254,cg01593673,cg01721569,cg01733176,cg01951086,cg02037307,cg02676167,cg02691343,cg02725370,cg02749463,cg02839802,cg02873421,cg03018496,cg03470939,cg03491895,cg03769939,cg03825234,cg03943773,cg03972665,cg04022561,cg04101060,cg04166294,cg04223420,cg04531363,cg04554613,cg04800503,cg04843555,cg0…	ABLIM2,ACTG1,ADAM12,ALCAM,ANGPT1,ANK2,ANXA13,AXIN2,BASP1,BCL11B,CACNA1H,CAPZB,CATSPER3,CHD7,CLIC4,CYP26B1,DHRS9,DMC1,DOCK1,ECT2,EGFR,EPHA3,EPHA4,ERBB4,EXT1,FAM120B,FOXF1,FOXK1,FOXL2,FYN,GATA6,GDNF,GLI2,HDAC4,HMGA2,HOXB3,HOXB4,HOXB5,HOXD3,IL6,INHBB,IREB2,IRF8,IRX3,IRX5,ISL1,KLF6,MBP,MEIS1,MGMT,NCOR2,NR2F1,NR2F2,NRXN1,NTF3,PIK3R1,PITX1,PITX2,PRDM16,PROM1,QKI,RTN4,RUNX3,SATB2,SEMA5A,SIM1,SIX1,SLC11A…
GO Biological Process	GO:0021563	glossopharyngeal nerve development	141	7.02378e-19	7.33282e-15	5.20059e-17	54.9847	0.236429	13	0.000869226	0.0477941	257	0.00288022	1	0.117002	23.1295	0.0864697	2	5	0.00641026	0.4	cg01593673,cg02749463,cg02873421,cg04800503,cg06186155,cg09952002,cg11375458,cg12570134,cg16787431,cg17616537,cg21818470,cg21853871,cg23014425	HOXB3,HOXD3
GO Biological Process	GO:0001568	blood vessel development	142	7.25671e-19	7.576e-15	5.33521e-17	3.57262	17.6341	63	0.0648313	0.231618	61	1.33649e-06	0.0139529	0.000228736	3.15153	7.29804	23	422	0.073718	0.0545024	cg00042059,cg00223767,cg00275503,cg00797500,cg01020413,cg01593673,cg01721569,cg01733176,cg01951086,cg02676167,cg02725370,cg02749463,cg02873421,cg03018496,cg03769939,cg03943773,cg03972665,cg04800503,cg05581451,cg06186155,cg07050692,cg07541744,cg08149459,cg08217163,cg08578568,cg08979895,cg09626054,cg09781994,cg09854515,cg09952002,cg10055501,cg10233830,cg10397765,cg10552446,cg10584587,cg10682299,cg1…	ANGPT1,CHD7,CLIC4,ENPEP,FOXF1,GATA6,HOXB3,MEIS1,MMP2,NR2F2,NRXN1,PITX2,QKI,RTN4,SEMA5A,SIX1,SPHK1,TBX20,TBX4,TBX5,TCF21,VASH1,WNT11
GO Biological Process	GO:0009893	positive regulation of metabolic process	143	9.76505e-19	1.01947e-14	7.12917e-17	2.04263	64.1329	131	0.235783	0.481618	110	3.39416e-05	0.35435	0.00322137	1.66515	37.2339	62	2153	0.198718	0.028797	cg00213301,cg00216138,cg00223767,cg00275503,cg00396667,cg00797500,cg01407254,cg01569664,cg01593673,cg01733176,cg01951086,cg02037307,cg02497558,cg02725370,cg02749463,cg02839802,cg03018496,cg03491895,cg03943773,cg03972665,cg04005843,cg04022561,cg04098763,cg04101060,cg04131890,cg04223420,cg04531363,cg04800503,cg05046272,cg05171952,cg05516295,cg05580512,cg05581451,cg06120979,cg06186155,cg06850159,cg0…	ABCG1,ABLIM2,ABRA,ANGPT1,ANK2,ARNT2,AXIN2,BCL11B,CYP26B1,DDX17,DLC1,ECT2,EGFR,EPHA4,ERBB4,FASN,FOXF1,FOXK1,FOXL2,GATA6,GDNF,GLI2,HDAC4,HMGA2,HOXB1,HOXB4,HOXD3,IKZF2,IL6,IRF8,IRS2,ISL1,KLF6,LPCAT1,MCF2L,MEIS2,MGMT,MTNR1A,NKD2,NR2F2,NRG3,NTF3,PELI2,PIK3CB,PIK3R1,PITX1,PITX2,PRDM16,PSMB1,QKI,SATB2,SIX1,SLC30A9,SPHK1,TBX20,TBX5,TCF21,TIMP2,TNFSF4,TRERF1,UVRAG,WNT11
GO Biological Process	GO:0048557	embryonic digestive tract morphogenesis	144	1.02867e-18	1.07394e-14	7.45789e-17	15.8388	1.32586	21	0.00487447	0.0772059	281	0.00404207	1	0.150175	9.13006	0.328585	3	19	0.00961539	0.157895	cg00275503,cg01733176,cg01951086,cg02725370,cg03943773,cg03972665,cg05581451,cg08578568,cg08979895,cg09781994,cg09854515,cg10055501,cg10682299,cg13891220,cg17242937,cg19304088,cg19370653,cg21029045,cg24005685,cg24925400,cg26708319	FOXF1,PITX2,TCF21
GO Biological Process	GO:0021545	cranial nerve development	145	1.22583e-18	1.27976e-14	8.82595e-17	11.3084	2.21075	25	0.00812777	0.0919118	94	1.11698e-05	0.116613	0.00124056	8.9948	0.778227	7	45	0.0224359	0.155556	cg01593673,cg02497558,cg02749463,cg02873421,cg04022561,cg04800503,cg06186155,cg07050692,cg09952002,cg10397765,cg10536898,cg11375458,cg12570134,cg16787431,cg17223170,cg17616537,cg18103859,cg19986012,cg21818470,cg21853871,cg22660933,cg23014425,cg24757937,cg26236177,cg27360685	CHD7,HOXB1,HOXB2,HOXB3,HOXD3,ISL1,SIX1
GO Biological Process	GO:0060411	cardiac septum morphogenesis	146	1.57065e-18	1.63976e-14	1.12312e-16	9.8261	2.74778	27	0.0101021	0.0992647	200	0.000936146	1	0.0488668	6.57088	0.760933	5	44	0.0160256	0.113636	cg00223767,cg01733176,cg01951086,cg02725370,cg03943773,cg03972665,cg04022561,cg05581451,cg08979895,cg09626054,cg09781994,cg09854515,cg10055501,cg10536898,cg10682299,cg13891220,cg14799457,cg16204205,cg17223170,cg17242937,cg19304088,cg19370653,cg21029045,cg24005685,cg24925400,cg26708319,cg27360685	GATA6,ISL1,PITX2,TBX20,WNT11
GO Biological Process	GO:0048646	anatomical structure formation involved in morphogenesis	147	1.77269e-18	1.85069e-14	1.25897e-16	2.84328	28.4882	81	0.104736	0.297794	79	4.60205e-06	0.0480454	0.00060817	2.39684	13.3509	32	772	0.102564	0.0414508	cg00042059,cg00275503,cg01020413,cg01180552,cg01593673,cg01721569,cg01733176,cg01951086,cg02340615,cg02497558,cg02676167,cg02725370,cg02749463,cg02873421,cg03769939,cg03825234,cg03943773,cg03972665,cg04022561,cg04166294,cg04531363,cg04800503,cg05581451,cg05715751,cg05793013,cg06088745,cg06186155,cg06850159,cg07541744,cg07584669,cg07984286,cg08149459,cg08217163,cg08578568,cg08979895,cg09626054,cg0…	ACTG1,ADAM12,ANGPT1,AXIN2,CACNA1H,CLIC4,DLC1,ENPEP,FOXF1,GATA6,GDNF,GLI2,HMGA2,HOXB1,HOXB3,IRX3,ISL1,MEIS1,MMP2,NRG3,NRXN1,PITX2,PROM1,RTN4,SEMA5A,SIX1,TBX20,TBX4,TBX5,TCF21,TXNRD1,VASH1
GO Biological Process	GO:0021854	hypothalamus development	148	2.15141e-18	2.24608e-14	1.51762e-16	18.8047	1.01038	19	0.00371465	0.0698529	2275	0.318883	1	1	2.62835	0.380467	1	22	0.00320513	0.0454546	cg01733176,cg01951086,cg02725370,cg03943773,cg03972665,cg05581451,cg08979895,cg09781994,cg09854515,cg10055501,cg10682299,cg13891220,cg17242937,cg19304088,cg19370653,cg21029045,cg24005685,cg24925400,cg26708319	PITX2
GO Biological Process	GO:0001755	neural crest cell migration	149	2.99326e-18	3.12497e-14	2.09729e-16	10.8782	2.29817	25	0.00844913	0.0919118	312	0.00537038	1	0.179701	5.64134	0.709052	4	41	0.0128205	0.097561	cg01733176,cg01951086,cg02725370,cg03491895,cg03943773,cg03972665,cg04022561,cg05581451,cg08979895,cg09781994,cg09854515,cg10055501,cg10536898,cg10682299,cg13891220,cg17223170,cg17242937,cg19304088,cg19370653,cg21029045,cg23495453,cg24005685,cg24925400,cg26708319,cg27360685	ERBB4,GDNF,ISL1,PITX2
GO Biological Process	GO:0045892	negative regulation of transcription, DNA-dependent	150	3.18909e-18	3.32942e-14	2.21961e-16	2.76291	30.0408	83	0.110444	0.305147	48	5.55697e-07	0.00580147	0.000120864	2.43122	15.2187	37	880	0.11859	0.0420454	cg00213301,cg00216138,cg00223767,cg00275503,cg01094891,cg01593673,cg01733176,cg01951086,cg02725370,cg02749463,cg02873421,cg03018496,cg03769939,cg03943773,cg03972665,cg04022561,cg04800503,cg04843555,cg05571619,cg05581451,cg05795849,cg06185532,cg06186155,cg08578568,cg08979895,cg09626054,cg09781994,cg09854515,cg09952002,cg10002850,cg10055501,cg10397765,cg10536898,cg10682299,cg11375458,cg11650763,cg1…	BASP1,BHLHE40,CBX4,CBX8,DNAJB6,FOXF1,FOXK1,FOXL2,FOXQ1,GATA6,GLI2,HDAC4,HMGA2,HOXB3,HOXB4,HOXD8,IRF8,ISL1,LANCL2,LCOR,MEIS2,NCOR2,NR2F1,NR2F2,PITX2,PRDM16,RUNX3,SATB2,SIX1,TBX20,TCF21,TENM2,TNFSF4,TSHZ3,TWIST2,WNT11,ZFHX3
GO Biological Process	GO:0003279	cardiac septum development	151	3.40427e-18	3.55405e-14	2.35368e-16	8.0935	3.70668	30	0.0136275	0.110294	134	9.4177e-05	0.983208	0.00733737	6.52848	1.07222	7	62	0.0224359	0.112903	cg00223767,cg01733176,cg01951086,cg02725370,cg03943773,cg03972665,cg04022561,cg05581451,cg08979895,cg09626054,cg09781994,cg09854515,cg10055501,cg10233830,cg10536898,cg10682299,cg13891220,cg14799457,cg16204205,cg17223170,cg17242937,cg19304088,cg19370653,cg21029045,cg23246828,cg24005685,cg24925400,cg26708319,cg27028281,cg27360685	ANK2,GATA6,ISL1,PITX2,TBX20,TBX5,WNT11
GO Biological Process	GO:0019222	regulation of metabolic process	152	3.82429e-18	3.99256e-14	2.62668e-16	1.54736	128.607	199	0.472818	0.731618	23	5.58072e-08	0.000582628	2.53316e-05	1.46867	95.3242	140	5512	0.448718	0.0253991	cg00213301,cg00216138,cg00223767,cg00275503,cg00396667,cg00797500,cg01020413,cg01094891,cg01180552,cg01378062,cg01407254,cg01569664,cg01593673,cg01721569,cg01733176,cg01951086,cg02037307,cg02340615,cg02497558,cg02676167,cg02725370,cg02749463,cg02839802,cg02873421,cg03018496,cg03491895,cg03685843,cg03724752,cg03769939,cg03943773,cg03972665,cg04005843,cg04022561,cg04098763,cg04101060,cg04131890,cg0…	ABCG1,ABLIM2,ABRA,ANGPT1,ANK2,ARHGAP15,ARHGAP20,ARHGEF16,ARNT2,ASB1,AXIN2,BANP,BASP1,BCL11B,BHLHE40,BRD9,C10orf90,CAMK2D,CBX4,CBX8,CCRN4L,CHD7,CYP26B1,DDX17,DHCR24,DLC1,DNAJB6,DOCK1,ECT2,EGFR,EID3,ELFN1,ENPEP,EPHA3,EPHA4,ERBB4,EYA4,FAM120B,FASN,FOXF1,FOXK1,FOXL2,FOXQ1,FTO,FYN,GATA6,GDNF,GLI2,GTF2I,GTF2IRD1,H2AFY,HDAC4,HMGA2,HOXB1,HOXB2,HOXB3,HOXB4,HOXB5,HOXB6,HOXD3,HOXD8,IKZF2,IL6,INHBB,IREB2,IRF…
GO Biological Process	GO:0051253	negative regulation of RNA metabolic process	153	3.90322e-18	4.07497e-14	2.66338e-16	2.72874	30.7834	84	0.113174	0.308823	49	5.66191e-07	0.00591104	0.000120633	2.39357	15.8758	38	918	0.121795	0.0413943	cg00213301,cg00216138,cg00223767,cg00275503,cg01094891,cg01593673,cg01733176,cg01951086,cg02725370,cg02749463,cg02873421,cg03018496,cg03769939,cg03943773,cg03972665,cg04022561,cg04800503,cg04843555,cg05571619,cg05581451,cg05795849,cg06185532,cg06186155,cg08578568,cg08979895,cg09626054,cg09781994,cg09854515,cg09952002,cg10002850,cg10055501,cg10397765,cg10536898,cg10682299,cg11375458,cg11650763,cg1…	BASP1,BHLHE40,CBX4,CBX8,DNAJB6,FOXF1,FOXK1,FOXL2,FOXQ1,GATA6,GLI2,HDAC4,HMGA2,HOXB3,HOXB4,HOXD8,IRF8,ISL1,LANCL2,LCOR,MEIS2,NCOR2,NR2F1,NR2F2,PITX2,PRDM16,PTBP2,RUNX3,SATB2,SIX1,TBX20,TCF21,TENM2,TNFSF4,TSHZ3,TWIST2,WNT11,ZFHX3
GO Biological Process	GO:0048869	cellular developmental process	154	5.44495e-18	5.68453e-14	3.69125e-16	1.78964	87.727	157	0.322526	0.577206	35	2.12137e-07	0.0022147	6.32773e-05	1.73365	47.2989	82	2735	0.262821	0.0299817	cg00042059,cg00223767,cg00275503,cg00396667,cg00797500,cg01020413,cg01094891,cg01180552,cg01378062,cg01407254,cg01593673,cg01721569,cg01733176,cg01951086,cg02037307,cg02676167,cg02691343,cg02725370,cg02749463,cg02839802,cg02873421,cg03018496,cg03470939,cg03491895,cg03769939,cg03825234,cg03943773,cg03972665,cg04022561,cg04101060,cg04166294,cg04223420,cg04531363,cg04554613,cg04800503,cg04843555,cg0…	ABLIM2,ACTG1,ADAM12,ALCAM,ANGPT1,ANK2,ANXA13,AXIN2,BASP1,BCL11B,CACNA1H,CAPZB,CATSPER3,CHD7,CLIC4,CYP26B1,DHRS9,DMC1,DOCK1,ECT2,EGFR,EPHA3,EPHA4,ERBB4,EXT1,FAM120B,FOXF1,FOXK1,FOXL2,FYN,GATA6,GDNF,GLI2,HDAC4,HMGA2,HOXB3,HOXB4,HOXB5,HOXD3,IL6,INHBB,IREB2,IRF8,IRX3,IRX5,ISL1,KLF6,MBP,MEIS1,MGMT,NCOR2,NR2F1,NR2F2,NRXN1,NTF3,PIK3R1,PITX1,PITX2,PRDM16,PROM1,QKI,RTN4,RUNX3,SATB2,SEMA5A,SIM1,SIX1,SLC11A…
GO Biological Process	GO:0001944	vasculature development	155	1.00935e-17	1.05377e-13	6.79849e-16	3.3835	18.6198	63	0.0684551	0.231618	77	4.0807e-06	0.0426025	0.000553279	2.94888	7.79957	23	451	0.073718	0.0509978	cg00042059,cg00223767,cg00275503,cg00797500,cg01020413,cg01593673,cg01721569,cg01733176,cg01951086,cg02676167,cg02725370,cg02749463,cg02873421,cg03018496,cg03769939,cg03943773,cg03972665,cg04800503,cg05581451,cg06186155,cg07050692,cg07541744,cg08149459,cg08217163,cg08578568,cg08979895,cg09626054,cg09781994,cg09854515,cg09952002,cg10055501,cg10233830,cg10397765,cg10552446,cg10584587,cg10682299,cg1…	ANGPT1,CHD7,CLIC4,ENPEP,FOXF1,GATA6,HOXB3,MEIS1,MMP2,NR2F2,NRXN1,PITX2,QKI,RTN4,SEMA5A,SIX1,SPHK1,TBX20,TBX4,TBX5,TCF21,VASH1,WNT11
GO Biological Process	GO:0001525	angiogenesis	156	1.66332e-17	1.73651e-13	1.11314e-15	4.4149	10.6458	47	0.0391388	0.172794	207	0.00101516	1	0.0511996	2.74346	4.73854	13	274	0.0416667	0.0474453	cg00042059,cg01020413,cg01593673,cg01721569,cg01733176,cg01951086,cg02676167,cg02725370,cg02749463,cg02873421,cg03769939,cg03943773,cg03972665,cg04800503,cg05581451,cg06186155,cg07541744,cg08149459,cg08217163,cg08979895,cg09626054,cg09781994,cg09854515,cg09952002,cg10055501,cg10552446,cg10682299,cg11241663,cg12570134,cg13891220,cg15573998,cg16787431,cg17242937,cg17616537,cg17975443,cg18675617,cg1…	ANGPT1,CLIC4,ENPEP,HOXB3,MEIS1,MMP2,NRXN1,PITX2,RTN4,SEMA5A,TBX20,TBX4,VASH1
GO Biological Process	GO:0055012	ventricular cardiac muscle cell differentiation	157	1.78999e-17	1.86875e-13	1.19029e-15	16.7222	1.13621	19	0.00417724	0.0698529	2183	0.29467	1	1	2.89119	0.345879	1	20	0.00320513	0.05	cg01733176,cg01951086,cg02725370,cg03943773,cg03972665,cg05581451,cg08979895,cg09781994,cg09854515,cg10055501,cg10682299,cg13891220,cg17242937,cg19304088,cg19370653,cg21029045,cg24005685,cg24925400,cg26708319	PITX2
GO Biological Process	GO:0003170	heart valve development	158	6.55629e-17	6.84477e-13	4.33213e-15	12.8267	1.63721	21	0.00601916	0.0772059	406	0.0134237	1	0.345182	5.98176	0.501524	3	29	0.00961539	0.103448	cg01733176,cg01951086,cg02725370,cg03943773,cg03972665,cg05581451,cg08979895,cg09626054,cg09781994,cg09854515,cg10055501,cg10233830,cg10682299,cg13891220,cg17242937,cg19304088,cg19370653,cg21029045,cg24005685,cg24925400,cg26708319	PITX2,TBX20,TBX5
GO Biological Process	GO:0043010	camera-type eye development	159	9.01488e-17	9.41153e-13	5.9192e-15	4.41277	10.1977	45	0.0374915	0.165441	295	0.00431267	1	0.152624	2.54424	4.32348	11	250	0.0352564	0.044	cg01020413,cg01721569,cg01733176,cg01951086,cg02676167,cg02725370,cg03769939,cg03943773,cg03972665,cg04005843,cg05580512,cg05581451,cg05793013,cg07050692,cg07584669,cg08217163,cg08979895,cg09781994,cg09854515,cg10055501,cg10176070,cg10552446,cg10682299,cg11241663,cg11278107,cg11707035,cg12524725,cg12569835,cg13891220,cg14336872,cg16243532,cg17242937,cg17356718,cg18181923,cg18675617,cg18736431,cg1…	BCL11B,CHD7,CLIC4,FOXL2,IRX5,LPCAT1,MEIS1,PITX2,PROM1,SLC7A11,TWIST2
GO Biological Process	GO:0044707	single-multicellular organism process	160	9.72797e-17	1.0156e-12	6.3475e-15	1.45065	146.142	212	0.537286	0.779412	14	6.94193e-09	7.24738e-05	5.1767e-06	1.49104	97.9183	146	5662	0.467949	0.0257859	cg00042059,cg00213301,cg00216138,cg00223767,cg00275503,cg00328597,cg00396667,cg00797500,cg01020413,cg01094891,cg01180552,cg01378062,cg01407254,cg01569664,cg01593673,cg01721569,cg01733176,cg01951086,cg02037307,cg02340615,cg02497558,cg02676167,cg02691343,cg02725370,cg02749463,cg02839802,cg02873421,cg03018496,cg03470939,cg03491895,cg03769939,cg03825234,cg03943773,cg03972665,cg04005843,cg04022561,cg0…	ABCG1,ABLIM2,ACTG1,ACTN2,AKR1B10,ALCAM,ANGPT1,ANK2,ARNT2,ASB1,AXIN2,BANP,BASP1,BCL11B,BHLHE40,CACNA1H,CAMK2D,CAPZB,CATSPER3,CHD7,CLIC4,CORT,CRABP1,CYP26B1,DAD1,DDX17,DHCR24,DLC1,DLGAP2,DMC1,DNAJB6,DNM3,DOCK1,ECT2,EGFR,ENPEP,EPHA3,EPHA4,ERBB4,EXO1,EXT1,EYA4,EYS,F7,FOXF1,FOXK1,FOXL2,FOXQ1,FTO,FUT9,FYN,GATA6,GDNF,GLI2,GTF2I,GTF2IRD1,HDAC4,HMGA2,HOXB1,HOXB2,HOXB3,HOXB4,HOXB5,HOXB6,HOXD3,HOXD8,HSPA1L,…
GO Biological Process	GO:0010629	negative regulation of gene expression	161	1.07499e-16	1.12229e-12	6.97076e-15	2.58131	32.5416	84	0.119638	0.308823	70	2.73009e-06	0.0285021	0.000407173	2.24214	16.9481	38	980	0.121795	0.0387755	cg00213301,cg00216138,cg00223767,cg00275503,cg01094891,cg01593673,cg01733176,cg01951086,cg02725370,cg02749463,cg02873421,cg03018496,cg03769939,cg03943773,cg03972665,cg04022561,cg04800503,cg04843555,cg05571619,cg05581451,cg05795849,cg06185532,cg06186155,cg08578568,cg08979895,cg09626054,cg09781994,cg09854515,cg09952002,cg10002850,cg10055501,cg10397765,cg10536898,cg10682299,cg11375458,cg11650763,cg1…	BASP1,BHLHE40,CBX4,CBX8,DNAJB6,FOXF1,FOXK1,FOXL2,FOXQ1,FYN,GATA6,GLI2,HDAC4,HMGA2,HOXB3,HOXB4,HOXD8,IRF8,ISL1,LANCL2,LCOR,MEIS2,NCOR2,NR2F1,NR2F2,PITX2,PRDM16,RUNX3,SATB2,SIX1,TBX20,TCF21,TENM2,TNFSF4,TSHZ3,TWIST2,WNT11,ZFHX3
GO Biological Process	GO:0051172	negative regulation of nitrogen compound metabolic process	162	1.16481e-16	1.21606e-12	7.50652e-15	2.53531	33.921	86	0.124709	0.316177	71	2.99604e-06	0.0312786	0.000440544	2.20442	17.6917	39	1023	0.125	0.0381232	cg00213301,cg00216138,cg00223767,cg00275503,cg01094891,cg01593673,cg01733176,cg01951086,cg02725370,cg02749463,cg02873421,cg03018496,cg03769939,cg03943773,cg03972665,cg04005843,cg04022561,cg04800503,cg04843555,cg05571619,cg05580512,cg05581451,cg05795849,cg06185532,cg06186155,cg08578568,cg08979895,cg09626054,cg09781994,cg09854515,cg09952002,cg10002850,cg10055501,cg10397765,cg10536898,cg10682299,cg1…	BASP1,BHLHE40,CBX4,CBX8,DNAJB6,FOXF1,FOXK1,FOXL2,FOXQ1,GATA6,GLI2,HDAC4,HMGA2,HOXB3,HOXB4,HOXD8,IRF8,ISL1,LANCL2,LCOR,LPCAT1,MEIS2,NCOR2,NR2F1,NR2F2,PITX2,PRDM16,PTBP2,RUNX3,SATB2,SIX1,TBX20,TCF21,TENM2,TNFSF4,TSHZ3,TWIST2,WNT11,ZFHX3
GO Biological Process	GO:0006807	nitrogen compound metabolic process	163	1.4703e-16	1.53499e-12	9.4171e-15	1.59922	112.555	180	0.413805	0.661765	174	0.000412333	1	0.02474	1.30397	91.2601	119	5277	0.38141	0.0225507	cg00213301,cg00216138,cg00223767,cg00275503,cg00328597,cg00396667,cg00734931,cg00797500,cg01020413,cg01094891,cg01180552,cg01593673,cg01721569,cg01733176,cg01951086,cg02037307,cg02340615,cg02497558,cg02676167,cg02725370,cg02749463,cg02839802,cg02873421,cg03018496,cg03491895,cg03709468,cg03724752,cg03769939,cg03943773,cg03972665,cg04005843,cg04098763,cg04101060,cg04131890,cg04166294,cg04223420,cg0…	ABCG1,ABRA,ACPP,ADARB2,AKR1B10,ANGPT1,ARNT2,AXIN2,BANP,BCL11B,BHLHE40,BRD9,CBX4,CBX8,CCRN4L,CELF2,CHD7,DDX17,DMC1,DNM3,EGFLAM,EID3,ENSG00000115128,ERBB4,EXO1,EXT1,EYA4,FAH,FAM120B,FASN,FOXF1,FOXK1,FOXL2,FOXQ1,FTO,GATA6,GLI2,GTF2I,GTF2IRD1,H2AFY,HDAC4,HMGA2,HOXB1,HOXB2,HOXB3,HOXB4,HOXB5,HOXB6,HOXD3,HOXD8,HSPA1A,IKZF2,IREB2,IRF8,IRX3,IRX5,KLF6,KYNU,LCOR,LPCAT1,LSG1,MED9,MEIS1,MEIS2,MGMT,MKI67,MTR,N…
GO Biological Process	GO:0001654	eye development	164	1.49177e-16	1.55741e-12	9.49638e-15	4.08064	11.7629	48	0.0432458	0.176471	303	0.00465069	1	0.160242	2.40098	4.99795	12	289	0.0384615	0.0415225	cg00213301,cg00216138,cg01020413,cg01721569,cg01733176,cg01951086,cg02676167,cg02725370,cg03769939,cg03943773,cg03972665,cg04005843,cg05580512,cg05581451,cg05793013,cg07050692,cg07584669,cg08217163,cg08979895,cg09781994,cg09854515,cg10055501,cg10176070,cg10552446,cg10682299,cg11241663,cg11278107,cg11707035,cg12309653,cg12524725,cg12569835,cg13891220,cg14336872,cg16243532,cg17242937,cg17356718,cg1…	BCL11B,CHD7,CLIC4,FOXL2,IRX5,LPCAT1,MEIS1,MEIS2,PITX2,PROM1,SLC7A11,TWIST2
GO Biological Process	GO:0048729	tissue morphogenesis	165	1.52847e-16	1.59573e-12	9.67106e-15	3.15433	20.2896	64	0.0745941	0.235294	95	1.16541e-05	0.121669	0.00128072	2.76496	8.31839	23	481	0.073718	0.047817	cg00223767,cg00275503,cg01180552,cg01593673,cg01733176,cg01951086,cg02340615,cg02725370,cg02749463,cg02873421,cg03769939,cg03943773,cg03972665,cg04022561,cg04166294,cg04800503,cg05571619,cg05581451,cg05793013,cg06088745,cg06186155,cg07584669,cg07984286,cg08578568,cg08979895,cg09626054,cg09781994,cg09854515,cg09952002,cg10002850,cg10055501,cg10176070,cg10233830,cg10397765,cg10536898,cg10682299,cg1…	CLIC4,DLC1,EGFR,FOXF1,FOXQ1,GDNF,GLI2,HMGA2,HOXB2,HOXB4,IL6,IRX3,ISL1,PITX2,RUNX3,SEMA5A,SIX1,TBX20,TBX4,TBX5,TCF21,TXNRD1,WNT11
GO Biological Process	GO:0002009	morphogenesis of an epithelium	166	1.60902e-16	1.67982e-12	1.01194e-14	3.47495	16.4031	57	0.0603055	0.209559	132	9.36166e-05	0.977358	0.00740422	2.79042	6.45064	18	373	0.0576923	0.0482574	cg00223767,cg00275503,cg01180552,cg01593673,cg01733176,cg01951086,cg02725370,cg02749463,cg02873421,cg03769939,cg03943773,cg03972665,cg04166294,cg04800503,cg05581451,cg05793013,cg06088745,cg06186155,cg07584669,cg07984286,cg08578568,cg08979895,cg09626054,cg09781994,cg09854515,cg09952002,cg10002850,cg10055501,cg10176070,cg10233830,cg10397765,cg10682299,cg12121765,cg12570134,cg13609544,cg13891220,cg1…	CLIC4,DLC1,EGFR,FOXF1,GDNF,GLI2,HOXB2,HOXB4,IL6,IRX3,PITX2,SEMA5A,SIX1,TBX20,TBX4,TBX5,TCF21,WNT11
GO Biological Process	GO:0014902	myotube differentiation	167	1.66233e-16	1.73547e-12	1.0392e-14	12.2296	1.71714	21	0.00631301	0.0772059	727	0.0358159	1	0.51433	4.13027	0.726345	3	42	0.00961539	0.0714286	cg01733176,cg01951086,cg02725370,cg03825234,cg03943773,cg03972665,cg05581451,cg08979895,cg09781994,cg09854515,cg10055501,cg10682299,cg13891220,cg17242937,cg19304088,cg19370653,cg21029045,cg24005685,cg24925400,cg26708319,cg27158677	ADAM12,CACNA1H,PITX2
GO Biological Process	GO:0001569	patterning of blood vessels	168	1.76175e-16	1.83926e-12	1.0948e-14	12.1932	1.72227	21	0.00633186	0.0772059	554	0.0206394	1	0.388945	5.10209	0.587994	3	34	0.00961539	0.0882353	cg01733176,cg01951086,cg02725370,cg03943773,cg03972665,cg05581451,cg08979895,cg09626054,cg09781994,cg09854515,cg10055501,cg10682299,cg13891220,cg17242937,cg19304088,cg19370653,cg21029045,cg22744783,cg24005685,cg24925400,cg26708319	PITX2,SEMA5A,TBX20
GO Biological Process	GO:0035036	sperm-egg recognition	169	1.82275e-16	1.90295e-12	1.126e-14	21.1284	0.757275	16	0.0027841	0.0588235	751	0.0403007	1	0.560238	3.94253	0.760933	3	44	0.00961539	0.0681818	cg00396667,cg02037307,cg04101060,cg04223420,cg05171952,cg07274716,cg07617237,cg08206318,cg12622597,cg12673103,cg15922699,cg17765553,cg18790559,cg22488797,cg22827250,cg26509691	CATSPER3,HSPA1L,KCNU1
GO Biological Process	GO:0051216	cartilage development	170	2.42492e-16	2.53162e-12	1.48919e-14	5.47632	6.57376	36	0.0241682	0.132353	409	0.0136426	1	0.348236	2.77237	2.52492	7	146	0.0224359	0.0479452	cg00396667,cg01593673,cg02037307,cg02749463,cg02873421,cg03769939,cg04101060,cg04223420,cg04531363,cg04800503,cg05171952,cg05516295,cg06186155,cg07274716,cg08206318,cg09510752,cg09952002,cg11291003,cg11375458,cg12363903,cg12570134,cg12622597,cg12673103,cg15922699,cg16787431,cg17131837,cg17616537,cg21818470,cg21853871,cg22192489,cg22488797,cg22827250,cg23014425,cg25961952,cg26236655,cg26509691	AXIN2,HMGA2,HOXB3,HOXD3,PITX1,RUNX3,SATB2
GO Biological Process	GO:0051099	positive regulation of binding	171	3.23487e-16	3.37721e-12	1.97497e-14	9.44027	2.5423	24	0.0093467	0.0882353	1605	0.160889	1	1	2.16839	1.38352	3	80	0.00961539	0.0375	cg01733176,cg01951086,cg02725370,cg03943773,cg03972665,cg04022561,cg05581451,cg08979895,cg09781994,cg09854515,cg10055501,cg10536898,cg10682299,cg13891220,cg17131837,cg17223170,cg17242937,cg19304088,cg19370653,cg21029045,cg24005685,cg24925400,cg26708319,cg27360685	HMGA2,ISL1,PITX2
GO Biological Process	GO:2000113	negative regulation of cellular macromolecule biosynthetic process	172	3.46262e-16	3.61497e-12	2.10173e-14	2.55158	32.5289	83	0.119592	0.305147	90	8.2135e-06	0.0857489	0.000952766	2.16546	17.0864	37	988	0.11859	0.0374494	cg00213301,cg00216138,cg00223767,cg00275503,cg01094891,cg01593673,cg01733176,cg01951086,cg02725370,cg02749463,cg02873421,cg03018496,cg03769939,cg03943773,cg03972665,cg04022561,cg04800503,cg04843555,cg05571619,cg05581451,cg05795849,cg06185532,cg06186155,cg08578568,cg08979895,cg09626054,cg09781994,cg09854515,cg09952002,cg10002850,cg10055501,cg10397765,cg10536898,cg10682299,cg11375458,cg11650763,cg1…	BASP1,BHLHE40,CBX4,CBX8,DNAJB6,FOXF1,FOXK1,FOXL2,FOXQ1,GATA6,GLI2,HDAC4,HMGA2,HOXB3,HOXB4,HOXD8,IRF8,ISL1,LANCL2,LCOR,MEIS2,NCOR2,NR2F1,NR2F2,PITX2,PRDM16,RUNX3,SATB2,SIX1,TBX20,TCF21,TENM2,TNFSF4,TSHZ3,TWIST2,WNT11,ZFHX3
GO Biological Process	GO:0031325	positive regulation of cellular metabolic process	173	4.41251e-16	4.60667e-12	2.66281e-14	1.99425	60.6746	121	0.223068	0.444853	167	0.000303089	1	0.0189476	1.5881	35.2623	56	2039	0.179487	0.0274644	cg00213301,cg00216138,cg00223767,cg00275503,cg00396667,cg01569664,cg01593673,cg01733176,cg01951086,cg02037307,cg02497558,cg02725370,cg02749463,cg02839802,cg03018496,cg03491895,cg03943773,cg03972665,cg04022561,cg04098763,cg04101060,cg04131890,cg04223420,cg04531363,cg04800503,cg05171952,cg05516295,cg05581451,cg06120979,cg06186155,cg06850159,cg06905499,cg07149639,cg07274716,cg07331478,cg08064683,cg0…	ABLIM2,ABRA,ANGPT1,ARNT2,AXIN2,BCL11B,DDX17,DLC1,ECT2,EGFR,EPHA4,ERBB4,FASN,FOXF1,FOXK1,FOXL2,GATA6,GDNF,GLI2,HDAC4,HMGA2,HOXB1,HOXB4,IKZF2,IL6,IRF8,IRS2,ISL1,KLF6,MCF2L,MEIS2,MGMT,MTNR1A,NKD2,NR2F2,NRG3,NTF3,PELI2,PIK3CB,PIK3R1,PITX1,PITX2,PRDM16,PSMB1,SATB2,SIX1,SLC30A9,SPHK1,TBX20,TBX5,TCF21,TIMP2,TNFSF4,TRERF1,UVRAG,WNT11
GO Biological Process	GO:0055008	cardiac muscle tissue morphogenesis	174	4.68418e-16	4.89029e-12	2.81051e-14	9.2809	2.58596	24	0.00950719	0.0882353	969	0.0666695	1	0.718297	3.21243	0.933873	3	54	0.00961539	0.0555556	cg01733176,cg01951086,cg02725370,cg03943773,cg03972665,cg04022561,cg05581451,cg08979895,cg09626054,cg09781994,cg09854515,cg10055501,cg10536898,cg10682299,cg13891220,cg17223170,cg17242937,cg19304088,cg19370653,cg21029045,cg24005685,cg24925400,cg26708319,cg27360685	ISL1,PITX2,TBX20
GO Biological Process	GO:0010558	negative regulation of macromolecule biosynthetic process	175	5.68103e-16	5.93099e-12	3.38914e-14	2.50892	33.4806	84	0.12309	0.308823	62	1.36521e-06	0.0142528	0.000229884	2.24776	17.7955	40	1029	0.128205	0.0388727	cg00213301,cg00216138,cg00223767,cg00275503,cg01094891,cg01593673,cg01733176,cg01951086,cg02725370,cg02749463,cg02873421,cg03018496,cg03769939,cg03943773,cg03972665,cg04022561,cg04800503,cg04843555,cg05571619,cg05581451,cg05795849,cg06185532,cg06186155,cg08578568,cg08979895,cg09626054,cg09781994,cg09854515,cg09952002,cg10002850,cg10055501,cg10397765,cg10536898,cg10682299,cg11375458,cg11650763,cg1…	ASB1,BASP1,BHLHE40,CBX4,CBX8,DNAJB6,FOXF1,FOXK1,FOXL2,FOXQ1,GATA6,GLI2,HDAC4,HMGA2,HOXB3,HOXB4,HOXD8,IL6,INHBB,IRF8,ISL1,LANCL2,LCOR,MEIS2,NCOR2,NR2F1,NR2F2,PITX2,PRDM16,RUNX3,SATB2,SIX1,TBX20,TCF21,TENM2,TNFSF4,TSHZ3,TWIST2,WNT11,ZFHX3
GO Biological Process	GO:0033273	response to vitamin	176	7.32935e-16	7.65184e-12	4.34764e-14	10.4651	2.10222	22	0.00772876	0.0808824	531	0.0189651	1	0.372873	3.92025	1.02034	4	59	0.0128205	0.0677966	cg01733176,cg01951086,cg02725370,cg03943773,cg03972665,cg05581451,cg06120979,cg06905499,cg08979895,cg09781994,cg09854515,cg10055501,cg10682299,cg13891220,cg17242937,cg19304088,cg19370653,cg19826115,cg21029045,cg24005685,cg24925400,cg26708319	F7,KYNU,MGMT,PITX2
GO Biological Process	GO:0045934	negative regulation of nucleobase-containing compound metabolic process	177	7.56326e-16	7.89605e-12	4.46104e-14	2.49658	33.6461	84	0.123699	0.308823	83	5.38686e-06	0.0562388	0.000677576	2.1777	17.4496	38	1009	0.121795	0.0376611	cg00213301,cg00216138,cg00223767,cg00275503,cg01094891,cg01593673,cg01733176,cg01951086,cg02725370,cg02749463,cg02873421,cg03018496,cg03769939,cg03943773,cg03972665,cg04022561,cg04800503,cg04843555,cg05571619,cg05581451,cg05795849,cg06185532,cg06186155,cg08578568,cg08979895,cg09626054,cg09781994,cg09854515,cg09952002,cg10002850,cg10055501,cg10397765,cg10536898,cg10682299,cg11375458,cg11650763,cg1…	BASP1,BHLHE40,CBX4,CBX8,DNAJB6,FOXF1,FOXK1,FOXL2,FOXQ1,GATA6,GLI2,HDAC4,HMGA2,HOXB3,HOXB4,HOXD8,IRF8,ISL1,LANCL2,LCOR,MEIS2,NCOR2,NR2F1,NR2F2,PITX2,PRDM16,PTBP2,RUNX3,SATB2,SIX1,TBX20,TCF21,TENM2,TNFSF4,TSHZ3,TWIST2,WNT11,ZFHX3
GO Biological Process	GO:0061448	connective tissue development	178	8.42245e-16	8.79304e-12	4.93991e-14	4.80736	8.11257	39	0.0298256	0.143382	440	0.0163103	1	0.386999	2.47374	3.23397	8	187	0.025641	0.0427807	cg00396667,cg01180552,cg01593673,cg02037307,cg02749463,cg02873421,cg03769939,cg04101060,cg04223420,cg04531363,cg04800503,cg05171952,cg05516295,cg06088745,cg06186155,cg07274716,cg07984286,cg08206318,cg09510752,cg09952002,cg11291003,cg11375458,cg12363903,cg12570134,cg12622597,cg12673103,cg15922699,cg16787431,cg17131837,cg17616537,cg21818470,cg21853871,cg22192489,cg22488797,cg22827250,cg23014425,cg2…	AXIN2,FTO,HMGA2,HOXB3,HOXD3,PITX1,RUNX3,SATB2
GO Biological Process	GO:0048705	skeletal system morphogenesis	179	8.43302e-16	8.80407e-12	4.91848e-14	4.94547	7.6838	38	0.0282493	0.139706	36	2.24758e-07	0.00234648	6.51798e-05	4.84387	3.30314	16	191	0.0512821	0.0837696	cg01407254,cg01593673,cg02497558,cg02749463,cg02873421,cg04531363,cg04800503,cg05793013,cg06186155,cg07541744,cg07584669,cg09952002,cg10176070,cg10397765,cg11375458,cg11707035,cg12524725,cg12569835,cg12570134,cg13609544,cg16787431,cg17356718,cg17616537,cg17975443,cg18103859,cg18736431,cg19449565,cg19986012,cg20298668,cg21818470,cg21853871,cg22660933,cg23014425,cg23217463,cg24757937,cg25900280,cg2…	AXIN2,CYP26B1,HOXB1,HOXB2,HOXB3,HOXB4,HOXB5,HOXB6,HOXD3,HOXD8,IRX5,MMP2,SATB2,SIX1,TBX4,TWIST2
GO Biological Process	GO:0031327	negative regulation of cellular biosynthetic process	180	1.05221e-15	1.09851e-11	6.10281e-14	2.44314	35.2006	86	0.129414	0.316177	64	1.64651e-06	0.0171896	0.000268587	2.20332	18.6083	41	1076	0.13141	0.0381041	cg00213301,cg00216138,cg00223767,cg00275503,cg01094891,cg01593673,cg01733176,cg01951086,cg02725370,cg02749463,cg02873421,cg03018496,cg03769939,cg03943773,cg03972665,cg04005843,cg04022561,cg04800503,cg04843555,cg05571619,cg05580512,cg05581451,cg05795849,cg06185532,cg06186155,cg08578568,cg08979895,cg09626054,cg09781994,cg09854515,cg09952002,cg10002850,cg10055501,cg10397765,cg10536898,cg10682299,cg1…	ASB1,BASP1,BHLHE40,CBX4,CBX8,DNAJB6,FOXF1,FOXK1,FOXL2,FOXQ1,GATA6,GLI2,HDAC4,HMGA2,HOXB3,HOXB4,HOXD8,IL6,INHBB,IRF8,ISL1,LANCL2,LCOR,LPCAT1,MEIS2,NCOR2,NR2F1,NR2F2,PITX2,PRDM16,RUNX3,SATB2,SIX1,TBX20,TCF21,TENM2,TNFSF4,TSHZ3,TWIST2,WNT11,ZFHX3
GO Biological Process	GO:0021610	facial nerve morphogenesis	181	1.38706e-15	1.44809e-11	8.00051e-14	48.4311	0.227127	11	0.000835026	0.0404412	137	9.85742e-05	1	0.00751179	28.9119	0.103764	3	6	0.00961539	0.5	cg02497558,cg02873421,cg10397765,cg16787431,cg17616537,cg18103859,cg19986012,cg21853871,cg22660933,cg24757937,cg26236177	HOXB1,HOXB2,SIX1
GO Biological Process	GO:0021675	nerve development	182	1.42648e-15	1.48925e-11	8.18268e-14	7.8261	3.32222	26	0.012214	0.0955882	106	2.44712e-05	0.25548	0.00241019	6.7042	1.19328	8	69	0.025641	0.115942	cg01593673,cg02497558,cg02749463,cg02873421,cg04022561,cg04800503,cg06186155,cg07050692,cg09952002,cg10397765,cg10536898,cg11375458,cg12570134,cg16787431,cg17223170,cg17616537,cg18103859,cg19986012,cg21818470,cg21853871,cg22660933,cg23014425,cg23162479,cg24757937,cg26236177,cg27360685	CHD7,HOXB1,HOXB2,HOXB3,HOXD3,ISL1,NTF3,SIX1
GO Biological Process	GO:0048870	cell motility	183	1.42841e-15	1.49126e-11	8.14899e-14	2.80988	24.9121	70	0.0915887	0.257353	87	7.28525e-06	0.076058	0.00087423	2.47329	11.7253	29	678	0.0929487	0.0427729	cg00042059,cg00396667,cg01378062,cg01733176,cg01951086,cg02037307,cg02725370,cg03018496,cg03491895,cg03943773,cg03972665,cg04022561,cg04098763,cg04101060,cg04223420,cg04879211,cg05171952,cg05581451,cg05794556,cg07274716,cg07331478,cg08064683,cg08206318,cg08979895,cg09626054,cg09781994,cg09854515,cg10002850,cg10055501,cg10233830,cg10397765,cg10536898,cg10682299,cg11650763,cg12622597,cg12673103,cg1…	ANGPT1,ARHGEF16,CATSPER3,DOCK1,EGFR,ENPEP,EPHA3,EPHA4,ERBB4,FAT1,FYN,GDNF,IL6,ISL1,NR2F1,NR2F2,PIK3CB,PIK3R1,PITX2,RTN4,SATB2,SIX1,SLC16A3,SLC7A11,SLIT1,TBX20,TBX5,TNS3,WWC1
GO Biological Process	GO:0009890	negative regulation of biosynthetic process	184	1.86779e-15	1.94998e-11	1.05977e-13	2.41938	35.5463	86	0.130685	0.316177	67	2.3283e-06	0.0243074	0.000362797	2.17303	18.8677	41	1091	0.13141	0.0375802	cg00213301,cg00216138,cg00223767,cg00275503,cg01094891,cg01593673,cg01733176,cg01951086,cg02725370,cg02749463,cg02873421,cg03018496,cg03769939,cg03943773,cg03972665,cg04005843,cg04022561,cg04800503,cg04843555,cg05571619,cg05580512,cg05581451,cg05795849,cg06185532,cg06186155,cg08578568,cg08979895,cg09626054,cg09781994,cg09854515,cg09952002,cg10002850,cg10055501,cg10397765,cg10536898,cg10682299,cg1…	ASB1,BASP1,BHLHE40,CBX4,CBX8,DNAJB6,FOXF1,FOXK1,FOXL2,FOXQ1,GATA6,GLI2,HDAC4,HMGA2,HOXB3,HOXB4,HOXD8,IL6,INHBB,IRF8,ISL1,LANCL2,LCOR,LPCAT1,MEIS2,NCOR2,NR2F1,NR2F2,PITX2,PRDM16,RUNX3,SATB2,SIX1,TBX20,TCF21,TENM2,TNFSF4,TSHZ3,TWIST2,WNT11,ZFHX3
GO Biological Process	GO:0021561	facial nerve development	185	1.92936e-15	2.01425e-11	1.08878e-13	46.9732	0.234176	11	0.000860941	0.0404412	151	0.000170294	1	0.011774	24.7816	0.121058	3	7	0.00961539	0.428571	cg02497558,cg02873421,cg10397765,cg16787431,cg17616537,cg18103859,cg19986012,cg21853871,cg22660933,cg24757937,cg26236177	HOXB1,HOXB2,SIX1
GO Biological Process	GO:0060415	muscle tissue morphogenesis	186	2.12957e-15	2.22327e-11	1.19531e-13	8.65373	2.77337	24	0.0101962	0.0882353	1159	0.0854303	1	0.769536	2.89119	1.03764	3	60	0.00961539	0.05	cg01733176,cg01951086,cg02725370,cg03943773,cg03972665,cg04022561,cg05581451,cg08979895,cg09626054,cg09781994,cg09854515,cg10055501,cg10536898,cg10682299,cg13891220,cg17223170,cg17242937,cg19304088,cg19370653,cg21029045,cg24005685,cg24925400,cg26708319,cg27360685	ISL1,PITX2,TBX20
GO Biological Process	GO:0009988	cell-cell recognition	187	2.27122e-15	2.37115e-11	1.268e-13	17.9112	0.893296	16	0.00328418	0.0588235	953	0.0637483	1	0.698354	3.27304	0.916579	3	53	0.00961539	0.0566038	cg00396667,cg02037307,cg04101060,cg04223420,cg05171952,cg07274716,cg07617237,cg08206318,cg12622597,cg12673103,cg15922699,cg17765553,cg18790559,cg22488797,cg22827250,cg26509691	CATSPER3,HSPA1L,KCNU1
GO Biological Process	GO:0048566	embryonic digestive tract development	188	2.53609e-15	2.64768e-11	1.40834e-13	9.83796	2.23624	22	0.00822146	0.0808824	265	0.00301084	1	0.118616	6.60843	0.605288	4	35	0.0128205	0.114286	cg00275503,cg01733176,cg01951086,cg02725370,cg03943773,cg03972665,cg05581451,cg08578568,cg08979895,cg09781994,cg09854515,cg10055501,cg10682299,cg13891220,cg17242937,cg17695537,cg19304088,cg19370653,cg21029045,cg24005685,cg24925400,cg26708319	FOXF1,GLI2,PITX2,TCF21
GO Biological Process	GO:0048593	camera-type eye morphogenesis	189	3.30154e-15	3.44681e-11	1.82371e-13	6.23202	4.81385	30	0.017698	0.110294	1157	0.0851061	1	0.767941	2.40932	1.66022	4	96	0.0128205	0.0416667	cg01020413,cg01721569,cg01733176,cg01951086,cg02676167,cg02725370,cg03943773,cg03972665,cg05581451,cg05793013,cg07584669,cg08217163,cg08979895,cg09781994,cg09854515,cg10055501,cg10176070,cg10552446,cg10682299,cg11241663,cg11278107,cg13891220,cg17242937,cg18675617,cg19304088,cg19370653,cg21029045,cg24005685,cg24925400,cg26708319	IRX5,MEIS1,PITX2,PROM1
GO Biological Process	GO:0060485	mesenchyme development	190	5.22967e-15	5.45978e-11	2.87357e-13	4.79913	7.70974	37	0.0283446	0.136029	54	9.68808e-07	0.0101143	0.000187303	5.36935	2.42115	13	140	0.0416667	0.0928571	cg00042059,cg00223767,cg00275503,cg01733176,cg01951086,cg02725370,cg03491895,cg03943773,cg03972665,cg04022561,cg04843555,cg05581451,cg08578568,cg08979895,cg09626054,cg09781994,cg09854515,cg10055501,cg10233830,cg10397765,cg10536898,cg10682299,cg13891220,cg17131837,cg17223170,cg17242937,cg18103859,cg19304088,cg19370653,cg21029045,cg23495453,cg24005685,cg24757937,cg24925400,cg26236177,cg26708319,cg2…	BASP1,ERBB4,FOXF1,GDNF,HMGA2,ISL1,PITX2,RTN4,SIX1,TBX20,TBX5,TCF21,WNT11
GO Biological Process	GO:0032501	multicellular organismal process	191	7.29451e-15	7.61546e-11	3.98715e-13	1.40691	150.685	212	0.553987	0.779412	18	3.07102e-08	0.000320614	1.78119e-05	1.4537	101.809	148	5887	0.474359	0.0251401	cg00042059,cg00213301,cg00216138,cg00223767,cg00275503,cg00328597,cg00396667,cg00797500,cg01020413,cg01094891,cg01180552,cg01378062,cg01407254,cg01569664,cg01593673,cg01721569,cg01733176,cg01951086,cg02037307,cg02340615,cg02497558,cg02676167,cg02691343,cg02725370,cg02749463,cg02839802,cg02873421,cg03018496,cg03470939,cg03491895,cg03769939,cg03825234,cg03943773,cg03972665,cg04005843,cg04022561,cg0…	ABCG1,ABLIM2,ACTG1,ACTN2,AKR1B10,ALCAM,ANGPT1,ANK2,ARNT2,ASB1,AXIN2,BANP,BASP1,BCL11B,BHLHE40,CACNA1H,CAMK2D,CAPZB,CATSPER3,CHD7,CLIC4,CORT,CRABP1,CYP26B1,DAD1,DDX17,DHCR24,DLC1,DLGAP2,DMC1,DNAJB6,DNM3,DOCK1,ECT2,EGFR,ENPEP,EPHA3,EPHA4,ERBB4,EXO1,EXT1,EYA4,EYS,F7,FOXF1,FOXK1,FOXL2,FOXQ1,FTO,FUT9,FYN,GATA6,GDNF,GLI2,GTF2I,GTF2IRD1,HDAC4,HERPUD2,HMGA2,HOXB1,HOXB2,HOXB3,HOXB4,HOXB5,HOXB6,HOXD3,HOXD8…
GO Biological Process	GO:0021570	rhombomere 4 development	192	8.0202e-15	8.37309e-11	4.36099e-13	210.514	0.033252	7	0.00012225	0.0257353	193	0.000884168	1	0.0478275	38.5491	0.0518818	2	3	0.00641026	0.666667	cg02497558,cg02873421,cg16787431,cg17616537,cg19986012,cg21853871,cg22660933	HOXB1,HOXB2
GO Biological Process	GO:0048644	muscle organ morphogenesis	193	8.14689e-15	8.50536e-11	4.40692e-13	8.12974	2.95212	24	0.0108534	0.0882353	1288	0.109785	1	0.889874	2.58912	1.15869	3	67	0.00961539	0.0447761	cg01733176,cg01951086,cg02725370,cg03943773,cg03972665,cg04022561,cg05581451,cg08979895,cg09626054,cg09781994,cg09854515,cg10055501,cg10536898,cg10682299,cg13891220,cg17223170,cg17242937,cg19304088,cg19370653,cg21029045,cg24005685,cg24925400,cg26708319,cg27360685	ISL1,PITX2,TBX20
GO Biological Process	GO:0048546	digestive tract morphogenesis	194	8.61924e-15	8.99848e-11	4.63839e-13	8.10836	2.95991	24	0.010882	0.0882353	168	0.000327628	1	0.0203597	6.42486	0.933873	6	54	0.0192308	0.111111	cg00223767,cg00275503,cg01733176,cg01951086,cg02725370,cg03943773,cg03972665,cg05581451,cg08578568,cg08979895,cg09781994,cg09854515,cg10002850,cg10055501,cg10682299,cg13891220,cg17242937,cg17695537,cg19304088,cg19370653,cg21029045,cg24005685,cg24925400,cg26708319	EGFR,FOXF1,GLI2,PITX2,TCF21,WNT11
GO Biological Process	GO:0060324	face development	195	9.07062e-15	9.46972e-11	4.85627e-13	10.7823	1.85489	20	0.00681945	0.0735294	291	0.004076	1	0.146232	6.08671	0.65717	4	38	0.0128205	0.105263	cg01593673,cg02749463,cg02873421,cg04800503,cg06186155,cg07050692,cg07541744,cg09952002,cg11707035,cg12524725,cg12569835,cg12570134,cg16787431,cg17356718,cg17616537,cg18736431,cg19449565,cg20298668,cg21853871,cg23014425	CHD7,HOXB3,MMP2,TWIST2
GO Biological Process	GO:0055007	cardiac muscle cell differentiation	196	9.9462e-15	1.03838e-10	5.29787e-13	7.19132	3.61547	26	0.0132922	0.0955882	800	0.048057	1	0.627144	2.92778	1.36622	4	79	0.0128205	0.0506329	cg01733176,cg01951086,cg02725370,cg03943773,cg03972665,cg04022561,cg05581451,cg08979895,cg09781994,cg09854515,cg10055501,cg10233830,cg10536898,cg10682299,cg13891220,cg14799457,cg16204205,cg17223170,cg17242937,cg19304088,cg19370653,cg21029045,cg24005685,cg24925400,cg26708319,cg27360685	GATA6,ISL1,PITX2,TBX5
GO Biological Process	GO:0060429	epithelium development	197	1.27592e-14	1.33206e-10	6.76172e-13	2.58606	28.615	74	0.105202	0.272059	92	9.48564e-06	0.0990301	0.00107641	2.35241	13.178	31	762	0.099359	0.0406824	cg00223767,cg00275503,cg00797500,cg01180552,cg01593673,cg01733176,cg01951086,cg02725370,cg02749463,cg02839802,cg02873421,cg03018496,cg03491895,cg03769939,cg03943773,cg03972665,cg04166294,cg04554613,cg04800503,cg04843555,cg05581451,cg05793013,cg06088745,cg06120979,cg06186155,cg07584669,cg07984286,cg08578568,cg08979895,cg09626054,cg09781994,cg09854515,cg09952002,cg10002850,cg10055501,cg10176070,cg1…	BASP1,BCL11B,CLIC4,DHRS9,DLC1,DMC1,EGFR,ERBB4,FOXF1,FOXL2,GATA6,GDNF,GLI2,HOXB2,HOXB4,HOXB5,IL6,IRX3,MGMT,NR2F2,PITX2,PROM1,QKI,SEMA5A,SIX1,SLC7A11,TBX20,TBX4,TBX5,TCF21,WNT11
GO Biological Process	GO:0072358	cardiovascular system development	198	1.61845e-14	1.68966e-10	8.53362e-13	2.57406	28.7483	74	0.105692	0.272059	91	9.10166e-06	0.0950213	0.00104419	2.39932	12.5035	30	723	0.0961538	0.0414938	cg00042059,cg00223767,cg00275503,cg00797500,cg01020413,cg01593673,cg01721569,cg01733176,cg01951086,cg02676167,cg02725370,cg02749463,cg02839802,cg02873421,cg03018496,cg03491895,cg03769939,cg03943773,cg03972665,cg04022561,cg04800503,cg05581451,cg06186155,cg07050692,cg07541744,cg08149459,cg08217163,cg08578568,cg08979895,cg09626054,cg09781994,cg09854515,cg09952002,cg10055501,cg10233830,cg10397765,cg1…	ANGPT1,ANK2,CHD7,CLIC4,DDX17,DLC1,ENPEP,ERBB4,FOXF1,GATA6,GLI2,HOXB3,ISL1,MEIS1,MMP2,NCOR2,NR2F2,NRXN1,PITX2,QKI,RTN4,SEMA5A,SIX1,SPHK1,TBX20,TBX4,TBX5,TCF21,VASH1,WNT11
GO Biological Process	GO:0060412	ventricular septum morphogenesis	199	1.63003e-14	1.70175e-10	8.55152e-13	10.443	1.91515	20	0.00704101	0.0735294	1151	0.0839742	1	0.761678	4.13027	0.48423	2	28	0.00641026	0.0714286	cg00223767,cg01733176,cg01951086,cg02725370,cg03943773,cg03972665,cg05581451,cg08979895,cg09781994,cg09854515,cg10055501,cg10682299,cg13891220,cg17242937,cg19304088,cg19370653,cg21029045,cg24005685,cg24925400,cg26708319	PITX2,WNT11
GO Biological Process	GO:0050794	regulation of cellular process	200	2.54005e-14	2.65181e-10	1.32591e-12	1.29441	183.868	238	0.675984	0.875	126	6.61631e-05	0.690743	0.00548209	1.22126	153.121	187	8854	0.599359	0.0211204	cg00042059,cg00213301,cg00216138,cg00223767,cg00275503,cg00328597,cg00396667,cg00797500,cg01020413,cg01094891,cg01180552,cg01378062,cg01407254,cg01569664,cg01593673,cg01721569,cg01733176,cg01951086,cg02037307,cg02340615,cg02497558,cg02676167,cg02691343,cg02725370,cg02749463,cg02839802,cg02873421,cg03018496,cg03470939,cg03491895,cg03685843,cg03724752,cg03769939,cg03825234,cg03943773,cg03972665,cg0…	ABCG1,ABLIM2,ABRA,ACTG1,ACTN2,ADAM12,AKR1B10,ALCAM,ANGPT1,ANK2,ARHGAP15,ARHGAP20,ARHGEF16,ARNT2,ASB1,AXIN2,BANP,BASP1,BCL11B,BHLHE40,BRD9,C10orf90,CACNA1H,CAMK2D,CAPZB,CATSPER3,CBX4,CBX8,CCRN4L,CD83,CHD7,CLIC4,CORT,CPEB4,CRABP1,CYP26B1,DAD1,DDX17,DHCR24,DLC1,DNAJB6,DOCK1,ECT2,EGFLAM,EGFR,EID3,ELFN1,EPHA3,EPHA4,ERBB4,EXT1,EYA4,F7,FAM120B,FASN,FOXF1,FOXK1,FOXL2,FOXQ1,FTO,FYN,GATA6,GDNF,GLI2,GTF2I,G…
GO Biological Process	GO:0035315	hair cell differentiation	201	2.92076e-14	3.04927e-10	1.51705e-12	11.0236	1.72357	19	0.00633664	0.0698529	2622	0.437975	1	1	1.75223	0.5707	1	33	0.00320513	0.030303	cg01733176,cg01951086,cg02725370,cg03943773,cg03972665,cg05581451,cg08979895,cg09781994,cg09854515,cg10055501,cg10682299,cg13891220,cg17242937,cg19304088,cg19370653,cg21029045,cg24005685,cg24925400,cg26708319	PITX2
GO Biological Process	GO:0051098	regulation of binding	202	3.52079e-14	3.67571e-10	1.81966e-12	5.27033	6.07173	32	0.0223225	0.117647	1909	0.229812	1	1	1.52973	3.26856	5	189	0.0160256	0.026455	cg01733176,cg01951086,cg02725370,cg03943773,cg03972665,cg04022561,cg05581451,cg08979895,cg09781994,cg09854515,cg10055501,cg10536898,cg10682299,cg11707035,cg11792671,cg12524725,cg12569835,cg13891220,cg17131837,cg17223170,cg17242937,cg17356718,cg18736431,cg19304088,cg19370653,cg19449565,cg20298668,cg21029045,cg24005685,cg24925400,cg26708319,cg27360685	HDAC4,HMGA2,ISL1,PITX2,TWIST2
GO Biological Process	GO:0031076	embryonic camera-type eye development	203	3.55946e-14	3.71608e-10	1.83058e-12	10.8995	1.74319	19	0.0064088	0.0698529	2738	0.475927	1	1	1.5628	0.639876	1	37	0.00320513	0.027027	cg01733176,cg01951086,cg02725370,cg03943773,cg03972665,cg05581451,cg08979895,cg09781994,cg09854515,cg10055501,cg10682299,cg13891220,cg17242937,cg19304088,cg19370653,cg21029045,cg24005685,cg24925400,cg26708319	PITX2
GO Biological Process	GO:0003206	cardiac chamber morphogenesis	204	3.76888e-14	3.93471e-10	1.92878e-12	5.90278	4.91294	29	0.0180623	0.106618	240	0.00185878	1	0.0808568	4.00758	1.74669	7	101	0.0224359	0.0693069	cg00223767,cg01733176,cg01951086,cg02725370,cg03943773,cg03972665,cg04022561,cg05581451,cg08578568,cg08979895,cg09626054,cg09781994,cg09854515,cg10055501,cg10233830,cg10536898,cg10682299,cg13891220,cg14799457,cg16204205,cg17223170,cg17242937,cg19304088,cg19370653,cg21029045,cg24005685,cg24925400,cg26708319,cg27360685	FOXF1,GATA6,ISL1,PITX2,TBX20,TBX5,WNT11
GO Biological Process	GO:0060322	head development	205	4.27268e-14	4.46068e-10	2.17594e-12	9.16566	2.29116	21	0.00842338	0.0772059	245	0.0020022	1	0.085318	5.55997	0.899285	5	52	0.0160256	0.0961538	cg01593673,cg02749463,cg02873421,cg04800503,cg06186155,cg07050692,cg07541744,cg09952002,cg11707035,cg12524725,cg12569835,cg12570134,cg16787431,cg17356718,cg17616537,cg17695537,cg18736431,cg19449565,cg20298668,cg21853871,cg23014425	CHD7,GLI2,HOXB3,MMP2,TWIST2
GO Biological Process	GO:0040011	locomotion	206	5.95532e-14	6.21735e-10	3.01813e-12	2.29486	37.0393	85	0.136174	0.3125	28	1.02117e-07	0.0010661	3.8075e-05	2.3862	18.0203	43	1042	0.137821	0.0412668	cg00042059,cg00396667,cg01378062,cg01733176,cg01951086,cg02037307,cg02691343,cg02725370,cg03018496,cg03491895,cg03769939,cg03825234,cg03943773,cg03972665,cg04022561,cg04098763,cg04101060,cg04223420,cg04879211,cg05171952,cg05581451,cg05715751,cg05794556,cg07274716,cg07331478,cg08064683,cg08206318,cg08979895,cg09626054,cg09781994,cg09854515,cg10002850,cg10055501,cg10233830,cg10397765,cg10536898,cg1…	ABLIM2,ACTG1,ALCAM,ANGPT1,ANK2,ARHGEF16,BCL11B,CACNA1H,CATSPER3,DOCK1,EGFR,ENPEP,EPHA3,EPHA4,ERBB4,EXT1,FAT1,FYN,GDNF,GLI2,IL6,ISL1,NR2F1,NR2F2,NRXN1,NTF3,PIK3CB,PIK3R1,PITX2,RTN4,RUNX3,SATB2,SEMA5A,SIX1,SLC16A3,SLC7A11,SLIT1,TBX20,TBX5,TENM2,TNS3,UNC5D,WWC1
GO Biological Process	GO:0003205	cardiac chamber development	207	6.10898e-14	6.37778e-10	3.08105e-12	5.35181	5.79243	31	0.0212957	0.113971	210	0.00109047	1	0.0542117	3.88731	2.05798	8	119	0.025641	0.0672269	cg00223767,cg01733176,cg01951086,cg02725370,cg03943773,cg03972665,cg04022561,cg05581451,cg08578568,cg08979895,cg09626054,cg09781994,cg09854515,cg10055501,cg10233830,cg10536898,cg10682299,cg13891220,cg14799457,cg16204205,cg17223170,cg17242937,cg19304088,cg19370653,cg21029045,cg23246828,cg24005685,cg24925400,cg26708319,cg27028281,cg27360685	ANK2,FOXF1,GATA6,ISL1,PITX2,TBX20,TBX5,WNT11
GO Biological Process	GO:0014032	neural crest cell development	208	9.0147e-14	9.41135e-10	4.52469e-12	6.86971	3.63916	25	0.0133793	0.0919118	526	0.0179164	1	0.355603	3.98784	1.00305	4	58	0.0128205	0.0689655	cg01733176,cg01951086,cg02725370,cg03491895,cg03943773,cg03972665,cg04022561,cg05581451,cg08979895,cg09781994,cg09854515,cg10055501,cg10536898,cg10682299,cg13891220,cg17223170,cg17242937,cg19304088,cg19370653,cg21029045,cg23495453,cg24005685,cg24925400,cg26708319,cg27360685	ERBB4,GDNF,ISL1,PITX2
GO Biological Process	GO:0002376	immune system process	209	1.11645e-13	1.16557e-09	5.5769e-12	2.17762	41.7887	91	0.153635	0.334559	895	0.0547789	1	0.638986	1.29287	30.9389	40	1789	0.128205	0.0223589	cg00275503,cg01020413,cg01569664,cg01593673,cg01721569,cg01733176,cg01951086,cg02676167,cg02725370,cg02749463,cg02873421,cg03491895,cg03943773,cg03972665,cg04098763,cg04800503,cg05581451,cg05715751,cg05795849,cg05940691,cg06186155,cg07050692,cg07233230,cg07249742,cg08217163,cg08578568,cg08979895,cg09781994,cg09854515,cg09952002,cg10002850,cg10055501,cg10134799,cg10397765,cg10552446,cg10682299,cg1…	ACTG1,ANGPT1,BCL11B,CAMK2D,CD83,CD96,CHD7,DOCK1,EGFR,ERBB4,EXO1,FYN,GALNT2,HDAC4,HOXB3,HOXB4,HOXB6,IL6,IREB2,IRF8,IRS2,ITGB5,ITPR1,KIF2C,KLF6,KYNU,MBP,MEIS1,PELI2,PIK3CB,PIK3R1,PITX2,PSMB1,SIX1,SLC11A2,SLC16A3,SLC7A11,TCF21,TNFSF4,TRAF3IP2
GO Biological Process	GO:0060425	lung morphogenesis	210	1.15745e-13	1.20838e-09	5.75417e-12	8.69539	2.41507	21	0.00887895	0.0772059	591	0.0258077	1	0.455892	4.68841	0.639876	3	37	0.00961539	0.0810811	cg00275503,cg01733176,cg01951086,cg02725370,cg03943773,cg03972665,cg05581451,cg08578568,cg08979895,cg09781994,cg09854515,cg10055501,cg10682299,cg13891220,cg17242937,cg19304088,cg19370653,cg21029045,cg24005685,cg24925400,cg26708319	FOXF1,PITX2,TCF21
GO Biological Process	GO:0060348	bone development	211	1.20776e-13	1.26091e-09	5.97586e-12	5.62986	5.1511	29	0.0189379	0.106618	1465	0.138677	1	0.988247	2.01126	1.9888	4	115	0.0128205	0.0347826	cg01407254,cg01593673,cg01733176,cg01951086,cg02725370,cg02749463,cg03943773,cg03972665,cg04531363,cg04800503,cg05581451,cg06186155,cg08979895,cg09781994,cg09854515,cg09952002,cg10055501,cg10682299,cg12570134,cg13609544,cg13891220,cg17242937,cg19304088,cg19370653,cg21029045,cg23014425,cg24005685,cg24925400,cg26708319	AXIN2,CYP26B1,HOXB4,PITX2
GO Biological Process	GO:0050789	regulation of biological process	212	1.22353e-13	1.27736e-09	6.0253e-12	1.2748	188.264	240	0.692148	0.882353	118	4.27495e-05	0.446304	0.00378224	1.21486	161.335	196	9329	0.628205	0.0210098	cg00042059,cg00213301,cg00216138,cg00223767,cg00275503,cg00328597,cg00396667,cg00797500,cg01020413,cg01094891,cg01180552,cg01378062,cg01407254,cg01569664,cg01593673,cg01721569,cg01733176,cg01951086,cg02037307,cg02340615,cg02497558,cg02676167,cg02691343,cg02725370,cg02749463,cg02839802,cg02873421,cg03018496,cg03470939,cg03491895,cg03685843,cg03724752,cg03769939,cg03825234,cg03943773,cg03972665,cg0…	ABCG1,ABLIM2,ABRA,ACTG1,ACTN2,ADAM12,AKR1B10,ALCAM,ANGPT1,ANK2,ARHGAP15,ARHGAP20,ARHGEF16,ARNT2,ASB1,AXIN2,BANP,BASP1,BCL11B,BHLHE40,BRD9,C10orf90,CACNA1H,CAMK2D,CAPZB,CATSPER3,CBX4,CBX8,CCRN4L,CD83,CD96,CELF2,CHD7,CLIC4,CORT,CPEB4,CRABP1,CYP26B1,DAD1,DDX17,DHCR24,DLC1,DNAJB6,DOCK1,ECT2,EGFLAM,EGFR,EID3,ELFN1,ENPEP,EPHA3,EPHA4,ERBB4,EXT1,EYA4,F7,FAM120B,FASN,FOXF1,FOXK1,FOXL2,FOXQ1,FTO,FYN,GATA6,…
GO Biological Process	GO:0003007	heart morphogenesis	213	1.30536e-13	1.3628e-09	6.39812e-12	4.31094	8.58281	37	0.0315544	0.136029	144	0.000121123	1	0.0087814	3.65202	3.28585	12	190	0.0384615	0.0631579	cg00042059,cg00223767,cg01733176,cg01951086,cg02725370,cg03943773,cg03972665,cg04022561,cg05581451,cg07050692,cg08578568,cg08979895,cg09626054,cg09781994,cg09854515,cg10055501,cg10233830,cg10397765,cg10536898,cg10682299,cg12121765,cg13891220,cg14799457,cg16204205,cg17223170,cg17242937,cg18103859,cg19304088,cg19370653,cg20000602,cg21029045,cg24005685,cg24757937,cg24925400,cg26236177,cg26708319,cg2…	CHD7,DLC1,FOXF1,GATA6,ISL1,NCOR2,PITX2,RTN4,SIX1,TBX20,TBX5,WNT11
GO Biological Process	GO:0007423	sensory organ development	214	1.38805e-13	1.44913e-09	6.77163e-12	2.96198	19.2439	57	0.0707496	0.209559	206	0.00101249	1	0.0513127	2.28753	7.86874	18	455	0.0576923	0.0395604	cg00213301,cg00216138,cg00275503,cg01020413,cg01407254,cg01721569,cg01733176,cg01951086,cg02676167,cg02725370,cg03769939,cg03943773,cg03972665,cg04005843,cg05580512,cg05581451,cg05793013,cg07050692,cg07584669,cg07992457,cg08217163,cg08979895,cg09781994,cg09854515,cg10055501,cg10176070,cg10397765,cg10552446,cg10682299,cg11241663,cg11278107,cg11707035,cg12309653,cg12524725,cg12569835,cg13891220,cg1…	BCL11B,CHD7,CLIC4,CYP26B1,EYA4,FOXL2,GLI2,IRX5,LPCAT1,MEIS1,MEIS2,PITX2,PRDM16,PROM1,RPL38,SIX1,SLC7A11,TWIST2
GO Biological Process	GO:0030317	sperm motility	215	1.76749e-13	1.84526e-09	8.58262e-12	20.5643	0.632164	13	0.00232413	0.0477941	2683	0.457281	1	1	1.65211	0.605288	1	35	0.00320513	0.0285714	cg00396667,cg02037307,cg04101060,cg04223420,cg05171952,cg07274716,cg08206318,cg12622597,cg12673103,cg15922699,cg22488797,cg22827250,cg26509691	CATSPER3
GO Biological Process	GO:0048523	negative regulation of cellular process	216	1.85498e-13	1.9366e-09	8.96574e-12	1.6825	85.5867	144	0.314657	0.529412	58	1.25217e-06	0.0130727	0.000225391	1.63419	52.6255	86	3043	0.275641	0.0282616	cg00042059,cg00213301,cg00216138,cg00223767,cg00275503,cg00328597,cg00797500,cg01020413,cg01094891,cg01180552,cg01407254,cg01569664,cg01593673,cg01721569,cg01733176,cg01951086,cg02676167,cg02725370,cg02749463,cg02873421,cg03018496,cg03470939,cg03491895,cg03769939,cg03943773,cg03972665,cg03975844,cg04005843,cg04022561,cg04131890,cg04166294,cg04531363,cg04800503,cg04843555,cg05046272,cg05571619,cg0…	ABCG1,ACTN2,ANGPT1,ARNT2,ASB1,AXIN2,BASP1,BCL11B,BHLHE40,C10orf90,CAPZB,CBX4,CBX8,CLIC4,CPEB4,CYP26B1,DAD1,DHCR24,DLC1,DNAJB6,EGFR,EPHA4,ERBB4,FOXF1,FOXK1,FOXL2,FOXQ1,FYN,GATA6,GDNF,GLI2,HDAC4,HMGA2,HOXB3,HOXB4,HOXD8,HSPA1A,IL6,INHBB,IRF8,IRS2,IRX3,ISL1,LANCL2,LCOR,LPCAT1,MBP,MEIS1,MEIS2,MGMT,NABP1,NCOR2,NKD2,NR2F1,NR2F2,NRXN1,NTF3,NUAK2,PARK2,PIK3R1,PITX2,PRDM16,PSMB1,PTBP2,RPRM,RTN4,RUNX3,SATB2…
GO Biological Process	GO:0010605	negative regulation of macromolecule metabolic process	217	2.12421e-13	2.21768e-09	1.02197e-11	2.11354	44.4751	94	0.163511	0.345588	75	3.51164e-06	0.0366615	0.00048882	1.9535	25.595	50	1480	0.160256	0.0337838	cg00213301,cg00216138,cg00223767,cg00275503,cg00797500,cg01094891,cg01593673,cg01733176,cg01951086,cg02725370,cg02749463,cg02873421,cg03018496,cg03769939,cg03943773,cg03972665,cg04022561,cg04800503,cg04843555,cg05571619,cg05581451,cg05795849,cg06185532,cg06186155,cg07521394,cg08578568,cg08962888,cg08979895,cg09626054,cg09781994,cg09854515,cg09952002,cg10002850,cg10055501,cg10397765,cg10536898,cg1…	ASB1,BANP,BASP1,BHLHE40,CBX4,CBX8,DNAJB6,EGFR,FOXF1,FOXK1,FOXL2,FOXQ1,FYN,GATA6,GLI2,HDAC4,HMGA2,HOXB3,HOXB4,HOXD8,IL6,INHBB,IRF8,ISL1,LANCL2,LCOR,MEIS2,NCOR2,NR2F1,NR2F2,NTF3,PARK2,PITX2,PRDM16,PSMB1,PTBP2,RUNX3,SATB2,SIX1,SPOPL,TBX20,TCF21,TENM2,TIMP2,TNFSF4,TSHZ3,TWIST2,UFL1,WNT11,ZFHX3
GO Biological Process	GO:0048518	positive regulation of biological process	218	2.1405e-13	2.23468e-09	1.02508e-11	1.58691	101.455	161	0.372997	0.591912	112	3.57448e-05	0.373176	0.00333193	1.46547	64.1432	94	3709	0.301282	0.0253438	cg00213301,cg00216138,cg00223767,cg00275503,cg00328597,cg00396667,cg00797500,cg01094891,cg01180552,cg01378062,cg01407254,cg01569664,cg01593673,cg01733176,cg01951086,cg02037307,cg02340615,cg02497558,cg02725370,cg02749463,cg02839802,cg03018496,cg03491895,cg03825234,cg03943773,cg03972665,cg04005843,cg04022561,cg04098763,cg04101060,cg04131890,cg04166294,cg04223420,cg04531363,cg04800503,cg04843555,cg0…	ABCG1,ABLIM2,ABRA,ACTG1,ACTN2,ANGPT1,ANK2,ARHGEF16,ARNT2,AXIN2,BASP1,BCL11B,CACNA1H,CAMK2D,CD83,CHD7,CYP26B1,DDX17,DLC1,DOCK1,ECT2,EGFLAM,EGFR,EPHA3,EPHA4,ERBB4,F7,FASN,FOXF1,FOXK1,FOXL2,FYN,GATA6,GDNF,GLI2,HDAC4,HMGA2,HOXB1,HOXB4,HOXD3,HSPA1A,IKZF2,IL6,INHBB,IRF8,IRS2,IRX3,ISL1,ITPR1,KLF6,LANCL2,LPCAT1,MCF2L,MEIS2,MGMT,MTNR1A,NKD2,NR2F2,NRG3,NRXN1,NTF3,PARK2,PELI2,PIK3CB,PIK3R1,PITX1,PITX2,PRDM1…
GO Biological Process	GO:0031324	negative regulation of cellular metabolic process	219	2.34238e-13	2.44545e-09	1.11664e-11	2.11009	44.5478	94	0.163779	0.345588	99	1.50287e-05	0.156899	0.00158484	1.883	25.4913	48	1474	0.153846	0.0325645	cg00213301,cg00216138,cg00223767,cg00275503,cg00797500,cg01094891,cg01593673,cg01733176,cg01951086,cg02725370,cg02749463,cg02873421,cg03018496,cg03769939,cg03943773,cg03972665,cg04005843,cg04022561,cg04800503,cg04843555,cg05571619,cg05580512,cg05581451,cg05795849,cg06185532,cg06186155,cg08578568,cg08962888,cg08979895,cg09626054,cg09781994,cg09854515,cg09952002,cg10002850,cg10055501,cg10397765,cg1…	ASB1,BASP1,BHLHE40,CBX4,CBX8,DNAJB6,FOXF1,FOXK1,FOXL2,FOXQ1,GATA6,GLI2,HDAC4,HMGA2,HOXB3,HOXB4,HOXD8,IL6,INHBB,IRF8,ISL1,LANCL2,LCOR,LPCAT1,MEIS2,NCOR2,NR2F1,NR2F2,NTF3,PARK2,PITX2,PRDM16,PSMB1,PTBP2,RUNX3,SATB2,SIX1,SPOPL,TBX20,TCF21,TENM2,TIMP2,TNFSF4,TSHZ3,TWIST2,UFL1,WNT11,ZFHX3
GO Biological Process	GO:0055013	cardiac muscle cell development	220	2.36372e-13	2.46773e-09	1.12169e-11	9.77396	1.94394	19	0.00714684	0.0698529	2864	0.544337	1	1	1.28497	0.778227	1	45	0.00320513	0.0222222	cg01733176,cg01951086,cg02725370,cg03943773,cg03972665,cg05581451,cg08979895,cg09781994,cg09854515,cg10055501,cg10682299,cg13891220,cg17242937,cg19304088,cg19370653,cg21029045,cg24005685,cg24925400,cg26708319	PITX2
GO Biological Process	GO:0006928	cellular component movement	221	2.50281e-13	2.61293e-09	1.18232e-11	2.17599	40.9009	89	0.150371	0.327206	16	2.52527e-08	0.000263638	1.64774e-05	2.35415	20.3896	48	1179	0.153846	0.0407125	cg00042059,cg00328597,cg00396667,cg01378062,cg01733176,cg01951086,cg02037307,cg02691343,cg02725370,cg03018496,cg03470939,cg03491895,cg03769939,cg03825234,cg03943773,cg03972665,cg04022561,cg04098763,cg04101060,cg04223420,cg04879211,cg05171952,cg05581451,cg05715751,cg05794556,cg07274716,cg07331478,cg08064683,cg08206318,cg08979895,cg09626054,cg09781994,cg09854515,cg10002850,cg10055501,cg10233830,cg1…	ABLIM2,ACTG1,ACTN2,ALCAM,ANGPT1,ANK2,ARHGEF16,BCL11B,CACNA1H,CAMK2D,CAPZB,CATSPER3,DOCK1,EGFR,ENPEP,EPHA3,EPHA4,ERBB4,EXT1,FAT1,FYN,GDNF,GLI2,IL6,ISL1,KIF2C,MYO1B,NR2F1,NR2F2,NRXN1,NTF3,PIK3CB,PIK3R1,PITX2,RTN4,RUNX3,SATB2,SEMA5A,SIX1,SLC16A3,SLC7A11,SLIT1,TBX20,TBX5,TENM2,TNS3,UNC5D,WWC1
GO Biological Process	GO:0001570	vasculogenesis	222	2.94275e-13	3.07223e-09	1.38389e-11	7.26888	3.16417	23	0.011633	0.0845588	621	0.0301135	1	0.506256	3.40139	1.17599	4	68	0.0128205	0.0588235	cg00797500,cg01733176,cg01951086,cg02725370,cg03943773,cg03972665,cg05581451,cg08578568,cg08979895,cg09781994,cg09854515,cg10055501,cg10233830,cg10584587,cg10682299,cg13891220,cg17242937,cg19304088,cg19370653,cg21029045,cg24005685,cg24925400,cg26708319	FOXF1,PITX2,QKI,TBX5
GO Biological Process	GO:0009798	axis specification	223	4.07081e-13	4.24993e-09	1.9058e-11	6.75672	3.55202	24	0.0130589	0.0882353	385	0.0107412	1	0.291267	3.75479	1.33163	5	77	0.0160256	0.0649351	cg01733176,cg01951086,cg02725370,cg03943773,cg03972665,cg04531363,cg04843555,cg05581451,cg08979895,cg09781994,cg09854515,cg10055501,cg10682299,cg11375458,cg13891220,cg17242937,cg19304088,cg19370653,cg21029045,cg21818470,cg23217463,cg24005685,cg24925400,cg26708319	AXIN2,BASP1,HOXB6,HOXD8,PITX2
GO Biological Process	GO:0045638	negative regulation of myeloid cell differentiation	224	5.063e-13	5.28577e-09	2.35972e-11	8.64051	2.31468	20	0.00850985	0.0735294	393	0.0113189	1	0.300685	3.70665	1.34893	5	78	0.0160256	0.0641026	cg00213301,cg00216138,cg01020413,cg01721569,cg02676167,cg08217163,cg10552446,cg11241663,cg11707035,cg12309653,cg12524725,cg12569835,cg16664523,cg17356718,cg18675617,cg18736431,cg19449565,cg20298668,cg25008444,cg25372239	MEIS1,MEIS2,PIK3R1,PRDM16,TWIST2
GO Biological Process	GO:0048592	eye morphogenesis	225	5.37998e-13	5.6167e-09	2.49631e-11	4.91792	6.30348	31	0.0231745	0.113971	1054	0.0773214	1	0.765878	2.20701	2.26551	5	131	0.0160256	0.0381679	cg01020413,cg01721569,cg01733176,cg01951086,cg02676167,cg02725370,cg03943773,cg03972665,cg05581451,cg05793013,cg07584669,cg08217163,cg08979895,cg09781994,cg09854515,cg10055501,cg10176070,cg10552446,cg10682299,cg11241663,cg11278107,cg13891220,cg16243532,cg17242937,cg18675617,cg19304088,cg19370653,cg21029045,cg24005685,cg24925400,cg26708319	FOXL2,IRX5,MEIS1,PITX2,PROM1
GO Biological Process	GO:0003281	ventricular septum development	226	6.07556e-13	6.34288e-09	2.80658e-11	7.96013	2.63815	21	0.00969907	0.0772059	744	0.0380243	1	0.533567	4.03421	0.74364	3	43	0.00961539	0.0697674	cg00223767,cg01733176,cg01951086,cg02725370,cg03943773,cg03972665,cg05581451,cg08979895,cg09781994,cg09854515,cg10055501,cg10233830,cg10682299,cg13891220,cg17242937,cg19304088,cg19370653,cg21029045,cg24005685,cg24925400,cg26708319	PITX2,TBX5,WNT11
GO Biological Process	GO:0014033	neural crest cell differentiation	227	7.20283e-13	7.51975e-09	3.31267e-11	6.24062	4.00601	25	0.014728	0.0919118	610	0.0273654	1	0.468353	3.50447	1.1414	4	66	0.0128205	0.0606061	cg01733176,cg01951086,cg02725370,cg03491895,cg03943773,cg03972665,cg04022561,cg05581451,cg08979895,cg09781994,cg09854515,cg10055501,cg10536898,cg10682299,cg13891220,cg17223170,cg17242937,cg19304088,cg19370653,cg21029045,cg23495453,cg24005685,cg24925400,cg26708319,cg27360685	ERBB4,GDNF,ISL1,PITX2
GO Biological Process	GO:0055006	cardiac cell development	228	7.4414e-13	7.76883e-09	3.40738e-11	9.14423	2.07781	19	0.00763902	0.0698529	2895	0.560001	1	1	1.23029	0.812815	1	47	0.00320513	0.0212766	cg01733176,cg01951086,cg02725370,cg03943773,cg03972665,cg05581451,cg08979895,cg09781994,cg09854515,cg10055501,cg10682299,cg13891220,cg17242937,cg19304088,cg19370653,cg21029045,cg24005685,cg24925400,cg26708319	PITX2
GO Biological Process	GO:0021612	facial nerve structural organization	229	7.57176e-13	7.90491e-09	3.45193e-11	109.525	0.0639121	7	0.000234971	0.0257353	231	0.00174811	1	0.0790053	28.9119	0.0691758	2	4	0.00641026	0.5	cg02497558,cg02873421,cg16787431,cg17616537,cg19986012,cg21853871,cg22660933	HOXB1,HOXB2
GO Biological Process	GO:0003231	cardiac ventricle development	230	1.05662e-12	1.10311e-08	4.79615e-11	5.58662	4.83298	27	0.0177683	0.0992647	316	0.00581579	1	0.192142	3.69088	1.62563	6	94	0.0192308	0.0638298	cg00223767,cg01733176,cg01951086,cg02725370,cg03943773,cg03972665,cg04022561,cg05581451,cg08578568,cg08979895,cg09626054,cg09781994,cg09854515,cg10055501,cg10233830,cg10536898,cg10682299,cg13891220,cg17223170,cg17242937,cg19304088,cg19370653,cg21029045,cg24005685,cg24925400,cg26708319,cg27360685	FOXF1,ISL1,PITX2,TBX20,TBX5,WNT11
GO Biological Process	GO:0051146	striated muscle cell differentiation	231	1.29519e-12	1.35218e-08	5.85359e-11	4.91984	6.09776	30	0.0224182	0.110294	329	0.00677424	1	0.214964	2.89119	2.76703	8	160	0.025641	0.05	cg01733176,cg01951086,cg02725370,cg03470939,cg03825234,cg03943773,cg03972665,cg04022561,cg05581451,cg05715751,cg08979895,cg09781994,cg09854515,cg10055501,cg10233830,cg10536898,cg10682299,cg13891220,cg14799457,cg16204205,cg17223170,cg17242937,cg19304088,cg19370653,cg21029045,cg24005685,cg24925400,cg26708319,cg27158677,cg27360685	ACTG1,ADAM12,CACNA1H,CAPZB,GATA6,ISL1,PITX2,TBX5
GO Biological Process	GO:0009892	negative regulation of metabolic process	232	1.37789e-12	1.43851e-08	6.20048e-11	2.02425	47.425	96	0.174357	0.352941	96	1.20209e-05	0.125498	0.00130727	1.85356	27.5147	51	1591	0.163462	0.0320553	cg00213301,cg00216138,cg00223767,cg00275503,cg00797500,cg01094891,cg01593673,cg01733176,cg01951086,cg02725370,cg02749463,cg02873421,cg03018496,cg03769939,cg03943773,cg03972665,cg04005843,cg04022561,cg04800503,cg04843555,cg05571619,cg05580512,cg05581451,cg05795849,cg06185532,cg06186155,cg07521394,cg08578568,cg08962888,cg08979895,cg09626054,cg09781994,cg09854515,cg09952002,cg10002850,cg10055501,cg1…	ASB1,BANP,BASP1,BHLHE40,CBX4,CBX8,DNAJB6,EGFR,FOXF1,FOXK1,FOXL2,FOXQ1,FYN,GATA6,GLI2,HDAC4,HMGA2,HOXB3,HOXB4,HOXD8,IL6,INHBB,IRF8,ISL1,LANCL2,LCOR,LPCAT1,MEIS2,NCOR2,NR2F1,NR2F2,NTF3,PARK2,PITX2,PRDM16,PSMB1,PTBP2,RUNX3,SATB2,SIX1,SPOPL,TBX20,TCF21,TENM2,TIMP2,TNFSF4,TSHZ3,TWIST2,UFL1,WNT11,ZFHX3
GO Biological Process	GO:0001539	ciliary or bacterial-type flagellar motility	233	1.90441e-12	1.9882e-08	8.53307e-11	16.9727	0.765938	13	0.00281595	0.0477941	2359	0.342266	1	1	2.40932	0.415055	1	24	0.00320513	0.0416667	cg00396667,cg02037307,cg04101060,cg04223420,cg05171952,cg07274716,cg08206318,cg12622597,cg12673103,cg15922699,cg22488797,cg22827250,cg26509691	CATSPER3
GO Biological Process	GO:0048519	negative regulation of biological process	234	1.921e-12	2.00552e-08	8.5706e-11	1.61522	91.6282	148	0.336868	0.544118	55	1.07574e-06	0.0112308	0.000204196	1.60234	57.4159	92	3320	0.294872	0.0277108	cg00042059,cg00213301,cg00216138,cg00223767,cg00275503,cg00328597,cg00797500,cg01020413,cg01094891,cg01180552,cg01407254,cg01569664,cg01593673,cg01721569,cg01733176,cg01951086,cg02676167,cg02725370,cg02749463,cg02873421,cg03018496,cg03470939,cg03491895,cg03769939,cg03943773,cg03972665,cg03975844,cg04005843,cg04022561,cg04131890,cg04166294,cg04531363,cg04800503,cg04843555,cg05046272,cg05571619,cg0…	ABCG1,ACTN2,ANGPT1,ARNT2,ASB1,AXIN2,BANP,BASP1,BCL11B,BHLHE40,C10orf90,CAPZB,CBX4,CBX8,CD83,CLIC4,CPEB4,CYP26B1,DAD1,DHCR24,DLC1,DNAJB6,EGFR,EPHA4,ERBB4,FOXF1,FOXK1,FOXL2,FOXQ1,FYN,GATA6,GDNF,GLI2,GTF2I,HDAC4,HMGA2,HOXB3,HOXB4,HOXD8,HSPA1A,IL6,INHBB,IRF8,IRS2,IRX3,ISL1,ITPR1,LANCL2,LCOR,LPCAT1,MBP,MEIS1,MEIS2,MGMT,NABP1,NCOR2,NKD2,NR2F1,NR2F2,NRXN1,NTF3,NUAK2,PARK2,PIK3R1,PITX2,PRDM16,PSMB1,PTBP2…
GO Biological Process	GO:0065007	biological regulation	235	2.86933e-12	2.99559e-08	1.27472e-10	1.244	194.534	242	0.715198	0.889706	114	3.87385e-05	0.40443	0.00354763	1.20307	170.397	205	9853	0.657051	0.0208059	cg00042059,cg00213301,cg00216138,cg00223767,cg00275503,cg00328597,cg00396667,cg00797500,cg01020413,cg01094891,cg01180552,cg01378062,cg01407254,cg01569664,cg01593673,cg01721569,cg01733176,cg01951086,cg02037307,cg02340615,cg02497558,cg02676167,cg02691343,cg02725370,cg02749463,cg02839802,cg02873421,cg03018496,cg03470939,cg03491895,cg03685843,cg03724752,cg03769939,cg03825234,cg03943773,cg03972665,cg0…	ABCG1,ABLIM2,ABRA,ACTG1,ACTN2,ADAM12,AKR1B10,ALCAM,ANGPT1,ANK2,ARHGAP15,ARHGAP20,ARHGEF16,ARNT2,ASB1,ATP11A,AXIN2,BANP,BASP1,BCL11B,BHLHE40,BRD9,C10orf90,CACNA1H,CAMK2D,CAPZB,CATSPER3,CBX4,CBX8,CCRN4L,CD83,CD96,CELF2,CHD7,CLIC4,CORT,CPEB4,CRABP1,CYP26B1,DAD1,DDX17,DHCR24,DHRS9,DLC1,DNAJB6,DOCK1,ECT2,EGFLAM,EGFR,EID3,ELFN1,ENPEP,EPHA3,EPHA4,ERBB4,EXT1,EYA4,F7,FAM120B,FASN,FDX1,FOXF1,FOXK1,FOXL2,FO…
GO Biological Process	GO:0048486	parasympathetic nervous system development	236	3.00018e-12	3.13219e-08	1.3272e-10	19.3816	0.619143	12	0.00227626	0.0441177	139	0.000103024	1	0.00773789	15.4197	0.259409	4	15	0.0128205	0.266667	cg02497558,cg02873421,cg10397765,cg16787431,cg17616537,cg18103859,cg19986012,cg21853871,cg22660933,cg23495453,cg24757937,cg26236177	GDNF,HOXB1,HOXB2,SIX1
GO Biological Process	GO:0035051	cardiocyte differentiation	237	3.25852e-12	3.40189e-08	1.4354e-10	5.55115	4.68371	26	0.0172195	0.0955882	1178	0.0901757	1	0.79918	2.36015	1.69481	4	98	0.0128205	0.0408163	cg01733176,cg01951086,cg02725370,cg03943773,cg03972665,cg04022561,cg05581451,cg08979895,cg09781994,cg09854515,cg10055501,cg10233830,cg10536898,cg10682299,cg13891220,cg14799457,cg16204205,cg17223170,cg17242937,cg19304088,cg19370653,cg21029045,cg24005685,cg24925400,cg26708319,cg27360685	GATA6,ISL1,PITX2,TBX5
GO Biological Process	GO:0021783	preganglionic parasympathetic nervous system development	238	4.33316e-12	4.52381e-08	1.90076e-10	22.8345	0.481728	11	0.00177106	0.0404412	220	0.00128821	1	0.0611312	13.3439	0.224821	3	13	0.00961539	0.230769	cg02497558,cg02873421,cg10397765,cg16787431,cg17616537,cg18103859,cg19986012,cg21853871,cg22660933,cg24757937,cg26236177	HOXB1,HOXB2,SIX1
GO Biological Process	GO:0048522	positive regulation of cellular process	239	5.61229e-12	5.85923e-08	2.45156e-10	1.59509	92.7844	148	0.341119	0.544118	191	0.000774177	1	0.0423163	1.3984	57.2084	80	3308	0.25641	0.0241838	cg00213301,cg00216138,cg00223767,cg00275503,cg00396667,cg00797500,cg01094891,cg01180552,cg01378062,cg01407254,cg01569664,cg01593673,cg01733176,cg01951086,cg02037307,cg02340615,cg02497558,cg02725370,cg02749463,cg02839802,cg03018496,cg03491895,cg03825234,cg03943773,cg03972665,cg04022561,cg04098763,cg04101060,cg04131890,cg04166294,cg04223420,cg04531363,cg04800503,cg04879211,cg05171952,cg05516295,cg0…	ABLIM2,ABRA,ANGPT1,ARHGEF16,ARNT2,AXIN2,BCL11B,CACNA1H,CD83,CYP26B1,DDX17,DLC1,ECT2,EGFLAM,EGFR,EPHA3,EPHA4,ERBB4,F7,FASN,FOXF1,FOXK1,FOXL2,FYN,GATA6,GDNF,GLI2,HDAC4,HMGA2,HOXB1,HOXB4,HOXD3,HSPA1A,IKZF2,IL6,INHBB,IRF8,IRS2,IRX3,ISL1,KLF6,LANCL2,MCF2L,MEIS2,MGMT,MTNR1A,NKD2,NR2F2,NRG3,NRXN1,NTF3,PARK2,PELI2,PIK3CB,PIK3R1,PITX1,PITX2,PRDM16,PROM1,PSMB1,SATB2,SIX1,SLC30A9,SPHK1,TBX20,TBX5,TCF21,TENM…
GO Biological Process	GO:0048699	generation of neurons	240	6.23385e-12	6.50815e-08	2.71173e-10	1.98409	47.8809	95	0.176033	0.349265	37	2.51561e-07	0.00262629	7.09809e-05	2.25482	19.9572	45	1154	0.144231	0.0389948	cg00042059,cg00223767,cg01020413,cg01094891,cg01180552,cg01378062,cg01593673,cg01721569,cg01733176,cg01951086,cg02676167,cg02691343,cg02725370,cg02749463,cg02873421,cg03018496,cg03470939,cg03491895,cg03769939,cg03825234,cg03943773,cg03972665,cg04022561,cg04166294,cg04800503,cg05581451,cg05715751,cg05793013,cg06088745,cg06186155,cg07331478,cg07584669,cg07984286,cg08217163,cg08962888,cg08979895,cg0…	ABLIM2,ACTG1,ALCAM,ANK2,BCL11B,CACNA1H,CAPZB,DOCK1,ECT2,EGFR,EPHA3,EPHA4,ERBB4,EXT1,FYN,GDNF,GLI2,HMGA2,HOXB3,HOXD3,IL6,IRX3,IRX5,ISL1,MBP,MEIS1,NR2F1,NR2F2,NRXN1,NTF3,PITX2,PROM1,RTN4,RUNX3,SATB2,SEMA5A,SIX1,SLC11A2,SLIT1,TBX20,TENM2,TIMP2,UNC5D,WNT11,ZNF536
GO Biological Process	GO:0060541	respiratory system development	241	6.61432e-12	6.90535e-08	2.86529e-10	4.0695	8.35484	34	0.0307163	0.125	127	7.23127e-05	0.754945	0.00594445	3.85492	3.11291	12	180	0.0384615	0.0666667	cg00223767,cg00275503,cg01094891,cg01733176,cg01951086,cg02725370,cg03943773,cg03972665,cg04843555,cg04879211,cg05581451,cg05794556,cg07050692,cg08578568,cg08979895,cg09781994,cg09854515,cg10055501,cg10233830,cg10682299,cg13891220,cg14799457,cg16204205,cg16564132,cg17242937,cg17695537,cg17975443,cg19304088,cg19370653,cg21029045,cg24005685,cg24925400,cg25900280,cg26708319	BASP1,CHD7,FOXF1,GATA6,GLI2,PITX2,TBX4,TBX5,TCF21,TNS3,TSHZ3,WNT11
GO Biological Process	GO:0048539	bone marrow development	242	1.09298e-11	1.14107e-07	4.71518e-10	48.3264	0.165541	8	0.000608607	0.0294118	1211	0.0993927	1	0.856862	9.63729	0.103764	1	6	0.00320513	0.166667	cg01593673,cg02749463,cg04800503,cg06186155,cg09952002,cg12570134,cg13609544,cg23014425	HOXB4
GO Biological Process	GO:0007584	response to nutrient	243	1.14714e-11	1.19761e-07	4.92845e-10	5.74579	4.17697	24	0.0153565	0.0882353	613	0.0281978	1	0.480236	2.60859	2.30009	6	133	0.0192308	0.0451128	cg01733176,cg01951086,cg02725370,cg03943773,cg03972665,cg05581451,cg06120979,cg06905499,cg08979895,cg09781994,cg09854515,cg10055501,cg10682299,cg13891220,cg17069828,cg17242937,cg19304088,cg19370653,cg19826115,cg21029045,cg21199629,cg24005685,cg24925400,cg26708319	DAD1,F7,KYNU,MGMT,PITX2,TNFRSF11B
GO Biological Process	GO:0030324	lung development	244	1.27152e-11	1.32746e-07	5.44042e-10	4.20449	7.61091	32	0.0279813	0.117647	175	0.000413211	1	0.024651	3.68304	2.71515	10	157	0.0320513	0.0636943	cg00223767,cg00275503,cg01094891,cg01733176,cg01951086,cg02725370,cg03943773,cg03972665,cg04879211,cg05581451,cg05794556,cg08578568,cg08979895,cg09781994,cg09854515,cg10055501,cg10233830,cg10682299,cg13891220,cg14799457,cg16204205,cg16564132,cg17242937,cg17695537,cg17975443,cg19304088,cg19370653,cg21029045,cg24005685,cg24925400,cg25900280,cg26708319	FOXF1,GATA6,GLI2,PITX2,TBX4,TBX5,TCF21,TNS3,TSHZ3,WNT11
GO Biological Process	GO:0008585	female gonad development	245	1.49749e-11	1.56338e-07	6.38114e-10	6.30418	3.48975	22	0.0128299	0.0808824	967	0.0662945	1	0.715734	2.62835	1.52187	4	88	0.0128205	0.0454546	cg01733176,cg01951086,cg02725370,cg02839802,cg03943773,cg03972665,cg05581451,cg08979895,cg09781994,cg09854515,cg10055501,cg10682299,cg13891220,cg16243532,cg17242937,cg17695537,cg19304088,cg19370653,cg21029045,cg24005685,cg24925400,cg26708319	DMC1,FOXL2,INHBB,PITX2
GO Biological Process	GO:0044260	cellular macromolecule metabolic process	246	1.54354e-11	1.61146e-07	6.55064e-10	1.41003	133.33	188	0.490184	0.691176	249	0.00239249	1	0.100311	1.2271	106.755	131	6173	0.419872	0.0212214	cg00213301,cg00216138,cg00223767,cg00275503,cg00396667,cg00797500,cg01020413,cg01094891,cg01180552,cg01378062,cg01593673,cg01721569,cg01733176,cg01951086,cg02037307,cg02340615,cg02497558,cg02676167,cg02725370,cg02749463,cg02839802,cg02873421,cg03018496,cg03491895,cg03724752,cg03769939,cg03943773,cg03972665,cg03975844,cg04101060,cg04131890,cg04166294,cg04223420,cg04531363,cg04554613,cg04800503,cg0…	ABRA,ADARB2,ARNT2,ASB1,AXIN2,B3GALNT1,BANP,BCL11B,BHLHE40,BRD9,CAMK2D,CBX4,CBX8,CCRN4L,CELF2,CHD7,DAD1,DDX17,DMC1,DNAJB6,EGFLAM,EGFR,EID3,ENPEP,ENSG00000115128,EPHA3,EPHA4,ERBB4,EXO1,EXOC2,EXOC3,EXT1,EYA4,F7,FAM120B,FBXO25,FOXF1,FOXK1,FOXL2,FOXQ1,FTO,FUT9,FYN,GALNT13,GALNT2,GATA6,GLI2,GTF2I,GTF2IRD1,H2AFY,HDAC4,HMGA2,HOXB1,HOXB2,HOXB3,HOXB4,HOXB5,HOXB6,HOXD3,HOXD8,HSPA1A,IKZF2,IRF8,IRX3,IRX5,KLF6…
GO Biological Process	GO:0042475	odontogenesis of dentin-containing tooth	247	1.56163e-11	1.63034e-07	6.60058e-10	6.67562	3.14578	21	0.0115654	0.0772059	1390	0.124767	1	0.9371	2.44326	1.22787	3	71	0.00961539	0.0422535	cg01733176,cg01951086,cg02725370,cg03943773,cg03972665,cg05581451,cg08979895,cg09781994,cg09854515,cg10055501,cg10682299,cg13891220,cg17242937,cg17695537,cg18181923,cg19304088,cg19370653,cg21029045,cg24005685,cg24925400,cg26708319	BCL11B,GLI2,PITX2
GO Biological Process	GO:0055001	muscle cell development	248	1.63093e-11	1.70269e-07	6.86568e-10	5.94111	3.87133	23	0.0142328	0.0845588	1296	0.111841	1	0.900943	2.18203	1.83316	4	106	0.0128205	0.0377359	cg01733176,cg01951086,cg02725370,cg03470939,cg03943773,cg03972665,cg05581451,cg05715751,cg08979895,cg09781994,cg09854515,cg10055501,cg10682299,cg13891220,cg17242937,cg19304088,cg19370653,cg21029045,cg23246828,cg24005685,cg24925400,cg26708319,cg27028281	ACTG1,ANK2,CAPZB,PITX2
GO Biological Process	GO:0007368	determination of left/right symmetry	249	1.76359e-11	1.84119e-07	7.39434e-10	6.63117	3.16686	21	0.0116429	0.0772059	1762	0.195286	1	1	1.97126	1.52187	3	88	0.00961539	0.0340909	cg01733176,cg01951086,cg02725370,cg03943773,cg03972665,cg05581451,cg08578568,cg08979895,cg09626054,cg09781994,cg09854515,cg10055501,cg10682299,cg13891220,cg17242937,cg19304088,cg19370653,cg21029045,cg24005685,cg24925400,cg26708319	FOXF1,PITX2,TBX20
GO Biological Process	GO:0022008	neurogenesis	250	1.80147e-11	1.88073e-07	7.52292e-10	1.93735	49.5521	96	0.182177	0.352941	47	5.18806e-07	0.00541633	0.000115241	2.17311	21.1678	46	1224	0.147436	0.0375817	cg00042059,cg00223767,cg01020413,cg01094891,cg01180552,cg01378062,cg01593673,cg01721569,cg01733176,cg01951086,cg02676167,cg02691343,cg02725370,cg02749463,cg02873421,cg03018496,cg03470939,cg03491895,cg03769939,cg03825234,cg03943773,cg03972665,cg04022561,cg04166294,cg04800503,cg05581451,cg05715751,cg05793013,cg06088745,cg06186155,cg07331478,cg07584669,cg07984286,cg08217163,cg08962888,cg08979895,cg0…	ABLIM2,ACTG1,ALCAM,ANK2,BCL11B,CACNA1H,CAPZB,DOCK1,ECT2,EGFR,EPHA3,EPHA4,ERBB4,EXT1,FYN,GDNF,GLI2,HMGA2,HOXB3,HOXD3,IL6,IRX3,IRX5,ISL1,MBP,MEIS1,NR2F1,NR2F2,NRXN1,NTF3,PITX2,PRDM16,PROM1,RTN4,RUNX3,SATB2,SEMA5A,SIX1,SLC11A2,SLIT1,TBX20,TENM2,TIMP2,UNC5D,WNT11,ZNF536
GO Biological Process	GO:0030323	respiratory tube development	251	2.17429e-11	2.26996e-07	9.04368e-10	4.11622	7.77412	32	0.0285813	0.117647	178	0.000479873	1	0.0281454	3.61398	2.76703	10	160	0.0320513	0.0625	cg00223767,cg00275503,cg01094891,cg01733176,cg01951086,cg02725370,cg03943773,cg03972665,cg04879211,cg05581451,cg05794556,cg08578568,cg08979895,cg09781994,cg09854515,cg10055501,cg10233830,cg10682299,cg13891220,cg14799457,cg16204205,cg16564132,cg17242937,cg17695537,cg17975443,cg19304088,cg19370653,cg21029045,cg24005685,cg24925400,cg25900280,cg26708319	FOXF1,GATA6,GLI2,PITX2,TBX4,TBX5,TCF21,TNS3,TSHZ3,WNT11
GO Biological Process	GO:0060218	hematopoietic stem cell differentiation	252	2.97931e-11	3.1104e-07	1.23428e-09	42.5296	0.188104	8	0.00069156	0.0294118	1574	0.16012	1	1	5.78237	0.172939	1	10	0.00320513	0.1	cg01593673,cg02749463,cg04800503,cg06186155,cg09952002,cg12570134,cg13609544,cg23014425	HOXB4
GO Biological Process	GO:0009913	epidermal cell differentiation	253	3.53577e-11	3.69135e-07	1.45903e-09	6.0232	3.65254	22	0.0134285	0.0808824	1640	0.174556	1	1	1.83567	2.17904	4	126	0.0128205	0.031746	cg01733176,cg01951086,cg02725370,cg03769939,cg03943773,cg03972665,cg05581451,cg08979895,cg09781994,cg09854515,cg10055501,cg10682299,cg13891220,cg17242937,cg17695537,cg18181923,cg19304088,cg19370653,cg21029045,cg24005685,cg24925400,cg26708319	BCL11B,CLIC4,GLI2,PITX2
GO Biological Process	GO:0060284	regulation of cell development	254	4.48829e-11	4.68577e-07	1.84479e-09	2.47893	24.204	60	0.0889853	0.220588	86	7.17782e-06	0.0749364	0.000871354	2.70204	9.25226	25	535	0.0801282	0.046729	cg00042059,cg01020413,cg01094891,cg01180552,cg01378062,cg01593673,cg01721569,cg02676167,cg02749463,cg02873421,cg04022561,cg04166294,cg04531363,cg04800503,cg05793013,cg06088745,cg06185532,cg06186155,cg07331478,cg07584669,cg07984286,cg08217163,cg08962888,cg09952002,cg10176070,cg10233830,cg10397765,cg10536898,cg10552446,cg11241663,cg11375458,cg11707035,cg11792671,cg12569835,cg12570134,cg16314733,cg1…	AXIN2,BCL11B,ECT2,EPHA3,EPHA4,FYN,GDNF,GLI2,HDAC4,HMGA2,HOXB3,HOXD3,IL6,IRX3,ISL1,MBP,MEIS1,NTF3,RTN4,SIX1,SLIT1,TBX5,TIMP2,ZFHX3,ZNF536
GO Biological Process	GO:0014031	mesenchymal cell development	255	6.7836e-11	7.08208e-07	2.77729e-09	4.63665	5.82317	27	0.0214087	0.0992647	356	0.00898481	1	0.263487	3.36837	1.78128	6	103	0.0192308	0.0582524	cg00042059,cg01733176,cg01951086,cg02725370,cg03491895,cg03943773,cg03972665,cg04022561,cg05581451,cg08979895,cg09781994,cg09854515,cg10055501,cg10536898,cg10682299,cg13891220,cg17131837,cg17223170,cg17242937,cg19304088,cg19370653,cg21029045,cg23495453,cg24005685,cg24925400,cg26708319,cg27360685	ERBB4,GDNF,HMGA2,ISL1,PITX2,RTN4
GO Biological Process	GO:0055002	striated muscle cell development	256	7.09773e-11	7.41003e-07	2.89454e-09	6.13982	3.4203	21	0.0125746	0.0772059	1903	0.226706	1	1	1.82601	1.64292	3	95	0.00961539	0.031579	cg01733176,cg01951086,cg02725370,cg03470939,cg03943773,cg03972665,cg05581451,cg05715751,cg08979895,cg09781994,cg09854515,cg10055501,cg10682299,cg13891220,cg17242937,cg19304088,cg19370653,cg21029045,cg24005685,cg24925400,cg26708319	ACTG1,CAPZB,PITX2
GO Biological Process	GO:0009855	determination of bilateral symmetry	257	7.32734e-11	7.64975e-07	2.97656e-09	6.12895	3.42636	21	0.0125969	0.0772059	1894	0.222156	1	1	1.84544	1.62563	3	94	0.00961539	0.0319149	cg01733176,cg01951086,cg02725370,cg03943773,cg03972665,cg05581451,cg08578568,cg08979895,cg09626054,cg09781994,cg09854515,cg10055501,cg10682299,cg13891220,cg17242937,cg19304088,cg19370653,cg21029045,cg24005685,cg24925400,cg26708319	FOXF1,PITX2,TBX20
GO Biological Process	GO:0048738	cardiac muscle tissue development	258	8.41397e-11	8.78419e-07	3.40472e-09	4.59117	5.88085	27	0.0216208	0.0992647	1054	0.0773214	1	0.765878	2.20701	2.26551	5	131	0.0160256	0.0381679	cg01733176,cg01951086,cg02725370,cg03943773,cg03972665,cg04022561,cg05581451,cg08979895,cg09626054,cg09781994,cg09854515,cg10055501,cg10233830,cg10536898,cg10682299,cg13891220,cg14799457,cg16204205,cg17223170,cg17242937,cg19304088,cg19370653,cg21029045,cg24005685,cg24925400,cg26708319,cg27360685	GATA6,ISL1,PITX2,TBX20,TBX5
GO Biological Process	GO:0045165	cell fate commitment	259	9.35256e-11	9.76407e-07	3.76991e-09	3.42718	10.796	37	0.0396914	0.136029	239	0.00185872	1	0.0811925	2.83956	3.87384	11	224	0.0352564	0.0491071	cg00223767,cg00396667,cg01407254,cg02037307,cg03018496,cg03491895,cg04022561,cg04101060,cg04223420,cg05171952,cg05516295,cg07274716,cg08206318,cg09510752,cg10397765,cg10536898,cg11291003,cg12363903,cg12622597,cg12673103,cg14799457,cg15922699,cg16204205,cg17223170,cg17695537,cg17826834,cg18103859,cg22192489,cg22488797,cg22827250,cg23162479,cg23495453,cg24757937,cg25961952,cg26236177,cg26509691,cg2…	CYP26B1,ERBB4,GATA6,GDNF,GLI2,ISL1,NR2F2,NTF3,PITX1,SIX1,WNT11
GO Biological Process	GO:0043170	macromolecule metabolic process	260	1.12396e-10	1.17341e-06	4.51313e-09	1.36115	143.261	195	0.526696	0.716912	268	0.00332643	1	0.129582	1.20235	117.27	141	6781	0.451923	0.0207934	cg00213301,cg00216138,cg00223767,cg00275503,cg00396667,cg00734931,cg00797500,cg01020413,cg01094891,cg01180552,cg01378062,cg01593673,cg01721569,cg01733176,cg01951086,cg02037307,cg02340615,cg02497558,cg02676167,cg02725370,cg02749463,cg02839802,cg02873421,cg03018496,cg03491895,cg03709468,cg03724752,cg03769939,cg03825234,cg03943773,cg03972665,cg03975844,cg04101060,cg04131890,cg04166294,cg04223420,cg0…	ABCG1,ABRA,ADAM12,ADAMTS16,ADARB2,ANGPT1,ARNT2,ASB1,AXIN2,B3GALNT1,BANP,BCL11B,BHLHE40,BRD9,CAMK2D,CBX4,CBX8,CCRN4L,CELF2,CHD7,CTSO,DAD1,DDX17,DHCR24,DMC1,DNAJB6,EGFLAM,EGFR,EID3,ENPEP,ENSG00000115128,EPHA3,EPHA4,ERBB4,EXO1,EXOC2,EXOC3,EXT1,EYA4,F7,FAM120B,FBXO25,FOXF1,FOXK1,FOXL2,FOXQ1,FTO,FUT9,FYN,GALNT13,GALNT2,GATA6,GLI2,GTF2I,GTF2IRD1,H2AFY,HDAC4,HMGA2,HOXB1,HOXB2,HOXB3,HOXB4,HOXB5,HOXB6,HOX…
GO Biological Process	GO:0048754	branching morphogenesis of an epithelial tube	261	1.13574e-10	1.18571e-06	4.54295e-09	4.08742	7.3396	30	0.0269838	0.110294	217	0.00121677	1	0.0585396	3.46942	2.59409	9	150	0.0288462	0.06	cg00275503,cg01733176,cg01951086,cg02725370,cg03769939,cg03943773,cg03972665,cg05581451,cg08578568,cg08979895,cg09626054,cg09781994,cg09854515,cg10055501,cg10397765,cg10682299,cg13891220,cg17242937,cg17695537,cg18103859,cg19304088,cg19370653,cg21029045,cg22744783,cg23495453,cg24005685,cg24757937,cg24925400,cg26236177,cg26708319	CLIC4,FOXF1,GDNF,GLI2,PITX2,SEMA5A,SIX1,TBX20,TCF21
GO Biological Process	GO:0009799	specification of symmetry	262	1.33916e-10	1.39808e-06	5.33619e-09	5.92609	3.54365	21	0.0130281	0.0772059	1903	0.226706	1	1	1.82601	1.64292	3	95	0.00961539	0.031579	cg01733176,cg01951086,cg02725370,cg03943773,cg03972665,cg05581451,cg08578568,cg08979895,cg09626054,cg09781994,cg09854515,cg10055501,cg10682299,cg13891220,cg17242937,cg19304088,cg19370653,cg21029045,cg24005685,cg24925400,cg26708319	FOXF1,PITX2,TBX20
GO Biological Process	GO:0002011	morphogenesis of an epithelial sheet	263	1.42187e-10	1.48443e-06	5.64422e-09	10.4919	1.33436	14	0.00490573	0.0514706	436	0.0161013	1	0.385544	5.59584	0.536112	3	31	0.00961539	0.0967742	cg01593673,cg02749463,cg02873421,cg04800503,cg06186155,cg09626054,cg09952002,cg12570134,cg13609544,cg16787431,cg17616537,cg19986012,cg21853871,cg23014425	HOXB2,HOXB4,TBX20
GO Biological Process	GO:0048565	digestive tract development	264	1.59571e-10	1.66592e-06	6.3103e-09	4.63132	5.61395	26	0.0206395	0.0955882	289	0.00405008	1	0.146307	3.48936	2.0061	7	116	0.0224359	0.0603448	cg00223767,cg00275503,cg01733176,cg01951086,cg02725370,cg03943773,cg03972665,cg05581451,cg08578568,cg08979895,cg09781994,cg09854515,cg10002850,cg10055501,cg10682299,cg13891220,cg14799457,cg16204205,cg17242937,cg17695537,cg19304088,cg19370653,cg21029045,cg24005685,cg24925400,cg26708319	EGFR,FOXF1,GATA6,GLI2,PITX2,TCF21,WNT11
GO Biological Process	GO:0051093	negative regulation of developmental process	265	1.72913e-10	1.80522e-06	6.81214e-09	2.52762	21.7596	55	0.0799985	0.202206	68	2.39416e-06	0.024995	0.000367574	2.67614	10.4628	28	605	0.0897436	0.046281	cg00042059,cg00213301,cg00216138,cg00223767,cg01020413,cg01094891,cg01180552,cg01721569,cg02676167,cg04022561,cg04166294,cg04531363,cg05046272,cg05793013,cg06041695,cg06088745,cg06185532,cg07331478,cg07584669,cg07984286,cg08149459,cg08217163,cg10176070,cg10233830,cg10397765,cg10536898,cg10552446,cg11241663,cg11707035,cg11792671,cg12309653,cg12524725,cg12569835,cg13446584,cg16314733,cg16664523,cg1…	ABCG1,AXIN2,EPHA4,GLI2,GTF2I,HDAC4,HMGA2,IL6,IRX3,ISL1,MBP,MEIS1,MEIS2,NCOR2,PIK3R1,PRDM16,RTN4,SIX1,SLIT1,SRGN,TBX5,TNFRSF11B,TNFSF4,TWIST2,VASH1,WNT11,ZFHX3,ZNF536
GO Biological Process	GO:0016477	cell migration	266	2.59459e-10	2.70875e-06	1.01833e-08	2.44523	23.3107	57	0.0857013	0.209559	73	3.27617e-06	0.0342032	0.000468537	2.63262	10.6358	28	615	0.0897436	0.0455285	cg00042059,cg01378062,cg01733176,cg01951086,cg02725370,cg03018496,cg03491895,cg03943773,cg03972665,cg04022561,cg04098763,cg04879211,cg05581451,cg05794556,cg07331478,cg08064683,cg08979895,cg09626054,cg09781994,cg09854515,cg10002850,cg10055501,cg10233830,cg10397765,cg10536898,cg10682299,cg11650763,cg13891220,cg14115325,cg14336872,cg16243532,cg16314733,cg16531386,cg16564132,cg16664523,cg16860392,cg1…	ANGPT1,ARHGEF16,DOCK1,EGFR,ENPEP,EPHA3,EPHA4,ERBB4,FAT1,FYN,GDNF,IL6,ISL1,NR2F1,NR2F2,PIK3CB,PIK3R1,PITX2,RTN4,SATB2,SIX1,SLC16A3,SLC7A11,SLIT1,TBX20,TBX5,TNS3,WWC1
GO Biological Process	GO:0046545	development of primary female sexual characteristics	267	2.78715e-10	2.90978e-06	1.08981e-08	5.12914	4.48418	23	0.016486	0.0845588	726	0.0357029	1	0.513413	2.75351	1.81586	5	105	0.0160256	0.0476191	cg01733176,cg01951086,cg02725370,cg02839802,cg03943773,cg03972665,cg05581451,cg07050692,cg08979895,cg09781994,cg09854515,cg10055501,cg10682299,cg13891220,cg16243532,cg17242937,cg17695537,cg19304088,cg19370653,cg21029045,cg24005685,cg24925400,cg26708319	CHD7,DMC1,FOXL2,INHBB,PITX2
GO Biological Process	GO:0001764	neuron migration	268	3.12825e-10	3.26589e-06	1.21862e-08	4.48503	5.79707	26	0.0213127	0.0955882	383	0.0107292	1	0.292461	3.24245	1.85045	6	107	0.0192308	0.0560748	cg01733176,cg01951086,cg02725370,cg03018496,cg03943773,cg03972665,cg05581451,cg08979895,cg09626054,cg09781994,cg09854515,cg10055501,cg10682299,cg11650763,cg13891220,cg16860392,cg17242937,cg17826834,cg19304088,cg19370653,cg19429051,cg21029045,cg24005685,cg24925400,cg26236655,cg26708319	FYN,NR2F1,NR2F2,PITX2,SATB2,TBX20
GO Biological Process	GO:0008584	male gonad development	269	3.38257e-10	3.5314e-06	1.31279e-08	5.07718	4.53008	23	0.0166547	0.0845588	1376	0.120511	1	0.914339	2.12197	1.88504	4	109	0.0128205	0.0366973	cg00275503,cg01733176,cg01951086,cg02725370,cg03943773,cg03972665,cg05581451,cg08979895,cg09781994,cg09854515,cg10055501,cg10682299,cg13891220,cg14799457,cg16204205,cg17131837,cg17242937,cg19304088,cg19370653,cg21029045,cg24005685,cg24925400,cg26708319	GATA6,HMGA2,PITX2,TCF21
GO Biological Process	GO:0046660	female sex differentiation	270	3.51867e-10	3.67349e-06	1.36055e-08	5.06664	4.53949	23	0.0166893	0.0845588	771	0.0422682	1	0.572348	2.62835	1.90233	5	110	0.0160256	0.0454546	cg01733176,cg01951086,cg02725370,cg02839802,cg03943773,cg03972665,cg05581451,cg07050692,cg08979895,cg09781994,cg09854515,cg10055501,cg10682299,cg13891220,cg16243532,cg17242937,cg17695537,cg19304088,cg19370653,cg21029045,cg24005685,cg24925400,cg26708319	CHD7,DMC1,FOXL2,INHBB,PITX2
GO Biological Process	GO:0048762	mesenchymal cell differentiation	271	3.59144e-10	3.74947e-06	1.38357e-08	4.14672	6.75232	28	0.0248247	0.102941	289	0.00405008	1	0.146307	3.48936	2.0061	7	116	0.0224359	0.0603448	cg00042059,cg00275503,cg01733176,cg01951086,cg02725370,cg03491895,cg03943773,cg03972665,cg04022561,cg05581451,cg08979895,cg09781994,cg09854515,cg10055501,cg10536898,cg10682299,cg13891220,cg17131837,cg17223170,cg17242937,cg19304088,cg19370653,cg21029045,cg23495453,cg24005685,cg24925400,cg26708319,cg27360685	ERBB4,GDNF,HMGA2,ISL1,PITX2,RTN4,TCF21
GO Biological Process	GO:0048863	stem cell differentiation	272	3.9014e-10	4.07306e-06	1.49745e-08	3.25298	11.3742	37	0.0418169	0.136029	614	0.0283981	1	0.48286	2.10694	4.2716	9	247	0.0288462	0.0364372	cg00042059,cg00275503,cg01593673,cg01733176,cg01951086,cg02725370,cg02749463,cg03491895,cg03943773,cg03972665,cg04022561,cg04800503,cg05581451,cg06186155,cg08979895,cg09781994,cg09854515,cg09952002,cg10055501,cg10536898,cg10682299,cg12570134,cg13609544,cg13891220,cg17131837,cg17223170,cg17242937,cg19304088,cg19370653,cg21029045,cg23014425,cg23495453,cg24005685,cg24925400,cg25372239,cg26708319,cg2…	ERBB4,GDNF,HMGA2,HOXB4,ISL1,PITX2,PRDM16,RTN4,TCF21
GO Biological Process	GO:0035239	tube morphogenesis	273	4.4786e-10	4.67566e-06	1.7127e-08	2.94417	14.2655	42	0.0524465	0.154412	208	0.00102642	1	0.0515185	2.61985	5.34383	14	309	0.0448718	0.0453074	cg00223767,cg00275503,cg01180552,cg01733176,cg01951086,cg02725370,cg03769939,cg03943773,cg03972665,cg04166294,cg05581451,cg05793013,cg06088745,cg07050692,cg07584669,cg07984286,cg08578568,cg08979895,cg09626054,cg09781994,cg09854515,cg10055501,cg10176070,cg10397765,cg10682299,cg12121765,cg13891220,cg14799457,cg16204205,cg17242937,cg17695537,cg18103859,cg19304088,cg19370653,cg21029045,cg22744783,cg2…	CHD7,CLIC4,DLC1,FOXF1,GATA6,GDNF,GLI2,IRX3,PITX2,SEMA5A,SIX1,TBX20,TCF21,WNT11
GO Biological Process	GO:0061138	morphogenesis of a branching epithelium	274	4.85678e-10	5.07047e-06	1.85054e-08	3.73158	8.30746	31	0.0305421	0.113971	199	0.000920244	1	0.0482781	3.3232	3.00915	10	174	0.0320513	0.0574713	cg00275503,cg01733176,cg01951086,cg02725370,cg03769939,cg03943773,cg03972665,cg05581451,cg08578568,cg08979895,cg09626054,cg09781994,cg09854515,cg10055501,cg10397765,cg10682299,cg13891220,cg17242937,cg17695537,cg18103859,cg19304088,cg19370653,cg21029045,cg22213449,cg22744783,cg23495453,cg24005685,cg24757937,cg24925400,cg26236177,cg26708319	CLIC4,FOXF1,GDNF,GLI2,IL6,PITX2,SEMA5A,SIX1,TBX20,TCF21
GO Biological Process	GO:0055123	digestive system development	275	5.54485e-10	5.78882e-06	2.10503e-08	4.36339	5.95867	26	0.0219069	0.0955882	326	0.0063429	1	0.203129	3.21243	2.17904	7	126	0.0224359	0.0555556	cg00223767,cg00275503,cg01733176,cg01951086,cg02725370,cg03943773,cg03972665,cg05581451,cg08578568,cg08979895,cg09781994,cg09854515,cg10002850,cg10055501,cg10682299,cg13891220,cg14799457,cg16204205,cg17242937,cg17695537,cg19304088,cg19370653,cg21029045,cg24005685,cg24925400,cg26708319	EGFR,FOXF1,GATA6,GLI2,PITX2,TCF21,WNT11
GO Biological Process	GO:0046546	development of primary male sexual characteristics	276	5.96245e-10	6.2248e-06	2.25536e-08	4.52025	5.53067	25	0.0203333	0.0919118	571	0.0231309	1	0.42292	2.73183	2.19633	6	127	0.0192308	0.0472441	cg00275503,cg01733176,cg01951086,cg02725370,cg03943773,cg03972665,cg05581451,cg08979895,cg09781994,cg09854515,cg10055501,cg10682299,cg11949335,cg12524725,cg13891220,cg14799457,cg16204205,cg17131837,cg17242937,cg19304088,cg19370653,cg21029045,cg24005685,cg24925400,cg26708319	ASB1,DHCR24,GATA6,HMGA2,PITX2,TCF21
GO Biological Process	GO:0014894	response to denervation involved in regulation of muscle adaptation	277	6.78142e-10	7.0798e-06	2.55588e-08	40.938	0.17099	7	0.000628641	0.0257353	1079	0.0835391	1	0.808293	11.5647	0.0864697	1	5	0.00320513	0.2	cg11707035,cg11792671,cg12569835,cg17356718,cg18736431,cg19449565,cg20298668	HDAC4
GO Biological Process	GO:0042476	odontogenesis	278	6.89541e-10	7.19881e-06	2.5895e-08	5.12949	4.28893	22	0.0157681	0.0808824	1185	0.0927638	1	0.81726	2.33631	1.7121	4	99	0.0128205	0.040404	cg01733176,cg01951086,cg02725370,cg03943773,cg03972665,cg04531363,cg05581451,cg08979895,cg09781994,cg09854515,cg10055501,cg10682299,cg13891220,cg17242937,cg17695537,cg18181923,cg19304088,cg19370653,cg21029045,cg24005685,cg24925400,cg26708319	AXIN2,BCL11B,GLI2,PITX2
GO Biological Process	GO:0001667	ameboidal cell migration	279	7.38721e-10	7.71225e-06	2.76425e-08	4.4723	5.58997	25	0.0205513	0.0919118	1640	0.174556	1	1	1.83567	2.17904	4	126	0.0128205	0.031746	cg01733176,cg01951086,cg02725370,cg03491895,cg03943773,cg03972665,cg04022561,cg05581451,cg08979895,cg09781994,cg09854515,cg10055501,cg10536898,cg10682299,cg13891220,cg17223170,cg17242937,cg19304088,cg19370653,cg21029045,cg23495453,cg24005685,cg24925400,cg26708319,cg27360685	ERBB4,GDNF,ISL1,PITX2
GO Biological Process	GO:0044238	primary metabolic process	280	7.87123e-10	8.21757e-06	2.93485e-08	1.2875	164.66	212	0.605367	0.779412	397	0.0121095	1	0.318446	1.14048	143.799	164	8315	0.525641	0.0197234	cg00213301,cg00216138,cg00223767,cg00275503,cg00328597,cg00396667,cg00734931,cg00797500,cg01020413,cg01094891,cg01180552,cg01378062,cg01407254,cg01569664,cg01593673,cg01721569,cg01733176,cg01951086,cg02037307,cg02340615,cg02497558,cg02676167,cg02725370,cg02749463,cg02839802,cg02873421,cg03018496,cg03491895,cg03709468,cg03724752,cg03769939,cg03825234,cg03943773,cg03972665,cg03975844,cg04005843,cg0…	ABCG1,ABRA,ACPP,ADAM12,ADAMTS16,ADARB2,AKR1B10,ARNT2,ASB1,AXIN2,B3GALNT1,BANP,BCL11B,BHLHE40,BRD9,CACNA1H,CAMK2D,CBX4,CBX8,CCRN4L,CELF2,CHD7,CTSO,CYP26B1,DAD1,DDX17,DHCR24,DHRS9,DMC1,DNAJB6,DNM3,EGFLAM,EGFR,EID3,ENPEP,ENSG00000115128,EPHA3,EPHA4,ERBB4,EXO1,EXOC2,EXOC3,EXT1,EYA4,F7,FAH,FAM120B,FASN,FBXO25,FDX1,FOXF1,FOXK1,FOXL2,FOXQ1,FTO,FUT9,FYN,GALNT13,GALNT2,GATA6,GLI2,GTF2I,GTF2IRD1,H2AFY,HDAC…
GO Biological Process	GO:0045820	negative regulation of glycolysis	281	8.39732e-10	8.7668e-06	3.11986e-08	39.6808	0.176408	7	0.000648558	0.0257353	1079	0.0835391	1	0.808293	11.5647	0.0864697	1	5	0.00320513	0.2	cg11707035,cg11792671,cg12569835,cg17356718,cg18736431,cg19449565,cg20298668	HDAC4
GO Biological Process	GO:0009566	fertilization	282	9.76148e-10	1.0191e-05	3.61383e-08	5.94908	3.19377	19	0.0117418	0.0698529	965	0.0660736	1	0.714828	2.31295	2.16174	5	125	0.0160256	0.04	cg00396667,cg02037307,cg03018496,cg03769939,cg04101060,cg04223420,cg05171952,cg07274716,cg07617237,cg08206318,cg12622597,cg12673103,cg15922699,cg17765553,cg17826834,cg18790559,cg22488797,cg22827250,cg26509691	CATSPER3,CLIC4,HSPA1L,KCNU1,NR2F2
GO Biological Process	GO:0008406	gonad development	283	9.76156e-10	1.01911e-05	3.60109e-08	3.72626	8.05096	30	0.0295991	0.110294	332	0.0072228	1	0.227127	2.65517	3.38961	9	196	0.0288462	0.0459184	cg00275503,cg01733176,cg01951086,cg02725370,cg02839802,cg03943773,cg03972665,cg04843555,cg05581451,cg05793013,cg07584669,cg08979895,cg09781994,cg09854515,cg10055501,cg10176070,cg10682299,cg13891220,cg14799457,cg16204205,cg16243532,cg17131837,cg17242937,cg17695537,cg19304088,cg19370653,cg21029045,cg24005685,cg24925400,cg26708319	BASP1,DMC1,FOXL2,GATA6,HMGA2,INHBB,IRX5,PITX2,TCF21
GO Biological Process	GO:0030855	epithelial cell differentiation	284	9.76963e-10	1.01995e-05	3.59137e-08	2.65777	17.684	47	0.0650147	0.172794	143	0.000119351	1	0.00871349	2.49856	8.40486	21	486	0.0673077	0.0432099	cg00223767,cg00275503,cg00797500,cg01733176,cg01951086,cg02725370,cg02839802,cg03018496,cg03491895,cg03769939,cg03943773,cg03972665,cg04554613,cg04843555,cg05581451,cg06120979,cg08578568,cg08979895,cg09781994,cg09854515,cg10055501,cg10397765,cg10584587,cg10682299,cg11278107,cg13609544,cg13891220,cg14336872,cg14799457,cg16204205,cg16243532,cg17242937,cg17695537,cg17826834,cg18103859,cg18181923,cg1…	BASP1,BCL11B,CLIC4,DHRS9,DMC1,ERBB4,FOXF1,FOXL2,GATA6,GDNF,GLI2,HOXB5,MGMT,NR2F2,PITX2,PROM1,QKI,SIX1,SLC7A11,TCF21,WNT11
GO Biological Process	GO:0046661	male sex differentiation	285	1.10915e-09	1.15795e-05	4.063e-08	4.3824	5.70464	25	0.0209729	0.0919118	620	0.0300371	1	0.505786	2.56994	2.33468	6	135	0.0192308	0.0444444	cg00275503,cg01733176,cg01951086,cg02725370,cg03943773,cg03972665,cg05581451,cg08979895,cg09781994,cg09854515,cg10055501,cg10682299,cg11949335,cg12524725,cg13891220,cg14799457,cg16204205,cg17131837,cg17242937,cg19304088,cg19370653,cg21029045,cg24005685,cg24925400,cg26708319	ASB1,DHCR24,GATA6,HMGA2,PITX2,TCF21
GO Biological Process	GO:2000738	positive regulation of stem cell differentiation	286	1.11548e-09	1.16456e-05	4.07189e-08	13.4192	0.819723	11	0.00301369	0.0404412	203	0.00100373	1	0.0516202	14.4559	0.207527	3	12	0.00961539	0.25	cg01593673,cg02749463,cg04800503,cg06186155,cg09952002,cg10233830,cg12570134,cg13609544,cg14799457,cg16204205,cg23014425	GATA6,HOXB4,TBX5
GO Biological Process	GO:0006366	transcription from RNA polymerase II promoter	287	1.12298e-09	1.1724e-05	4.08501e-08	2.80789	15.314	43	0.0563015	0.158088	1264	0.101874	1	0.841429	1.48559	8.75073	13	506	0.0416667	0.0256917	cg00213301,cg00216138,cg01733176,cg01951086,cg02725370,cg03769939,cg03943773,cg03972665,cg05581451,cg05795849,cg06185532,cg08979895,cg09781994,cg09854515,cg10055501,cg10233830,cg10682299,cg11650763,cg11707035,cg12309653,cg12524725,cg12569835,cg13446584,cg13891220,cg14336872,cg14799457,cg15739913,cg16204205,cg16314733,cg17242937,cg17356718,cg18736431,cg18837542,cg19304088,cg19370653,cg19429051,cg1…	BHLHE40,CCRN4L,GATA6,GTF2I,LCOR,MEIS2,NCOR2,NR2F1,PITX2,RUNX3,TBX5,TWIST2,ZFHX3
GO Biological Process	GO:0045137	development of primary sexual characteristics	288	1.15255e-09	1.20327e-05	4.178e-08	3.41622	9.65981	33	0.035514	0.121324	186	0.000617274	1	0.034647	3.05676	3.92572	12	227	0.0384615	0.0528634	cg00275503,cg01733176,cg01951086,cg02725370,cg02839802,cg03943773,cg03972665,cg04843555,cg05581451,cg05793013,cg07050692,cg07584669,cg08979895,cg09781994,cg09854515,cg10055501,cg10176070,cg10682299,cg11949335,cg12524725,cg13891220,cg14799457,cg16204205,cg16243532,cg17131837,cg17242937,cg17695537,cg19304088,cg19370653,cg21029045,cg24005685,cg24925400,cg26708319	ASB1,BASP1,CHD7,DHCR24,DMC1,FOXL2,GATA6,HMGA2,INHBB,IRX5,PITX2,TCF21
GO Biological Process	GO:2000026	regulation of multicellular organismal development	289	1.20443e-09	1.25742e-05	4.35094e-08	1.90157	44.7	85	0.164338	0.3125	29	1.04177e-07	0.00108761	3.75037e-05	2.27234	20.6836	47	1196	0.150641	0.0392977	cg00042059,cg00213301,cg00216138,cg00223767,cg01020413,cg01094891,cg01180552,cg01378062,cg01407254,cg01593673,cg01721569,cg02676167,cg02749463,cg02839802,cg02873421,cg03491895,cg04022561,cg04166294,cg04531363,cg04800503,cg04843555,cg05793013,cg06041695,cg06088745,cg06185532,cg06186155,cg07331478,cg07584669,cg07617237,cg07984286,cg08149459,cg08217163,cg08962888,cg09626054,cg09952002,cg10134799,cg1…	AXIN2,BASP1,BCL11B,CD83,CYP26B1,DDX17,ECT2,EPHA3,EPHA4,ERBB4,FYN,GATA6,GDNF,GLI2,GTF2I,HDAC4,HMGA2,HOXB3,HOXD3,HSPA1A,IL6,IRX3,ISL1,MBP,MEIS1,MEIS2,NRXN1,NTF3,PIK3R1,PRDM16,PROM1,RBM19,RTN4,SIX1,SLIT1,SPHK1,SRGN,TBX20,TBX5,TIMP2,TNFRSF11B,TNFSF4,TWIST2,VASH1,WNT11,ZFHX3,ZNF536
GO Biological Process	GO:0007338	single fertilization	290	1.36705e-09	1.4272e-05	4.92137e-08	7.24954	2.20704	16	0.0081141	0.0588235	1894	0.222156	1	1	1.84544	1.62563	3	94	0.00961539	0.0319149	cg00396667,cg02037307,cg04101060,cg04223420,cg05171952,cg07274716,cg07617237,cg08206318,cg12622597,cg12673103,cg15922699,cg17765553,cg18790559,cg22488797,cg22827250,cg26509691	CATSPER3,HSPA1L,KCNU1
GO Biological Process	GO:0044699	single-organism process	291	1.37219e-09	1.43257e-05	4.9229e-08	1.16749	215.848	252	0.793559	0.926471	135	9.58429e-05	1	0.00741185	1.16458	192.343	224	11122	0.717949	0.0201403	cg00042059,cg00213301,cg00216138,cg00223767,cg00275503,cg00328597,cg00396667,cg00569808,cg00734931,cg00797500,cg01020413,cg01094891,cg01180552,cg01378062,cg01407254,cg01569664,cg01593673,cg01721569,cg01733176,cg01951086,cg02037307,cg02340615,cg02497558,cg02676167,cg02691343,cg02725370,cg02749463,cg02839802,cg02873421,cg03018496,cg03470939,cg03491895,cg03684571,cg03769939,cg03825234,cg03943773,cg0…	ABCG1,ABLIM2,ABRA,ACTG1,ACTN2,ADAM12,AKR1B10,ALCAM,ANGPT1,ANK2,ANO2,ANXA13,ARHGAP15,ARHGAP20,ARHGEF16,ARNT2,ARPP21,ASB1,ATP11A,AXIN2,BANP,BASP1,BCL11B,BHLHE40,BOD1,BRD9,C10orf90,C3orf38,CACNA1H,CAMK2D,CAPZB,CATSPER3,CBX4,CBX8,CCRN4L,CD83,CD96,CHD7,CLIC4,CLVS1,CORT,CPEB4,CRABP1,CYP26B1,DAD1,DDX17,DHCR24,DHRS9,DLC1,DLGAP2,DMC1,DNAJB6,DNM3,DOCK1,DYSF,ECT2,EGFLAM,EGFR,EID3,ELFN1,ENPEP,EPHA3,EPHA4,ERB…
GO Biological Process	GO:0000003	reproduction	292	1.46133e-09	1.52563e-05	5.22476e-08	2.10112	32.8397	69	0.120734	0.253677	304	0.00469528	1	0.161246	1.64001	18.9023	31	1093	0.099359	0.0283623	cg00275503,cg00396667,cg00797500,cg01407254,cg01733176,cg01951086,cg02037307,cg02725370,cg02839802,cg03018496,cg03491895,cg03769939,cg03943773,cg03972665,cg04005843,cg04101060,cg04223420,cg04843555,cg05171952,cg05580512,cg05581451,cg05793013,cg05940691,cg06120979,cg07050692,cg07233230,cg07249742,cg07274716,cg07541744,cg07584669,cg07617237,cg08064683,cg08206318,cg08979895,cg09626054,cg09781994,cg0…	ASB1,BASP1,CATSPER3,CHD7,CLIC4,CYP26B1,DHCR24,DMC1,ERBB4,EXO1,FOXL2,GATA6,GLI2,HERPUD2,HMGA2,HSPA1L,INHBB,IRX5,KCNU1,MKI67,MMP2,MTNR1A,NCOR2,NR2F2,PITX2,QKI,SLC6A3,SPATA16,TCF21,TDRP,UMPS
GO Biological Process	GO:0014874	response to stimulus involved in regulation of muscle adaptation	293	1.54619e-09	1.61423e-05	5.50931e-08	36.2942	0.192868	7	0.000709075	0.0257353	1403	0.130284	1	0.969473	7.22797	0.138351	1	8	0.00320513	0.125	cg11707035,cg11792671,cg12569835,cg17356718,cg18736431,cg19449565,cg20298668	HDAC4
GO Biological Process	GO:0022414	reproductive process	294	1.74103e-09	1.81763e-05	6.18242e-08	2.14174	30.8161	66	0.113295	0.242647	292	0.00414272	1	0.148116	1.68871	17.1729	29	993	0.0929487	0.0292044	cg00275503,cg00396667,cg00797500,cg01407254,cg01733176,cg01951086,cg02037307,cg02725370,cg02839802,cg03018496,cg03491895,cg03769939,cg03943773,cg03972665,cg04005843,cg04101060,cg04223420,cg04843555,cg05171952,cg05580512,cg05581451,cg05793013,cg07050692,cg07249742,cg07274716,cg07541744,cg07584669,cg07617237,cg08064683,cg08206318,cg08979895,cg09626054,cg09781994,cg09854515,cg10055501,cg10176070,cg1…	ASB1,BASP1,CATSPER3,CHD7,CLIC4,CYP26B1,DHCR24,DMC1,ERBB4,FOXL2,GATA6,GLI2,HERPUD2,HMGA2,HSPA1L,INHBB,IRX5,KCNU1,MMP2,MTNR1A,NCOR2,NR2F2,PITX2,QKI,SLC6A3,SPATA16,TCF21,TDRP,UMPS
GO Biological Process	GO:0008284	positive regulation of cell proliferation	295	1.82572e-09	1.90605e-05	6.46117e-08	2.36747	23.2315	55	0.0854101	0.202206	543	0.0198069	1	0.380818	1.65211	12.1058	20	700	0.0641026	0.0285714	cg01569664,cg01733176,cg01951086,cg02725370,cg03491895,cg03943773,cg03972665,cg04022561,cg04879211,cg05581451,cg05794556,cg08578568,cg08979895,cg09626054,cg09781994,cg09854515,cg10002850,cg10055501,cg10233830,cg10397765,cg10536898,cg10682299,cg11032188,cg11707035,cg11792671,cg12524725,cg12569835,cg13891220,cg14799457,cg16204205,cg16564132,cg17131837,cg17223170,cg17242937,cg17356718,cg17695537,cg1…	ARNT2,EGFR,ERBB4,FOXF1,GATA6,GLI2,HDAC4,HMGA2,IL6,IRS2,ISL1,NTF3,PITX2,SIX1,SPHK1,TBX20,TBX5,TNFSF4,TNS3,TWIST2
GO Biological Process	GO:0001763	morphogenesis of a branching structure	296	2.16455e-09	2.25979e-05	7.63441e-08	3.50147	8.85342	31	0.0325493	0.113971	221	0.00129392	1	0.0611247	3.17713	3.1475	10	182	0.0320513	0.0549451	cg00275503,cg01733176,cg01951086,cg02725370,cg03769939,cg03943773,cg03972665,cg05581451,cg08578568,cg08979895,cg09626054,cg09781994,cg09854515,cg10055501,cg10397765,cg10682299,cg13891220,cg17242937,cg17695537,cg18103859,cg19304088,cg19370653,cg21029045,cg22213449,cg22744783,cg23495453,cg24005685,cg24757937,cg24925400,cg26236177,cg26708319	CLIC4,FOXF1,GDNF,GLI2,IL6,PITX2,SEMA5A,SIX1,TBX20,TCF21
GO Biological Process	GO:0035295	tube development	297	2.40614e-09	2.51201e-05	8.45794e-08	2.48575	20.1146	50	0.0739509	0.183824	160	0.000275338	1	0.0179658	2.48002	7.66122	19	443	0.0608974	0.0428894	cg00223767,cg00275503,cg01094891,cg01180552,cg01733176,cg01951086,cg02725370,cg03769939,cg03943773,cg03972665,cg04166294,cg04879211,cg05581451,cg05793013,cg05794556,cg06088745,cg07050692,cg07584669,cg07984286,cg08578568,cg08979319,cg08979895,cg09626054,cg09781994,cg09854515,cg10055501,cg10176070,cg10233830,cg10397765,cg10682299,cg12121765,cg13891220,cg14799457,cg16204205,cg16564132,cg17242937,cg1…	CHD7,CLIC4,DLC1,FOXF1,GATA6,GDNF,GLI2,IRX3,PITX2,SEMA5A,SIM1,SIX1,TBX20,TBX4,TBX5,TCF21,TNS3,TSHZ3,WNT11
GO Biological Process	GO:0045665	negative regulation of neuron differentiation	298	2.6149e-09	2.72995e-05	9.16092e-08	5.59549	3.39559	19	0.0124838	0.0698529	411	0.014087	1	0.35783	4.28324	0.933873	4	54	0.0128205	0.0740741	cg01020413,cg01094891,cg01180552,cg01721569,cg02676167,cg04022561,cg04166294,cg05793013,cg06088745,cg07584669,cg07984286,cg08217163,cg10176070,cg10536898,cg10552446,cg11241663,cg17223170,cg18675617,cg27360685	IRX3,ISL1,MEIS1,ZNF536
GO Biological Process	GO:0071704	organic substance metabolic process	299	2.65739e-09	2.77431e-05	9.27864e-08	1.26915	168.617	214	0.619915	0.786765	367	0.00977268	1	0.278002	1.14135	148.071	169	8562	0.541667	0.0197384	cg00213301,cg00216138,cg00223767,cg00275503,cg00328597,cg00396667,cg00734931,cg00797500,cg01020413,cg01094891,cg01180552,cg01378062,cg01407254,cg01569664,cg01593673,cg01721569,cg01733176,cg01951086,cg02037307,cg02340615,cg02497558,cg02676167,cg02725370,cg02749463,cg02839802,cg02873421,cg03018496,cg03491895,cg03709468,cg03724752,cg03769939,cg03825234,cg03943773,cg03972665,cg03975844,cg04005843,cg0…	ABCG1,ABRA,ACPP,ADAM12,ADAMTS16,ADARB2,AKR1B10,ANGPT1,ARNT2,ASB1,AXIN2,B3GALNT1,BANP,BCL11B,BHLHE40,BRD9,CACNA1H,CAMK2D,CBX4,CBX8,CCRN4L,CELF2,CHD7,CTSO,CYP26B1,DAD1,DDX17,DHCR24,DHRS9,DMC1,DNAJB6,DNM3,EGFLAM,EGFR,EID3,ENPEP,ENSG00000115128,EPHA3,EPHA4,ERBB4,EXO1,EXOC2,EXOC3,EXT1,EYA4,F7,FAH,FAM120B,FASN,FBXO25,FDX1,FOXF1,FOXK1,FOXL2,FOXQ1,FTO,FUT9,FYN,GALNT13,GALNT2,GATA6,GLI2,GTF2I,GTF2IRD1,H2A…
GO Biological Process	GO:0014854	response to inactivity	300	2.88681e-09	3.01382e-05	1.00461e-07	33.1227	0.211335	7	0.000776968	0.0257353	1303	0.114973	1	0.921196	8.26053	0.121058	1	7	0.00320513	0.142857	cg11707035,cg11792671,cg12569835,cg17356718,cg18736431,cg19449565,cg20298668	HDAC4
GO Biological Process	GO:0060562	epithelial tube morphogenesis	301	3.17937e-09	3.31926e-05	1.10274e-07	2.89666	13.4638	39	0.0494992	0.143382	309	0.00504256	1	0.17037	2.37632	5.04983	12	292	0.0384615	0.0410959	cg00223767,cg00275503,cg01180552,cg01733176,cg01951086,cg02725370,cg03769939,cg03943773,cg03972665,cg04166294,cg05581451,cg05793013,cg06088745,cg07584669,cg07984286,cg08578568,cg08979895,cg09626054,cg09781994,cg09854515,cg10055501,cg10176070,cg10397765,cg10682299,cg12121765,cg13891220,cg17242937,cg17695537,cg18103859,cg19304088,cg19370653,cg21029045,cg22744783,cg23495453,cg24005685,cg24757937,cg2…	CLIC4,DLC1,FOXF1,GDNF,GLI2,IRX3,PITX2,SEMA5A,SIX1,TBX20,TCF21,WNT11
GO Biological Process	GO:0008152	metabolic process	302	3.18053e-09	3.32047e-05	1.09949e-07	1.24848	177.015	221	0.65079	0.8125	570	0.0228676	1	0.418838	1.11296	159.035	177	9196	0.567308	0.0192475	cg00213301,cg00216138,cg00223767,cg00275503,cg00328597,cg00396667,cg00569808,cg00734931,cg00797500,cg01020413,cg01094891,cg01180552,cg01378062,cg01407254,cg01569664,cg01593673,cg01721569,cg01733176,cg01951086,cg02037307,cg02340615,cg02497558,cg02676167,cg02725370,cg02749463,cg02839802,cg02873421,cg03018496,cg03491895,cg03684571,cg03685843,cg03709468,cg03724752,cg03769939,cg03825234,cg03943773,cg0…	ABCG1,ABRA,ACPP,ADAM12,ADAMTS16,ADARB2,AKR1B10,ANGPT1,ARNT2,ASB1,AXIN2,B3GALNT1,BANP,BCL11B,BHLHE40,BRD9,CACNA1H,CAMK2D,CBX4,CBX8,CCRN4L,CELF2,CHD7,CTSO,CYP26B1,DAD1,DDX17,DHCR24,DHRS9,DMC1,DNAJB6,DNM3,EGFLAM,EGFR,EID3,ENPEP,ENSG00000115128,EPHA3,EPHA4,ERBB4,EXO1,EXOC2,EXOC3,EXT1,EYA4,F7,FAH,FAM120B,FASN,FBXO25,FDX1,FOXF1,FOXK1,FOXL2,FOXQ1,FTO,FUT9,FYN,GALNT13,GALNT2,GATA6,GLI2,GLT1D1,GTDC1,GTF2I…
GO Biological Process	GO:0044237	cellular metabolic process	303	3.35126e-09	3.49872e-05	1.15469e-07	1.28023	163.252	209	0.600192	0.768382	413	0.0144009	1	0.364033	1.13765	142.398	162	8234	0.519231	0.0196745	cg00213301,cg00216138,cg00223767,cg00275503,cg00328597,cg00396667,cg00569808,cg00734931,cg00797500,cg01020413,cg01094891,cg01180552,cg01378062,cg01407254,cg01593673,cg01721569,cg01733176,cg01951086,cg02037307,cg02340615,cg02497558,cg02676167,cg02725370,cg02749463,cg02839802,cg02873421,cg03018496,cg03491895,cg03684571,cg03709468,cg03724752,cg03769939,cg03825234,cg03943773,cg03972665,cg03975844,cg0…	ABCG1,ABRA,ACPP,ADARB2,AKR1B10,ANGPT1,ARNT2,ASB1,AXIN2,B3GALNT1,BANP,BCL11B,BHLHE40,BRD9,CACNA1H,CAMK2D,CBX4,CBX8,CCRN4L,CELF2,CHD7,CYP26B1,DAD1,DDX17,DHRS9,DMC1,DNAJB6,DNM3,EGFLAM,EGFR,EID3,ENPEP,ENSG00000115128,EPHA3,EPHA4,ERBB4,EXO1,EXOC2,EXOC3,EXT1,EYA4,F7,FAH,FAM120B,FASN,FBXO25,FOXF1,FOXK1,FOXL2,FOXQ1,FTO,FUT9,FYN,GALNT13,GALNT2,GATA6,GLI2,GTF2I,GTF2IRD1,H2AFY,HDAC4,HMGA2,HOXB1,HOXB2,HOXB3,…
GO Biological Process	GO:0021569	rhombomere 3 development	304	4.19693e-09	4.3816e-05	1.44131e-07	89.4057	0.0559249	5	0.000205606	0.0183823	970	0.0674073	1	0.725498	14.4559	0.0691758	1	4	0.00320513	0.25	cg02873421,cg16787431,cg17616537,cg19986012,cg21853871	HOXB2
GO Biological Process	GO:0014898	cardiac muscle hypertrophy in response to stress	305	4.57872e-09	4.78018e-05	1.56727e-07	17.1647	0.524333	9	0.00192769	0.0330882	509	0.0175485	1	0.359934	9.63729	0.207527	2	12	0.00641026	0.166667	cg11707035,cg11792671,cg12569835,cg14799457,cg16204205,cg17356718,cg18736431,cg19449565,cg20298668	GATA6,HDAC4
GO Biological Process	GO:0031667	response to nutrient levels	306	4.8154e-09	5.02727e-05	1.6429e-07	3.67891	7.61094	28	0.0279814	0.102941	439	0.0161567	1	0.384227	2.20701	4.53101	10	262	0.0320513	0.0381679	cg01733176,cg01951086,cg02725370,cg03943773,cg03972665,cg03975844,cg05581451,cg06120979,cg06905499,cg08979895,cg09781994,cg09854515,cg10055501,cg10682299,cg10818423,cg13891220,cg17069828,cg17242937,cg17695537,cg19304088,cg19370653,cg19826115,cg21029045,cg21199629,cg22213449,cg24005685,cg24925400,cg26708319	CPEB4,DAD1,F7,IL6,INHBB,KYNU,MGMT,NUAK2,PITX2,TNFRSF11B
GO Biological Process	GO:0072079	nephron tubule formation	307	5.48339e-09	5.72466e-05	1.86471e-07	11.4833	0.957909	11	0.00352173	0.0404412	575	0.0236526	1	0.429449	8.26053	0.242115	2	14	0.00641026	0.142857	cg01180552,cg04166294,cg05793013,cg06088745,cg07584669,cg07984286,cg10176070,cg10397765,cg18103859,cg24757937,cg26236177	IRX3,SIX1
GO Biological Process	GO:0021761	limbic system development	308	7.74975e-09	8.09074e-05	2.62686e-07	5.22558	3.63596	19	0.0133675	0.0698529	3214	0.74872	1	1	0.731946	1.36622	1	79	0.00320513	0.0126582	cg01733176,cg01951086,cg02725370,cg03943773,cg03972665,cg05581451,cg08979895,cg09781994,cg09854515,cg10055501,cg10682299,cg13891220,cg17242937,cg19304088,cg19370653,cg21029045,cg24005685,cg24925400,cg26708319	PITX2
GO Biological Process	GO:0050767	regulation of neurogenesis	309	7.7897e-09	8.13245e-05	2.63186e-07	2.42609	20.1971	49	0.074254	0.180147	123	6.00825e-05	0.627262	0.00509969	2.70204	7.40181	20	428	0.0641026	0.046729	cg00042059,cg01020413,cg01094891,cg01180552,cg01378062,cg01593673,cg01721569,cg02676167,cg02749463,cg02873421,cg04022561,cg04166294,cg04800503,cg05793013,cg06088745,cg06186155,cg07331478,cg07584669,cg07984286,cg08217163,cg08962888,cg09952002,cg10176070,cg10397765,cg10536898,cg10552446,cg11241663,cg11375458,cg12570134,cg16314733,cg16760223,cg16787431,cg16860392,cg16893707,cg17131837,cg17223170,cg1…	BCL11B,ECT2,EPHA3,EPHA4,FYN,GLI2,HMGA2,HOXB3,HOXD3,IL6,IRX3,ISL1,MBP,MEIS1,NTF3,RTN4,SIX1,SLIT1,TIMP2,ZNF536
GO Biological Process	GO:0045595	regulation of cell differentiation	310	7.88064e-09	8.22738e-05	2.654e-07	1.89089	41.7792	79	0.1536	0.290441	85	6.54658e-06	0.0683463	0.000804074	2.08328	19.6805	41	1138	0.13141	0.0360281	cg00042059,cg00213301,cg00216138,cg01020413,cg01094891,cg01180552,cg01378062,cg01407254,cg01593673,cg01721569,cg02676167,cg02749463,cg02839802,cg02873421,cg04022561,cg04166294,cg04531363,cg04800503,cg05046272,cg05793013,cg06088745,cg06185532,cg06186155,cg07331478,cg07584669,cg07617237,cg07984286,cg08217163,cg08578568,cg08962888,cg09952002,cg10134799,cg10176070,cg10233830,cg10397765,cg10536898,cg1…	ABCG1,AXIN2,BCL11B,CD83,CYP26B1,DDX17,ECT2,EPHA3,EPHA4,FOXF1,FYN,GATA6,GDNF,GLI2,HDAC4,HMGA2,HOXB3,HOXB4,HOXD3,HSPA1A,IL6,IRX3,ISL1,MBP,MEIS1,MEIS2,NCOR2,NTF3,PIK3R1,PRDM16,PROM1,RTN4,SIX1,SLIT1,TBX5,TIMP2,TNFSF4,TSHZ3,TWIST2,ZFHX3,ZNF536
GO Biological Process	GO:0007548	sex differentiation	311	8.66548e-09	9.04676e-05	2.90893e-07	3.14277	10.5003	33	0.038604	0.121324	238	0.00179539	1	0.0787555	2.69994	4.44454	12	257	0.0384615	0.0466926	cg00275503,cg01733176,cg01951086,cg02725370,cg02839802,cg03943773,cg03972665,cg04843555,cg05581451,cg05793013,cg07050692,cg07584669,cg08979895,cg09781994,cg09854515,cg10055501,cg10176070,cg10682299,cg11949335,cg12524725,cg13891220,cg14799457,cg16204205,cg16243532,cg17131837,cg17242937,cg17695537,cg19304088,cg19370653,cg21029045,cg24005685,cg24925400,cg26708319	ASB1,BASP1,CHD7,DHCR24,DMC1,FOXL2,GATA6,HMGA2,INHBB,IRX5,PITX2,TCF21
GO Biological Process	GO:0033235	positive regulation of protein sumoylation	312	8.77565e-09	9.16178e-05	2.93647e-07	28.1298	0.248846	7	0.000914877	0.0257353	1574	0.16012	1	1	5.78237	0.172939	1	10	0.00320513	0.1	cg11707035,cg11792671,cg12569835,cg17356718,cg18736431,cg19449565,cg20298668	HDAC4
GO Biological Process	GO:0034983	peptidyl-lysine deacetylation	313	1.22876e-08	0.000128282	4.09848e-07	26.7679	0.261507	7	0.000961423	0.0257353	1303	0.114973	1	0.921196	8.26053	0.121058	1	7	0.00320513	0.142857	cg11707035,cg11792671,cg12569835,cg17356718,cg18736431,cg19449565,cg20298668	HDAC4
GO Biological Process	GO:0045596	negative regulation of cell differentiation	314	1.24589e-08	0.000130071	4.14239e-07	2.51432	17.8975	45	0.0657995	0.165441	145	0.000122802	1	0.00884175	2.49342	8.42215	21	487	0.0673077	0.0431211	cg00042059,cg00213301,cg00216138,cg01020413,cg01094891,cg01180552,cg01721569,cg02676167,cg04022561,cg04166294,cg04531363,cg05046272,cg05793013,cg06088745,cg06185532,cg07584669,cg07984286,cg08217163,cg10176070,cg10233830,cg10536898,cg10552446,cg11241663,cg11707035,cg11792671,cg12309653,cg12524725,cg12569835,cg16314733,cg16664523,cg16893707,cg17131837,cg17223170,cg17356718,cg17695537,cg18675617,cg1…	ABCG1,AXIN2,GLI2,HDAC4,HMGA2,IL6,IRX3,ISL1,MBP,MEIS1,MEIS2,NCOR2,PIK3R1,PRDM16,RTN4,SLIT1,TBX5,TNFSF4,TWIST2,ZFHX3,ZNF536
GO Biological Process	GO:0010832	negative regulation of myotube differentiation	315	1.71997e-08	0.000179565	5.70048e-07	25.4711	0.274821	7	0.00101037	0.0257353	1303	0.114973	1	0.921196	8.26053	0.121058	1	7	0.00320513	0.142857	cg11707035,cg11792671,cg12569835,cg17356718,cg18736431,cg19449565,cg20298668	HDAC4
GO Biological Process	GO:0048701	embryonic cranial skeleton morphogenesis	316	2.25476e-08	0.000235397	7.44928e-07	7.00635	1.99819	14	0.00734627	0.0514706	640	0.0316048	1	0.515553	4.33678	0.691758	3	40	0.00961539	0.075	cg05793013,cg07584669,cg10176070,cg10397765,cg11707035,cg12524725,cg12569835,cg17356718,cg18103859,cg18736431,cg19449565,cg20298668,cg24757937,cg26236177	IRX5,SIX1,TWIST2
GO Biological Process	GO:0009991	response to extracellular stimulus	317	2.3039e-08	0.000240527	7.58761e-07	3.41509	8.19892	28	0.0301431	0.102941	618	0.0287688	1	0.485997	2.00777	4.98065	10	288	0.0320513	0.0347222	cg01733176,cg01951086,cg02725370,cg03943773,cg03972665,cg03975844,cg05581451,cg06120979,cg06905499,cg08979895,cg09781994,cg09854515,cg10055501,cg10682299,cg10818423,cg13891220,cg17069828,cg17242937,cg17695537,cg19304088,cg19370653,cg19826115,cg21029045,cg21199629,cg22213449,cg24005685,cg24925400,cg26708319	CPEB4,DAD1,F7,IL6,INHBB,KYNU,MGMT,NUAK2,PITX2,TNFRSF11B
GO Biological Process	GO:0030097	hemopoiesis	318	2.89713e-08	0.00030246	9.51132e-07	2.7604	13.4039	37	0.0492789	0.136029	806	0.0499419	1	0.64689	1.7133	7.00405	12	405	0.0384615	0.0296296	cg01020413,cg01593673,cg01721569,cg02676167,cg02749463,cg02873421,cg04800503,cg06186155,cg07050692,cg08217163,cg08578568,cg09952002,cg10552446,cg11241663,cg11707035,cg11792671,cg12569835,cg12570134,cg13609544,cg15278798,cg16664523,cg16787431,cg17356718,cg17616537,cg18181923,cg18675617,cg18736431,cg19449565,cg20298668,cg20872692,cg21186098,cg21853871,cg23014425,cg25008444,cg25892587,cg26190381,cg2…	ANGPT1,BCL11B,CHD7,HDAC4,HOXB3,HOXB4,IREB2,IRF8,KLF6,MEIS1,PIK3R1,SLC11A2
GO Biological Process	GO:0050793	regulation of developmental process	319	3.27802e-08	0.000342225	1.07281e-06	1.70867	54.4283	93	0.200104	0.341912	46	5.15228e-07	0.00537898	0.000116934	1.99768	27.5319	55	1592	0.176282	0.0345477	cg00042059,cg00213301,cg00216138,cg00223767,cg01020413,cg01094891,cg01180552,cg01378062,cg01407254,cg01593673,cg01721569,cg02676167,cg02749463,cg02839802,cg02873421,cg03470939,cg03491895,cg04022561,cg04166294,cg04531363,cg04800503,cg04843555,cg05046272,cg05793013,cg06041695,cg06088745,cg06185532,cg06186155,cg07331478,cg07584669,cg07617237,cg07984286,cg08149459,cg08217163,cg08578568,cg08962888,cg0…	ABCG1,ARHGAP15,AXIN2,BASP1,BCL11B,CAPZB,CD83,CYP26B1,DDX17,DLC1,ECT2,EPHA3,EPHA4,ERBB4,FOXF1,FYN,GATA6,GDNF,GLI2,GTF2I,HDAC4,HMGA2,HOXB3,HOXB4,HOXD3,HSPA1A,IL6,IRX3,ISL1,MBP,MEIS1,MEIS2,NCOR2,NRXN1,NTF3,PIK3R1,PRDM16,PROM1,RBM19,RTN4,SIX1,SLIT1,SPHK1,SRGN,TBX20,TBX5,TIMP2,TNFRSF11B,TNFSF4,TSHZ3,TWIST2,VASH1,WNT11,ZFHX3,ZNF536
GO Biological Process	GO:0048608	reproductive structure development	320	3.5879e-08	0.000374577	1.17055e-06	2.95845	11.1545	33	0.0410092	0.121324	189	0.000747224	1	0.0412753	2.83663	4.58289	13	265	0.0416667	0.0490566	cg00275503,cg01733176,cg01951086,cg02725370,cg02839802,cg03943773,cg03972665,cg04843555,cg05581451,cg05793013,cg07050692,cg07584669,cg08979895,cg09781994,cg09854515,cg10055501,cg10176070,cg10682299,cg11949335,cg12524725,cg13891220,cg14799457,cg16204205,cg16243532,cg17131837,cg17242937,cg17695537,cg19304088,cg19370653,cg21029045,cg24005685,cg24925400,cg26708319	ASB1,BASP1,CHD7,DHCR24,DMC1,FOXL2,GATA6,GLI2,HMGA2,INHBB,IRX5,PITX2,TCF21
GO Biological Process	GO:0061458	reproductive system development	321	3.67991e-08	0.000384183	1.19683e-06	2.95522	11.1667	33	0.0410539	0.121324	192	0.00080093	1	0.0435506	2.81539	4.61748	13	267	0.0416667	0.0486891	cg00275503,cg01733176,cg01951086,cg02725370,cg02839802,cg03943773,cg03972665,cg04843555,cg05581451,cg05793013,cg07050692,cg07584669,cg08979895,cg09781994,cg09854515,cg10055501,cg10176070,cg10682299,cg11949335,cg12524725,cg13891220,cg14799457,cg16204205,cg16243532,cg17131837,cg17242937,cg17695537,cg19304088,cg19370653,cg21029045,cg24005685,cg24925400,cg26708319	ASB1,BASP1,CHD7,DHCR24,DMC1,FOXL2,GATA6,GLI2,HMGA2,INHBB,IRX5,PITX2,TCF21
GO Biological Process	GO:0021604	cranial nerve structural organization	322	3.81588e-08	0.000398378	1.2372e-06	22.6357	0.309246	7	0.00113693	0.0257353	317	0.00591135	1	0.194683	16.5211	0.121058	2	7	0.00641026	0.285714	cg02497558,cg02873421,cg16787431,cg17616537,cg19986012,cg21853871,cg22660933	HOXB1,HOXB2
GO Biological Process	GO:0044763	single-organism cellular process	323	3.98539e-08	0.000416075	1.28816e-06	1.17692	203.922	240	0.749713	0.882353	267	0.00309514	1	0.121023	1.13795	174.876	199	10112	0.637821	0.0196796	cg00042059,cg00223767,cg00275503,cg00328597,cg00396667,cg00569808,cg00734931,cg00797500,cg01020413,cg01094891,cg01180552,cg01378062,cg01407254,cg01569664,cg01593673,cg01721569,cg01733176,cg01951086,cg02037307,cg02340615,cg02676167,cg02691343,cg02725370,cg02749463,cg02839802,cg02873421,cg03018496,cg03470939,cg03491895,cg03684571,cg03769939,cg03825234,cg03943773,cg03972665,cg03975844,cg04005843,cg0…	ABCG1,ABLIM2,ABRA,ACTG1,ACTN2,ADAM12,AKR1B10,ALCAM,ANGPT1,ANK2,ANO2,ANXA13,ARHGAP15,ARHGAP20,ARHGEF16,ARNT2,ARPP21,ASB1,AXIN2,BANP,BASP1,BCL11B,BOD1,BRD9,C10orf90,C3orf38,CACNA1H,CAMK2D,CAPZB,CATSPER3,CBX4,CBX8,CCRN4L,CD83,CD96,CHD7,CLIC4,CLVS1,CORT,CPEB4,CRABP1,CYP26B1,DAD1,DHCR24,DHRS9,DLC1,DLGAP2,DMC1,DNAJB6,DNM3,DOCK1,DYSF,ECT2,EGFLAM,EGFR,EID3,ELFN1,ENPEP,EPHA3,EPHA4,ERBB4,EXO1,EXOC2,EXOC3,E…
GO Biological Process	GO:0007549	dosage compensation	324	4.3963e-08	0.000458974	1.41658e-06	32.5763	0.184183	6	0.000677142	0.0220588	1403	0.130284	1	0.969473	7.22797	0.138351	1	8	0.00320513	0.125	cg05516295,cg09510752,cg11291003,cg12363903,cg22192489,cg25961952	H2AFY
GO Biological Process	GO:0045637	regulation of myeloid cell differentiation	325	5.00394e-08	0.000522412	1.60742e-06	4.20417	4.99504	21	0.0183641	0.0772059	918	0.056925	1	0.647383	2.19584	2.73244	6	158	0.0192308	0.0379747	cg00213301,cg00216138,cg01020413,cg01721569,cg02676167,cg07617237,cg08217163,cg10552446,cg11241663,cg11707035,cg12309653,cg12524725,cg12569835,cg16664523,cg17356718,cg18675617,cg18736431,cg19449565,cg20298668,cg25008444,cg25372239	HSPA1A,MEIS1,MEIS2,PIK3R1,PRDM16,TWIST2
GO Biological Process	GO:0032879	regulation of localization	326	5.54146e-08	0.000578528	1.77463e-06	1.72881	50.9022	88	0.18714	0.323529	235	0.00175773	1	0.0780881	1.57246	27.9816	44	1618	0.141026	0.0271941	cg00042059,cg00223767,cg00328597,cg00396667,cg01180552,cg01569664,cg01733176,cg01951086,cg02037307,cg02725370,cg03018496,cg03491895,cg03769939,cg03825234,cg03943773,cg03972665,cg04022561,cg04101060,cg04131890,cg04223420,cg04531363,cg05046272,cg05171952,cg05581451,cg05795849,cg06041695,cg06088745,cg06905499,cg07050692,cg07274716,cg07984286,cg08149459,cg08206318,cg08578568,cg08979895,cg09781994,cg0…	ABCG1,ACTN2,ANGPT1,ANK2,ARHGEF16,AXIN2,CACNA1H,CAMK2D,CATSPER3,CHD7,CLIC4,DLC1,ECT2,EGFR,ERBB4,F7,FOXF1,FTO,GDNF,HMGA2,IL6,INHBB,IRS2,ISL1,ITPR1,KCNAB1,KCNU1,NKD2,NR2F2,NRXN1,NTF3,PIK3CB,PIK3R1,PITX2,RTN4,SIX1,SLC30A5,SLIT1,SPHK1,SRGN,TBX5,TNFSF4,VASH1,WNT11
GO Biological Process	GO:0051960	regulation of nervous system development	327	6.55138e-08	0.000683964	2.09163e-06	2.24076	22.3139	50	0.0820364	0.183824	141	0.00010951	1	0.00810836	2.51408	8.35297	21	483	0.0673077	0.0434783	cg00042059,cg01020413,cg01094891,cg01180552,cg01378062,cg01593673,cg01721569,cg02676167,cg02749463,cg02873421,cg04022561,cg04166294,cg04800503,cg05793013,cg06088745,cg06186155,cg07331478,cg07584669,cg07984286,cg08217163,cg08962888,cg09952002,cg10176070,cg10397765,cg10536898,cg10552446,cg11241663,cg11375458,cg12570134,cg15573998,cg16314733,cg16760223,cg16787431,cg16860392,cg16893707,cg17131837,cg1…	BCL11B,ECT2,EPHA3,EPHA4,FYN,GLI2,HMGA2,HOXB3,HOXD3,IL6,IRX3,ISL1,MBP,MEIS1,NRXN1,NTF3,RTN4,SIX1,SLIT1,TIMP2,ZNF536
GO Biological Process	GO:0007507	heart development	328	7.95929e-08	0.00083095	2.53338e-06	2.48937	16.4701	41	0.0605516	0.150735	301	0.00459442	1	0.159355	2.15225	6.96946	15	403	0.0480769	0.0372208	cg00042059,cg00223767,cg01733176,cg01951086,cg02725370,cg03491895,cg03943773,cg03972665,cg04022561,cg05581451,cg07050692,cg08578568,cg08979895,cg09626054,cg09781994,cg09854515,cg10055501,cg10233830,cg10397765,cg10536898,cg10682299,cg12121765,cg13891220,cg14799457,cg16204205,cg17223170,cg17242937,cg17695537,cg18103859,cg19304088,cg19370653,cg20000602,cg21029045,cg23246828,cg24005685,cg24757937,cg2…	ANK2,CHD7,DLC1,ERBB4,FOXF1,GATA6,GLI2,ISL1,NCOR2,PITX2,RTN4,SIX1,TBX20,TBX5,WNT11
GO Biological Process	GO:0072078	nephron tubule morphogenesis	329	8.67813e-08	0.000905997	2.75379e-06	8.7203	1.26143	11	0.00463759	0.0404412	810	0.0504411	1	0.650129	5.50702	0.363173	2	21	0.00641026	0.0952381	cg01180552,cg04166294,cg05793013,cg06088745,cg07584669,cg07984286,cg10176070,cg10397765,cg18103859,cg24757937,cg26236177	IRX3,SIX1
GO Biological Process	GO:0009725	response to hormone stimulus	330	9.35371e-08	0.000976527	2.95917e-06	2.28968	20.5269	47	0.0754665	0.172794	560	0.0214696	1	0.400255	1.63807	12.2095	20	706	0.0641026	0.0283286	cg01569664,cg01733176,cg01951086,cg02725370,cg03018496,cg03825234,cg03943773,cg03972665,cg04022561,cg05046272,cg05581451,cg06905499,cg08979895,cg09781994,cg09854515,cg10002850,cg10055501,cg10536898,cg10682299,cg11032188,cg11650763,cg11949335,cg13891220,cg14799457,cg16204205,cg16243532,cg16664523,cg16860392,cg17069828,cg17223170,cg17242937,cg17695537,cg17826834,cg19304088,cg19370653,cg19429051,cg2…	ABCG1,ARNT2,CACNA1H,DHCR24,EGFR,F7,FYN,GATA6,IL6,INHBB,IRS2,ISL1,NCOR2,NR2F1,NR2F2,PIK3CB,PIK3R1,PITX2,TNFRSF11B,TNFSF4
GO Biological Process	GO:0008037	cell recognition	331	9.79916e-08	0.00102303	3.09073e-06	4.43642	4.28273	19	0.0157453	0.0698529	334	0.00745339	1	0.232974	3.50447	1.7121	6	99	0.0192308	0.0606061	cg00042059,cg00396667,cg01378062,cg02037307,cg04101060,cg04223420,cg05171952,cg07274716,cg07331478,cg07617237,cg08206318,cg12622597,cg12673103,cg15922699,cg17765553,cg18790559,cg22488797,cg22827250,cg26509691	CATSPER3,EPHA3,EPHA4,HSPA1L,KCNU1,RTN4
GO Biological Process	GO:0001701	in utero embryonic development	332	1.02352e-07	0.00106855	3.21853e-06	2.77092	12.2703	34	0.0451114	0.125	271	0.00341564	1	0.131584	2.29981	6.08747	14	352	0.0448718	0.0397727	cg01094891,cg01733176,cg01951086,cg02725370,cg03018496,cg03943773,cg03972665,cg05581451,cg07050692,cg08578568,cg08979895,cg09781994,cg09854515,cg10002850,cg10055501,cg10682299,cg11032188,cg11278107,cg13891220,cg14799457,cg16204205,cg17242937,cg17695537,cg17826834,cg19304088,cg19370653,cg19434087,cg20000602,cg21029045,cg21186098,cg21199629,cg24005685,cg24925400,cg26708319	ANGPT1,ARNT2,CHD7,DAD1,DNAJB6,EGFR,FOXF1,GATA6,GLI2,NCOR2,NR2F2,PITX2,TAPT1,TSHZ3
GO Biological Process	GO:0014888	striated muscle adaptation	333	1.15101e-07	0.00120165	3.60856e-06	11.7178	0.76806	9	0.00282375	0.0330882	896	0.0548669	1	0.639297	5.2567	0.380467	2	22	0.00641026	0.0909091	cg11707035,cg11792671,cg12569835,cg14799457,cg16204205,cg17356718,cg18736431,cg19449565,cg20298668	GATA6,HDAC4
GO Biological Process	GO:0072086	specification of loop of Henle identity	334	1.38684e-07	0.00144786	4.3349e-06	18.6757	0.374819	7	0.00137801	0.0257353	970	0.0674073	1	0.725498	14.4559	0.0691758	1	4	0.00320513	0.25	cg01180552,cg04166294,cg05793013,cg06088745,cg07584669,cg07984286,cg10176070	IRX3
GO Biological Process	GO:0072006	nephron development	335	1.41831e-07	0.00148072	4.42006e-06	4.32949	4.3885	19	0.0161342	0.0698529	133	9.36561e-05	0.977769	0.00735165	5.57337	1.4354	8	83	0.025641	0.0963855	cg00275503,cg01180552,cg03972665,cg04166294,cg04843555,cg05793013,cg06088745,cg07584669,cg07984286,cg08979895,cg10055501,cg10176070,cg10397765,cg11278107,cg18103859,cg21186098,cg23495453,cg24757937,cg26236177	ANGPT1,BASP1,ENPEP,GDNF,IRX3,PROM1,SIX1,TCF21
GO Biological Process	GO:0043500	muscle adaptation	336	1.7986e-07	0.00187774	5.58852e-06	11.1055	0.810411	9	0.00297945	0.0330882	1060	0.0788467	1	0.776565	4.28324	0.466936	2	27	0.00641026	0.0740741	cg11707035,cg11792671,cg12569835,cg14799457,cg16204205,cg17356718,cg18736431,cg19449565,cg20298668	GATA6,HDAC4
GO Biological Process	GO:0009987	cellular process	337	1.91307e-07	0.00199724	5.92654e-06	1.10845	235.465	261	0.865679	0.959559	572	0.0231584	1	0.422681	1.06582	233.624	249	13509	0.798077	0.0184322	cg00042059,cg00213301,cg00216138,cg00223767,cg00275503,cg00328597,cg00396667,cg00569808,cg00734931,cg00797500,cg01020413,cg01094891,cg01180552,cg01378062,cg01407254,cg01569664,cg01593673,cg01721569,cg01733176,cg01951086,cg02037307,cg02340615,cg02497558,cg02676167,cg02691343,cg02725370,cg02749463,cg02839802,cg02873421,cg03018496,cg03470939,cg03491895,cg03684571,cg03709468,cg03724752,cg03769939,cg0…	ABCG1,ABLIM2,ABRA,ACPP,ACTG1,ACTN2,ADAM12,ADARB2,AKR1B10,ALCAM,ANGPT1,ANK2,ANO2,ANXA13,ARHGAP15,ARHGAP20,ARHGEF16,ARNT2,ARPP21,ASB1,AXIN2,B3GALNT1,BANP,BASP1,BCL11B,BHLHE40,BOD1,BRD9,C10orf90,C3orf38,CACNA1H,CAMK2D,CAPZB,CATSPER3,CBX4,CBX8,CCRN4L,CD83,CD96,CELF2,CHD7,CLIC4,CLVS1,CORT,CPEB4,CRABP1,CYP26B1,DAD1,DDX17,DHCR24,DHRS9,DLC1,DLGAP2,DMC1,DNAJB6,DNM3,DOCK1,DYSF,ECT2,EGFLAM,EGFR,EID3,ELFN1,E…
GO Biological Process	GO:0010033	response to organic substance	338	2.15418e-07	0.00224896	6.65373e-06	1.65694	54.9204	91	0.201913	0.334559	211	0.00110649	1	0.0547475	1.52019	35.5218	54	2054	0.173077	0.0262902	cg00042059,cg00223767,cg01378062,cg01407254,cg01569664,cg01733176,cg01951086,cg02725370,cg03018496,cg03491895,cg03825234,cg03943773,cg03972665,cg04005843,cg04022561,cg04098763,cg04531363,cg05046272,cg05580512,cg05581451,cg05795849,cg06120979,cg06905499,cg07149639,cg07541744,cg07617237,cg07990582,cg08578568,cg08962888,cg08979895,cg09626054,cg09781994,cg09854515,cg10002850,cg10055501,cg10134799,cg1…	ABCG1,ARHGEF16,ARNT2,AXIN2,CACNA1H,CAMK2D,CD83,CPEB4,CYP26B1,DHCR24,DNAJB6,ECT2,EGFR,EPHA3,ERBB4,F7,FASN,FOXF1,FYN,GATA6,GLI2,HDAC4,HERPUD2,HSPA1A,HSPA1L,IDI1,IL6,INHBB,IREB2,IRF8,IRS2,ISL1,ITPR1,KLF6,KYNU,LTBP2,MCF2L,MGMT,MMP2,NCOR2,NR2F1,NR2F2,PIK3CB,PIK3R1,PITX2,RTN4,SATB2,SLC6A3,SLC7A11,TIMP2,TNFRSF11B,TNFSF4,WNT11,ZNF236
GO Biological Process	GO:0043467	regulation of generation of precursor metabolites and energy	339	2.17963e-07	0.00227553	6.71248e-06	7.04269	1.70389	12	0.00626432	0.0441177	545	0.020051	1	0.384097	3.85492	1.03764	4	60	0.0128205	0.0666667	cg01569664,cg11707035,cg11792671,cg12569835,cg17356718,cg18736431,cg19449565,cg20298668,cg22915373,cg24526103,cg25372239,cg25941985	HDAC4,IRS2,NKX1-1,PRDM16
GO Biological Process	GO:0010838	positive regulation of keratinocyte proliferation	340	2.19057e-07	0.00228696	6.72634e-06	17.4387	0.401406	7	0.00147576	0.0257353	1079	0.0835391	1	0.808293	11.5647	0.0864697	1	5	0.00320513	0.2	cg11707035,cg12524725,cg12569835,cg17356718,cg18736431,cg19449565,cg20298668	TWIST2
GO Biological Process	GO:0048864	stem cell development	341	2.24255e-07	0.00234123	6.86577e-06	3.05367	9.1693	28	0.0337107	0.102941	888	0.0532982	1	0.626614	2.07572	3.37232	7	195	0.0224359	0.0358974	cg00042059,cg01733176,cg01951086,cg02725370,cg03491895,cg03943773,cg03972665,cg04022561,cg05581451,cg08979895,cg09781994,cg09854515,cg10055501,cg10536898,cg10682299,cg13891220,cg17131837,cg17223170,cg17242937,cg19304088,cg19370653,cg21029045,cg23495453,cg24005685,cg24925400,cg25372239,cg26708319,cg27360685	ERBB4,GDNF,HMGA2,ISL1,PITX2,PRDM16,RTN4
GO Biological Process	GO:0003300	cardiac muscle hypertrophy	342	2.52725e-07	0.00263845	7.71476e-06	10.6587	0.844378	9	0.00310433	0.0330882	761	0.0420065	1	0.576278	6.08671	0.328585	2	19	0.00641026	0.105263	cg11707035,cg11792671,cg12569835,cg14799457,cg16204205,cg17356718,cg18736431,cg19449565,cg20298668	GATA6,HDAC4
GO Biological Process	GO:0010677	negative regulation of cellular carbohydrate metabolic process	343	2.65385e-07	0.00277062	8.0776e-06	13.0346	0.61375	8	0.00225643	0.0294118	930	0.0594237	1	0.667078	5.02815	0.397761	2	23	0.00641026	0.0869565	cg11707035,cg11792671,cg12569835,cg17356718,cg18736431,cg19449565,cg20298668,cg22213449	HDAC4,IL6
GO Biological Process	GO:0003266	regulation of secondary heart field cardioblast proliferation	344	2.67251e-07	0.0027901	8.11076e-06	13.0224	0.614326	8	0.00225855	0.0294118	338	0.00779214	1	0.24068	14.4559	0.138351	2	8	0.00641026	0.25	cg04022561,cg10397765,cg10536898,cg17223170,cg18103859,cg24757937,cg26236177,cg27360685	ISL1,SIX1
GO Biological Process	GO:0033233	regulation of protein sumoylation	345	3.0569e-07	0.00319141	9.25046e-06	16.5864	0.422031	7	0.00155159	0.0257353	1965	0.243642	1	1	3.61398	0.276703	1	16	0.00320513	0.0625	cg11707035,cg11792671,cg12569835,cg17356718,cg18736431,cg19449565,cg20298668	HDAC4
GO Biological Process	GO:0030334	regulation of cell migration	346	3.17696e-07	0.00331675	9.58598e-06	2.3946	16.7043	40	0.0614128	0.147059	181	0.000528631	1	0.0304912	2.42053	7.4364	18	430	0.0576923	0.0418605	cg00042059,cg00223767,cg01569664,cg01733176,cg01951086,cg02725370,cg03018496,cg03491895,cg03769939,cg03943773,cg03972665,cg05581451,cg06905499,cg08149459,cg08578568,cg08979895,cg09781994,cg09854515,cg10002850,cg10055501,cg10233830,cg10682299,cg12121765,cg13891220,cg16664523,cg17242937,cg17826834,cg19304088,cg19370653,cg20706315,cg21029045,cg21186098,cg22213449,cg22915373,cg23162479,cg24005685,cg2…	ANGPT1,CLIC4,DLC1,EGFR,ERBB4,F7,FOXF1,IL6,IRS2,NR2F2,NTF3,PIK3R1,PITX2,RTN4,SPHK1,TBX5,VASH1,WNT11
GO Biological Process	GO:0002076	osteoblast development	347	3.66901e-07	0.00383044	1.10387e-05	10.188	0.883397	9	0.00324778	0.0330882	281	0.00404207	1	0.150175	9.13006	0.328585	3	19	0.00961539	0.157895	cg11707035,cg11792671,cg12569835,cg17356718,cg17695537,cg18736431,cg19449565,cg20298668,cg26236655	GLI2,HDAC4,SATB2
GO Biological Process	GO:0008544	epidermis development	348	3.77138e-07	0.00393732	1.13141e-05	3.22985	7.7403	25	0.028457	0.0919118	961	0.0647049	1	0.702934	1.88045	4.25431	8	246	0.025641	0.0325203	cg01733176,cg01951086,cg02725370,cg03769939,cg03943773,cg03972665,cg05571619,cg05581451,cg08979895,cg09781994,cg09854515,cg10002850,cg10055501,cg10682299,cg13891220,cg17242937,cg17695537,cg18181923,cg19304088,cg19370653,cg21029045,cg23162479,cg24005685,cg24925400,cg26708319	BCL11B,CLIC4,EGFR,FOXQ1,GLI2,NTF3,PITX2,RUNX3
GO Biological Process	GO:0070932	histone H3 deacetylation	349	4.38233e-07	0.00457515	1.31093e-05	15.7097	0.445585	7	0.00163818	0.0257353	1965	0.243642	1	1	3.61398	0.276703	1	16	0.00320513	0.0625	cg11707035,cg11792671,cg12569835,cg17356718,cg18736431,cg19449565,cg20298668	HDAC4
GO Biological Process	GO:0061303	cornea development in camera-type eye	350	4.44788e-07	0.00464359	1.32674e-05	15.6745	0.446585	7	0.00164186	0.0257353	1574	0.16012	1	1	5.78237	0.172939	1	10	0.00320513	0.1	cg11707035,cg12524725,cg12569835,cg17356718,cg18736431,cg19449565,cg20298668	TWIST2
GO Biological Process	GO:0014896	muscle hypertrophy	351	4.87075e-07	0.00508506	1.44874e-05	9.84286	0.914369	9	0.00336165	0.0330882	810	0.0504411	1	0.650129	5.50702	0.363173	2	21	0.00641026	0.0952381	cg11707035,cg11792671,cg12569835,cg14799457,cg16204205,cg17356718,cg18736431,cg19449565,cg20298668	GATA6,HDAC4
GO Biological Process	GO:0045912	negative regulation of carbohydrate metabolic process	352	5.0237e-07	0.00524474	1.48998e-05	11.9646	0.66864	8	0.00245824	0.0294118	1060	0.0788467	1	0.776565	4.28324	0.466936	2	27	0.00641026	0.0740741	cg11707035,cg11792671,cg12569835,cg17356718,cg18736431,cg19449565,cg20298668,cg22213449	HDAC4,IL6
GO Biological Process	GO:0070933	histone H4 deacetylation	353	5.09578e-07	0.00532	1.50708e-05	15.3557	0.455858	7	0.00167595	0.0257353	1912	0.23032	1	1	3.85492	0.259409	1	15	0.00320513	0.0666667	cg11707035,cg11792671,cg12569835,cg17356718,cg18736431,cg19449565,cg20298668	HDAC4
GO Biological Process	GO:0061333	renal tubule morphogenesis	354	5.8613e-07	0.0061192	1.72859e-05	7.17319	1.53349	11	0.00563782	0.0404412	1025	0.0689071	1	0.701844	4.6259	0.432349	2	25	0.00641026	0.08	cg01180552,cg04166294,cg05793013,cg06088745,cg07584669,cg07984286,cg10176070,cg10397765,cg18103859,cg24757937,cg26236177	IRX3,SIX1
GO Biological Process	GO:0072088	nephron epithelium morphogenesis	355	6.393e-07	0.0066743	1.88008e-05	6.35191	1.8892	12	0.00694558	0.0441177	415	0.0147279	1	0.370505	5.78237	0.518818	3	30	0.00961539	0.1	cg01180552,cg04166294,cg05793013,cg06088745,cg07584669,cg07984286,cg10176070,cg10397765,cg18103859,cg23495453,cg24757937,cg26236177	GDNF,IRX3,SIX1
GO Biological Process	GO:0006110	regulation of glycolysis	356	7.18953e-07	0.00750587	2.10839e-05	14.5757	0.480251	7	0.00176563	0.0257353	2233	0.306882	1	1	2.75351	0.363173	1	21	0.00320513	0.0476191	cg11707035,cg11792671,cg12569835,cg17356718,cg18736431,cg19449565,cg20298668	HDAC4
GO Biological Process	GO:0051451	myoblast migration	357	7.54405e-07	0.00787598	2.20616e-05	60.1893	0.0664571	4	0.000244327	0.0147059	970	0.0674073	1	0.725498	14.4559	0.0691758	1	4	0.00320513	0.25	cg10397765,cg18103859,cg24757937,cg26236177	SIX1
GO Biological Process	GO:2000145	regulation of cell motility	358	7.65247e-07	0.00798918	2.23161e-05	2.31234	17.2985	40	0.0635975	0.147059	202	0.000987616	1	0.0510431	2.29257	7.85145	18	454	0.0576923	0.0396476	cg00042059,cg00223767,cg01569664,cg01733176,cg01951086,cg02725370,cg03018496,cg03491895,cg03769939,cg03943773,cg03972665,cg05581451,cg06905499,cg08149459,cg08578568,cg08979895,cg09781994,cg09854515,cg10002850,cg10055501,cg10233830,cg10682299,cg12121765,cg13891220,cg16664523,cg17242937,cg17826834,cg19304088,cg19370653,cg20706315,cg21029045,cg21186098,cg22213449,cg22915373,cg23162479,cg24005685,cg2…	ANGPT1,CLIC4,DLC1,EGFR,ERBB4,F7,FOXF1,IL6,IRS2,NR2F2,NTF3,PIK3R1,PITX2,RTN4,SPHK1,TBX5,VASH1,WNT11
GO Biological Process	GO:0008582	regulation of synaptic growth at neuromuscular junction	359	8.9895e-07	0.00938503	2.61422e-05	57.5743	0.0694755	4	0.000255425	0.0147059	970	0.0674073	1	0.725498	14.4559	0.0691758	1	4	0.00320513	0.25	cg10397765,cg18103859,cg24757937,cg26236177	SIX1
GO Biological Process	GO:0072028	nephron morphogenesis	360	9.18848e-07	0.00959278	2.66466e-05	6.13234	1.95684	12	0.00719426	0.0441177	533	0.0190568	1	0.37327	5.2567	0.5707	3	33	0.00961539	0.0909091	cg01180552,cg04166294,cg05793013,cg06088745,cg07584669,cg07984286,cg10176070,cg10397765,cg18103859,cg23495453,cg24757937,cg26236177	GDNF,IRX3,SIX1
GO Biological Process	GO:0051270	regulation of cellular component movement	361	9.3512e-07	0.00976266	2.70434e-05	2.20829	19.4721	43	0.0715887	0.158088	188	0.000678768	1	0.0376933	2.24558	8.90638	20	515	0.0641026	0.038835	cg00042059,cg00223767,cg01569664,cg01733176,cg01951086,cg02725370,cg03018496,cg03491895,cg03769939,cg03943773,cg03972665,cg05581451,cg06905499,cg08149459,cg08578568,cg08979895,cg09781994,cg09854515,cg10002850,cg10055501,cg10233830,cg10682299,cg12121765,cg13891220,cg16314733,cg16664523,cg17242937,cg17826834,cg19304088,cg19370653,cg20706315,cg21029045,cg21186098,cg22213449,cg22915373,cg23162479,cg2…	ANGPT1,ANK2,CLIC4,DLC1,EGFR,ERBB4,F7,FOXF1,IL6,IRS2,NR2F2,NTF3,PIK3R1,PITX2,RTN4,SLIT1,SPHK1,TBX5,VASH1,WNT11
GO Biological Process	GO:0072081	specification of nephron tubule identity	362	9.46908e-07	0.00988572	2.73086e-05	13.9786	0.500766	7	0.00184105	0.0257353	1079	0.0835391	1	0.808293	11.5647	0.0864697	1	5	0.00320513	0.2	cg01180552,cg04166294,cg05793013,cg06088745,cg07584669,cg07984286,cg10176070	IRX3
GO Biological Process	GO:0003006	developmental process involved in reproduction	363	1.07091e-06	0.0111803	3.07996e-05	2.3801	15.5456	37	0.0571529	0.136029	347	0.0083412	1	0.250957	2.01243	7.45369	15	431	0.0480769	0.0348028	cg00275503,cg00797500,cg01733176,cg01951086,cg02725370,cg02839802,cg03018496,cg03943773,cg03972665,cg04843555,cg05581451,cg05793013,cg07050692,cg07584669,cg08979895,cg09781994,cg09854515,cg10055501,cg10176070,cg10584587,cg10682299,cg11949335,cg12524725,cg13891220,cg14799457,cg16204205,cg16243532,cg17131837,cg17242937,cg17695537,cg17826834,cg19304088,cg19370653,cg21029045,cg24005685,cg24925400,cg2…	ASB1,BASP1,CHD7,DHCR24,DMC1,FOXL2,GATA6,GLI2,HMGA2,INHBB,IRX5,NR2F2,PITX2,QKI,TCF21
GO Biological Process	GO:0043588	skin development	364	1.23151e-06	0.0128569	3.53212e-05	2.94173	8.83835	26	0.0324939	0.0955882	893	0.0542229	1	0.633915	1.86528	4.82501	9	279	0.0288462	0.0322581	cg01733176,cg01951086,cg02725370,cg03769939,cg03943773,cg03972665,cg05571619,cg05581451,cg08979895,cg09781994,cg09854515,cg10002850,cg10055501,cg10682299,cg11949335,cg13891220,cg17242937,cg17695537,cg18181923,cg19304088,cg19370653,cg21029045,cg23162479,cg24005685,cg24925400,cg26708319	BCL11B,CLIC4,DHCR24,EGFR,FOXQ1,GLI2,NTF3,PITX2,RUNX3
GO Biological Process	GO:0042127	regulation of cell proliferation	365	1.38049e-06	0.0144123	3.94857e-05	1.74291	40.7364	71	0.149766	0.261029	370	0.0098094	1	0.276784	1.53022	21.5656	33	1247	0.105769	0.0264635	cg00223767,cg01180552,cg01569664,cg01733176,cg01951086,cg02725370,cg03018496,cg03491895,cg03769939,cg03943773,cg03972665,cg04022561,cg04531363,cg04879211,cg05581451,cg05794556,cg06088745,cg07617237,cg07984286,cg08149459,cg08578568,cg08962888,cg08979895,cg09626054,cg09781994,cg09854515,cg10002850,cg10055501,cg10233830,cg10397765,cg10536898,cg10682299,cg11032188,cg11707035,cg11792671,cg11949335,cg1…	ANGPT1,ARNT2,AXIN2,BCL11B,DHCR24,DLC1,EGFR,ERBB4,FOXF1,FTO,GATA6,GLI2,HDAC4,HMGA2,HSPA1A,IL6,IRS2,ISL1,NR2F2,NTF3,PITX2,PTBP2,RUNX3,SIX1,SPHK1,TBX20,TBX5,TIMP2,TNFSF4,TNS3,TWIST2,VASH1,WNT11
GO Biological Process	GO:0008283	cell proliferation	366	1.44439e-06	0.0150794	4.12007e-05	2.14671	20.4964	44	0.0753546	0.161765	525	0.0178634	1	0.355226	1.72608	10.4283	18	603	0.0576923	0.0298507	cg01569664,cg01593673,cg01733176,cg01951086,cg02340615,cg02725370,cg02749463,cg03491895,cg03943773,cg03972665,cg04531363,cg04554613,cg04800503,cg05581451,cg06120979,cg06186155,cg08979895,cg09626054,cg09781994,cg09854515,cg09952002,cg10002850,cg10055501,cg10682299,cg11814539,cg12570134,cg13609544,cg13891220,cg16860392,cg17131837,cg17242937,cg17695537,cg19304088,cg19370653,cg20000602,cg21029045,cg2…	AXIN2,EGFR,ENPEP,ERBB4,FYN,GLI2,HMGA2,HOXB4,IL6,IRS2,KIF2C,LRP2,MKI67,NCOR2,PITX2,TBX20,TNFSF4,TXNRD1
GO Biological Process	GO:0009952	anterior/posterior pattern specification	367	1.60174e-06	0.0167221	4.55644e-05	3.16183	7.27426	23	0.0267436	0.0845588	150	0.000154666	1	0.0107648	3.55838	3.37232	12	195	0.0384615	0.0615385	cg01593673,cg02497558,cg02749463,cg02873421,cg03018496,cg04531363,cg04800503,cg04843555,cg06186155,cg08578568,cg09952002,cg11375458,cg12570134,cg13609544,cg16787431,cg17616537,cg17826834,cg19986012,cg21818470,cg21853871,cg22660933,cg23014425,cg23217463	AXIN2,BASP1,FOXF1,HOXB1,HOXB2,HOXB3,HOXB4,HOXB5,HOXB6,HOXD3,HOXD8,NR2F2
GO Biological Process	GO:0048532	anatomical structure arrangement	368	1.6206e-06	0.0169191	4.59759e-05	12.8788	0.543528	7	0.00199826	0.0257353	509	0.0175485	1	0.359934	9.63729	0.207527	2	12	0.00641026	0.166667	cg02497558,cg02873421,cg16787431,cg17616537,cg19986012,cg21853871,cg22660933	HOXB1,HOXB2
GO Biological Process	GO:0032680	regulation of tumor necrosis factor production	369	1.67241e-06	0.0174599	4.73168e-05	6.42975	1.7108	11	0.0062897	0.0404412	2432	0.367045	1	1	1.5628	1.27975	2	74	0.00641026	0.027027	cg04022561,cg10536898,cg11707035,cg12524725,cg12569835,cg17223170,cg17356718,cg18736431,cg19449565,cg20298668,cg27360685	ISL1,TWIST2
GO Biological Process	GO:0043066	negative regulation of apoptotic process	370	1.72605e-06	0.0180199	4.87026e-05	2.18204	19.248	42	0.0707649	0.154412	154	0.000202314	1	0.0137153	2.20029	11.3621	25	657	0.0801282	0.0380518	cg00223767,cg00797500,cg01569664,cg03491895,cg03975844,cg04022561,cg07617237,cg10002850,cg10397765,cg10536898,cg10584587,cg10818423,cg11032188,cg11707035,cg11949335,cg12524725,cg12569835,cg14775958,cg14799457,cg16204205,cg16664523,cg17131837,cg17223170,cg17356718,cg18103859,cg18181923,cg18736431,cg19449565,cg20298668,cg20706315,cg21186098,cg21199629,cg22213449,cg22915373,cg23162479,cg23495453,cg2…	ANGPT1,ARNT2,BCL11B,CBX4,CPEB4,DAD1,DHCR24,EGFR,ERBB4,GATA6,GDNF,HMGA2,HSPA1A,IL6,IRS2,ISL1,NTF3,NUAK2,PARK2,PIK3R1,PSMB1,SIX1,SPHK1,TWIST2,WNT11
GO Biological Process	GO:0010882	regulation of cardiac muscle contraction by calcium ion signaling	371	1.97231e-06	0.020591	5.55013e-05	8.28854	1.08584	9	0.00399204	0.0330882	281	0.00404207	1	0.150175	9.13006	0.328585	3	19	0.00961539	0.157895	cg11707035,cg11792671,cg12569835,cg17356718,cg18736431,cg19449565,cg20298668,cg23246828,cg27028281	ANK2,CAMK2D,HDAC4
GO Biological Process	GO:0060037	pharyngeal system development	372	2.12352e-06	0.0221695	5.95955e-05	9.8382	0.813157	8	0.00298955	0.0294118	623	0.0304923	1	0.510979	7.22797	0.276703	2	16	0.00641026	0.125	cg04022561,cg10397765,cg10536898,cg17223170,cg18103859,cg24757937,cg26236177,cg27360685	ISL1,SIX1
GO Biological Process	GO:0070588	calcium ion transmembrane transport	373	2.25873e-06	0.0235811	6.32201e-05	4.16846	3.83835	16	0.0141116	0.0588235	2108	0.273031	1	1	1.65211	1.81586	3	105	0.00961539	0.0285714	cg00396667,cg02037307,cg03825234,cg04101060,cg04223420,cg05171952,cg05795849,cg07274716,cg08206318,cg12622597,cg12673103,cg15739913,cg15922699,cg22488797,cg22827250,cg26509691	CACNA1H,CATSPER3,ITPR1
GO Biological Process	GO:0003283	atrial septum development	374	2.28268e-06	0.0238312	6.37197e-05	9.74127	0.821248	8	0.00301929	0.0294118	146	0.000135499	1	0.00968913	14.4559	0.276703	4	16	0.0128205	0.25	cg04022561,cg09626054,cg10233830,cg10536898,cg17223170,cg23246828,cg27028281,cg27360685	ANK2,ISL1,TBX20,TBX5
GO Biological Process	GO:0043069	negative regulation of programmed cell death	375	2.51131e-06	0.0262181	6.99149e-05	2.14962	19.5383	42	0.0718321	0.154412	155	0.000237574	1	0.0160017	2.1771	11.4832	25	664	0.0801282	0.0376506	cg00223767,cg00797500,cg01569664,cg03491895,cg03975844,cg04022561,cg07617237,cg10002850,cg10397765,cg10536898,cg10584587,cg10818423,cg11032188,cg11707035,cg11949335,cg12524725,cg12569835,cg14775958,cg14799457,cg16204205,cg16664523,cg17131837,cg17223170,cg17356718,cg18103859,cg18181923,cg18736431,cg19449565,cg20298668,cg20706315,cg21186098,cg21199629,cg22213449,cg22915373,cg23162479,cg23495453,cg2…	ANGPT1,ARNT2,BCL11B,CBX4,CPEB4,DAD1,DHCR24,EGFR,ERBB4,GATA6,GDNF,HMGA2,HSPA1A,IL6,IRS2,ISL1,NTF3,NUAK2,PARK2,PIK3R1,PSMB1,SIX1,SPHK1,TWIST2,WNT11
GO Biological Process	GO:0040012	regulation of locomotion	376	2.52423e-06	0.026353	7.00878e-05	2.17508	18.8498	41	0.0693009	0.150735	201	0.000959218	1	0.049822	2.23758	8.49132	19	491	0.0608974	0.0386965	cg00042059,cg00223767,cg01569664,cg01733176,cg01951086,cg02725370,cg03018496,cg03491895,cg03769939,cg03943773,cg03972665,cg05581451,cg06905499,cg08149459,cg08578568,cg08979895,cg09781994,cg09854515,cg10002850,cg10055501,cg10233830,cg10682299,cg12121765,cg13891220,cg16314733,cg16664523,cg17242937,cg17826834,cg19304088,cg19370653,cg20706315,cg21029045,cg21186098,cg22213449,cg22915373,cg23162479,cg2…	ANGPT1,CLIC4,DLC1,EGFR,ERBB4,F7,FOXF1,IL6,IRS2,NR2F2,NTF3,PIK3R1,PITX2,RTN4,SLIT1,SPHK1,TBX5,VASH1,WNT11
GO Biological Process	GO:0033993	response to lipid	377	2.6288e-06	0.0274446	7.27974e-05	2.14568	19.5742	42	0.0719641	0.154412	430	0.0153477	1	0.372628	1.75519	10.2553	18	593	0.0576923	0.0303541	cg00223767,cg01378062,cg01407254,cg01733176,cg01951086,cg02725370,cg03018496,cg03943773,cg03972665,cg04022561,cg05046272,cg05581451,cg06905499,cg08578568,cg08979895,cg09781994,cg09854515,cg10002850,cg10055501,cg10536898,cg10682299,cg11032188,cg11650763,cg13891220,cg14799457,cg16204205,cg17069828,cg17223170,cg17242937,cg17826834,cg19304088,cg19370653,cg19429051,cg20000602,cg21029045,cg22213449,cg2…	ABCG1,ARNT2,CYP26B1,EGFR,EPHA3,F7,GATA6,IL6,IREB2,IRF8,ISL1,NCOR2,NR2F1,NR2F2,PITX2,TNFRSF11B,TNFSF4,WNT11
GO Biological Process	GO:0072073	kidney epithelium development	378	3.50336e-06	0.0365751	9.67594e-05	4.27251	3.51082	15	0.0129074	0.0551471	190	0.000756927	1	0.0415912	5.50702	1.08952	6	63	0.0192308	0.0952381	cg00223767,cg01180552,cg04166294,cg04843555,cg05793013,cg06088745,cg07584669,cg07984286,cg10176070,cg10397765,cg11278107,cg18103859,cg23495453,cg24757937,cg26236177	BASP1,GDNF,IRX3,PROM1,SIX1,WNT11
GO Biological Process	GO:0051239	regulation of multicellular organismal process	379	3.54733e-06	0.0370342	9.77154e-05	1.5185	64.5374	98	0.23727	0.360294	56	1.19107e-06	0.0124347	0.000222049	1.83799	34.2766	63	1982	0.201923	0.0317861	cg00042059,cg00213301,cg00216138,cg00223767,cg01020413,cg01094891,cg01180552,cg01378062,cg01407254,cg01593673,cg01721569,cg02676167,cg02749463,cg02839802,cg02873421,cg03018496,cg03491895,cg03825234,cg04005843,cg04022561,cg04166294,cg04531363,cg04800503,cg04843555,cg05580512,cg05793013,cg06041695,cg06088745,cg06185532,cg06186155,cg06515461,cg06905499,cg07050692,cg07331478,cg07584669,cg07617237,cg0…	ANGPT1,ANK2,ASB1,AXIN2,BASP1,BCL11B,CACNA1H,CAMK2D,CD83,CELF2,CHD7,CYP26B1,DDX17,ECT2,EPHA3,EPHA4,ERBB4,F7,FTO,FYN,GATA6,GDNF,GLI2,GTF2I,HDAC4,HMGA2,HOXB3,HOXD3,HSPA1A,IL6,INHBB,IRF8,IRX3,IRX5,ISL1,MBP,MEIS1,MEIS2,NR2F2,NRXN1,NTF3,PIK3R1,PRDM16,PROM1,RBM19,RTN4,SIX1,SLC6A3,SLIT1,SPHK1,SRGN,TBX20,TBX5,TBXAS1,TIMP2,TNFRSF11B,TNFSF4,TSHZ3,TWIST2,VASH1,WNT11,ZFHX3,ZNF536
GO Biological Process	GO:0048103	somatic stem cell division	380	3.56023e-06	0.0371688	9.78126e-05	9.16389	0.872992	8	0.00320953	0.0294118	2183	0.29467	1	1	2.89119	0.345879	1	20	0.00320513	0.05	cg01593673,cg02749463,cg04800503,cg06186155,cg09952002,cg12570134,cg13609544,cg23014425	HOXB4
GO Biological Process	GO:0072107	positive regulation of ureteric bud formation	381	3.58943e-06	0.0374736	9.8356e-05	22.5528	0.221702	5	0.000815079	0.0183823	231	0.00174811	1	0.0790053	28.9119	0.0691758	2	4	0.00641026	0.5	cg10397765,cg18103859,cg23495453,cg24757937,cg26236177	GDNF,SIX1
GO Biological Process	GO:0042221	response to chemical stimulus	382	5.46797e-06	0.0570856	0.000149439	1.43101	80.3631	115	0.295452	0.422794	122	5.80059e-05	0.605581	0.00496378	1.48805	57.1219	85	3303	0.272436	0.0257342	cg00042059,cg00223767,cg00328597,cg00734931,cg01378062,cg01407254,cg01569664,cg01733176,cg01951086,cg02340615,cg02691343,cg02725370,cg03018496,cg03491895,cg03769939,cg03825234,cg03943773,cg03972665,cg04005843,cg04022561,cg04098763,cg04531363,cg05046272,cg05580512,cg05581451,cg05715751,cg05795849,cg06120979,cg06905499,cg07149639,cg07249742,cg07331478,cg07541744,cg07617237,cg07990582,cg08578568,cg0…	ABCG1,ABLIM2,ACTG1,ALCAM,ANGPT1,ANK2,ARHGEF16,ARNT2,AXIN2,BCL11B,CACNA1H,CAMK2D,CD83,CLIC4,CPEB4,CYP26B1,DAD1,DHCR24,DNAJB6,DOCK1,ECT2,EGFR,EPHA3,EPHA4,ERBB4,EXT1,F7,FASN,FOXF1,FYN,GATA6,GDNF,GLI2,HDAC4,HERPUD2,HSPA1A,HSPA1L,IDI1,IL6,INHBB,IREB2,IRF8,IRS2,ISL1,ITPR1,KLF6,KYNU,LTBP2,MBP,MCF2L,MGMT,MMP2,MTR,NCOR2,NDUFA10,NR2F1,NR2F2,NRXN1,NTF3,OR4E2,OR5A2,PIK3CB,PIK3R1,PITX2,PRDX6,RTN4,RUNX3,SATB2,…
GO Biological Process	GO:0043471	regulation of cellular carbohydrate catabolic process	383	5.58066e-06	0.058262	0.00015212	10.6456	0.657549	7	0.00241746	0.0257353	2518	0.397283	1	1	1.99392	0.501524	1	29	0.00320513	0.0344828	cg11707035,cg11792671,cg12569835,cg17356718,cg18736431,cg19449565,cg20298668	HDAC4
GO Biological Process	GO:0060548	negative regulation of cell death	384	5.92345e-06	0.0618408	0.000161044	2.05326	20.9423	43	0.0769939	0.158088	152	0.000188466	1	0.0129446	2.16943	11.9847	26	693	0.0833333	0.037518	cg00223767,cg00797500,cg01569664,cg03491895,cg03975844,cg04022561,cg06120979,cg07617237,cg10002850,cg10397765,cg10536898,cg10584587,cg10818423,cg11032188,cg11707035,cg11949335,cg12524725,cg12569835,cg14775958,cg14799457,cg16204205,cg16664523,cg17131837,cg17223170,cg17356718,cg18103859,cg18181923,cg18736431,cg19449565,cg20298668,cg20706315,cg21186098,cg21199629,cg22213449,cg22915373,cg23162479,cg2…	ANGPT1,ARNT2,BCL11B,CBX4,CPEB4,DAD1,DHCR24,EGFR,ERBB4,GATA6,GDNF,HMGA2,HSPA1A,IL6,IRS2,ISL1,MGMT,NTF3,NUAK2,PARK2,PIK3R1,PSMB1,SIX1,SPHK1,TWIST2,WNT11
GO Biological Process	GO:0048483	autonomic nervous system development	385	6.12185e-06	0.0639121	0.000166005	4.67611	2.78009	13	0.0102209	0.0477941	227	0.00153219	1	0.0704672	5.90038	0.847403	5	49	0.0160256	0.102041	cg02497558,cg02873421,cg10397765,cg16787431,cg17616537,cg18103859,cg19986012,cg21853871,cg22660933,cg23162479,cg23495453,cg24757937,cg26236177	GDNF,HOXB1,HOXB2,NTF3,SIX1
GO Biological Process	GO:0051154	negative regulation of striated muscle cell differentiation	386	7.92117e-06	0.082697	0.000214241	10.0811	0.694369	7	0.00255283	0.0257353	1849	0.216765	1	1	4.13027	0.242115	1	14	0.00320513	0.0714286	cg11707035,cg11792671,cg12569835,cg17356718,cg18736431,cg19449565,cg20298668	HDAC4
GO Biological Process	GO:0009605	response to external stimulus	387	8.39604e-06	0.0876547	0.000226498	1.72013	37.2064	64	0.136788	0.235294	97	1.24362e-05	0.129834	0.0013385	2.05049	19.5076	40	1128	0.128205	0.035461	cg01733176,cg01951086,cg02691343,cg02725370,cg03769939,cg03825234,cg03943773,cg03972665,cg03975844,cg04005843,cg04022561,cg04554613,cg05580512,cg05581451,cg05715751,cg05795849,cg05940691,cg06120979,cg06905499,cg07233230,cg07331478,cg08578568,cg08979895,cg09781994,cg09854515,cg10002850,cg10055501,cg10536898,cg10682299,cg10818423,cg13891220,cg14115325,cg15573998,cg15739913,cg16243532,cg16314733,cg1…	ABLIM2,ACTG1,AKR1B10,ALCAM,ANGPT1,ANK2,ARHGEF16,BCL11B,BHLHE40,CACNA1H,CPEB4,DAD1,DOCK1,EGFR,EPHA4,EXT1,F7,FOXF1,FYN,GDNF,GLI2,IL6,INHBB,ISL1,KYNU,LRP2,MGMT,NRXN1,NTF3,NUAK2,OPN3,PIK3CB,PITX2,RUNX3,SEMA5A,SLC6A3,SLIT1,TENM2,TNFRSF11B,UNC5D
GO Biological Process	GO:0072511	divalent inorganic cation transport	388	8.44963e-06	0.0882141	0.000227356	2.94012	7.48268	22	0.0275099	0.0808824	773	0.0423873	1	0.572476	2.05595	3.89114	8	225	0.025641	0.0355556	cg00396667,cg02037307,cg03825234,cg04101060,cg04223420,cg05171952,cg05795849,cg07274716,cg08206318,cg12622597,cg12673103,cg15739913,cg15922699,cg16664523,cg16860392,cg20872692,cg22488797,cg22827250,cg23246828,cg25008444,cg26509691,cg27028281	ANK2,CACNA1H,CAMK2D,CATSPER3,FYN,ITPR1,SLC11A2,SLC30A5
GO Biological Process	GO:0042113	B cell activation	389	8.88805e-06	0.0927912	0.000238538	3.94767	3.7997	15	0.0139695	0.0551471	804	0.0495157	1	0.642965	2.51408	1.9888	5	115	0.0160256	0.0434783	cg05940691,cg07233230,cg11707035,cg11792671,cg12569835,cg15278798,cg16664523,cg17356718,cg18736431,cg19449565,cg20298668,cg23091549,cg25008444,cg25892587,cg26190381	EXO1,HDAC4,KLF6,PIK3R1,TNFSF4
GO Biological Process	GO:0061004	pattern specification involved in kidney development	390	9.45876e-06	0.0987495	0.000253204	9.80568	0.713872	7	0.00262453	0.0257353	1486	0.145332	1	1	6.42486	0.155645	1	9	0.00320513	0.111111	cg01180552,cg04166294,cg05793013,cg06088745,cg07584669,cg07984286,cg10176070	IRX3
GO Biological Process	GO:0072070	loop of Henle development	391	1.00207e-05	0.104616	0.00026756	9.71757	0.720345	7	0.00264833	0.0257353	1643	0.174653	1	1	5.2567	0.190233	1	11	0.00320513	0.0909091	cg01180552,cg04166294,cg05793013,cg06088745,cg07584669,cg07984286,cg10176070	IRX3
GO Biological Process	GO:0060993	kidney morphogenesis	392	1.02284e-05	0.106785	0.000272409	4.4529	2.91944	13	0.0107332	0.0477941	351	0.0087257	1	0.259534	4.92117	0.812815	4	47	0.0128205	0.0851064	cg01094891,cg01180552,cg04166294,cg05793013,cg06088745,cg07584669,cg07984286,cg10176070,cg10397765,cg18103859,cg23495453,cg24757937,cg26236177	GDNF,IRX3,SIX1,TSHZ3
GO Biological Process	GO:0072080	nephron tubule development	393	1.0337e-05	0.107919	0.000274602	5.29162	2.07876	11	0.00764249	0.0404412	1394	0.128142	1	0.959684	3.21243	0.622582	2	36	0.00641026	0.0555556	cg01180552,cg04166294,cg05793013,cg06088745,cg07584669,cg07984286,cg10176070,cg10397765,cg18103859,cg24757937,cg26236177	IRX3,SIX1
GO Biological Process	GO:0016055	Wnt receptor signaling pathway	394	1.04418e-05	0.109012	0.000276681	2.81548	8.16913	23	0.0300336	0.0845588	2939	0.578689	1	1	0.98844	4.04678	4	234	0.0128205	0.017094	cg00223767,cg01733176,cg01951086,cg02725370,cg03943773,cg03972665,cg04131890,cg04531363,cg05581451,cg08979895,cg09781994,cg09854515,cg10055501,cg10682299,cg13674369,cg13891220,cg17242937,cg19304088,cg19370653,cg21029045,cg24005685,cg24925400,cg26708319	AXIN2,NKD2,PITX2,WNT11
GO Biological Process	GO:0030183	B cell differentiation	395	1.11251e-05	0.116146	0.00029404	4.78498	2.50785	12	0.00922003	0.0441177	1368	0.117186	1	0.894313	2.51408	1.19328	3	69	0.00961539	0.0434783	cg11707035,cg11792671,cg12569835,cg15278798,cg16664523,cg17356718,cg18736431,cg19449565,cg20298668,cg25008444,cg25892587,cg26190381	HDAC4,KLF6,PIK3R1
GO Biological Process	GO:0021524	visceral motor neuron differentiation	396	1.11535e-05	0.116442	0.000294046	17.8052	0.280818	5	0.00103242	0.0183823	193	0.000884168	1	0.0478275	38.5491	0.0518818	2	3	0.00641026	0.666667	cg04022561,cg09626054,cg10536898,cg17223170,cg27360685	ISL1,TBX20
[truncated: 6,346 more rows]

## Sheet: Cluster2_function
# GREAT version 3.0.0	Species assembly: hg19	Association rule: Basal+extension: 5000 bp upstream, 1000 bp downstream, 1000000 bp max extension, curated regulatory domains included
[truncated: 7,460 more rows]
